# Supplementary material for: Microarray Analysis Identifies the Potential Role of Long Non-Coding RNA in Regulating Neuroinflammation during Japanese Encephalitis Virus Infection
Source: Front Immunol. 2017 Sep 29;8:1237. doi: 10.3389/fimmu.2017.01237 (PMC5626832; doi:10.3389/fimmu.2017.01237)
Supplement: Table S1 — The annotation of lncRNAs and mRNAs in the database of Refseq, Ensembl, and non-code. [file data_sheet_1.xlsx]

## Sheet: lncRNA
# Column A: Probeset, it represents probe name.
# Column B-D: the log of contronl group chip signal value to base 2
# Column E-G: the log of JEV infection group chip signal value to base 2
# Column H and I: The ID and length of each probset
# Column J~R: Annotations to each lncRNA, including database_ID, length,description,database source,chromosome_location,lncRNA_strand
# Column I: The sequence of each probeset
probeset_id	C-1_(MoEx-1_0-st-v1).CEL	C-2_(MoEx-1_0-st-v1).CEL	C-3_(MoEx-1_0-st-v1).CEL	P-1_(MoEx-1_0-st-v1).CEL	P-2_(MoEx-1_0-st-v1).CEL	P-3_(MoEx-1_0-st-v1).CEL	probeset_id(*)	probeset_length	lncRNA_id	lncRNA_length	lncRNA_description	database	gene name	chr	start	end	strand	sequence
n285035:4304977	2.64991	2.04214	1.66049	1.6953	2.16783	1.391	4304977	389	NONMMUT069992	1788	| AK036091 | mRNAlike lncRNA | Mus musculus | Mouse noncoding transcript | FANTOM3 | 9630034G14 | http://fantom3.gsc.riken.jp/db/annotate/main.cgi?masterid=9630034G14 | -0.2602320 | -0.2375572	NOCODE4.0		chr9	73032969	73034757	-	TTCAGACACACAGTCAGCTCCATGGCAACTCTGTTTTGTTTTTATGTTTTATATACATTGCCAAAGGTGTACATGAAATGATAGCAAATATGCCAGCCCACTTTTGAGACCTTCCTTCCGAGTTCTCCTTAAGGAAAAATCTCTTCTTGTAGGAGAACAAGAAGCCACCGTTGCTTTAACAAGGAGTTAGTTCCTTCCTTCTAAGATGTGGTTTTGTAGACTTCTGATACTTTTGTTTCCATGTTCTTCAGGAAAACTGATTTTTAGTTAGTTTTCAACCTGAAACCAAATGCTCCCTGATGAGTCTTCTCTTCTCGCTTCTCTTAATTTTTTACCAAAAAAATATGGGAGCTAGGGCAAAGGCTATAGCTTAGTTGCAGGATACCTGG
n277567:4304991	4.1144	4.11088	4.34066	4.13424	4.08675	3.9607	4304991	66	NONMMUT015986	2243	| AK140109 | mRNAlike lncRNA | Mus musculus | Mouse noncoding transcript | FANTOM3 | B230217B06 | http://fantom3.gsc.riken.jp/db/annotate/main.cgi?masterid=B230217B06 | -0.2896170 | -0.2849096	NOCODE4.0		chr4	110397833	110398922	+	GCTTTTGTTCCTCACCCTCTATTCCCGGTGCCCTGCCCTGCTCTTGGCTCGTGCTCCTGATTACAC
n268163:4305013	1.62627	1.26712	1.53301	1.52894	1.57046	1.43349	4305013	340	NONMMUT026969	3262	| AK143139 | mRNAlike lncRNA | Mus musculus | Mouse noncoding transcript | FANTOM3 | E130114F02 | http://fantom3.gsc.riken.jp/db/annotate/main.cgi?masterid=E130114F02 | -1.5906100 | -0.3361357	NOCODE4.0		chr16	55992224	55995476	+	GACTCTTGTCTTCCGGAGTGTCTAAAGACAGCTACAGTGTACTTACACATAACAAATTAAAAAAAAATCTTTAAAAGAAAATGATTCAGGAAATATGAATTAGATATACAATAAAGCTGAGAATCACACTTGTATTGTGGAACTAACAAATGTCTCAAGACTTGATGGTACTGATGACTTGGAGACTAGGAGCAATTACATTGCCACCCTTTGGCCAGGACTCTCTTCCCTTGAGGTGAAAAGTACCACAGCTGCCCCGGGGAGGACAGTGCACAGTGAAAGGGAAAGTACTTACTGAGTACCGAGACCTTTCTTTCTAGGTCTTTGCTTACCCAAGTTC
n274860:4305021	1.33338	1.17737	1.29595	1.17557	1.06256	1.03825	4305021	506	NONMMUT073444	1686	| AK081799 | mRNAlike lncRNA | Mus musculus | Mouse noncoding transcript | FANTOM3 | C130078E19 | http://fantom3.gsc.riken.jp/db/annotate/main.cgi?masterid=C130078E19 | 0.4889090 | -0.2566350	NOCODE4.0		chrX	103286487	103288172	-	AGAGAGTTCTCTGCTGACAATTTCAGCTGTAGCTTGTGTGGCTTTTCTTGATGTTTGCACAAATTCTCCTTCTTAAAAACAACTGATCTGTAGTAGAAACAGGTTTTCTTTGTATATTAAAAGATAGTTTAAAAATCGCAAATTGTTTCATAACAGGAAAACTGTTTCTACGTCCTGATCCATTGTTGGTAATTGGCAATTCATCAGTATCAGTTTTCTTAAAACTGGAAGTCCTTCAAAAATCCAGCCTAGTAACTCATTGAGGGTCATTACAAGAAGACTTACTTGCTTTTATTTGATGTGTTTGCTTTTTATGCTGCATGTGTGCCTGGTGCCCAAGGAGGCCAGAAGAAGGCATTGGTTAGCCTGGGACTAAAAGTACAGGCAGCTGGGGCTGCC…
n267043:4305040	4.28327	4.23984	4.3434	4.1203	4.22214	4.02792	4305040	83	NONMMUT004018	2671	| AK143701 | mRNAlike lncRNA | Mus musculus | Mouse noncoding transcript | FANTOM3 | F430011B20 | http://fantom3.gsc.riken.jp/db/annotate/main.cgi?masterid=F430011B20 | -1.5906100 | -0.3210854	NOCODE4.0		chr1	180145480	180148151	-	CCTGGCTGCCTTCAGGTAGAGATGTAGAACTCTTGGATTCTCCAGCACCATGTCTGCCTGCCCGCCGCCACACTTCCTGCTAT
n288089:4305121	1.64827	1.70262	2.24428	2.23536	1.85968	1.62418	4305121	170	NONMMUT065306	1076	| AK149057 | mRNAlike lncRNA | Mus musculus | Mouse noncoding transcript | FANTOM3 | 7120479L07 | http://fantom3.gsc.riken.jp/db/annotate/main.cgi?masterid=7120479L07 | -1.5906100 | -0.4482093	NOCODE4.0		chr8	37001022	37002096	-	TACAGGTAAGAGCAGCCCAGTCTTCTATGATTACCTAGTCATTTAATACTATTGTTACTAATACCTAGTTTCTATTTTACACCTCTTGCTATCAAACTTTGATCATTTCCTAATTTCAAAGGGTGGCTCATAGCATACCAATAAAGCAGCAGACTACCAATGTAAGAATA
n264417:4305175	1.44375	1.71078	2.00679	1.7502	1.9345	1.75919	4305175	53	NONMMUT065802	441	| AK145215 | mRNAlike lncRNA | Mus musculus | Mouse noncoding transcript | FANTOM3 | G930021K18 | http://fantom3.gsc.riken.jp/db/annotate/main.cgi?masterid=G930021K18 | -1.3008600 | -0.2060985	NOCODE4.0		chr8	64408642	64417100	-	GTTCTGTAGGAAGAGCGATGTAGCCTCGGCCACACGGAGATGAAAGAGCCACA
n266364:4305281	2.322	2.13613	1.77981	1.55069	1.95213	2.20673	4305281	114	n266364	2290	| AK171671 | mRNAlike lncRNA | Mus musculus | Mouse noncoding transcript | FANTOM3 | F830003E15 | http://fantom3.gsc.riken.jp/db/annotate/main.cgi?masterid=F830003E15 | 0.8408310 | -0.3363099	NOCODE3.0		chr5	144012494	144014877	-	ATTCGTGACGTGTGCCACCAGACCCAACCATTCCTGGTTTTCTAAAGACATTTTTAGGTGTTGTCCTTAGCCTCTATGATCGGAGAGTTGGATGTTAAACTCAACACTTTCAGA
n266091:4305312	2.08157	2.3634	2.57302	2.18708	2.31995	2.65004	4305312	220	NONMMUT068776	5145	| AK156287 | mRNAlike lncRNA | Mus musculus | Mouse noncoding transcript | FANTOM3 | F830014O07 | http://fantom3.gsc.riken.jp/db/annotate/main.cgi?masterid=F830014O07 | -0.3691500 | -0.4103545	NOCODE4.0		chr9	43045839	43050998	-	GCCTTACAGGGAGAAGCTTCGATGATATCACCTTAACATCATGACCAAAGCTAGCATAACTATTTGTAGACATAACATGTTGGTAACCCGTACCTCTTATGAGGTACAGAAATGGATCTTCCACAAACACCCAGTACATAGATGGGTAGCTGATTTCCGGTGGCAGTCCAAAGGCAATTCAGCAGAGGGAATCTTTTCTGCAGTGGGCTATCCATATGTA
n285043:4305332	1.48213	1.35922	1.36223	1.4087	1.40074	1.52218	4305332	296	NONMMUT010327	1885	| AK036078 | mRNAlike lncRNA | Mus musculus | Mouse noncoding transcript | FANTOM3 | 9630032N03 | http://fantom3.gsc.riken.jp/db/annotate/main.cgi?masterid=9630032N03 | 0.9612750 | -0.2554090	NOCODE4.0		chr11	68531337	68533221	+	GGCTAGACAGAATGAGGTTTCCAGAGGAGCCTGAGGACTGAGAGGAGAGCTAAGGGATTTGGCGGACCAGGGAGTAAGCAAGAGGTTAATACAGTCATGATAGCCCACAGCTGCAAAGCTCCGGCTTTATCCCATTAATGCGCTAAACATTTAGCACATATTCAAATCTATGCCGTGTGTCAAATCAAATAATTCGTAAAGTTAGGAAGTAGAAATGATTATTGCCCCCATTTTACAGAGGAGATTTAGAGACTGATTTAGAAAGAGATTAAAAATCTTGCAGACTGGCCCTCAGC
n271071:4305335	2.04706	1.65448	2.02	2.08969	1.80129	2.03389	4305335	434	NONMMUT057488	2377	| AK084580 | mRNAlike lncRNA | Mus musculus | Mouse noncoding transcript | FANTOM3 | D330016O20 | http://fantom3.gsc.riken.jp/db/annotate/main.cgi?masterid=D330016O20 | -1.2014500 | -0.3903478	NOCODE4.0		chr6	77341149	77343524	-	AGGAGGTCTGGCTTAGTCTGAACAATCCCATTTCTTGGTAATTTCACAAAATAATGACCTACCTAGTTTCTATGTAGCTTTGGAAGCAAGCTAAACAACATTAGCTAACATATATAAATATCTAAGTAGCCAAAGCTTAGGTTAATCTCCTGGAATGCTCATTTTATGAGTCTTCAAATCCTTGGCTCTGTTTATTTCAGGAATTCACTGTATAAGGTACAAGAGACCCCTCTGGCTGAGTGCCCATCTGTGACATATGGCCATTGCAATTCTGCAAATTGTCTAACCTCTCCATACCTAGGTTTGGTCACCTGTAAACTGTACATAATGTGTGCCTTGCAGAGAAGTAAACAACAAACTAAAATTGAAAGACCTTTCGCAGTCCCTGACCTGTTCAGT…
n270916:4305350	3.10896	3.25846	3.01342	2.88264	3.03609	3.06158	4305350	512	NONMMUT041628	629	| AK084753 | mRNAlike lncRNA | Mus musculus | Mouse noncoding transcript | FANTOM3 | D330038P10 | http://fantom3.gsc.riken.jp/db/annotate/main.cgi?masterid=D330038P10 | -1.1129600 | -0.2956946	NOCODE4.0		chr2	174266428	174267057	-	TCTTTGGCTTGATCCCAGTGGCAGCCTCTGCTAGACTAGTCCTGCCCCCCAGTTAGTGCTCATGGGGTACCAGAGACCTGACCCCACCCTGTCTGCTCTAGGCTAATAGTGCCCTGCTTCCCTGGGCTTGTACCACCTTGTGTAGTATCTCCCTACTCTTCTGTATCCTTGGCTGGGAAACTTGCTTCCTAGCACCAGACCTTCCTTGATGTGGTTGTTTGCTTTCCTTTCACTTATCTTTTCTTTCCTACAGGAGTGGGATGGACATCAGTCAGATCCACACCGGTCTTCATGGCAGCCCCCCTTTTTTATTTATTTATTTATTTATTTTTGAGACAAGATCTCACTGAATTATCCATACTGGCCTTAAAACTTGGAATCCTTATGCCTTAGACTCCA…
n272320:4305394	3.73233	3.99322	3.20464	1.87522	2.30661	2.13233	4305394	668	NONMMUT055173	3692	| AK083834 | mRNAlike lncRNA | Mus musculus | Mouse noncoding transcript | FANTOM3 | D130017N08 | http://fantom3.gsc.riken.jp/db/annotate/main.cgi?masterid=D130017N08 | 0.6541160 | -0.2662359	NOCODE4.0		chr5	143765832	143765904	+	TGCCAAGCCAGGGATGTAATTAACCTCAAGAAATAGAGGGCAGAGACTTGGGCCTTCTCTCTGAAGGGAGATGCTAAGGGTGAAAGGTAGTGAAGGGAAACGACCACTAAGGTCCGCGGCCTCTGGCAGGGACGACACCAGTGAGCACTGGCAGCGTAGCTCAGACTCCTGGAAGCAAAGGTTCGAGACCATTCTTAGAAAAGATACGAGGGCTGGGGTTGTAACTCAGTAGTAGTGTGCTTGCTTAACTTGCCTGAAGCCCTGGGTTTGATTCCCCAGCACCCAATGTAAGTGTGGTGCCCATGCCTGTAATGCCAGCTCCTGGGGAGGCAGAGGCAGGAGAGGCAGGTCATCCTGTGCTGCACTGCAAGGTCGCAAGGTCGCAAGGTCGAGGCCAGC…
n285827:4305550	3.12013	2.72497	2.38887	2.26651	2.46082	3.27656	4305550	1194	NONMMUT062362	2298	| AK035146 | mRNAlike lncRNA | Mus musculus | Mouse noncoding transcript | FANTOM3 | 9430093D17 | http://fantom3.gsc.riken.jp/db/annotate/main.cgi?masterid=9430093D17 | -0.1807850 | -0.2015484	NOCODE4.0		chr7	79922571	79924867	-	CATTGGTAAGATAGCTCCGTGAGTCAAGGTGCTTTGCCACCAAGCCTGAAGCCGAGTTCAGTCCTCAGAACTCACTTGGTGGGAGAGGGAGCCAACTCCATCAGTTGTTTGCTGACTCATGCACACAGCAGCATCTGGGCACCCCAACATACGCACGCACGCACGCAGGCAGGCATCATGCACGCATGCAAACAAAGAAAAAGTAAAAGATTTCAGGCTTAGCAGTTAGAAAAACCGAGACAAAACCCTCTTCGCAGGACAGAAAGATGGCTTGTCTCAAACTGTGTGGGGTCCGTAAATAGCTGGGAAAGACCCATATTTTCATTCTGTCCTGTTAATAATTGTTATTATCTTGGCTCTTTAACACATAATGTTTGGATGTTACTTTTCCCATTATTG…
n267887:4305564	1.75073	1.67668	1.68175	1.62164	1.23456	2.00945	4305564	348	NONMMUT016125	4021	| AK143249 | mRNAlike lncRNA | Mus musculus | Mouse noncoding transcript | FANTOM3 | E230016L03 | http://fantom3.gsc.riken.jp/db/annotate/main.cgi?masterid=E230016L03 | -1.0814500 | -0.3279923	NOCODE4.0		chr12	116291814	116295836	+	TTACCAGCCCTTAGCCATTTGGTTGTTTGTTTTTGAGACAGCATTTCTTTAGTCATGGAACACAGTGTATAGATCAGGCTAGTTTCAGACTCAGAGATCTTCCTGTCTCTGCTTCCCAAGTATTAGTTATAAAGGCATGGTACTACCACTCGCAGCTTATGCTTTTTTTTTTTTTTAATTACATTTTTAAGGCTGGAGAGATGAACCACTAGATAAGAGCACTTACAGCTCTTGCAGAAGACAAGAATTTGAGTCTTAACACCCATATGGTAGTTCACAGCCATCCCTAACTCCAGTTCCAAGGGATCCAGTGGCCTCTTTGTCTTCTTTGGGCACGAGGTATACATA
n275649:4305585	3.6123	3.8496	3.01491	1.31858	2.90906	2.70951	4305585	317	NONMMUT001828	2926	| AK081368 | mRNAlike lncRNA | Mus musculus | Mouse noncoding transcript | FANTOM3 | C130011I20 | http://fantom3.gsc.riken.jp/db/annotate/main.cgi?masterid=C130011I20 | -0.8169000 | -0.3189048	NOCODE4.0		chr1	86221801	86224725	+	GGGTGGTTTTCATAAGCTTCCTGTAATGTGCAGGCTTCAGTAATGGATGACGAGAGGCAAAGGATGCAGGACGGTGCCTGGGCGCCTTAAGGTCTTGGTGTCTGCTAATCGTTGTCTCTTTCGCCACCATCATTGTTTCTAACCTGCCATGCTGGGCTGTGCAGAAGCACATGTGGTGTGGTGTTTCTTCAGTACAGGTGTCACAGAGAAGCCTTGATAAGGATGTGGACTCCAAGCATTTAACATTCCACATGATAATAGAAAACTGTAAGGTTCTGTAAAGCTACAGATTTGGAGACACACGCTACTGTAGGCTG
n278752:4305601	2.50524	2.86675	1.81499	2.488	1.98308	2.31757	4305601	221	NONMMUT041930	1590	| AK044082 | mRNAlike lncRNA | Mus musculus | Mouse noncoding transcript | FANTOM3 | A830088K23 | http://fantom3.gsc.riken.jp/db/annotate/main.cgi?masterid=A830088K23 | -1.5906100 | -0.2606602	NOCODE4.0		chr2	181518852	181520441	-	TTTTACTCGCGGAGTGCCACTTGCCTGCCTTCCAGAGGCGAACCCGCAAGCCTAGGCCTTGCCTCTGCTCCCGGGCTGTAGCTTCCGGCTTAGTAGCTGCAGGCTCCGCCCACCACCTTAACCCTTCCCGGTGATCGTCAACTGGGGCGCAACCTTTCGGGGACCGAGTTCTACCGGAGCTCCGGAGCTTTCGTGCGGCGCTGCCACATTGGCTCCGACTA
n290879:4305610	1.33077	1.12411	0.95345	1.11509	1.0301	1.08004	4305610	62	NONMMUT071710	873	| AK077356 | mRNAlike lncRNA | Mus musculus | Mouse noncoding transcript | FANTOM3 | 5330437E06 | http://fantom3.gsc.riken.jp/db/annotate/main.cgi?masterid=5330437E06 | 0.7595430 | -0.2322538	NOCODE4.0		chrX	7411816	7421080	-	AGTCTCCTTCAGATATTATATACTGTAACGGTTTGGAACTTACTGGTCACTTGAAATGTGGC
n280377:4305635	3.05505	3.59853	3.52242	2.02739	3.41196	2.28833	4305635	543	n280377	2514	| AK041991 | mRNAlike lncRNA | Mus musculus | Mouse noncoding transcript | FANTOM3 | A630051D19 | http://fantom3.gsc.riken.jp/db/annotate/main.cgi?masterid=A630051D19 | 2.5418400 | -0.4818743	NOCODE3.0		chr1	84756648	84760184	-	CTCAAGTTTGTAGTGCATCATGGCAGTAGATCAGAACAATTCTAATGTTTAAGGATATATCTTTGGATTGAGAATGTATGTGACTGGTACAGTAAGAGAGCATTAGATCCTTTAGTATTGGATTAACTGATAGTTGTAAGGTTTCATGTGAATGCAACTGAGCATAGGAGCTCTTGACGAGCAACAAGTACTCTTTCTTAACCAATGAGCCATTTCTCCAGCCCTTGATTATTCTTTTTTCCTTTTATCGAGGAAATAGGGTTTTTTCCTCTTACATAATATATCCTGATTATGGTTTCCCCTTCCAGTTCATTCCCTATTCCCCTTTCATTGGAATCCATTTTCTATTTCTCATAGAAAATAAATAGGCTTCTAAGGCATAATAATCAAATAAATTAT…
n273922:4305689	3.12148	3.70076	4.65338	2.56759	3.18209	3.0862	4305689	476	NONMMUT020401	4206	| AK049039 | mRNAlike lncRNA | Mus musculus | Mouse noncoding transcript | FANTOM3 | C230094G14 | http://fantom3.gsc.riken.jp/db/annotate/main.cgi?masterid=C230094G14 | -1.1066500 | -0.3468678	NOCODE4.0		chr14	38819030	38823235	-	AGCTTACATCTTCCACTTAGTGAGGTTTATTTATGATCTTCCCTGTCTTTATGTTTGTTCATATATTTCCATGTCCATGAGCCAAAATCTTTTCAACACTCAACATTTTCTAATTGCATGCATGTATCAGAGTTTATGTTATTTCCCATTTACAACCCACCCACTGAAGAATGCCTTGGTTCCTACTTTTAAGTTCTGTCAGTTCGTTATAAAACTATTTCAAACATTCATTCTTATGATTGTGGGATGATAAATTTCTAAATCATCTGAGAAAACACCTAAGAACATGGCTGCCAGAGAGTATGAAATGATTATCTTGACTATGAAAAACATGCAGTCCTTGGTATTCTCCAAAGCAGTAAGATGACCATCATCAGCATCTAGCCTTGTCAGTGGCTG…
n271365:4305761	1.68917	2.1646	1.69268	1.81619	1.48595	1.72363	4305761	545	NONMMUT034429	1170	| AK084405 | mRNAlike lncRNA | Mus musculus | Mouse noncoding transcript | FANTOM3 | D230038P13 | http://fantom3.gsc.riken.jp/db/annotate/main.cgi?masterid=D230038P13 | -1.0591800 | -0.2862745	NOCODE4.0		chr19	31378102	31379119	-	TAGGGGCAGTAGACTCCCGAATCCCATTCTGCTGTGTGTCAGGCACTATTTAAATGCTGTTTAGAACAATGGAAATTGATGGATTTGTTTTTACAACAAGCCCAAGAAGTAGGTGCTATTATGACAGTTAAGAAAGAGAGATACACAGAGCTACCGTTACCTTACACCAAAGCTCAGATTGAAGCTCCTGGAGATGGGATTTGTCGTCAGGAAATCCTGCAGCTCTGGAGTGCATGGCCTTAGCCACTCTAAATTGGTTAACCTGAATGACACCAAAGATCCTAGCTTAACTATGAGCCAGGTCAGTGGCCCTTTACAGTATCTATTCTTTCTGTTGGGGGTAATTTTCTTCCCTCTTTAGGCCTCGCAGATCATCACCTTATGTGGACTTGAAATGAC…
n264641:4305778	1.4034	1.38829	1.59988	1.40103	1.34303	1.92726	4305778	395	NONMMUT064484	5531	| AK144482 | mRNAlike lncRNA | Mus musculus | Mouse noncoding transcript | FANTOM3 | G630077H21 | http://fantom3.gsc.riken.jp/db/annotate/main.cgi?masterid=G630077H21 | -1.5906100 | -0.3079123	NOCODE4.0		chr8	7857875	7863406	+	CCAGGGATGGCAATAACTGACTTTATACTATGCTGCAATTTAGAAGGGGGACACGAAACAGGAACCAATACATGGTTAATGCAGAATACTGGTTGCCTAGAGCTACGAGCTCAGGCTGTAGACAACTGGATCTTTGAAGATTTAATAGGTTCCTCGTTCTCTGTCAGTTGGTTCTTTCAGAATGCCAAGCCTTAGCTCTGTTCTGCCTCATACCTACAATACTTAGCTATGGATTTTACATTAAAGAAATGTAGTTGGATTTAAGCTAATGGACAATAAAGCATTAGGGTTAGAGGTGCTGATACATGCACAGCTAAACTAGGGTCTGCAATGAATTAGCATTGAAAATAGATGGTTTTATAGTGACACAAGCTGTATGGCCACGATGATGTTCC
n285140:4305791	2.57206	2.0243	2.27181	2.98147	2.10727	2.26281	4305791	65	NONMMUT066079	2402	| AK035920 | mRNAlike lncRNA | Mus musculus | Mouse noncoding transcript | FANTOM3 | 9630018E02 | http://fantom3.gsc.riken.jp/db/annotate/main.cgi?masterid=9630018E02 | -0.0845476 | -0.2120693	NOCODE4.0		chr8	71669363	71671763	-	GAGGACACGGGATTCAGGGAGCTCCCGAGGTGAGGATCCCCTTCACGTTCAGCTCCGCTTACTTC
n276719:4305793	2.73848	2.45212	2.37557	2.66505	2.45542	2.54163	4305793	428	NONMMUT041360	1394	| AK046925 | mRNAlike lncRNA | Mus musculus | Mouse noncoding transcript | FANTOM3 | B930003H24 | http://fantom3.gsc.riken.jp/db/annotate/main.cgi?masterid=B930003H24 | -0.9095680 | -0.2076738	NOCODE4.0		chr2	168665126	168666518	-	CAGGCTGGAGTAATCTCTGCTAGTCACAGGGGAGTCTTCCTGTTGCAGAAGCAGGAACTCCTAAATTTGTTGTCCATTCATGGTCAGCTGTGGATCACAGCCTCAGAGTACAGGGCCTCTCCCTGCCCTCTGCTGGAAATCCCATAACTAGGAAAAGGAAATAGTCCACCTTTTATGTTTACCTCCCAGCTCAGCAGGTTTTTTTTTTTTTTTTTTTCTTTTTCTTTTTTCACTCTAGAGCCCTGGCTCTCTGCCTGCCTGCCTGTCACACCCTGCGACCCTTCAATACAGTTCCTCAGGCTGTGGAAACCCCAAAACAGTTATTTCACCCCCATAACTATAATTTTGTCACTGTTATAAATCACAATGTAAGCAACTCTTTTTCCAGTGGTCTTATGG…
n278910:4305807	1.57929	1.54108	1.47362	1.32332	1.69623	1.9345	4305807	171	NONMMUT052145	962	| AK043829 | mRNAlike lncRNA | Mus musculus | Mouse noncoding transcript | FANTOM3 | A830038E11 | http://fantom3.gsc.riken.jp/db/annotate/main.cgi?masterid=A830038E11 | -0.8195470 | -0.2401793	NOCODE4.0		chr5	44736336	44737297	-	GAACAGCTGTGCCTATCCCTGGATGGCAGGAGTTGGTGCCGATCAAGAGATTTCGGCTTGGAAAATCACAAAAGGGTTTCCAGATTTGGCCCAGATGGGACATGTCATTTGGCCAGGGACCCAAATGCTGACAACTTTGGGACTTTTCCAAGAAAGTGCTCCTTTGAAGCC
n279993:4305827	1.64796	1.68713	2.55851	1.49817	1.82472	1.96743	4305827	118	NONMMUT070550	3907	| AK139041 | mRNAlike lncRNA | Mus musculus | Mouse noncoding transcript | FANTOM3 | A730001J05 | http://fantom3.gsc.riken.jp/db/annotate/main.cgi?masterid=A730001J05 | -1.5906100 | -0.3587420	NOCODE4.0		chr9	96562356	96562412	-	ATACAGTAACGAGTCAAAGCAGCCGAGTGACGTGGTACTACAGTAGCCACGGTTATGTGGGTCAAAGCAGCCGAGTGACATGGTACTACAGTAGCCACAGTTATATGGGTCTAAGCCA
n281948:4305828	2.56504	2.40156	1.85837	1.3208	2.27192	1.74602	4305828	263	NONMMUT011257	596	| AK040066 | mRNAlike lncRNA | Mus musculus | Mouse noncoding transcript | FANTOM3 | A430055G02 | http://fantom3.gsc.riken.jp/db/annotate/main.cgi?masterid=A430055G02 | -1.2158300 | -0.1879718	NOCODE4.0		chr11	86222372	86222968	+	CACTATATAGCACAGGATGACGACAGGACTTCCGATTTCTCCTCCACCCCCTCCCAAGAACTGAGATCACAAGAATGTACCACCATAAGCGGTTTTGTGTGTGTGTTGGAGAGATGGTTCAGAACTTAAGAGCATATGTTGGTCTTCTAGAGGATAGGAATTCATTTCCCAGAACCCAAGCCAGGTGGCTCACAACCACATGTAACTCTAACCCCCCAAGATCCAGTATCTGGCCTCTTCAGACACCTTTACTCACATGCACA
n272181:4305879	1.74952	1.56857	1.58069	1.83711	1.72297	1.86882	4305879	401	NONMMUT041993	2393	| AK051388 | mRNAlike lncRNA | Mus musculus | Mouse noncoding transcript | FANTOM3 | D130045G11 | http://fantom3.gsc.riken.jp/db/annotate/main.cgi?masterid=D130045G11 | -1.2728600 | -0.4220702	NOCODE4.0		chr3	5257548	5259939	+	AGCAGCCCTAGTATTTTATCTGTTGCTATTCTAGACACTACCCTATTAGATTAAAATAATTACTCATTTTCCTTGAGGTTTCAAATTCTCAGAGACCTCATCTTCATAAGGCTTGTTGATATGGGCTCAGGGCAGACAATGTTTAAGCTGCCAGTGTTCCTAAGGACCTTGCTGTGACATAATTCTTTCTGTTTAATGCAAATAACTGAAAGAGATGTTTCTGTAGGAGATCATGGTAATTTTATATATTATTTTATAATAAAAGATTCTCCAAACTGCTTTATGAGTTGGAAATAGAAAAACTGAACCATAGGCTGATGAGGTAAGCAGCTGTACCATGAAGACCTGGGTAGATTAATAAGTTTATATAAAGGTAGGTATCACTTTTGGTGCCCTCTA…
n290600:4305885	1.89241	1.62321	1.5493	1.1531	1.9755	1.63684	4305885	489	NONMMUT056879	890	| AK077539 | mRNAlike lncRNA | Mus musculus | Mouse noncoding transcript | FANTOM3 | 5730442B20 | http://fantom3.gsc.riken.jp/db/annotate/main.cgi?masterid=5730442B20 | -0.6847820 | -0.1521841	NOCODE4.0		chr6	50244509	50245392	-	AGGACCATCAGGCACCTACTATGTGTCAGGCAGTGGGTATTTATCGCCTCATTCTCTCTGCATTGTTGACTGCTCTAGTGATGAGGAAAGTGGAATCATTTTTTCCCAAAGAGCTCAAGCTGGGTGCTGCAGCTGGCATTCAACTAATTTTCTTGGTTCCAAGCTTCCTTTTCCTTCCTCTAAATTTTGTTGGAATTGGTGGAAATAAAAGTGGTTGAGGTGTGATATGGAGTACCCCGAGGGTGTTGCTGGTCGAAGCATGGGATTGGGCCCTGTCTTCCGCAGGAGTTTAGGAAGAGTCAGGCCTGCTGCCTTGGGTATGCCTGGACAGGCTGAGATCACCAGGGAAGACAGTTCACCCATCAACTGCAGGTGTGATGGAGAAGGGATGGTCTGGGA…
n280092:4305922	2.00429	2.16411	1.77859	3.0132	2.1485	2.37312	4305922	789	NONMMUT010695	3781	| AK042403 | mRNAlike lncRNA | Mus musculus | Mouse noncoding transcript | FANTOM3 | A630089F09 | http://fantom3.gsc.riken.jp/db/annotate/main.cgi?masterid=A630089F09 | -0.0929357 | -0.3254528	NOCODE4.0		chr11	75106797	75110578	+	ATGGCGCAGGGTCATCCAGAACTCTGGAAAATCTTCATCCAGCATCGATTATGGAGTTCCTGTATTAGATGTTACCCAGATTTAGGGTGGTTGTCTCACTTCAAATGATCCAGTCAGATCACTCACAGGTATGCCTAGCTGCTTGGGGTTTGGTTGGTTCCAGATATAGTCAAGTTGACAACCAAGATGAGGAGCCATCAAGTCCCCTTCTAGCCTTCTCCAACCTCTGACTGCTCCCTGAGACTCTGAGCAGTTAGGGCAAACTTGCAAATGGCTTGCAAAGGGCAGGCTAGAGTCCATTGATTCTCGCACACCCTCCTTCTAGGAGGCTGTGTCAACAGTCCACAGTTGGGATCCTTCAGCCATCGTAAGCACACCAAGCAGAGCTCATAAAGATGC…
n269171:4306049	4.36871	3.7209	3.86553	3.18159	3.08715	3.16767	4306049	145	NONMMUT032175	2691	| AK086561 | mRNAlike lncRNA | Mus musculus | Mouse noncoding transcript | FANTOM3 | D930037C08 | http://fantom3.gsc.riken.jp/db/annotate/main.cgi?masterid=D930037C08 | -1.5906100 | -0.2861417	NOCODE4.0		chr18	42735968	42738663	-	AGAGCGCATGCTTTTGGGACCAGTAAACCAAAGCTGAATCTACGGCTGCAGTGGCTTGGTGTCTCTCTCTGATGCAACCTCCCAGAGGGACCCTAATGGCTTTTCTCAGAGGGAATAAAGAATCCGTGAGTTGGCACTTGCTTTA
n293574:4306055	1.27404	1.2006	1.16979	1.34826	1.48344	1.64309	4306055	880	NONMMUT017420	1554	| AK132546 | mRNAlike lncRNA | Mus musculus | Mouse noncoding transcript | FANTOM3 | 4831421M21 | http://fantom3.gsc.riken.jp/db/annotate/main.cgi?masterid=4831421M21 | -0.8621570 | -0.3258594	NOCODE4.0		chr13	49559077	49560650	+	TGCTGCATGTATTTCTATCTGGGGAAGTCAGAATGGGGTTGTGATCAGTCTTGTGGGCAGCTAAGAATTAAACCTGGGTTCTCGGAAAGAACAGCCAGTGCTCTGAGCGCTGCTGAGCCATCTTTCCAGTTCCATATAAATTCATTTGTATTTAAAATATCATATTCCCTATCCTGTACTCTTTGTTTTGTTTACTTTGAATCAGAGTAGTAGAAAGGGATAGGTTGTTGTTTTTATTGGTAGATACTGATATTGAAACAAATGGTATTGATGTGGGTTATTTCTGATCCAGATAGTCATCAACACAGAAAACATCAGGTAACAAGTTCAGAAGTAAGACAATCTAGCACAGTGAAGGAACATTTTTTCTTTGAGTTCCTGCTTCAGTCCTATGAATCA…
n295417:4306082	1.54046	2.13782	1.60796	2.67812	1.77764	1.65579	4306082	1016	NONMMUT006462	1271	| AK009897 | mRNAlike lncRNA | Mus musculus | Mouse noncoding transcript | FANTOM3 | 2310050B05 | http://fantom3.gsc.riken.jp/db/annotate/main.cgi?masterid=2310050B05 | -1.1308900 | -0.2132016	NOCODE4.0		chr10	81194693	81198439	+	CTATGAATCATGTCTACGGTGCCTGAGTGGCCAGGCTCTGGCTGCCTTGAAGTCATCTCCCTTATGTCCCTGTCTCATGCTGAACTATTTTGGGGGACGTGACCAGCAGATGAGTCTGGCCACAGTTGTGCCTGGGACAAAGGCCTGGGTTTGGCAAGCATAAACCCTGTTCCAGTCCTGTGCTTTCAGCCTCTGCTTAACCTTGACGCTGCGACCCTACAGGGAAGCTCCTCACGTTGGTCACAGGACTTCTACAGCTGGGGAGATGACAGATGTCTGCATTGCTACCTGTGGGTGTGGGGACACCCCACATCTGTCACGCAGAAGGCAGGTCTCACTAATATTGATTGGGGCAGCATGACAAGAGAAATAGAAATGAGTACAGGAGCCCCATCCCAA…
n284019:4306111	1.54386	1.40914	2.06008	1.66749	1.73131	2.03549	4306111	182	NONMMUT048856	3157	| AK037645 | mRNAlike lncRNA | Mus musculus | Mouse noncoding transcript | FANTOM3 | A130033A15 | http://fantom3.gsc.riken.jp/db/annotate/main.cgi?masterid=A130033A15 | 0.7314450 | -0.3018366	NOCODE4.0		chr4	116616983	116623922	-	ATACTTTGAGGCCTACGTGGGGACACAATGAAACACCCCAATTAGGGGTTAGAGAGATTTATCAGTGGTTAAGAGCACTGGCTGTTCTTATAAAGGAACTAGTCTGGGTTCCCAATTCCAATATGGTGTCTGACGACCTTGCAAAATTCCAGATCCAGAGGTTCAGAAAGCCTCTATTTTCC
n279750:4306164	1.18321	1.5826	1.79613	1.42398	1.1925	0.85586	4306164	639	NONMMUT062742	919	| AK042810 | mRNAlike lncRNA | Mus musculus | Mouse noncoding transcript | FANTOM3 | A730026H20 | http://fantom3.gsc.riken.jp/db/annotate/main.cgi?masterid=A730026H20 | -1.3896900 | -0.3724323	NOCODE4.0		chr7	92778504	92779423	+	CGCCTTCCCGTAAACTGCAGTTCTAGGCATTCTCATTGTACCTTTATCTGTAAACCCTGCGTTTTAGTTTCGGTGGATGGTTCACAAGAAAATCAAGGTAACCTGAAACAAAACACAAGACTAAGGAGCGCTTTTAAGCTCGAAGATTAAAATGAAAATGAAGTATCTGTCGTTCAGTTAATTAGATGGAAATCATTGATTCCCTAGAAACAGCGTTTACGGTGACTCTCCTGACTTTGTGGTTATCATTCCCTTCCTTTTCTTGGGTTTAACCAGACCTGGTTGTATTATTTAAAATATGCTGCGTTTTCTTCTTCTGTTTTGTTTGTTTGTTTGTTTGTTTGTTTGAACAGAAGCAAGCACAAACCTAAATGGGTGTAACCCTGGGTCAGTCCGGTT…
n282721:4306165	1.64144	1.94033	1.97923	1.76793	1.8996	1.72799	4306165	412	NONMMUT069120	1857	| AK039211 | mRNAlike lncRNA | Mus musculus | Mouse noncoding transcript | FANTOM3 | A230108E06 | http://fantom3.gsc.riken.jp/db/annotate/main.cgi?masterid=A230108E06 | -1.2710500 | -0.3364274	NOCODE4.0		chr9	52109574	52111430	-	CATGTGTAGCCCAATGTCACTAATCACAGAATCTGAGAAAGCCAGGGGAACAGAAAAGGAAATGCTTTGTTTATTTAGAATCTATGCCATCATATGAGATCTATTTTTTCATGTAACAACCACCTGCCACAAGAAAGATGGATATCTTAGAATCTCCCCCTCTATGGCAGAATCATATAGCTATTTCCACTGTTTTGGGAATTGTAAAAGTTCTATACAGAAACATACAGAACAGATAGTGATAAACAGAATAATATGTTTATAAAATGGTTGATCTAAACATATTCATTACTTTATTTTTCCTGTAAGAAAAGCTTGAAGGATGAGTAAGGAAATTCTCTACTGGCAAAAAGCTACAGTTGGGAGGAATAGAAGACCTGACAGCGAGGGTATACCCTG…
n292818:4306169	1.54684	1.43979	1.55739	1.75827	1.39771	1.62013	4306169	168	NONMMUT032361	2446	| AK076762 | mRNAlike lncRNA | Mus musculus | Mouse noncoding transcript | FANTOM3 | 4930438B12 | http://fantom3.gsc.riken.jp/db/annotate/main.cgi?masterid=4930438B12 | -1.2015200 | -0.3708535	NOCODE4.0		chr18	52864188	52866632	+	TCCAGCCTCGAACGTTCTCCAAGTGGCCATTGCTGCTGTGAAGTTTGTTCCCATGGATGACAAGAATGTTCTGACGGTACTCGAGCAAATCATCAATAAAGTGAATGTGTTGATACTCTTAAAGAGTTGAAAGGGAAAAATCTTGCCTGCCGTTAGTAATCGTTTTTG
n263916:4306185	2.10966	2.9446	2.67239	2.59614	2.95026	2.11295	4306185	103	NONMMUT054148	3492	| AK158973 | mRNAlike lncRNA | Mus musculus | Mouse noncoding transcript | FANTOM3 | K530022E24 | http://fantom3.gsc.riken.jp/db/annotate/main.cgi?masterid=K530022E24 | 0.1494960 | -0.2239482	NOCODE4.0		chr5	117389138	117393494	+	TGTCTCAGCCTCCTCGCACGAGGTCCAGGGTGACCGCGCGCTGAAGCCAGAGCCACCGCGGGCCTCACCAGGGCCCGATCCTGTCAGTGCAGGGGCAAGCCGC
n275064:4306218	1.47625	1.45	1.73002	1.15964	1.38244	1.10922	4306218	355	NONMMUT032438	3347	| AK048430 | mRNAlike lncRNA | Mus musculus | Mouse noncoding transcript | FANTOM3 | C130060D01 | http://fantom3.gsc.riken.jp/db/annotate/main.cgi?masterid=C130060D01 | -1.0640500 | -0.2976368	NOCODE4.0		chr18	56788207	56791554	-	TGCTCGCTGCATACTTAGGGCATGAGACACCACTACAGAGTGGCTGCCTTGCTCAGTGTAGGGTCAATGTAACTGACAGAGAAGCAGAAGCCGTACGAGAACCAGAAAGGCAAAGGCACTGTAACTGAGATCAGCCTTTTGCCTGTTATGAATTAGGCCCAATGTGCATGATAATGTTGCTGAGATTAAACACCCAGAAATTGGACCTTATTCTGGTTAGACAAAAGAATTAACATCGATCAAAGCAGCAGCCCAGGAAATGTTGTAGAATTACCATGCTAACATCCTGGGCAGCCAACCATTCAGCAACATGATATACATCCCCTAAACCCCAGCTTTGCGTGCCATAGAGTTA
n277063:4306252	1.30624	1.3561	1.16488	1.15141	1.38117	1.26694	4306252	143	NONMMUT043750	1678	| AK046393 | mRNAlike lncRNA | Mus musculus | Mouse noncoding transcript | FANTOM3 | B230379D20 | http://fantom3.gsc.riken.jp/db/annotate/main.cgi?masterid=B230379D20 | -1.2657400 | -0.4717994	NOCODE4.0		chr3	87625257	87626936	+	AGTCTCACAGTCAGGAATCACATTAAATTCAGCTCTAGCATTGACTGTCCTTCCATAATGCCGCCTGCACCCAGCATCTTCTCCATTGTCACTGTCACCAACCATTCTGACACATCTCTGGCAAAGATTGCTACAAAAACTTC
n285007:4306273	1.36071	2.28778	1.55158	1.51011	1.30979	1.76782	4306273	253	NONMMUT043141	3657	| AK036135 | mRNAlike lncRNA | Mus musculus | Mouse noncoding transcript | FANTOM3 | 9630038K12 | http://fantom3.gsc.riken.jp/db/annotate/main.cgi?masterid=9630038K12 | -1.1713700 | -0.3873957	NOCODE4.0		chr3	55807325	55810979	-	CCCAAAGTATCCATATCATTGGTGCTTTTTTAAAAAAGATATTTAAGTTTGAAGATTAATTGCAGAATTTTATATATATTGACATATTGAACAAGAAAAATAAATTATTAAATGATGGCTATTTCAAGATTTCTCTTTTGAAAAGAATGCCCTCTTGTGAAGCTAATTTTCAGATGTCTACAAACATTGGAATTTTGCAAGCATACATTTAGGCCAAATTAGAATTAGGTAAAAATTTCACTCTGCCAACCTC
n283452:4306281	1.40808	1.46401	1.34122	1.39995	1.32079	1.26848	4306281	177	NONMMUT051807	1108	| AK138091 | mRNAlike lncRNA | Mus musculus | Mouse noncoding transcript | FANTOM3 | A130090H13 | http://fantom3.gsc.riken.jp/db/annotate/main.cgi?masterid=A130090H13 | -1.0961600 | -0.4090316	NOCODE4.0		chr5	31954156	31955264	+	TTTTGAGTAGGTGGACAGATCCGTAGGTGAGTGGGTGTGTGGATGGGTGGATAGATAGATAGATATTGTGATCACCATGGAAATAAAAACTAAAACCACAAAGAGAACACATTACATCCACTAAAATTGCCAAAATTAGAAAGACTGACAAAAACTAGTGTGGCGAGGATATAAAGC
n271642:4306285	2.10046	1.94571	2.30396	1.52132	1.86163	1.66476	4306285	362	NONMMUT062832	1586	| AK084236 | mRNAlike lncRNA | Mus musculus | Mouse noncoding transcript | FANTOM3 | D230011O20 | http://fantom3.gsc.riken.jp/db/annotate/main.cgi?masterid=D230011O20 | -1.2763000 | -0.3487021	NOCODE4.0		chr7	97666104	97667689	+	GACCAATGGTAGACTGAACTCTGTGTTGCTGGAGTAGAGATGGAGGAATCACAGTAAATTCATTTTAATATAGGTAGAAATACAGGTGTGTGTGTGTGTGTGTATTTATGTATGTATGTATGTGTGTGTGTTTATGTGTGTGTGTGTGTGTACACGCATACACAGTTACTAATACGTTCTCTCTGTGAGAACTTAATATTAGTGACAGGCCATTACAGTAAGTTCTCAGACTTCCCAGACCTTGTTTTCCAAATCCATCTGGAATAAAGGGACCAGGACTTCTTCACTTTATTAAAAATTCTCAGTCCCAGCAGGGAAAGTATAAGTACATCTAAAGCACTGTGTGCCTGCTAGAGAGTAAC
n276420:4306288	1.2494	1.40281	1.21042	1.41978	1.70269	1.53971	4306288	103	NONMMUT052074	2215	| AK047282 | mRNAlike lncRNA | Mus musculus | Mouse noncoding transcript | FANTOM3 | B930045E16 | http://fantom3.gsc.riken.jp/db/annotate/main.cgi?masterid=B930045E16 | -1.2080000 | -0.3143385	NOCODE4.0		chr5	39458096	39477679	+	AGCTCTGAGAGACTTTGAAATCACCTCCCTGACCCAAAAGGAGACTGGCACCAACAAGCATCAAACTGTTATGGATAAAGGAGCCAACTTAGAAACCTGACAG
n263914:4306312	1.83116	2.06761	1.79333	2.08005	1.93414	1.70678	4306312	305	NONMMUT013419	2038	| AK158976 | mRNAlike lncRNA | Mus musculus | Mouse noncoding transcript | FANTOM3 | K530022O16 | http://fantom3.gsc.riken.jp/db/annotate/main.cgi?masterid=K530022O16 | -0.3745050 | -0.4097279	NOCODE4.0		chr12	11519829	11521867	+	TATGGTGGTTAAAAATTGGCTCCTCTTCCAATAAATAGATGATCTTGTCTGATGCATTTAATGACACAGAATGCCAAAGCATCTATTCAGTTAAGATTGCAAACTTTGAAGGCGGGTGTTGTAGAGGTTCAAGACAGGATTTCTCTGTGTAGTCCTTGCTGTCTGGAGCTCACTCTGAAGACCAGTCTGGCTTCGAATTTAGAAATCCACTTTCTTCTGTCTTCCTAGTAGTCAGCAGTAGTGATGCATGCCCTTAATCTCAGCACTCAGGAAGCAGAGGCAAGTAGATCTCAGGCTGGTCTACA
n277871:4306369	3.26223	3.02489	3.58439	2.10992	2.29573	3.26105	4306369	486	NONMMUT019005	2720	| AK045284 | mRNAlike lncRNA | Mus musculus | Mouse noncoding transcript | FANTOM3 | B130055K03 | http://fantom3.gsc.riken.jp/db/annotate/main.cgi?masterid=B130055K03 | 0.3597980 | -0.3395089	NOCODE4.0		chr13	104067523	104070243	-	TTAGCCGGATAGAAAAACCTCTCTGACTTTTCAGATTATTTCATGGTTCATAGTAGACCAAATCAGTTAGATACAGATGACATGGAGTTGCTATCTGAGGATCTTGTGCTCTGGACTGTAGTATTGATAATATACTGCTAATGTGCCAGAGCCATTCTACCTATCTCCTTAAAGTCTCCGGGACTCACAGACATTCCGCGTGATGAACGTCCTAGGTGAATTTGCTTTCGATGTTTTGTTTCTAAAGCAACATTGCCTCCTTAGCGTGGCAAGTGTCCCTTTCTCCTGATTCTTATTTCCCTGACATTCCCAGCATTCCCGTGAAATTACTAGAAATCTGCAAAATCAGAAATATAAAAAACTTTGTTTTTATGACTAGTTGAAATAGGTTTTGGTTTT…
n266092:4306444	2.0926	1.54193	1.82141	1.81911	2.04318	1.84146	4306444	375	NONMMUT001809	3184	| AK156286 | mRNAlike lncRNA | Mus musculus | Mouse noncoding transcript | FANTOM3 | F830014N24 | http://fantom3.gsc.riken.jp/db/annotate/main.cgi?masterid=F830014N24 | -0.2853460 | -0.3348901	NOCODE4.0		chr1	85807911	85811092	+	TACTACTATTTGACAGCCTTTGGGCAGTTACAAAGAAAACAAACCTGCAAATCTCCAACTATGGTGGTGCAGCTTGGACTGGCTCTGCAGTCTGTTTGTGCTTTTGTGGGCGTTTGGCCAGAACAAAAATAGTAATGCCAGACCTTGAAGGAGAGTGATTTCCCAGGTTTATATATCTGATTCTGTAGACATTTAAAGCTGTGAGTTTAAATTTTTTTCAAAATATAGTTCTTTATCAGAGTAATAACTAAGGGCAAATTTAGAAATTACTTTTACAAATATAATTTTTTAAAGCCACCAAATTTCTAACACATCATTAGTTTTTCACCCTAAAGGGAATTTTCCAAAAGGTACCTTTGTCTGGCCATACTTGAG
n290942:4306473	1.76232	1.5767	1.30682	1.47484	1.73434	1.71646	4306473	414	n290942	2285	| AK030528 | mRNAlike lncRNA | Mus musculus | Mouse noncoding transcript | FANTOM3 | 5330427H03 | http://fantom3.gsc.riken.jp/db/annotate/main.cgi?masterid=5330427H03 | 6.7000800 | -0.1867804	NOCODE3.0		chr11	60509533	60521986	+	GAGATGCGACCTCCCTATTGCTCTGAACCTACAGTGCCACGCCCAGATGCTTGGGGAACTTGTACCAAAGCTTTAGCAATTCCACTTACAAAACACAACCACGTTGTTGGATGTGGTAATGTATGCCTTGAATTCTAGTGCTCAGGAGGCAGAAGCAGGCAGATCTCTGTGAGTTAGAGGCCAGCCTGGTCTACATAGCAAGCTCCAGGCCAGCTAAGGCTATATAGAAAGATCTTTTCTGAAACACACAGCAACTTCATTCTGGGACCACATGGTGTTGAGACCTACCTCTGCATAGCCTGATAGTGTGCTATGCTACTCAAGGACCAGCAGAAACGATGCAAACTGGTTCTGCCCCAGATTTACAGGTCTGGAGACTCTAGATGAAACTCTAGGGTC…
n297420:4306478	1.35697	1.28889	0.96189	1.44625	1.09523	0.97316	4306478	222	NONMMUT021200	864	| AK003828 | mRNAlike lncRNA | Mus musculus | Mouse noncoding transcript | FANTOM3 | 1110019N06 | http://fantom3.gsc.riken.jp/db/annotate/main.cgi?masterid=1110019N06 | -0.1711810 | -0.2022288	NOCODE4.0		chr14	62371642	62372506	+	CTGCCGTGTCTGTATGGTTGTTGCATTTAATGCACCCTCAAAATGATTCCCAGAGGGAACCATCCTTGGAGCATGCAGCTCCTCGGAGTTGGGTATGCTTTCCTCTGCACCCCACTATCACATCTGGATCCTGAGTGGGCAGCAGGGTTGTTTGAGCTCTGCCACTCACGTGCTCATTGAACCAAGATTCAGGCTTGTGTGATTTGCATGTACGATAGTTTA
n296406:4306543	1.25937	1.1978	1.42878	0.9499	1.14597	1.32657	4306543	79	NONMMUT002523	535	| AK018898 | mRNAlike lncRNA | Mus musculus | Mouse noncoding transcript | FANTOM3 | 1700074E13 | http://fantom3.gsc.riken.jp/db/annotate/main.cgi?masterid=1700074E13 | -0.1130010 | -0.2995973	NOCODE4.0		chr1	130163845	130165397	+	AGTTAACATTCCTTCACAGTGCACAAATGAGAATGGTGTTTTAGCTGACAGGAGCACACTGTTGGATTGTAGCGGTTCA
n275131:4306571	1.46507	1.05152	1.1843	1.79118	1.29444	1.44716	4306571	414	NONMMUT074694	2259	| AK081619 | mRNAlike lncRNA | Mus musculus | Mouse noncoding transcript | FANTOM3 | C130052E22 | http://fantom3.gsc.riken.jp/db/annotate/main.cgi?masterid=C130052E22 | -1.0092300 | -0.4063943	NOCODE4.0		chrX	168942895	168945147	+	GTCCTGTGCACACTCTCTGATAGCAAGAAGAATTGGTTTTTGTTATGGATAAGTGAGACAAGTAACACCTATTTTAGATTTGAAAATGATAGGATAAGACAGTGGAGGGAAGGGCTAGGTGATGTTCATTCATTGACTGCAGATATGCTTTTGGGTATTATCTTCATTTGAAGATAAGTAGATGCTTAGGATTTGTGATAATGCAAGTTATAGGAAAGGGGATGGGAAGAAGATAAATTAATGACTTCAATCTTGCTATCAGTGTGAATTCATCACCCTTGCTGGATCCACACCTTTGGAGACACTGAATTTCTACTCCTGATAAGAACAATACTGAATTCCTTGCCCCTTGACTTGCTTTGGCGAGTAGATAAGACAGATGTGGCAGCCTGCTGGTTT…
n272166:4306645	1.47064	1.3558	1.40396	1.76974	1.9281	1.22247	4306645	442	NONMMUT034446	2551	| AK051415 | mRNAlike lncRNA | Mus musculus | Mouse noncoding transcript | FANTOM3 | D130047G02 | http://fantom3.gsc.riken.jp/db/annotate/main.cgi?masterid=D130047G02 | -0.8683970 | -0.3106036	NOCODE4.0		chr19	31744116	31746666	-	GGCCACCGAGCTGAATGCAAATATTTTAAATGATAAATTAATAAGCAAAAGTTTCCCTGTGTTATTTAAAGGGAACTTCATAGTTAGAAATGACCTCAGACGGATTTTAAAAAGGGTTTTTAGTAGTTAACCTGCAAGCCGTCTCTGAATCAATGAGGAGGCAACATCACTAAAAGTTGTTACTCTTCACTGAGTCAGCAATACATGAAAGTATTTAAGTGTCGGTATTTGTTTTATTTTTAATCCAATTTTACTTAATAAAGTGTCTGTGGCCATTTCAAGACAAGCTCAAGATATACCATCTCCTTATGCCTAGTCAGGGAGAAAGAACACTGAATGCCTCAGTCTCCCAATATTTGAGCAAAAATATTTCATGGCTTCTGCATGGTTTCTGGAGGC…
n295440:4306664	4.66225	4.60822	4.49694	4.423	4.6776	4.16375	4306664	112	NONMMUT062529	620	| AK009804 | mRNAlike lncRNA | Mus musculus | Mouse noncoding transcript | FANTOM3 | 2310044K18 | http://fantom3.gsc.riken.jp/db/annotate/main.cgi?masterid=2310044K18 | -0.7836790 | -0.1578976	NOCODE4.0		chr7	83659574	83660963	+	CCTCACTGAAGCTTGTCAATGGGCAGTTTGACAAATCTCCTGCTTTCTTCTAGGGGATTTCCAGAGGCCTTACTTCACCCCTAGCAGCCTTCACTGCACGCCTCAGCAACAC
n266546:4306717	1.9821	1.52469	1.10842	1.76838	1.47164	1.60459	4306717	413	NONMMUT048360	661	| AK089464 | mRNAlike lncRNA | Mus musculus | Mouse noncoding transcript | FANTOM3 | F730035I08 | http://fantom3.gsc.riken.jp/db/annotate/main.cgi?masterid=F730035I08 | -1.5906100 | -0.3463433	NOCODE4.0		chr4	101674638	101675298	-	GTGTCCCTGGAAACATGATTCTTGTTTGCCCATCAAAGTCGGACAAAGGTCCTTTAGGAAAACAGACTGAGAAGATCTTTCTTGCCTGGCCACGTGGGCAGAAGCATGTATGCCAAAGGGCATGAGTGACACAGTGTATAGCCCCAGACTTGACACATCCCAGTACTACCTATGACTACACTGTTTGCAGATGGTGTTTATGGAAAAAGTAAAACTTTAACTCAAGGATACACGTGGTTAGCTAATAGTAATGGTTTCTGATTAGGCAGCCTGAGAGACTTGCTTCTGGTTTTTTTCTATGCCCTGACCCGAGAGTCCCTTAAAATAAATTCACATGAGAACTAAGTCCCCCATACTCCTCCTTACAGCAAGCACTCAGAATCCATCCTGACTGACAAT…
n265985:4306724	1.23558	1.34187	1.63517	1.08939	1.45044	1.3608	4306724	108	NONMMUT002111	2727	| AK156421 | mRNAlike lncRNA | Mus musculus | Mouse noncoding transcript | FANTOM3 | F830021E10 | http://fantom3.gsc.riken.jp/db/annotate/main.cgi?masterid=F830021E10 | -1.5906100 | -0.3533397	NOCODE4.0		chr1	95467208	95469933	+	GTATTCTGGTTCCACTCTCTCTATGCGTTTACTCTCACTTGTTCATGATGCTTTAACATACTGAAATGTGCAAAAGTACCGAGGGACTATTGGGACAGCTGGACTTCT
n279410:4306726	1.94319	2.3106	2.01457	2.76216	2.08855	2.22739	4306726	506	NONMMUT020222	3933	| AK043218 | mRNAlike lncRNA | Mus musculus | Mouse noncoding transcript | FANTOM3 | A730071K22 | http://fantom3.gsc.riken.jp/db/annotate/main.cgi?masterid=A730071K22 | -0.6750380 | -0.4208366	NOCODE4.0		chr14	31045481	31049413	+	TGAGCTCTCTGAATAACTACTTGTTCCTTTTGGCTAAACATAGCAGGAAATCTGAAGAAAACATTTTTTAAAAATAAACTATTTTTTAGTCTTTTAGCTGAGTGTAACTTTTGAATTTAATATTTCTAGATATTTTTCTGTTACATGCAATTATACTAAATACTTTTTAGATTTATTTTTTGTTTATGTGTCTGTGTGAATGTATAGTGAGTGTTTGCTATGCCTATGAAGGGAACCAGAAATCCGATCCTCTGGAGCTGTAATACAGGTTCTCAACTGCCCAGTGTGGGTTCTGGGAAACGAATTCACAGTCTCGGAAACAGCAGCAAGCATTCTTAACTGAGCCATCTCTCGAGTACCTACTCTAATCATGTTTAACATTGTCTTTAAGGAAAATTA…
n422771:4306729	1.7592	1.22848	1.25346	1.55396	1.1737	1.1751	4306729	78	NONMMUT071711	1174	| NULL | lncRNA | Mus musculus | | UCSCGeneNoncode | uc009sli.2 | | -0.6623320 | -0.2975807	NOCODE4.0		chrX	7411816	7445143	-	CAGGAAGACAGTCACGGGGAAGATAACAGGAAATGAGTAAGAACCTGTGAAAGCCCTTTGACCTGAGGAGTTGCAGGA
n283360:4306732	2.00082	2.72945	1.88438	2.09428	2.37116	1.97715	4306732	354	n283360	4233	| AK038364 | mRNAlike lncRNA | Mus musculus | Mouse noncoding transcript | FANTOM3 | A130098P13 | http://fantom3.gsc.riken.jp/db/annotate/main.cgi?masterid=A130098P13 | -0.6133260 | -0.3360192	NOCODE3.0		chr2	94355048	94362817	-	AGCTCACCCGGCTTTGCTGCCGTAACCCAAGCAACACAGAGATGGTTTGGGGAACTTCCTCCAGGGTTTTAAAAAGCTAACCCTAGCTGTATAGCAGAGAAATCCATTCATTAATTACTGGAATTAGTAGTTAACGTTGATTTCCAGACCTTAGCTAAGAAATACTGACTAATGTATACAGTGAAATTGTATTTTCCAGAGTTTGTCATGGGAGTATTTTCTCTCCCATAAATTTGTTTAACCCTGACTAATAATCACGGTAAAGGAAATTCATGAAGCCGTATGTGTCATGAGCACAGCCCTACATACTTACCCCTGAAAACAGCTCCCTGCCTTTCAGAGGAGTGATTTCCC
n297645:4306740	2.51192	2.90896	3.07548	2.58395	2.49803	2.66045	4306740	59	NONMMUT001929	815	| AK002715 | mRNAlike lncRNA | Mus musculus | Mouse noncoding transcript | FANTOM3 | 0610030P10 | http://fantom3.gsc.riken.jp/db/annotate/main.cgi?masterid=0610030P10 | -0.6838970 | -0.1917847	NOCODE4.0		chr1	88277657	88308073	+	CAGGAGAATGTCTTCAACAACAACAGCAACAGCAGCAAAAGTTTTAGTTCTTCTCCATG
n272235:4306755	2.99752	1.63549	1.59539	2.47464	1.61461	1.64964	4306755	257	NONMMUT008990	1402	| AK051320 | mRNAlike lncRNA | Mus musculus | Mouse noncoding transcript | FANTOM3 | D130033L10 | http://fantom3.gsc.riken.jp/db/annotate/main.cgi?masterid=D130033L10 | -0.9879140 | -0.2553695	NOCODE4.0		chr11	25884171	25885571	-	ATGAAAGGGTTTCTGGCTCCACGGACTGATCTTTCTGTTGCCAACTGTGTTCTGCAGAAATTTTGATTAAAGGCTCACAGAAGTAGTTTATCAGTATTTGTTTGGTTTCAGGAAGTAAACTATGTGAGCTCAATATGAAATACAGACCACATCCATCCAGAGCATGTGCCTCCTCAGTCTGGGAACCTCGGAATCCTCACTGTGGAGAATGCGGGAGGAAGATATTTTGCCTTCCAGATTTGCATGAGCTCAATAGC
n271507:4306787	2.52283	2.18525	2.61946	2.6192	2.83258	3.10196	4306787	240	NONMMUT021323	888	| AK084319 | mRNAlike lncRNA | Mus musculus | Mouse noncoding transcript | FANTOM3 | D230023C08 | http://fantom3.gsc.riken.jp/db/annotate/main.cgi?masterid=D230023C08 | -1.1788400 | -0.3993596	NOCODE4.0		chr14	65226101	65226987	-	GGCACTCACAGTTCTACTTCCTTTGCGTGACTGCTCTAGTACCTGGTAGAAGCAGAATCCAGAGCATTTGTTGTACTTTATGGCTTTTAAAGTGTTTTAAGCAGTAATGGGGTAGCTCCCTCAGGTAATATAGAAAGACTAAATAACATTTGAATGAGTTTGATTAAAAATACTGACATTGCAAGCCAGGTGGGACAGCTCATACCCGTAATCCAAGTGCTAGCGTGTATGGACTGCCCA
n289299:4306911	1.10232	1.17448	1.09702	1.0023	1.21611	1.11218	4306911	680	NONMMUT072858	1572	| AK032075 | mRNAlike lncRNA | Mus musculus | Mouse noncoding transcript | FANTOM3 | 6330575G17 | http://fantom3.gsc.riken.jp/db/annotate/main.cgi?masterid=6330575G17 | -0.0787741 | -0.3119754	NOCODE4.0		chrX	74291022	74292594	+	CCCAGGACTTCTCATATGCTAGGCACACACTATACCAACAAGCCCTGTGTTGCCATTGTTGTTTTGAAATAGTTCTGCTCAGTCTCTGCTTCCATAGTTAGTCTATGTTTGAAAGCATGGCATACTCAGTAGTAGACTGTTTACCTAGTATACTGGAGGCAGTATTTTATTTTTAAAAAGACTTATCTTTGTGTATGTTTGTGTGTAGGTGCCCATGGAGGCCAGAGACCATATAGAATCCTCTGAACTTGGAATTATTAAGTGGTTGAGTCTTGACAATGATGCTAGGGATAGAAATTAGGTCTTCTGCAAAAGCAACAGGCACTCTAACTGCCGAAACTTTTCTCCAGCCCCTCACCCTGTGTGTGTGTATATACATATGGGCATGGGGTAAGACAA…
n263563:4306953	2.82069	2.88713	2.73199	2.82258	3.01926	2.96892	4306953	387	NONMMUT002311	598	| AK083371 | mRNAlike lncRNA | Mus musculus | Mouse noncoding transcript | FANTOM3 | C920024K21 | http://fantom3.gsc.riken.jp/db/annotate/main.cgi?masterid=C920024K21 | -1.6089000 | -0.3868382	NOCODE4.0		chr1	118458668	118459265	-	CTGCATCGGTTAGAGCTCTGCTTTACCTTGGTGCAATTTTTGGAAAAAACCACAAAACCTCTCTTCCTTACCTAAACATTTAAAGATTAAAGTAGCCGCGTGTGTACTGTTGCCCTCCTCGCAGTTCCTTTATTGTATGCTAGAGGGCAGCCGGACAGTAATTACTGGAGACCAGCTTTCTCACCGCTGCCCTAAGACTGTGATACACTAAGAAGCGCTCCCTTTGGAAAATGTTGTAATACAGATAAAGGGTTCCGTATTTGGGTTTTCATCCAGCTTACAAGTAAATCTATATACTAATTCAAACACCAAGCCAGCACTGGGAGGAATTAGATACTTGAAAGTGTATAATTCTTTTGAGGCGCAGAGTCTATGTAGCCCTTAGCA
n293092:4306998	1.2835	1.30851	0.99738	1.2309	0.97431	1.02992	4306998	148	NONMMUT022445	743	| AK015085 | mRNAlike lncRNA | Mus musculus | Mouse noncoding transcript | FANTOM3 | 4930404K13 | http://fantom3.gsc.riken.jp/db/annotate/main.cgi?masterid=4930404K13 | -1.2517100 | -0.3210662	NOCODE4.0		chr14	119798977	119817574	+	CTCCTCCGCCTATGGTGTCCGGATACCAATCACACCAACGTTGTTCCTTCTAGAGTCTTTCATTGTGCACAGATATGAAGCTGCAAGCTACTAAATGGCCACCAACCAGATGTGACAGTGAGACTATACCGAGGGATATTTGGAACTC
n264474:4307010	1.56215	1.99975	1.79053	1.3098	1.81989	1.77745	4307010	81	NONMMUT025880	694	| AK145012 | mRNAlike lncRNA | Mus musculus | Mouse noncoding transcript | FANTOM3 | G830025B22 | http://fantom3.gsc.riken.jp/db/annotate/main.cgi?masterid=G830025B22 | -0.7081310 | -0.1835815	NOCODE4.0		chr16	21238494	21263196	+	GGCTGCGTGCTAGTTTCTTGCTTCAAGTTATAAGTACCGGAACAAGTCTGGTGACTGCAGTTATGGATGAACCATCGAACC
n276779:4307036	1.73103	1.46025	1.85526	1.28236	1.30225	1.87809	4307036	221	NONMMUT042126	877	| AK140446 | mRNAlike lncRNA | Mus musculus | Mouse noncoding transcript | FANTOM3 | B830027N01 | http://fantom3.gsc.riken.jp/db/annotate/main.cgi?masterid=B830027N01 | -0.6404640 | -0.1743276	NOCODE4.0		chr3	13470439	13471829	-	ATGTGCACCACTCACTAGAAGGCTGCCAAAGATCAGCTACAAGCCAGGCGGCTGAGCAGTGCTTTGGAAGGTGGAAGAAACAAGGAGTTCACCAAGCATCTGCTGAGGGATGCCTGTCCCTGGAACAAAGATGCCATCAGCCAATCACTGACTGCTTTGGGATTCTTCTACTGCTGCCTGTTGCAGAATCAGCTTTCTGGGCTCTGCAATGAATTAATTTT
n287914:4307041	2.02034	1.902	2.12141	1.90452	2.59619	1.75841	4307041	416	NONMMUT054352	1065	| AK135699 | mRNAlike lncRNA | Mus musculus | Mouse noncoding transcript | FANTOM3 | 7420404L07 | http://fantom3.gsc.riken.jp/db/annotate/main.cgi?masterid=7420404L07 | -1.2468100 | -0.3325714	NOCODE4.0		chr5	122361347	122362408	-	GCCTACGCTGTGGTACTTACGTTTCCAAGGCATTATAGGCCCCAGTGGCAGAACCTGGGTTAATGTAGAATTTATTTTCATGCTCAAATGCTTCAAATTTGTGTGTGTGTCCTGAGATAAGAATGTCCACATCAAACTGCCTCTGCAGCAGGGCTAAGCTAGCCATGTCTCCCCACGGAATAACTTGGTGTCCGTGGATCAGACCGATCTTGAACTGGCCCACAGTCACAACCTTTTGTTCTGGGTAATTCAGATTCTAATAGAGAAAAGAGATAAAGAAAGCACACATTTCAGACAGAATGAAATGTACTCAGTTTGTTTAAATATTCAACCTCATAGGTATCTTCAGGCAGCACCCTACAACAAATACACTTTAAGAAGTTTCTCATCAACCTGTGA…
n272326:4307048	3.32259	3.89091	3.48729	1.49368	1.56536	1.55621	4307048	359	NONMMUT027251	1979	| AK141841 | mRNAlike lncRNA | Mus musculus | Mouse noncoding transcript | FANTOM3 | D130016O09 | http://fantom3.gsc.riken.jp/db/annotate/main.cgi?masterid=D130016O09 | -1.1822900 | -0.4209836	NOCODE4.0		chr16	74285378	74287356	-	GCCTCAGGAGATTGCCTTACCACTGGACAACACAACTTTGAATCTCAAGAGCTGGCTTCAGCTAATTATGAAGTGGATGCTTTTCCAGCCTATAGATCTTGCATCAGCTTAGTTTTTAAATTCAAGGGTTCTCGAAGTGTTTGATCTTTTAATCAGAAATTCAAAAGTACAGACAGGCATTTAGTGGGGGGAAAAGTTAGTTTAGTGTACCTGCACTTAATTTTAGGAAAAGAGTGGATTAGAAGTGGGGAAGGCTATATCAACTGCCATAAACTGGGGGACTCTTAAGTACAGAGGTGATCCAGATAAGTTACTAAGAGTTCAAAGGATACTTTCTGCATAGGGGATGAAAGTGAACC
n273732:4307076	2.31071	2.89383	1.23236	2.28019	1.15265	2.58082	4307076	320	NONMMUT070096	2690	| AK049438 | mRNAlike lncRNA | Mus musculus | Mouse noncoding transcript | FANTOM3 | C430011F04 | http://fantom3.gsc.riken.jp/db/annotate/main.cgi?masterid=C430011F04 | -0.8706790 | -0.2697803	NOCODE4.0		chr9	77524341	77527029	-	TGCCCGGCTCTCCTAGGAGGTTTTAAACAACGATGTGTGTGGGTCCATGGCTGTGGACAGTTAAACTGGGCTCATTGCCAGACCTCTTGAGTTCTTGTTAAATCAACAGCTGGGTTGCCTCTCTCTGGCTGGTTAGCTTAGGACCAGCACAGTGGCTTAAACTGAGTGCTTTGTCAGGAAACACTCTAAGGTTATTGCTGATGTTCCTGGGGCCACTGTATGTGAGGTATTGGTGTATAGGCCTTTGGTATTATACACATGAAGGTTTGTATCCATTTTCTACTACCTAATGGTGATGTGATCCTGCAGAGCTAGTTAGC
n274913:4307139	2.27337	2.04573	2.24424	1.57343	1.92554	1.39725	4307139	443	NONMMUT009016	2137	| AK081747 | mRNAlike lncRNA | Mus musculus | Mouse noncoding transcript | FANTOM3 | C130073H09 | http://fantom3.gsc.riken.jp/db/annotate/main.cgi?masterid=C130073H09 | -0.9215750 | -0.3074018	NOCODE4.0		chr11	28389848	28391984	-	TCAGCAGGAGTTTCCTTTTCCCTCACTGTAATATTGGGAATGGCCCCTTGTGTTCCACAATTCAGTAGCTGATCACGAGTTCCACTGTTTAATTACAATAACCAGGTTTTTTTAAATAGCCGCAGTTATTCTATGGTCTTCAGATATATCCTTTGCTTCAAAACCAGACATTAATAGCATTCTTGGTAGAACTGGTTATATCTGTGGGCAAGAAATGGGAAACACATGGTATCATTTGAGACTTTCTTGACTTCTTGTATAGAGCTGAAGCTATCCATTGCTATAAAATTCCATTCCTGGTATTTAAAGGACATAACTAAAATTCCATTTGAGTGTAATAGGATATTGCCCATGTAGTGGTGATGTCTTAGTTTCATTGTCTTGGAAATGAAGAAAAGC…
n283020:4307164	3.71896	3.9181	3.35225	2.5685	3.66515	4.20299	4307164	626	n283020	3056	| AK038803 | mRNAlike lncRNA | Mus musculus | Mouse noncoding transcript | FANTOM3 | A230064K17 | http://fantom3.gsc.riken.jp/db/annotate/main.cgi?masterid=A230064K17 | 4.0608300 | -0.3820858	NOCODE3.0		chr13	96542754	96611739	+	GGACCTCTGGCTAGATAGAAATATCAGGTGGTTCGCATTTGCCACTTGATCAGAATCTTCAACTCAGTACTGACCAGTGATTTATTCAGTTATTATACAACATGCCTTCTCAGTTATATTTAATATAAAATTCTGCAAGTATTACAATTGTTTGGTATAGAAGTAACGTAACATTTGGCATTAGTGTTTTAGGGTATAAAATCTGACCTTTATAAAGTCTAACAGTTACCTGTCACATCATGGCCATTAAGTTTTCTTTGGTCACTTTGATGTCACTTACACACATTATATTGTTCAGATATTTGCCCTATTCTCCATTTTCCCACCTTTATTTAATCATCAGCATTGATAATAGTGTTGTAATATGAATTTCTAGCTTTTAATGTGAACTATGGTTTA…
n264618:4307165	1.61502	1.41919	1.56999	1.36758	1.41153	1.49522	4307165	117	NONMMUT048583	1002	| AK144540 | mRNAlike lncRNA | Mus musculus | Mouse noncoding transcript | FANTOM3 | G630092O16 | http://fantom3.gsc.riken.jp/db/annotate/main.cgi?masterid=G630092O16 | -1.1380600 | -0.2747994	NOCODE4.0		chr4	108343843	108344844	+	CACACGATGGCTTCTGAGATTCTGAAGGGACAGTTCACTTGGCCCTTGTGTACTCACTCTCATTTATGGAGTAATTTCTGCCTGGGACCTGAGGTGCCTGCCTCATTAGGTCACATC
n343335:4307182	1.29739	1.32287	1.28232	1.67155	1.30367	1.17484	4307182	94	n343335	985	| NULL | lincRNA | Mus musculus | mouse lincRNA | Scripture Reconstruction LincRNAs By Guttman | linc252 | NULL | -1.3052100 | -0.2675049	NOCODE3.0		chr7	24853898	24855171	+	TGTGGCCATAAACAACCTTACTGCGCCTGCGCTAGTCAACACTTGGCCCCAACCCCTCCCTATCGGGTGCATGCTAATGAAGTGTCGACAGGCC
n296719:4307273	2.86172	1.75158	1.67301	1.1996	1.88588	1.36433	4307273	142	NONMMUT017359	643	| AK006396 | mRNAlike lncRNA | Mus musculus | Mouse noncoding transcript | FANTOM3 | 1700026N04 | http://fantom3.gsc.riken.jp/db/annotate/main.cgi?masterid=1700026N04 | -0.7927840 | -0.1920516	NOCODE4.0		chr13	47106418	47109519	+	AGGGATCCGCCGAAGTCTTTCTCGACTCGACTTCACGCGGCGATCACCCCGCGGACGGGGTTGATTCGGAGCCACCACGTTTGTTTCCGAGGGGTCGTTCGAGATGAAGGCTTCCAAATGAGACCTACTTGCGAGGCTTCCC
n267206:4307325	1.9131	1.66357	2.01334	1.79107	1.67091	1.64749	4307325	450	NONMMUT069958	725	| AK088879 | mRNAlike lncRNA | Mus musculus | Mouse noncoding transcript | FANTOM3 | E430029J18 | http://fantom3.gsc.riken.jp/db/annotate/main.cgi?masterid=E430029J18 | -0.8178900 | -0.4379463	NOCODE4.0		chr9	72536361	72537088	+	CTTTTAATGGGGTACCAAGTATCTGGGGATAACCTAGAGCCTTATACAAGCTAAATAAGTGCTCTACCCCTGAGCTACATTTTTTTCTTTTTCTTTCTTTCTTTCTTTCTTTCTTTCTTTCTTTTTTTTTTTTTGGAGACAGGGTCTCTTTGTAGCTCAGGTTGGCCTTGAAATCACAGGGATTCATCTTCAGTGTCCCAAGTGCTGGGATTAAAGGTGTAACCACTACATACAAGAAGACAGAAGAGATCTTATATATAGTTTTGTATTCTTTTTTTTTTAAAGTTTCAATTCTATAATGGTTTCAAGTAAAACATCTTTAAAAGAAAAGGAGCCAAGTGTGGTGGTACATGCCTTTAATCCTAGCACTAGACAGGCAGAGACAGGAGGATCTCTGTG…
n290316:4307337	2.69202	3.8561	2.83781	3.49115	2.77902	2.66892	4307337	258	NONMMUT010731	3641	| AK161746 | mRNAlike lncRNA | Mus musculus | Mouse noncoding transcript | FANTOM3 | 5830444L04 | http://fantom3.gsc.riken.jp/db/annotate/main.cgi?masterid=5830444L04 | -0.0935479 | -0.2662261	NOCODE4.0		chr11	75601030	75604669	+	GCTGATTGCACTGGCTGTAGACTACAATGGTAAGTGCAATGAGCATCGGCTGTGCTGCGTGCCCTGTGCCCACTGGGCTCTGGCAGACTGTCATGAGAATGTGGAGTGGCAGCAGGCAGCCCAGGGTCTCAGAAGCTGTCTTGCTCACAGTGGTGGTGGTGGTGGGCACTGGTTTTGATGCTGTGTGAAGCAGTCGAGCTGAGGTGTCGGGTTCTGGCAGTCGCCTGCCTATCTCGTCAGCTTTTGGCCCAGAGAGCA
n296007:4307361	1.31708	1.30426	1.81747	1.09129	1.36302	1.75106	4307361	248	NONMMUT009906	722	| AK131837 | mRNAlike lncRNA | Mus musculus | Mouse noncoding transcript | FANTOM3 | 1810034M13 | http://fantom3.gsc.riken.jp/db/annotate/main.cgi?masterid=1810034M13 | -0.7872640 | -0.3110155	NOCODE4.0		chr11	57970243	57973137	-	AAGGAAGCTGGAGTCCTCGCGTCAAGGAGACTCACTCATTGGTGAGTCAAGAGATCTGAGCACCAGCAAGGAAAGTTACTATGACTGGCTGGAAGACATCAGACACACCATTTGTCCCCAATTTTCTAAATAAACACAGCTTTATTCACTTTTCCAAGAATGCCATTGACCCTGAAAACAAAACAAAAACACCCAACAGTGAAAGACTATGATTTTCTCTTGAAAAGGTCTATCACGGCTAACTGCTA
n274970:4307391	3.4637	3.15767	3.63481	2.93314	3.51993	2.87254	4307391	229	NONMMUT044496	1285	| AK048509 | mRNAlike lncRNA | Mus musculus | Mouse noncoding transcript | FANTOM3 | C130068A18 | http://fantom3.gsc.riken.jp/db/annotate/main.cgi?masterid=C130068A18 | -1.5906100 | -0.2821828	NOCODE4.0		chr3	102130385	102130415	+	GAGTCTGGTGCATGGCCACTACATACCTAGGCTCGTTTTAACCTCTTTATGCACATTCACCGCACGCAGCAGCATTGAGCTTGTTCAAACAGTGCCACTCACTGTTGATGCTATGGACTATATCTGTATCTCACCCAAATTCATGGTTTGAAAGCATGATGTCAAGTGTGGGGACTTTGGAAGTTCAATGGTCACCATGTCAGAGCCATTGTAGTTAGAGTTGCCCAGA
n287494:4307441	1.76373	2.19444	1.46241	1.11179	1.86011	1.71385	4307441	509	NONMMUT065713	1405	| AK033280 | mRNAlike lncRNA | Mus musculus | Mouse noncoding transcript | FANTOM3 | 8030484G02 | http://fantom3.gsc.riken.jp/db/annotate/main.cgi?masterid=8030484G02 | -1.5906100 | -0.3429594	NOCODE4.0		chr8	57626082	57627487	-	TGTTGCTCTGCAGGCGACATTGATTCCTTGTGGATTCCTGTGTCTTGTCTCTCCTCCAGGTGCATCTGTTTCTTATTTATTTTATTTTTTTGAGTTACGGCACTGGAGGAAGATGGAGCATGCTTCTATGCCAGAGTAAAAAATATTTTTTAGTAAGTTTTGTTTCCGTATCTGACTTCCTAATCACCTTTCTTCTTCACAGAAAGGAGTCTTTAATTGTGATATGTGGTGTGAGGGAACCGTCTTTGGAGATGAATAAATCAGAAGGTAACAGAAGACGAAAGGGAATTATTAACGACCCCGGTTGTTGTCTTTCTGCTAGTACAGTTGATGAGTAGTGCAGTTCCTTTCGTCCAAATCCCCAAATTGTAATTTTTTCCAAGTATGGTAAAGTCTCAT…
n284813:4307481	1.79904	1.45861	1.84116	1.56615	1.57282	1.49883	4307481	1853	NONMMUT030692	3696	| AK036460 | mRNAlike lncRNA | Mus musculus | Mouse noncoding transcript | FANTOM3 | 9830113A02 | http://fantom3.gsc.riken.jp/db/annotate/main.cgi?masterid=9830113A02 | -1.2737700 | -0.3988623	NOCODE4.0		chr17	78693630	78697325	-	CTCATAGCTTCCCTTCGTGTGGACACTTCAAGTCGCTGTGCTCACAATCTTGTTCATTACTCTTTTTCTGTCTCACTTGAACTACAAGATAAACAAATCTAAACAGATCTCATATTTCATAGATACCTAGACTTCCACTCTCAACTGGCCTTTATTGGATAAAATAACGTAGAACATGTTTAGTAATTATAAATGACTATAGAGAGATTGGGGGAATGGCTCAGTGGTTAGAAACACCTGCTGCTCTTCCAAGGGACCAGGGTTCAATTCCCAGAACCCACATGGCAGCTCACAACTGTCCGTAACTCTAGTCATAGGAGATCTAACATCCATACTCCAATGCACATTAAATAAATTATTTAAAAGATTAAAGAGTGTTTATTCTAGCTTTGTTTAAAT…
n296565:4307546	2.17531	1.81982	2.22525	2.26688	1.98933	1.97088	4307546	126	NONMMUT016724	1478	| AK006712 | mRNAlike lncRNA | Mus musculus | Mouse noncoding transcript | FANTOM3 | 1700047I16 | http://fantom3.gsc.riken.jp/db/annotate/main.cgi?masterid=1700047I16 | -1.1402600 | -0.2166105	NOCODE4.0		chr13	24905599	24907280	+	GAGGCCAAGCCCAATCCCGAGGAACCGGAAGCACAGCCAGACTCTGGCATGTCCATACCAGGGGCACTTTCCTTTACATGTTGGGCGGTCCACAGACCTCTGCTCTCCGGGGAGTCACTTCAGCAA
n271529:4307576	1.7274	2.25632	1.88322	1.31008	1.87784	1.53474	4307576	239	NONMMUT037118	1864	| AK084311 | mRNAlike lncRNA | Mus musculus | Mouse noncoding transcript | FANTOM3 | D230020K16 | http://fantom3.gsc.riken.jp/db/annotate/main.cgi?masterid=D230020K16 | 1.8962900 | -0.3388659	NOCODE4.0		chr2	45002223	45004087	-	CTGTAATTCATTTTTAGCCGCGATACTGACCTCTGCAGCTGTTAGAATTACAAATGCACTACATGCCTGGGTGTTTACCTTAAAATTTGAAGAACAGCTGCAGAGGCATGGAATTTCATGAGCAAAGATTAGAACTGTAATTTTAGGGTATTGTGAAATTTTTTTTTGTCAGCAAATTTGTGTCATTTGTACATCCAATACAGAATAAGAACAATTACAGCCCATTTCTAAGAGATAAA
n266504:4307581	1.94557	1.77839	1.73855	1.6164	1.86852	1.44123	4307581	123	NONMMUT069047	1506	| AK089545 | mRNAlike lncRNA | Mus musculus | Mouse noncoding transcript | FANTOM3 | F730110J11 | http://fantom3.gsc.riken.jp/db/annotate/main.cgi?masterid=F730110J11 | -0.5903420 | -0.3838307	NOCODE4.0		chr9	50480092	50481597	+	TGCAGCTGTTCATGTGTCTAAAATAGGATCTGTTTCTTATCAGGAAGGTAGATGCTTTGTTTGTTCTGGTTCTCAGGAGACTTAAGCTACCACACACAGTGATGCCATCTGATTGCTCCTACA
n278632:4307598	1.14389	1.53254	1.44272	1.50586	1.42479	1.50839	4307598	847	NONMMUT026865	1973	| AK044286 | mRNAlike lncRNA | Mus musculus | Mouse noncoding transcript | FANTOM3 | A930005K15 | http://fantom3.gsc.riken.jp/db/annotate/main.cgi?masterid=A930005K15 | -1.0365200 | -0.2300846	NOCODE4.0		chr16	49810094	49820586	-	GCCCTTGGTGCTCCTGAATTTCAGAGCACCTTTCCGCGTAGCCATCTTGAGGCACTGCTCTGAACTCTTGCTGCATAACCAGTCTTTATAACTTTCTGGTGTACATGCCAGGAGCAACCTTCACCCAGTTTATTCCTGAGGAAACTGAGGATGAAGAGAATGTGTAAGTAGCTGTTCAGGTTCTGAGGTACTCACATCACTGGAAATCGGAAGAGGAGACGGTCATTTTGGTTCCTTGTGCCCTCTCACCCGCCACTCACTGTGCCTCAGAGTGAGGCAGAGATTGCATAGGTATCACACAGAGCTGTAGAAGAGCTTCCTGAAGATCTATTATTGGAGCTGTGTAAGGGTCTGTGGGACTTGCTTGACTCTTCACTCTGCCACCGAGACTTATGGGGG…
n271235:4307601	1.7355	1.44105	1.33203	1.39995	1.69345	1.6815	4307601	131	NONMMUT037938	1608	| AK052142 | mRNAlike lncRNA | Mus musculus | Mouse noncoding transcript | FANTOM3 | D230050I22 | http://fantom3.gsc.riken.jp/db/annotate/main.cgi?masterid=D230050I22 | -1.0455300 | -0.3366128	NOCODE4.0		chr2	73695785	73697392	-	TGACTCATCCGGAGGGCTCTGAAGCATCTCGCCTTGGCGGTCAGGCACTACTCCGTGTATTAACAGTTGGAAGGTCTTTCTAACGCTGTGGGCAGATGTATGTCCAGAGGCATCTGCCCATTCAGTGCACA
n279092:4307608	2.53243	2.33526	2.50009	2.42828	1.35479	2.39302	4307608	231	NONMMUT020950	1241	| AK043575 | mRNAlike lncRNA | Mus musculus | Mouse noncoding transcript | FANTOM3 | A830009F23 | http://fantom3.gsc.riken.jp/db/annotate/main.cgi?masterid=A830009F23 | -0.9271650 | -0.2437639	NOCODE4.0		chr14	54953725	54954965	+	GCCTGCCCTGCCTAGATATGTAATGAGACACCCATCTCAGTTTTTCTTTTTTTAATTTGTGCTTGTGCGTGTGTTTTATGTAGGCACACACATGTGAGTATACATGGGTACATGTGTGCCTAGAGACCAGAGGAGGACATGAGCTGTCTCCTTCTGGCGTTCTCTGCCTTAAGGCACTGAACCTGGGGCTTGCTGTTTCCGTTAGGCTGGTATGCAGGGAGCTCTACTGAC
n272250:4307719	2.56103	1.77061	1.90423	1.52132	1.89699	1.7475	4307719	377	NONMMUT011258	3189	| AK051304 | mRNAlike lncRNA | Mus musculus | Mouse noncoding transcript | FANTOM3 | D130032E11 | http://fantom3.gsc.riken.jp/db/annotate/main.cgi?masterid=D130032E11 | 1.1869400 | -0.3248595	NOCODE4.0		chr11	86235611	86238886	-	TAGCCTCTGGTTCCTTACTCTTTTGTTCACACTTACTTGGCTTCAGTACCCTTGTCTCTGAGTAAATCCAAGAATATTTTTCTTTTTTTCTTTTTCTTCCTTCCTTCCTTCCTTCCTTCCTTCCTTCCTTCCTTCCTTCCTTCCTTCCTTCCTTCCTTTCTTTTTGTCTGTCTGTCTGTCTGTCTTTTTTTTTTTTAAACAAATGAGGAACCTGAGGTTTAATATAGTATGAGGGCTTTCCCACAAAACCCGTAGGCCGCCATTTTCAGGAGGAAGCACCAAAGCTGGGCCCTGTGCTGTATGTCATCTGGTGGGTCTGGTCCTCTGAGGGCCTCACAAGTGGCCGGACTGCTGCTGCAACCCACTCCGACTGGAGA
n283901:4307802	2.16484	1.62897	1.69928	2.24269	1.66335	1.55562	4307802	363	NONMMUT071614	3292	| AK137951 | mRNAlike lncRNA | Mus musculus | Mouse noncoding transcript | FANTOM3 | A130044O05 | http://fantom3.gsc.riken.jp/db/annotate/main.cgi?masterid=A130044O05 | -0.6812030 | -0.6648955	NOCODE4.0		chr5	81216537	81216649	+	AAAAATGATGTACGGCGCGGTGACGGCAGATTTAGTGATAAAAAATAATACGTAACGTGTGTGATATATAATATGATGTAGAATGTACGTAATTATATGGGACATACATGGTATATGTGTAATAATCCATGGCGTGTTACATGTAATATAATATATAATATACGATAATATGAGATATGCATAATATATATGATAATACATGGCGTGTTATATATACTATAATATATAATATATATGATAATATGTGATATACATAGTATAAATGTAATAATACATGTAGTGTTATATAATATATAATATGTATGATAGTGTGGGATATACATGATATATGGTAATAATGCATGGTGTGCTACATATAATGTA
n288715:4307852	1.80191	1.56167	1.14099	1.93301	1.46053	1.92177	4307852	276	NONMMUT072344	3022	| AK135232 | mRNAlike lncRNA | Mus musculus | Mouse noncoding transcript | FANTOM3 | 6720441H19 | http://fantom3.gsc.riken.jp/db/annotate/main.cgi?masterid=6720441H19 | 6.4181300 | -0.2687668	NOCODE4.0		chrX	49257283	49260304	-	GCCGGTTATTGGTTGGACATTGTCCAAATTACATGTATTTGTAAGTTTCCTGTTTTTCCTTATAGATTTATTGCATTGTAGTCAGAAATATACTTAATATAATTAGTGATTCCCACGTTGGACCTCCTCTCCCTCCTAAGTCTGTTTTTCTAATACACACACACACACACACACACACACACCAGTGTACTAAGGATTTTATGTAGAAACTAACACATGCTTCAGTGTTTAAGAAATTGTTGAGAATTGTTTTGGGTCCTTCCATTTGATCTCTTC
n285556:4307882	1.04367	1.2623	1.25996	1.2593	1.37907	1.76759	4307882	73	NONMMUT042765	3653	| AK035430 | mRNAlike lncRNA | Mus musculus | Mouse noncoding transcript | FANTOM3 | 9530043A02 | http://fantom3.gsc.riken.jp/db/annotate/main.cgi?masterid=9530043A02 | -0.3467270 | -0.2826300	NOCODE4.0		chr3	41002433	41006089	+	TGAAAAGAGACCTGGAACACAAGAGAGCAAGAGAATGAATGCAAAGAACCTATCAGATAAAGGTTATGAGAAG
n267814:4307919	2.43446	1.9663	1.88847	1.32907	1.52179	1.7769	4307919	197	NONMMUT030268	2205	| AK054175 | mRNAlike lncRNA | Mus musculus | Mouse noncoding transcript | FANTOM3 | E230024P15 | http://fantom3.gsc.riken.jp/db/annotate/main.cgi?masterid=E230024P15 | -1.1012300 | -0.3919786	NOCODE4.0		chr17	65661872	65664076	-	CCAGTAAATAGAGTCCGGCAGTTTCAGTTCCTGGCTTTAAGATCGTGGGTCCAAGCTCAATGACCTTTCAGGCCCTCAAACACCTACCTAGCTCCCTGAGTGCTTGTTCCTAGAGTTTATACAGTTAGAGATGAAAGCAACGCTGGCCCAAAAGGATTAGAGAATAGGAAAGCGCCCTGGGCCTTGTTCTGTAAACA
n270522:4307996	1.62032	1.39822	1.70128	1.43969	1.70842	1.45742	4307996	79	NONMMUT056379	680	| AK142440 | mRNAlike lncRNA | Mus musculus | Mouse noncoding transcript | FANTOM3 | D530011F22 | http://fantom3.gsc.riken.jp/db/annotate/main.cgi?masterid=D530011F22 | -1.0574400 | -0.1930979	NOCODE4.0		chr6	36387387	36388917	-	AGCCCCAGATGCCAAAGTTTCCATTGGAAAACCTGCACGTGTCAGGGACCACCAAACAATTCTTGCAAACCCAGACCCT
n283694:4308080	1.76963	2.17076	1.79371	1.68508	1.56525	1.72076	4308080	499	NONMMUT053172	2344	| AK037994 | mRNAlike lncRNA | Mus musculus | Mouse noncoding transcript | FANTOM3 | A130070B12 | http://fantom3.gsc.riken.jp/db/annotate/main.cgi?masterid=A130070B12 | 0.0909282 | -0.3404235	NOCODE4.0		chr5	96148406	96150748	-	CTGCTGGGAGCTATCAGCTATTTGCTGGTTGTTTTGTTGTTTAAAACATTTTTTTTTTCCCCCAGACAGGATTTCACTATGTAGCTCTGGCTGGCTTAGAACTCACAGAGAACTGCCTGCATTTGCCTCCTGAGTGCTGGGATTCATATTTGGGATGTGTTTGTTTTTTTTTTTTTCGAAACAGGGTTTCTCTGTGTAGCCCTGGCTGTCCTGGAACCCACTCTGTAGACCAGGCTGGCCTCGAACTCAGAAATCTGACTGCCTCTGCCTCCCAAGTGCTGGGATCAAAGGCGTGCGCCACCACGCCCGGCTAATATTTGGGATTTTTAATGGACTGCCTGTTCTAGGCATTTAATAAAAGTAGATCATACATGTGATCTGTGTAGTATGTAATATTAA…
n287940:4308088	1.19657	1.36649	1.3159	1.37958	1.2462	1.59153	4308088	2426	NONMMUT018711	2613	| AK078653 | mRNAlike lncRNA | Mus musculus | Mouse noncoding transcript | FANTOM3 | 7330438C15 | http://fantom3.gsc.riken.jp/db/annotate/main.cgi?masterid=7330438C15 | -1.0444000 | -0.3577001	NOCODE4.0		chr13	95062882	95062926	+	AGCCTGTCATCCTAGTCCCTTAAGAGGGGGTGGATGGCTTTGGTAATTTTATGAATTATAGCTATGTTGTCATTTAAGGGGATGGTTACAAATAGTCATGGTCTTGGACTGGAAATTTAAAGGACTCCTATTTAATTTCTTTTCTAAAGAAATTAAATAGGGAGTTTAGACTCAGGGATTTCCATCCCTCTTTTCCTTTTCTATACCCTTCTTTCTCAGATAAAGCTAAGGGATTTGAGAAGAAAAATGGGGAATATAGAAATATCATAAAATAATAAGATAAAGGATAGATTACTAAATATACTCTTTAACTTTGAGCTATTGTTATTCTCAATTCTGTTATTTTGTTACATTGGTATAAAATGCTGTATATTTCTATAGGTTTAAGGATTTCATTGG…
n287498:4308107	3.43894	3.1053	2.80178	2.60418	3.40346	2.43038	4308107	162	NONMMUT039344	3438	| AK033277 | mRNAlike lncRNA | Mus musculus | Mouse noncoding transcript | FANTOM3 | 8030483O21 | http://fantom3.gsc.riken.jp/db/annotate/main.cgi?masterid=8030483O21 | 0.1748070 | -0.2196957	NOCODE4.0		chr2	119288756	119292192	+	GCTTGCAGCGTGTGTTTAGGATCTAAGCCCCAGGCCTTTCTTGTCTTGCCCAGCTTGTCATTGGTCGAAGTTTGAAAGAGCCACAGGAACAGCCTCGTGATCTAGGCCTTAACTCAAAGGTCCTTCAAAAGAGGGAACTTGGGCTCAGATAAGGAAGTACTT
n284197:4308144	1.82239	1.39884	1.79629	1.20071	1.61402	1.01342	4308144	305	NONMMUT067012	1165	| AK037451 | mRNAlike lncRNA | Mus musculus | Mouse noncoding transcript | FANTOM3 | A130019L09 | http://fantom3.gsc.riken.jp/db/annotate/main.cgi?masterid=A130019L09 | -1.1848700 | -0.3470946	NOCODE4.0		chr8	106217743	106218908	+	TAAAGGACCTGCTAATCTGAGTGTGTTTGCTGAGCTAACTGGGAAAAAGCAGTCTTGGTTTTTGACTAGACAAGTAACGTGGCATGCTCATCTTTTTATTGTAATATTGTGTTTGAAATTTTCTGATTTTAGTGGAATCCACATAAAGAAGGTCTTCTTACTTTAGAAGGAAGTTGGCCACATGACATTCTGTACAGTCAGCCAAGCCAGAAATAGAGCTCTCCCTTTTTTGTGAGCCTGAAGTCTCATTGAATATATTGGTCTTCCGACTGCAAATTGTTGCTCAACTTGCATTGGGGTACATG
n270233:4308322	1.68076	1.33136	1.23723	1.31153	1.26559	1.31264	4308322	307	NONMMUT001373	1406	| AK085475 | mRNAlike lncRNA | Mus musculus | Mouse noncoding transcript | FANTOM3 | D630032L06 | http://fantom3.gsc.riken.jp/db/annotate/main.cgi?masterid=D630032L06 | -1.3309600 | -0.3584266	NOCODE4.0		chr1	68639423	68640829	-	TGTGATTGCTTACTACCTGTAATGGATACTGAACTTCCAATCTTCTGTAAAAACAGTGTATATGCTTAATAACTGAGTTATCTTCACAGCCTTTATGAATCTCTCAAATCCCTCCCCACTTGTCTTCTCCCATATCCCTTACTCAACCTCTGTTTACTTCTGTGTATTTTTCATATTAAATACCATAATTGAGAAAGACCACTGACTCACTGATTGCATTATTTTTCTAAGCATAAGAATAGCTAATTCCATCCAGTTTCTCAAAAATAGTATTATTTCCTTCTTCATGTTGGAAAAGTCTCTCTCT
n279456:4308334	1.7927	1.56073	1.50112	1.88751	1.87738	1.32573	4308334	174	NONMMUT008052	1844	| AK080508 | mRNAlike lncRNA | Mus musculus | Mouse noncoding transcript | FANTOM3 | A730063M14 | http://fantom3.gsc.riken.jp/db/annotate/main.cgi?masterid=A730063M14 | -0.8395650 | -0.2525094	NOCODE4.0		chr10	127070374	127074796	+	CTGTGTGAGGATGTCGTATCCCAGGAAATGTAGTGTACCCCAGGAAATGTAGTTGCAAACAGTTGTAAGCTGCCATGTGGTTGCTGGGAATTGAACCCAGGTCCTCTGGAAGAACAGCCAGTGCTCCTAATCACTGAGCCATCATCTCTCCAGCCCGGAGGCTCAATACTTTCA
n297276:4308338	1.59327	2.01444	1.91371	2.10315	1.65385	1.75789	4308338	340	NONMMUT000571	1111	| AK004293 | mRNAlike lncRNA | Mus musculus | Mouse noncoding transcript | FANTOM3 | 1110058D09 | http://fantom3.gsc.riken.jp/db/annotate/main.cgi?masterid=1110058D09 | -1.1080600 | -0.2171727	NOCODE4.0		chr1	36530193	36531304	-	TGTGTCAGCTAAGTGTCCTCATTTCTGAGGAATTGTCATATTGAGTAGGCTTGAATGTCTGTGTTGCCCACGGCACCAGTGTCAAGGTGCACGCTGGCTGGCATGACAGGGCAGGGCCTGCCCCATGGAAAGATACATGCCCCTTTGGAGGGAACACTTAGTCAGGTTATACTTAGTCAGGTTCTTCAAGTCGTCGTCATAACAATGGCCATAGGCTGCCAAAATTAATCAAAAAATAACTGCTGCAAAATGGGCATCAGCTGGGGCTGTTCAAGAGGCCTTCACCTTTTGCCCTTCACTCAGCCTTCAGTGGGGGCCCTGCCCGCAGTACAGGTTTACA
n285623:4308353	2.4522	2.01662	2.37596	2.77097	3.22249	2.96949	4308353	172	NONMMUT030633	550	| AK020581 | mRNAlike lncRNA | Mus musculus | Mouse noncoding transcript | FANTOM3 | 9530029F08 | http://fantom3.gsc.riken.jp/db/annotate/main.cgi?masterid=9530029F08 | -1.2278900 | -0.1878440	NOCODE4.0		chr17	74395639	74396187	+	GGTTCCCAGCGCTCGGGTTCTTGAAGGGTTCCTGCTCTGTGCCTCTACAGCTGGGAAATGCCAGATTTGCCTAATGTTAAAATTAAAGCTTCCTCTGAGAACAAGTGAACGCCATCAGCGACTTGAGGCTTGCGTGGGGCTTTCTAGGGCGTGTTCACTCGTTTGCTTTTCA
n283251:4308407	2.07477	1.50762	2.35301	1.86158	1.56315	2.35501	4308407	63	NONMMUT040415	2133	| AK038517 | mRNAlike lncRNA | Mus musculus | Mouse noncoding transcript | FANTOM3 | A230021O03 | http://fantom3.gsc.riken.jp/db/annotate/main.cgi?masterid=A230021O03 | 0.5932200 | -0.2217076	NOCODE4.0		chr2	150636407	150638540	-	TGTCCAGAGCCTTAGTGCATGGGAGAGGCTAGATGTCTTGACCTGGTGATGTGCTTCTGTCCC
n287965:4308442	3.06626	2.79601	2.8316	2.02881	2.58379	2.23856	4308442	295	NONMMUT013228	2406	| AK078637 | mRNAlike lncRNA | Mus musculus | Mouse noncoding transcript | FANTOM3 | 7330414I03 | http://fantom3.gsc.riken.jp/db/annotate/main.cgi?masterid=7330414I03 | -0.7518740 | -0.2867609	NOCODE4.0		chr12	3474619	3477025	+	TCATAGAGATCCTCGGGCCTTTACCTCCCAACGTGCTGGGACTAAAGTTGTGTGCTAGACATACTTTCTTTGTTTTACATTATCTCGATGTTTTTAAAACTGTTTCTGATACAATTTCTTTGGGGTTTCATTTGGTTTTGTTGGTTTGTTTCATATGAGCAATAACTGCCACAGCTTGGATGTGCTAGGGACTTGGTCTACACTGAGCTGTACAGCCTGAACCCTAGCTGTCAGGTTTACTTGTTGCCTTTTACGACGGTTTCTCATTAACGCTGTCTAAAATACCCTAGGGCTC
n296272:4308506	0.92709	1.17779	1.4247	1.20098	1.19696	1.13764	4308506	323	NONMMUT059297	671	| AK007111 | mRNAlike lncRNA | Mus musculus | Mouse noncoding transcript | FANTOM3 | 1700102F20 | http://fantom3.gsc.riken.jp/db/annotate/main.cgi?masterid=1700102F20 | -0.8902790 | -0.3016101	NOCODE4.0		chr6	140309070	140309740	+	CCTCCGAATTCGGTGAAAAATATTGAGGAGCCTTTATAGACGGGAGATAATGATTTTACTTTGGACTGTAGGAAGTGTCCCTGGCTATGAAATGATGATTTAGATGAAGACAGAAGTGGGTGGAAACACTGAGGCTGTTACAGTAAGCCAAGCAGGCAACGGTGGACACTTGGAGTTGGTGGCAGGAGTTCAAGAAAGACAAAATCTAAAATATAATTGGAGACATAGAGAAACCAGATCTCAACAGGAGGGGTGAAGCGGACCGTAATCGGCAAGAGTGTTTCCCAGGGCGAGGTCACGTGTGTAATTCTTGCTAGTCAGCC
n263597:4308561	2.72737	2.79504	2.40567	2.63294	2.33481	2.12502	4308561	1245	NONMMUT034603	1921	| AK039361 | mRNAlike lncRNA | Mus musculus | Mouse noncoding transcript | FANTOM3 | A330032B11 | http://fantom3.gsc.riken.jp/db/annotate/main.cgi?masterid=A330032B11 | -1.3340200 | -0.3400597	NOCODE4.0		chr19	37173842	37196541	+	ATGGGGTCACTACAAAGAATCTTTCTAAACAGGTCCACTTCCCCTCCCAACCCCCCACACCCCTGTATTCTTTCTTTTCCACTACCTCTGGTGGGTGGTGGGCTACAAGGGCGGTTTAAGAACCATAATTAAAAATAAGGTTTGGGGCTGGAGAGATGGCTCAGCGGTTAAGAGCACTGACTGCTCTTCCAAAGGTCCTGAGTTCAAATCCCAGCAACCACATGGTAGCTTACAACCATCTGTAATGAGATCTGATGCCCTCTTCTAGTATGTCTGAAGACAGCTACAGTGTACTTACATATAACAATAAATAAGTCTTAAAAATGTTTAAAAAAATAAGGTTTGAAAAAATTAAAGTTATACTTTCTTCTACATATTTTATACTTTTGGCTCTAACTT…
n270308:4308615	1.59646	2.16978	1.73598	1.53257	1.53752	1.43791	4308615	214	NONMMUT002747	1669	| AK085390 | mRNAlike lncRNA | Mus musculus | Mouse noncoding transcript | FANTOM3 | D630020I22 | http://fantom3.gsc.riken.jp/db/annotate/main.cgi?masterid=D630020I22 | 1.5318000 | -0.2817770	NOCODE4.0		chr1	135501730	135503395	-	TCTGAGGCACTAATTCTGGGAACCGGCACAGAGCTAATCATTATAGAAGTAGCTCGGATTCCCCCGAGGGTCCAGTCTCCGGGGAAAGTGTTGCTGGTCTAGAGAAGCCGTGAGCCCGTAGGAACATCCCAAAAGAAGTTCTCGACTTGGTGTCTGGGTTTCAAATACCAATCTGCTCTTGGCAAGCCTTGGCTTCACTCCGTCTTTGTTTTTA
n275279:4308647	2.25291	3.15801	3.37652	1.6526	2.09742	1.53745	4308647	327	NONMMUT004511	2240	| AK048224 | mRNAlike lncRNA | Mus musculus | Mouse noncoding transcript | FANTOM3 | C130041C22 | http://fantom3.gsc.riken.jp/db/annotate/main.cgi?masterid=C130041C22 | -0.6592580 | -0.4151513	NOCODE4.0		chr1	195079098	195081336	-	CAGTTTCATGGCCATCGTTTTGACAACTTAAAGAAAACTGACATTTCTCAAAGATGCAAGATACCAACTTCACTGGAAATAAAGATAATCTAAACAGTCCTTATCTCTAGAGAAATAAAATTTGTAGTTAACAGCATTTTCCTGAGACCAAAAATTATAAATAGTATAATAAAATTAGCAGCAATATCCTTAAAATATAACACTAAAATGCCCAAAGATCAAACCAATGGTACATAAAAAGAGAAGTCTCTCATGACCAAGTAGAATTTGCTGGTGTAGTTCAGGGTTGCAAGACTGCTTCAGTACAAAGGTAATCAGTGCAACTCA
n274666:4308745	3.24062	3.29303	3.14733	3.15965	2.87052	2.92463	4308745	178	NONMMUT026278	2331	| AK141000 | mRNAlike lncRNA | Mus musculus | Mouse noncoding transcript | FANTOM3 | C130095F23 | http://fantom3.gsc.riken.jp/db/annotate/main.cgi?masterid=C130095F23 | 0.4742950 | -0.2939253	NOCODE4.0		chr16	32287401	32289729	+	CAGCGCTGGATTCCGTAGTACTAGAGTTACGGCTGTCTCGGGGGCCTAGTGTAGGCACCAGGAACTGACCCTGGCTCTGTATCAGACATGGAGCCAACACGCATACCTGCTGGACCATCTTACCAAAAAACTATTTTAATTGAAAGCTTGAGCCAGGTGGTCACACCTCTTATCCCAG
n289922:4308763	1.47047	1.66744	1.45914	1.4904	1.47605	1.57039	4308763	344	NONMMUT064100	1696	| AK031421 | mRNAlike lncRNA | Mus musculus | Mouse noncoding transcript | FANTOM3 | 6030427F01 | http://fantom3.gsc.riken.jp/db/annotate/main.cgi?masterid=6030427F01 | -1.1946500 | -0.2476963	NOCODE4.0		chr7	138884286	138885981	+	TACTGTTATTCTTGGGTCCTGGCCCAGGTACCATACCTGGAAAGTCTTCCTGTGCAGAGCTGAGTGTGACAACTGGCTTTTAGCCAGACTCACACACTGTTCCTCTTAGCTGAGGGCCTCCGGTGGGAGCCCTGACCACAGGGTGACCCAATGGGCGAATGGTGGTTATGTTATGTGCCTGACATCCATTTTAGGCCAGTACTGTTAGACCTGTCCCAGCTGCCATGTTCTAAAGAGTCAAGGCTGTCATGTGGGTTAATGTGACTTGTAGCTGCCAGTCCTTGGCGATAGAGAAAATACCCAAGGGTGCTGCATTACAGCTGTCCTCTGTATGGAGCACTGTA
n279869:4308781	2.00564	2.4923	2.45519	2.23277	2.17371	1.72414	4308781	320	NONMMUT021963	1575	| AK042670 | mRNAlike lncRNA | Mus musculus | Mouse noncoding transcript | FANTOM3 | A730014G21 | http://fantom3.gsc.riken.jp/db/annotate/main.cgi?masterid=A730014G21 | -0.9552420 | -0.3726530	NOCODE4.0		chr14	98141084	98142658	-	GCATTTCTATGACAAGGGAGTTTTTCCATGTTCTACTAAAACTAATTTATTTTCTCATATTTCAACTTTTTTTTGTCTCTGATAGTGATAGCAGGAAAAATATGTTTTTAATAACTATGAAACACTGCATATACTCGCATGTATAGATAGAATCAAAGGACCAGTATACTTTGGGGAAACGAAGTAGATATCAGTATATGTGTCAGAAGCTGAAAACTCAGGTGTGTCACTTTCCATGCTTTCTTTTTAACCACTGATTTCCTCCTACACTCTTTCCTGCCTGCCTGTCTGTTGATGGCTATTCATGCACAGGGAGGAGA
n283021:4308786	2.23904	1.87539	1.94004	1.98777	2.05655	1.89318	4308786	871	NONMMUT014758	3749	| AK079555 | mRNAlike lncRNA | Mus musculus | Mouse noncoding transcript | FANTOM3 | A230064I18 | http://fantom3.gsc.riken.jp/db/annotate/main.cgi?masterid=A230064I18 | -1.2815500 | -0.3655024	NOCODE4.0		chr12	78222285	78226026	-	CACAGGTCTGACTGGCTAATGTCCAGAACTAAAACCCACTCCATTAAGGATGTGTTTAAGTACCCTTTCAAATATACTTAATACCACCAAATAGTGTACTTTTCAGTGGATAAAATGGTGGACATTGTATGTATTTTACTGCAAGTAAGAAGTTGGGTAGAAAGTGAAGCTTTGATTTTAGCCAATAATTTCCTCAAAGAAAGCTAAATCATCAAGATGAACTTCAAGAGGCAGGCAGATTTCTGAATTCAAGGCCACCCTGGTCTACAATGATAGTTCCAGGATAGCCAGGGTTATACAGAGAAAGCCTGTCTCGGAAAAAAACAAAAACAAAAACAAAAAAAAACAACAAAAAAAAGATGAACTTCAGATTGCATCACTGTCCTAGGATCATCATAA…
n295796:4308789	1.76036	1.17161	1.31206	1.1432	1.42427	1.326	4308789	573	NONMMUT032676	778	| AK131872 | mRNAlike lncRNA | Mus musculus | Mouse noncoding transcript | FANTOM3 | 2010303N21 | http://fantom3.gsc.riken.jp/db/annotate/main.cgi?masterid=2010303N21 | -1.5906100 | -0.3225451	NOCODE4.0		chr18	64629278	64630056	-	AGCCACCATGTAGTCCTTGTTGTGATGGACGGTAGCCCCTAAACCAGGAGCCTGAATAAGAGAAAGTGGGAACTTGTGCATTCAGAGTGGAGGGCAGTCGTTGAATAAATGAATGAGAAGAAGGGAGACTCCATCCAGTGTGTGGTCCAAGCTGATGGATGCCAAAGGGTGTTCAGGTTGGGAAGTCTTCCTTTGTGGCCTTTGCAGTAAAGACTGACTCAGGAGAGAACCATCAGTGGATGCCACGTGTAAGAGACGACTCTGGAGGCACAGAGATGGCTCAGTTGTTAAAGGCGTGTACTGTTCATGGAGAGGACTGGAGTTAACACTCATGTCAGGTGACTCACAACTATCTGTGACTCCAGCTCTAGGGGTCTTAAGGTCTAACCCCCACCCAAT…
n274308:4308827	6.99272	6.7685	6.66019	4.99593	5.79974	4.75768	4308827	65	NONMMUT073338	2642	| AK082415 | mRNAlike lncRNA | Mus musculus | Mouse noncoding transcript | FANTOM3 | C230048I23 | http://fantom3.gsc.riken.jp/db/annotate/main.cgi?masterid=C230048I23 | -0.5686180 | -0.3414918	NOCODE4.0		chrX	101207882	101210521	-	CTCTGGCTTAGCCTATTGAGTGCTCCCATTTACTGGTGTATGCCATGATACTTTGCTCTTCTCCA
n284088:4308852	2.06092	1.61769	2.23524	2.36221	1.6512	2.05812	4308852	499	NONMMUT001743	2033	| AK037577 | mRNAlike lncRNA | Mus musculus | Mouse noncoding transcript | FANTOM3 | A130027F14 | http://fantom3.gsc.riken.jp/db/annotate/main.cgi?masterid=A130027F14 | -0.0273576 | -0.3550758	NOCODE4.0		chr1	84807157	84809190	-	TTGGATGATAGCTGATCTGTTCCTCTCTTTTCTGTTCTCTTTTTCTTCCTTAGGAAAAAACTTCCTTCCACTGCTTCTCTGTTGGCTTGCTCTCAGGGATACTTCTAGCATTTTCCACTTCTAGCACAGGTATTTGTAGGCTATCCCTTCCCTCTTGGCCATGCAGTATCATTTAAATTGTACAGTGTGCTTTCACCTGTTTTCTCAGTGGGCAAATGGTGGTATTTAATGAACCTATAGCAACTTTGCTTAAGATTGTGTCAGTGTTCTATTGTTTATACTGTAAACATATGTATGGAGACTACAGAATGGGAGCTACAGGACATTAAGACCATTTTTGTTTCACCACTTCAATAATGATGGAATATAGTTCTGTCCCACATCTTTATTACTTTTTTT…
n294390:4308876	2.3732	1.87832	1.94492	1.29727	1.92734	1.80207	4308876	544	NONMMUT009368	643	| AK160669 | mRNAlike lncRNA | Mus musculus | Mouse noncoding transcript | FANTOM3 | 2900073B08 | http://fantom3.gsc.riken.jp/db/annotate/main.cgi?masterid=2900073B08 | -1.2467900 | -0.4710622	NOCODE4.0		chr11	41988564	41989202	-	CCATTCCATCAATCCATGTGCTGGTTTCTCTGTCTTAGTAAATATTCACTGAACTCCTAGTACTTTCTTGGTCCTATGTTTTCCTCAACATAACATGGAAACACACACAGACATACAGCCAAAGGCAGATGGTGACACCACACACACACACACACACACACACACACACACACACACACACACAGACACACACACACACACACCAGCCTTGCAGTGAGAAAGTAGACAGGAAAGAGATAAACAATGAACAACAGTAAAAGAAAAAAGAAAACACACACACAGTGATGACAGTTTAACATAACAATGGGTATTAAAAACAAATCAAATAATAGGTTGGTGACATGAATAAAAATTAAATTATGGGAATTTACTTTTCATAGGATGAGCAGGAAAAATAAT…
n295913:4308924	6.62123	6.46054	6.59298	6.33395	6.87345	6.84895	4308924	266	NONMMUT062727	323	| AK131858 | mRNAlike lncRNA | Mus musculus | Mouse noncoding transcript | FANTOM3 | 2010003B17 | http://fantom3.gsc.riken.jp/db/annotate/main.cgi?masterid=2010003B17 | -1.0769500 | -0.1425247	NOCODE4.0		chr7	92637207	92637526	+	GCTGCTCTGGTACCGAGTGGTTTTCGGTGGGTTTTTAATTTTTGTTTTGTTTTCTCAGTCTCACAGGAGCCTGCCGAGGCTTGTTTCTGGAACCCCCTGTCGTGGGTATCGCCCCCAAATGGAGGTCCCAGGACTGCGGTTCGCGGAGCTGACCTGTGTGCCTGCCCTCATGGGGCCTTTTCGTCCTTGGCAAGCCTGGTCTACTATTTCAATGCTGGTTTGAAAGAAAATCCGTCTTGATCCCATGGCTTCGCAAACGGAGAACA
n269721:4309033	1.59806	2.64614	1.93712	1.6903	1.57479	1.52342	4309033	126	NONMMUT004013	3287	| AK164816 | mRNAlike lncRNA | Mus musculus | Mouse noncoding transcript | FANTOM3 | D830041L12 | http://fantom3.gsc.riken.jp/db/annotate/main.cgi?masterid=D830041L12 | 1.6080500 | -0.4733414	NOCODE4.0		chr1	180108991	180112166	+	CACAAGTTGTGCATCAGTTCTACTCAGTTATCAGTGATATTGCTTATAAAATAGCTGCTTGATTCACTTGTATTATAAAATTTAATCTTAAGAATAAAATAGGGAACTAAGACATAGCCATATTAT
n288048:4309034	3.43344	3.89233	3.75652	3.49704	2.39602	3.25584	4309034	420	NONMMUT022562	3249	| AK149155 | mRNAlike lncRNA | Mus musculus | Mouse noncoding transcript | FANTOM3 | 7120489M04 | http://fantom3.gsc.riken.jp/db/annotate/main.cgi?masterid=7120489M04 | -1.5906100 | -0.3489758	NOCODE4.0		chr14	123991251	123994499	-	CTCCCTGATGGTCCTTTAAGTCTGCTCATTCCTGACTAGGTTCAGAACACATTGCTTATGATTGTCTTTTATTCTGGTACTCTGGAAGTTTATTTAACTGATTTCAAACTGGAACCCATCTTTCAGAGCAACCTAAATCCATGTTTCCAACCACAATCTCTAACGTTTGACTCAAAATAAATGTTATTGCCTTTGGTGATAGAGCTGTATTCACTCCACAAGAGTTGGACTTGATCTTGTGAAAATAAAAAAATAAAAATGCTGAAATAAAATAAACAAAACCTGCACTTGCATGAACTTTCTACAAGGCTGAACTCAAATTGATAAGAACTTCCAATTAGGTCCAGAGCCTAATTATACTTTATCTTGGGCTATCTTTACCCACCTAACTAGCCATTC…
n279929:4309040	0.90093	1.18135	1.17433	1.24905	1.25734	1.13565	4309040	235	NONMMUT027462	2514	| AK042603 | mRNAlike lncRNA | Mus musculus | Mouse noncoding transcript | FANTOM3 | A730009L09 | http://fantom3.gsc.riken.jp/db/annotate/main.cgi?masterid=A730009L09 | -1.0753100 | -0.3185973	NOCODE4.0		chr16	84515120	84523888	+	GGGGATCCGTAATACGCACAGATCTTGTCTTCTTATGGATTTAACAACTGTGCTTTAATCTGCTTAAGTTCCGGTACTCCTATCTTCTTCTCTTCCTTTTGATAGAACTAAACAAGCTCCCAGAGACAGTGCTGTCCCTGAGATTGCAAATTAAGGAGTTAGAAATCAAAAGAAGATAAAGAAGGCTTGTGACATCGGTAATATTATAAATGGCCATTCTGGACTGCTTTAAAGT
n288191:4309106	3.16966	3.02973	2.27609	2.36	2.57396	3.29822	4309106	245	NONMMUT010344	1626	| AK148850 | mRNAlike lncRNA | Mus musculus | Mouse noncoding transcript | FANTOM3 | 7120454O19 | http://fantom3.gsc.riken.jp/db/annotate/main.cgi?masterid=7120454O19 | 0.0131390 | -0.2971756	NOCODE4.0		chr11	68827858	68829484	-	AGCTTGCTTATGGATGACCCGATTGTTATATACAACTTTGCTGTTGTTTTTGGTTTTGAGACAGACTCTCACTATCGAGCCCTGGTTGTCACGGTGCTCACTCTGTAGACCAGGCTAGCTCTAGCCCACAGATCCACCTGTGCTGGAGCTGCAGGCATGTACCACCATGCTCAGCTGCAGTCTGCTGTGGAAAAGAGTTTTAAGGCCAGGCTTGCTTACATGCTTTTAATTCCTGCCACTGGGGA
n281585:4309138	2.08362	1.54732	1.40576	1.73347	1.54846	1.51233	4309138	326	NONMMUT012482	1204	| AK040444 | mRNAlike lncRNA | Mus musculus | Mouse noncoding transcript | FANTOM3 | A430096K21 | http://fantom3.gsc.riken.jp/db/annotate/main.cgi?masterid=A430096K21 | -1.2188400 | -0.3196578	NOCODE4.0		chr11	108090772	108091974	-	TGCCTGTTCATACCCTTTTCGTGTGTTTATTGAGCATTGCTTATTTTCATGTCATGCCTATTCATACCATTGGTCTGTCTCAAGGTTGACTTAGGTATCTTACTGTTGGCTTGTAAGGGTGCCTGTGCCCTCTTAAGCATATGTCAGTGGGAAAGCATCAAGTATTTTAAACTGCCCAGAGACATTACAAGCAGTTTGACTCAGAGGTGCACACAACCTAATTCCAGCTACCATTTTGGTAGGGGAGAATTCTGCCATTGATAATCGATAGTGGTAGAGTCTCTACAGAATCAAGAATCAGTCTCTGGCCTGTTAGCATGGTGGTA
n276100:4309179	1.8542	2.21129	1.68487	2.18952	1.92237	2.32591	4309179	432	NONMMUT050138	960	| AK081113 | mRNAlike lncRNA | Mus musculus | Mouse noncoding transcript | FANTOM3 | B930089G23 | http://fantom3.gsc.riken.jp/db/annotate/main.cgi?masterid=B930089G23 | -1.1030900 | -0.3542554	NOCODE4.0		chr4	136765882	136766842	-	CCAAGAGCGTTTAGAACCCTGCATCTTTCCAGCACTTAGCTAGAATTTAGTCTGGGTAGGAAGATGGGGAAGAGGAACGGGGAAGGGAAGGGTTAATGAACAGACTAGTCAGTTCGGAATGAGTACAGAAGAGATCCCGGATGATGGCGGCGATCCACAAAGCACCCGCCCCAAGTAGGCTTCTCAGATGTTACTTGAGCTGCTGTGGGCCTTCCCAAGAGGACCCAAGAAGACCATCCCAAACTGAGAGGACCAGAAAAACTCTGATGTTGAGGGCTGGGAATGTAGCTCAGATGGTAGAACATTTACCTAGTGCGTACTGAGTCCCCAGACTGATCGTACATATTAGGACATACCTCGAATTCCAGCACTCAGGAAGAGGGGCCAGGGGACAAGGAG…
n276898:4309191	1.68675	1.83815	2.03752	2.21091	1.96347	2.25754	4309191	282	NONMMUT053406	2655	| AK046667 | mRNAlike lncRNA | Mus musculus | Mouse noncoding transcript | FANTOM3 | B430306C15 | http://fantom3.gsc.riken.jp/db/annotate/main.cgi?masterid=B430306C15 | 0.0961693 | -0.3025097	NOCODE4.0		chr5	103609714	103612369	-	ACAAAGTGTTCTCAATGGTCTGGCCTTTCTCACATCCATCCTATAGCCAGACAAGGATGAGTCTGGAGGTAATTGCATTTGCTTTGCGAATGGTCCAGATGAGCTGCAACTTTGTAGCATTATGACGTTGAGCTAGGAACTCTGAGGGAAGTGTACTTTGCATGAAGGTAAGAGATATACAGTGTGGTGCAGACCTTGCCACTCAAAAATTTCCTACCCTCACATTGGACACCCTGTGGCCTCCACATGGAATTCCAGCTCCAGCCAAACAAAGCGTCTTTA
n297383:4309211	1.67535	1.4996	1.58289	1.53162	1.505	1.75004	4309211	164	NONMMUT067026	1340	| AK003944 | mRNAlike lncRNA | Mus musculus | Mouse noncoding transcript | FANTOM3 | 1110028F18 | http://fantom3.gsc.riken.jp/db/annotate/main.cgi?masterid=1110028F18 | -0.9764770 | -0.2402716	NOCODE4.0		chr8	106587142	106594820	+	GCATTCCTCCTAATCCCTCCGGCTGACTGGAGCCCAGGCTGAAGCCTGGCTGGCTCTGCTAGGTCTTGTCACCACTGTTACTAATCCAACTCTACTGAACTGGACTGCTGGTGTATCCATGAAATGCTTGTGAGTGAGTAGAGCTTCGGCTGCCTGGTAACCTG
n270590:4309213	1.19657	1.53206	1.7292	1.29898	1.56193	1.12221	4309213	440	NONMMUT064265	2508	| AK085135 | mRNAlike lncRNA | Mus musculus | Mouse noncoding transcript | FANTOM3 | D430042D18 | http://fantom3.gsc.riken.jp/db/annotate/main.cgi?masterid=D430042D18 | -0.9912840 | -0.2406153	NOCODE4.0		chr7	142458217	142460724	+	CCGACTCTTCGACTGGTTCCAAATGCCCAGAGCACAGAGGCAGGATTAGAGAGAGCTGATGGAGCAGGGAGACAAGAGCGTCCAGCAGCTAGGAATGGAGACAGATAGAGACAAGCTCTAGAACCACAGACTAGGGGAGCACCACATGTGGGACCCTGGACATGGCTGGGGAGCAAAGGCTAACTAAGAGTGTCCAAGGCCATGACCTTGAAGCATCAAGAACTAGTTCCACCATGTTCATTGAGCACACTTGGAAGCACAGAAGATTTCCATGCAAAGCAATTGAAAGCAGTCCACGGACACTAAAGGGACCATGAATTCTGGACATTGTGGGAGACATAGCTACTCTCAGGTCTATGGACCAGAGTTGCAAGGAGTAGCCTTACTCACCTCTACCCT…
n293361:4309235	2.30473	2.16892	2.22466	2.52712	1.93411	1.60347	4309235	271	NONMMUT026149	2014	| AK132624 | mRNAlike lncRNA | Mus musculus | Mouse noncoding transcript | FANTOM3 | 4833434K06 | http://fantom3.gsc.riken.jp/db/annotate/main.cgi?masterid=4833434K06 | -0.0446292 | -0.2140354	NOCODE4.0		chr16	30200909	30205879	-	AGAAACTGAGGTCTGCCGGCCACCACAGTGGTCCTGGGGACAGGTCTATCTCAGTCTAACTGCAGGCCTAAGGCACATTGACTGTAACCACAGGAGAGACCTTGTACCCAAGAGATCAGGATAATCCCCTTCAGAGAAACAAGTGTTTGTTGTTGAAGTTGCTGCTTTGGGGGACAATTTGCTATGCAACAGTTACACAGCAAGTGTGCTCCATCATTGAGTAGCTGGGAGAACAAGGACTTGAAGGAAGCCACGGCTCTTGTCAGCACTC
n270539:4309247	5.21738	5.92458	5.58511	4.83913	5.40093	5.78977	4309247	1277	NONMMUT043221	3068	| AK052554 | mRNAlike lncRNA | Mus musculus | Mouse noncoding transcript | FANTOM3 | D530002B21 | http://fantom3.gsc.riken.jp/db/annotate/main.cgi?masterid=D530002B21 | -1.0444500 | -0.3937385	NOCODE4.0		chr3	58445134	58448202	+	GGCTGGTCATAGTCTGTTAACTCTATAGGATATACCTTCTAGTAAATGGATAGAAGTTAGATGCAAAAACAACTGGAAGCTGAAACAGGAAAATTACATGTTTGAAGCTAATCTGGGTTATGTAGCGAGGTCCTATCTTGAACAGCAACAACCACAACAAATTTCTAATCCAAAAGTTTATGCTCTTAAAAATGTAATATTCTTTGAGAATTTAATTTTTGACTTAGACAAGAGATGACAGGTAGGTAAGATGTTTTACCTCCCAGAATGGCTACATCACCATGAAACAAAGAGCAAAGGGGACTTTAATAGTAGTGAAATGATGGCCTAGACAGTATTGTGCTTAATCTGTGCTGTCTTTTATTTGTTAAAGGTGTTCGTTTATTCAGAGTTAAGATT…
n284394:4309292	1.69916	2.05192	1.65408	1.68311	1.0164	1.724	4309292	1710	NONMMUT064023	2252	| AK037215 | mRNAlike lncRNA | Mus musculus | Mouse noncoding transcript | FANTOM3 | A030010N10 | http://fantom3.gsc.riken.jp/db/annotate/main.cgi?masterid=A030010N10 | -0.8466980 | -0.2249876	NOCODE4.0		chr7	135543717	135545966	+	TTGCAGGTACATGGCGCCACACTTGGCTTTGTACATGTGTGCTGGGATCTGAATCCAAGTAGATTTACTCATACGCCGAGCATCTCCGGAGCCATCTCCACAGCCCAGTGATTCCAGTCTTTACAAACAGGAAGGAGATGGACCTAGATACAAAGGTTCTGGTGCAGCAAAGGCGAGGTGACACAGAGCAAAGACTTGGCTTATGCTTACAGATCATTCAGGGGTCTCCTCATTTGAACCAAGAGCTTGAGAATGTCCAAGTCTCTGTCACGATGTCCTTGGGGCAGGTGCTGGGTTTCTAGTCAAGAAACTGATATCATCTTTGTTAGGACTTGGATCTATTTGGATACTTCCAGCTGGACATTAGTCACCATTTGTACTGAAGAAGAAAATTAGTTC…
n268951:4309294	1.728	1.54769	1.89599	1.44284	1.94629	1.92557	4309294	379	NONMMUT005164	1954	| AK053111 | mRNAlike lncRNA | Mus musculus | Mouse noncoding transcript | FANTOM3 | E030002O10 | http://fantom3.gsc.riken.jp/db/annotate/main.cgi?masterid=E030002O10 | -1.3368400 | -0.3673844	NOCODE4.0		chr10	30800983	30802935	-	CCTTCGTGTCCACTTTCCAGTGTTATAGCAATTAATACCATTTCAATTTTACTTTAAAAAAACAATTTAGAAGGCAGAATTTATGTTTAAAGAAATCTATTAAGTTATTTCAGAAGGAGCAGTGATCTGGTTAATAAGTAACAGGTAACTTGTTTTAAAGTTGAGCTGTGGTTTATTTTTAATATATATATATATATATTGTTAAAGCTAAAGAGGGAAACAAAACATTTAAAAGCGTCTGTGGTTCCAAAGTAAACTCATATATATATCATATAGATAGAGATTTATTTATTTATTTATTTATTTATTTATTTATTTATTTTTGATGCTAGGAGCCAGATCCAAGATTAGACTCGAGGCTTCTGATGTATTGGGCTAA
n296270:4309298	2.22755	1.77835	1.71581	1.80205	2.09149	1.74008	4309298	78	NONMMUT049192	1016	| AK007113 | mRNAlike lncRNA | Mus musculus | Mouse noncoding transcript | FANTOM3 | 1700102N10 | http://fantom3.gsc.riken.jp/db/annotate/main.cgi?masterid=1700102N10 | -1.5906100 | -0.1943773	NOCODE4.0		chr4	119294136	119295147	+	AGACCGGAACTAGAATGAGAGCCTCGGCCGTGAGCACCATAGAGTACCGGGAGGACGCGCAGAGGGAACGTTCCCAGA
n344450:4309375	2.57001	2.73377	2.46773	2.88364	2.5274	2.66494	4309375	138	n344450	2219	| NULL | lincRNA | Mus musculus | mouse lincRNA | Scripture Reconstruction LincRNAs By Guttman | linc1377 | NULL | -1.3209800 | -0.3294206	NOCODE3.0		chr10	116675947	116679361	+	CCTCGTAGGAAACGCCGTAGGGCTGACCCACAGGATGGGGCTGACCCACAGGATGGGGCTGACCCACAGGATCGGGCTGACCCACAGGATCTGGCTGACCCACAGGATAGGGGTGACTCACAGGATATGCCCAGCCTG
n276983:4309416	1.77308	1.53999	2.012	2.06167	1.64017	1.73583	4309416	300	NONMMUT040080	1368	| AK080865 | mRNAlike lncRNA | Mus musculus | Mouse noncoding transcript | FANTOM3 | B430010H13 | http://fantom3.gsc.riken.jp/db/annotate/main.cgi?masterid=B430010H13 | -1.1284300 | -0.1863015	NOCODE4.0		chr2	135659010	135742751	+	CGTGTTTGTTCAATGTAACATAGACGAAAGCGCAGTTCCCGCTCCCCGCTCCCGGTTCTGGCTGGCTCGCACCCCCTCCTCCCGGGCCGGGCACCCGCTGAGTCCGTGGCCAGCGGCGCGTGGTGTCCCGCTGCTGGCTCAGCTCAGTCCCCACGGGCGCGCGCCCAGACCCTGCACCGGGAAGGCGGCGGCGGCGACCCCGGGACAGCCAACCCCCACCCCGGCCGGCCCGCGCGGCCCCGGTCCACCCCCAGCCCCGCCGGGCGCCGCACTGGGCATGCTCCGTAGCCCGGCAGGTTG
n268282:4309424	1.67346	1.49403	1.73588	1.55658	1.4529	1.30656	4309424	296	NONMMUT046058	1836	| AK143094 | mRNAlike lncRNA | Mus musculus | Mouse noncoding transcript | FANTOM3 | E130020G01 | http://fantom3.gsc.riken.jp/db/annotate/main.cgi?masterid=E130020G01 | -1.1932600 | -0.3982644	NOCODE4.0		chr4	6760856	6762692	-	GACATCTCGGGTAGAAACAACACTCTAGAAGTTGTATTGTGCTTTTCCTTTTGATTTTTTTATTATTTCTTTCTCCTTGATTAATGATAGGACCCTGTTTTCTGCCATAACTGGCCAGAAGCAAGAGACCATCATCTATCATTAAGAGAAAAGTACCTGGGCATTCAGGTCCTGTATGTCTTTTGATAGGCAGAGTAACTCAGAAAATCTCTACTCTCTCTTCTTAGTTGTAGAGGAGAAATATGCAGGATTTATGGACCTCCAGACATCCACATAGACTCCCTCACGTGCAAATA
n274122:4309466	1.55319	1.61642	1.52692	2.28247	1.54026	1.50056	4309466	62	NONMMUT030767	1249	| AK048814 | mRNAlike lncRNA | Mus musculus | Mouse noncoding transcript | FANTOM3 | C230072F16 | http://fantom3.gsc.riken.jp/db/annotate/main.cgi?masterid=C230072F16 | 1.9443100 | -0.1796726	NOCODE4.0		chr2	13054852	13055281	+	CCTGCCGACAAGCAGCATCTGCATGTGCAAAACACCCTCCGATAGCATCAGCCCAGGATTGC
n294407:4309480	2.25049	2.42981	2.38681	2.09571	2.49981	2.21688	4309480	94	NONMMUT052942	1007	| AK013749 | mRNAlike lncRNA | Mus musculus | Mouse noncoding transcript | FANTOM3 | 2900064F13 | http://fantom3.gsc.riken.jp/db/annotate/main.cgi?masterid=2900064F13 | -1.3013300 | -0.3091355	NOCODE4.0		chr5	81826815	81827823	+	CCTTCGCTTAGTACCCACTCTATGTTCAGGACATGAGTGTGACTGTCCTTCTGTGTTCTCACCCAGGGTCTCACCAGGTTCTTTGTCTTTCATT
n285424:4309548	3.30654	3.55877	3.20039	1.88493	3.18707	2.61773	4309548	54	NONMMUT005432	541	| AK035573 | mRNAlike lncRNA | Mus musculus | Mouse noncoding transcript | FANTOM3 | 9530068M01 | http://fantom3.gsc.riken.jp/db/annotate/main.cgi?masterid=9530068M01 | -0.0989291 | -0.1684125	NOCODE4.0		chr10	42740538	42758660	-	AGGTGGAGGCTAGTAGATCTCTGAGTTTCAGGACAGTCTGATCTAAAAGCAAGT
n292174:4309652	1.39766	1.39427	1.30641	1.31009	1.50947	1.18747	4309652	108	NONMMUT060504	887	| AK016039 | mRNAlike lncRNA | Mus musculus | Mouse noncoding transcript | FANTOM3 | 4930544L20 | http://fantom3.gsc.riken.jp/db/annotate/main.cgi?masterid=4930544L20 | -1.1210100 | -0.3692509	NOCODE4.0		chr7	29552155	29553028	+	CCAGAGCCTAAGCAATAGTAGAATCAGTCAGAACCCTAGAGACAGAGCTAACCAATCCAGGCAAAAGGGCACACATCCTCCCTGGAATTCCTCCTAACTGACAATAAA
n277674:4309663	1.38133	1.71895	1.41442	1.35031	1.33513	1.23213	4309663	157	NONMMUT073768	1240	| AK045497 | mRNAlike lncRNA | Mus musculus | Mouse noncoding transcript | FANTOM3 | B230207G18 | http://fantom3.gsc.riken.jp/db/annotate/main.cgi?masterid=B230207G18 | -1.5906100 | -0.4610686	NOCODE4.0		chrX	120665604	120666844	+	AGTAGCAACGATCTCACACATGTTCACATACATTAAAATTTTTAAAAAATCACTGAACTCTAACTGGTAATAAAACCTTTTTCTGTGGTGCTTAAGAGTAAACGCAGAGTTTTGTAAAGTTGAAGCAAGAACTCTCCTAGCTGCATGAAATTAAATA
n271811:4309671	5.12727	5.12569	5.42007	4.50917	5.23487	4.78751	4309671	518	NONMMUT041623	1962	| AK084083 | mRNAlike lncRNA | Mus musculus | Mouse noncoding transcript | FANTOM3 | D130084N16 | http://fantom3.gsc.riken.jp/db/annotate/main.cgi?masterid=D130084N16 | -1.0421700 | -0.2983952	NOCODE4.0		chr2	174077472	174079432	+	CCAGGGTCTCTGTTTAAATTGATGAAAAAGATACTGTTTGGTTTTTAAATTTTAATTCTGTAAAGTTCTAAGTAGCTTTAATCTTTAGATTACCTGAGAGAAAAAATTTGACCCTTAATTCAGAGAGTTTAAAACACAGTATCTTGGACCGGCACCTTTTCAAAAACACGTTGCTGTGTCCAATTACTTTTTAAATATTTTTCTAAATTAGACAATTTGAACATATCTGTTTGTGTATCTATCTATCTATATATGGAATAAAATAATTTAAAATGTTTAAAATAATATGTGGTTTGGAAAAGCAGGCAATGTTAAGAAATATACAGCTATATTTAACAAATTCAGACAGTTTTTTTGAAAGTGATTTATAAGTACAGCTAAAATTCATGTTGAAGTCAA…
n293774:4309683	2.5164	2.63672	2.52967	1.94157	2.49389	1.49967	4309683	177	NONMMUT007652	3322	| AK076340 | mRNAlike lncRNA | Mus musculus | Mouse noncoding transcript | FANTOM3 | 4732446E19 | http://fantom3.gsc.riken.jp/db/annotate/main.cgi?masterid=4732446E19 | 1.7012300 | -0.2760533	NOCODE4.0		chr10	119679006	119682326	+	CTGGGATGATAGCAAGTCAGTCACAGTTCACATAACTCTCTTACATCCATAAATGGCCAGCCTTCCCCACTGTCGGCATCCCTCAGCAGGACTGAGACGTCCGTCTGTTAGAAGGGATGGGGTTACAGTGACATAGCATCTCACCCAAAGTCCGCAGTTAGTTTACCTGAGGGCTCA
n292456:4309739	3.38568	2.73104	2.51114	3.59734	2.85667	2.60562	4309739	158	NONMMUT067336	1103	| AK015734 | mRNAlike lncRNA | Mus musculus | Mouse noncoding transcript | FANTOM3 | 4930509E22 | http://fantom3.gsc.riken.jp/db/annotate/main.cgi?masterid=4930509E22 | -1.2041100 | -0.2323258	NOCODE4.0		chr8	115770860	115771963	+	AGATTACCTTGTGATCCAGCTCCTGAGGTTCTCGGGGAGAACTCGATGCAAGCTCTTGCTTCAGGTGTCTGACATTCCTCAGTGCTGATCCACAGCCGTGACTCACTGAGTGATTGGGACCACAGAGAAGCCAGTATATTTCCACTACTCCTATTGGG
n278630:4309790	2.69308	2.0206	2.15917	2.38788	2.36682	2.38795	4309790	186	NONMMUT039240	1879	| AK044288 | mRNAlike lncRNA | Mus musculus | Mouse noncoding transcript | FANTOM3 | A930005L01 | http://fantom3.gsc.riken.jp/db/annotate/main.cgi?masterid=A930005L01 | -1.2891600 | -0.3553634	NOCODE4.0		chr2	117124965	117126843	+	GGGACTGACAACCTAGCTCTGATTAGGGTAAGGTGGCTAATAGGTCTCACTGAGTGTTGGGTAGGCTGATACTCAGAGGTCTACATTTCTTCTCTAACCTTCAAAACTGCCAATATGAAAAATAGTTTACCCACTTGAGCAAGAAAACTAGTTCAGAGACAACTTATTTGTTGTGCTACCATGGGA
n281039:4309806	2.17372	2.55378	2.85303	2.51355	2.28521	2.52396	4309806	393	NONMMUT052680	635	| AK080115 | mRNAlike lncRNA | Mus musculus | Mouse noncoding transcript | FANTOM3 | A530064G06 | http://fantom3.gsc.riken.jp/db/annotate/main.cgi?masterid=A530064G06 | -1.5906100 | -0.3847295	NOCODE4.0		chr5	72541650	72542286	-	ACGGTGGTCTACAAATAGCCTGGTACAGAACATTGACTGTACTCAGTTGTTTGGGAAGAGACAAGGCTTAGAATGTCTTTAGGAGTGGCCTGTGATGATTTTTCAAATGAATTTTAGATAGACTTGATGGTTGTCATTCCTAGCACCCAAAGTTACTTTGATGATGTCATTCTGCTTTAGCAGAGATTGTAAAATAATATTTAACATTTTCCTTGACATTAGTGAACTTGAGATATGTGTACTTTGTGCTAGAGATTGAACATTAGGAAGTTCTCCGAGCTGGAGCAATGGCTAGTGTTTAAGAGTATGCATCACGCTTGCAGGGGACGCACTCATAGTGTGGCTCACAGCTCTTTGCAACTCCAGTTCTAGGATATCGGACACCTTTGGGTC
n280716:4309851	1.58619	1.96433	2.24871	2.8746	2.14945	2.11349	4309851	367	NONMMUT017160	1375	| AK153596 | mRNAlike lncRNA | Mus musculus | Mouse noncoding transcript | FANTOM3 | A630010I08 | http://fantom3.gsc.riken.jp/db/annotate/main.cgi?masterid=A630010I08 | -1.5906100 | -0.2718327	NOCODE4.0		chr13	41476525	41477900	-	GTTCTGAGCCCTTGTGAGCCCAACACAAACATGATGACCACCAGCATCGACTTTTTCAAATGGATTCTAGTTAGAAACCTTCTGGGCTCATTGACTGTGGTGTTGGCATGCCCCCAGGTTGTAGTGTCTGCTGTGTGGTTCATGAATAAAGAGAAAGATTTGGCCTCGTAGACTTTCAACATTCACAGCTCCTTAAAAATATTGTGTCCATCAAGTGTGTCTGTTCCCTCATGTGCACGTGTATACATGCCATAACATGTGTGTGGAAGTCAGAGAATAACCTTTGGGTGTCAGTTTTCTCTTTTTACTATTTGAGGTTTGGGGCTTGAACTCAGTTCATCAGGCACCACGGTGCTAAGTGCTTTTG
n270168:4309854	1.92757	2.11295	1.74501	1.5841	1.84436	1.60483	4309854	591	n270168	1789	| AK052742 | mRNAlike lncRNA | Mus musculus | Mouse noncoding transcript | FANTOM3 | D630041G10 | http://fantom3.gsc.riken.jp/db/annotate/main.cgi?masterid=D630041G10 | -1.5906100 | -0.2453237	NOCODE3.0		chr2	144393863	144395652	+	GGTCTGCAGGGATCCATCACCAGGACTGCTCTAGGTCCTGACTTAAGATGTGGTTTTCTGTACTGTTAAGTGTTGTGTTGATGGCCCCACCCTCACTGCCTTTCCTTGCTCTCTTTCCTCTTGTGTTGTTTATATAAATGTTAGTGGACTCTGATTTTTTCTTTATTTCTCCCTGTACTAACTTCTAGCTGGATTCTTTCTTTCTTTCTTTCTTTCTTTCTTGATTTACTTATTATTATAAATAAGTACACTGTTGCTATCTTCAGACACTTCAGAAGAAGGCGTCAGATCTCATTACGAATGGTTGTGAGCCACCATGTGGTTGCTGGGATTTGAACTCAGGACTTTCAGAAGAGCAGTCAGTGCTCTTACCTGCTGAGCCATCTCGCCAGCCCTGGA…
n278866:4309905	1.47502	1.69901	1.86695	2.70116	1.92971	1.7564	4309905	463	NONMMUT021278	1582	| AK043889 | mRNAlike lncRNA | Mus musculus | Mouse noncoding transcript | FANTOM3 | A830046N03 | http://fantom3.gsc.riken.jp/db/annotate/main.cgi?masterid=A830046N03 | -1.2898800 | -0.3724525	NOCODE4.0		chr14	64415307	64416886	-	AAGGTCGTCATGTTGTAAACCCACATAAACACTATGGATTTCACTTTATTAAAAGTGGGGGTTTGTTCCTAGAGAGGTGGAAGAAAATACTTTAGCTTTTAACTCCACACACCTGCATTCATTTTCGTGTTTTAAAATCAAATGTGTGCACTAGATGCCACTTCCAGGATGGCTGATGTGTCTCTATAATTTTATGAGAAACATCCTCAACAATCAATCGTTGAAGGCGCGCATTAACAGGAAACAAGGAACAATTTGTTTTTAATCAAAGGATTACAAATTGATTGGTACAAACTTGAAATGAAAGCATGGGTCTCAGAACATCTTTTAGACTGCCCCCAAATGATCGGCAGTTATGAATACAGCCAATTTTCCAGTATCCTCTCAGTCCACAAAATA…
n416346:4309944	3.54626	2.63258	3.17368	3.91498	3.09174	4.48549	4309944	86	NONMMUT032731	1379	| NR_040461 | lncRNA | Mus musculus | | RefGeneNoncode | NR_040461 | | -1.0396500 | -0.2394997	NOCODE4.0		chr18	66924761	66949961	-	GGCAAGATGTATTGGACGGAGAATAACAGGCACATCACAGAGGTGAAGAGAAGCCACAGCAGCCCTGACAGTACAGGATGTACTGA
n266875:4309998	1.89824	1.48826	1.32444	1.35564	1.56704	1.10191	4309998	180	NONMMUT068331	1415	| AK154427 | mRNAlike lncRNA | Mus musculus | Mouse noncoding transcript | FANTOM3 | F630030N21 | http://fantom3.gsc.riken.jp/db/annotate/main.cgi?masterid=F630030N21 | -0.7845250 | -0.1485884	NOCODE4.0		chr9	22071031	22086122	+	GGCTGCGGCTTAGTTGACAGCAGTAGAGTGCTTGCTTAGCACGCAAGCCGCCCTGGGCTCCGAACCGGATGTGGTGCTTCCAGTCCGTAACAATAATAATAATTTACCACACCGCGGAGAAAGTTGGACCGGACGGACGCCGGGGAACCCGCTCCAGCGCCTCCGTACTGGTATCCAAAG
n285703:4310000	1.86608	1.51198	1.7053	1.74563	2.13235	1.70499	4310000	236	NONMMUT007724	819	| AK020554 | mRNAlike lncRNA | Mus musculus | Mouse noncoding transcript | FANTOM3 | 9530013E20 | http://fantom3.gsc.riken.jp/db/annotate/main.cgi?masterid=9530013E20 | -1.2643300 | -0.1195471	NOCODE4.0		chr10	121350827	121351644	+	GCGTCCCTAGTGAGCGGGTTGCTCACCGAGCTCTACAGCTGCACCGAGGAGGAGGAGGTGGCAGCCGGCGGGGACCGTGCGTCCCAGGGCCGCCCCCTGCGAAGGGACAGCCTGGACAGCTCCACCGAGACCTCGGGTTCCGACGCATTCCTGGGCGGCCGCGGCGCTGGCGACTCCCGAGTGCTGCAGGAGCTGCGGGAGCGCCCGAGCCTGCGGCTCCAGATGCAGTACCTGCA
n266003:4310022	1.47054	1.30292	1.26482	1.14513	1.75781	1.26005	4310022	398	NONMMUT030166	2279	| AK156402 | mRNAlike lncRNA | Mus musculus | Mouse noncoding transcript | FANTOM3 | F830020E22 | http://fantom3.gsc.riken.jp/db/annotate/main.cgi?masterid=F830020E22 | -0.2326970 | -0.2992550	NOCODE4.0		chr17	58617494	58619769	+	GAGGTGGGGTTGCATCATACTTTCAGGCAAAAACTTTGGTTCTGGAAGTGTCAAAAACTAGGCTTGACCATTTGTCCCAATCTGCCAATTAAAGATACGTTATGATGAAGAGCAGAGAAAAAAGAATCAGGCCAAGCTTGATAATAGAAGAGGAGGCTCAGTCATCCTATTGTCTGTCTTTGAGTACTCACAAGAGAGTTAAGTATAAAGAGATAGAGAACCTTGGAAGAGGGGAAAGAGACGTAACCAAGCCGTCTCCATCAAGGTGTGATCTTCTTGATAAAACTTTGGTTCTGGTTCTGCCAAGGAACCAGAAGGGAATTATGATCACAGTCGTATCGTTAGTGCAATGACTGGAATTCCATCTTTGTGCTTCCAGCCATAGGAGCAAGTGTTTA
n264903:4310074	2.65993	2.50971	2.58021	2.40455	2.02103	1.94369	4310074	612	NONMMUT042068	2996	| AK149618 | mRNAlike lncRNA | Mus musculus | Mouse noncoding transcript | FANTOM3 | G530002M01 | http://fantom3.gsc.riken.jp/db/annotate/main.cgi?masterid=G530002M01 | -1.2724500 | -0.2988638	NOCODE4.0		chr3	9221219	9224216	+	GGTTACCTGAACACCAGCACTGCGGCATAGTGATAGATGGTCTGATAACACGCAGGACTTACTGCTGAGTCCTATACACACCTGGACCTGATGGATGAAAGGATGACGAAGCTCAGGAGAGATCAAGCCAGCAAAGATTGTATAACACTTCTCAGAACAGCACATACTTGGTAATCTCAGAACTTGAGAAACTGAGGCAGGGGCATCATGGTGAGTTTCAGGTCAGCCTGGGCACCATGGTGAGATCCTGCTCTCAAAAGAAACAAAAGGTTTAAACTATTTTATTTCTGAATTTTTCTTATTAATATCTTCCTCCAATGACTGTGGGCCAATAGACATGTGGATGCTATTCTAGGGGATTCCAGGGCTACAAGAGAAGGTTTCTGTGATTTTTAAACA…
n286534:4310077	1.44794	2.15456	1.78196	1.86695	1.75028	1.81549	4310077	245	NONMMUT068734	4245	| AK034202 | mRNAlike lncRNA | Mus musculus | Mouse noncoding transcript | FANTOM3 | 9330162P19 | http://fantom3.gsc.riken.jp/db/annotate/main.cgi?masterid=9330162P19 | -0.3671650 | -0.2990069	NOCODE4.0		chr9	41588493	41592737	+	AAGTGACCATTGTAGGCTCCTGAAAAGAACATGACCACAATTCAAATAAACCAAGGGGAACAAGAAACACAGAACTTATAGGCAGCAATCCAATGGAGTAAATAAACCACACCACAAGAAATCACAGGATAGCAGAAGGGCTGGGGAGAGGGTGTGGTCTAAAACAGAAAGGCAGTGTCTGGATATCTTCCAAGTTAATGTTGAAGGATGTGGCTTTATAACTGGGATCAAGAATTCACTTCTCC
n292318:4310108	1.04163	1.19871	1.31258	0.95419	1.0512	1.18747	4310108	150	NONMMUT020009	371	| AK019699 | mRNAlike lncRNA | Mus musculus | Mouse noncoding transcript | FANTOM3 | 4930525N24 | http://fantom3.gsc.riken.jp/db/annotate/main.cgi?masterid=4930525N24 | -1.0660400 | -0.3120191	NOCODE4.0		chr14	24622137	24622860	+	CAAGAGGAGAACCTAGGCCTACCTAGTTACCAGGGACAAGGGACAAATGAGCCACTCCAGCGCTTCGTGGAGAGAGGAAGCTGCCCACTGCCGACCACATACAGCAGGCAGCTTTTCTCTTATAGCTCTCGTGTTGCGTTTCTTAATTTA
n264428:4310172	1.18711	1.04086	1.04063	1.38184	1.30253	1.38278	4310172	124	NONMMUT041561	685	| AK145161 | mRNAlike lncRNA | Mus musculus | Mouse noncoding transcript | FANTOM3 | G930006F11 | http://fantom3.gsc.riken.jp/db/annotate/main.cgi?masterid=G930006F11 | -0.9617490 | -0.2021713	NOCODE4.0		chr2	173276697	173278428	+	CAGTCTTTCAAGATTGGCTAGTTTTAAATGGATCTTGGCAAAGGAAAGGAAGGCTCAGCTGCATCAGGACTGTTCAGTTCTGGGAAGGGGTTGGCGGGATGCTTTGCAAAATCAAAAGGTGGGG
n271901:4310260	3.431	3.69253	3.86843	2.40476	2.86683	3.46868	4310260	208	NONMMUT044349	1689	| AK083992 | mRNAlike lncRNA | Mus musculus | Mouse noncoding transcript | FANTOM3 | D130073N10 | http://fantom3.gsc.riken.jp/db/annotate/main.cgi?masterid=D130073N10 | -1.0747800 | -0.3644547	NOCODE4.0		chr3	97735484	97737161	-	TGTCTTCTGATCTGGACGGCCCTCGTCTATACATGCCCTGGTAGTTTAAGATAGGTGAGACATTGAATAAACAACCTGTTAGAAAAGTAGACATGAAAGTCCTATTGAGATTCTGTACCCTGGACAGCCATTTGATTACAATTTGCTTTTCAGTCATTTAACACAGCTTCTTAGTAATATTCACAGTGGACAGCCCTCTTAGGAAACA
n285747:4310271	1.25206	1.20335	1.38363	1.2471	1.35893	1.20927	4310271	482	NONMMUT029737	2688	| AK035244 | mRNAlike lncRNA | Mus musculus | Mouse noncoding transcript | FANTOM3 | 9530005A13 | http://fantom3.gsc.riken.jp/db/annotate/main.cgi?masterid=9530005A13 | 3.3693900 | -0.3439849	NOCODE4.0		chr17	43738599	43741285	+	AGTCTGCATCTCCTTGTAACATTTGAAACAAATTACTTACCTTTGAGTAGTTAACCTAATGGTAGACTACAGCCAGCTAATATCTCCCATGAATTTTTGAAAATCGTTAAGTGTGTTGGGGTCCAGGAGTTTCCCCACAAACCACACAAACACCAGTCTCAGTCAGACTGAGACGGTTTATTAAATGCATACCCTAAAACTGATCGACCAGGGCTGTAGCACAGAATTTAGGGGCTAAGGGTATGACCTCGAGCATTTCTCAGGACTGACTTATAAAGGAAAAACTCACAAGGAGCTCTCATGCAGGTGCAGAAAGTGCTGCCTGGTGGTTGGCTCTGACTCAAGCTATTTGGCTAGCTAGCCAGAACAGTTCTAATTGACCTAAGTGGAGCTTATAGT…
n277795:4310282	1.6524	1.74996	1.70963	1.63714	1.65791	1.51501	4310282	422	NONMMUT012808	1607	| AK140030 | mRNAlike lncRNA | Mus musculus | Mouse noncoding transcript | FANTOM3 | B230104J03 | http://fantom3.gsc.riken.jp/db/annotate/main.cgi?masterid=B230104J03 | -0.9122500 | -0.2046016	NOCODE4.0		chr11	116235665	116235719	+	AGCAGAAGGCTAGGGCATCCATATAGCAGGTGGCAAGGACACCTAGGTCAGCTGTCACACTAAACCCCGTTTCTCACTTTGGCTGAGGCAGGATGCAAAATGTCCCTCTATTTGACCCCTAAAGCAGGGAGCAGGGTGCAGAAGGAAAGCCCTCCCTTCGGCTGTGGTGGGCTGTGGACAGATCTCTCTTCACAGGAGACCCTCTGGGGACTCTCTGGCGTTGACCCTGGGGCTCCATGCCCCTCCCTTCCTGTCCTGACAGAGTCCTTACCTGTTGCAGCTTCTTCTGCGTCTCCAAAATGTCTCTTTCCACCTGGTCAGCGTTGGCTTGCATGCGGGAGATGAGCAGAGCCAGTTCCTGGGTTGCAGCCCTGGTGGATTGTCCGGGCCAGAGGACAG…
n280856:4310290	3.47692	3.34775	3.36154	3.37	3.343	2.83264	4310290	82	n280856	1429	| AK080252 | mRNAlike lncRNA | Mus musculus | Mouse noncoding transcript | FANTOM3 | A530092C02 | http://fantom3.gsc.riken.jp/db/annotate/main.cgi?masterid=A530092C02 | -1.1699700 | -0.2920450	NOCODE3.0		chr9	15072304	15072345	-	CTGGGAAGACTTCGGGATGCCTGAAAGGCAGCACACGGACCTGCTGGCACAGTGTCAGCATCAGATGTGTACAACAAAAGAA
n289993:4310305	1.23224	1.8683	1.60962	2.22141	1.46748	2.12502	4310305	188	NONMMUT072441	2908	| AK031302 | mRNAlike lncRNA | Mus musculus | Mouse noncoding transcript | FANTOM3 | 6030404L23 | http://fantom3.gsc.riken.jp/db/annotate/main.cgi?masterid=6030404L23 | -1.2886800 | -0.3774101	NOCODE4.0		chrX	52553141	52556050	-	ATCACCTAGTATCGGGCACTCCACACATGTAGTAAGTAGTTTCCCACTGAACCTGTATTAGTGTATTGGAGACAAAAGGGTTTAGAATGTGTTTGGTGCTAGGAATGACATTTATGCTTCAGGCTTACTCTACTGGGTCTCTTGAACACAGAGACCTCACTGGACACCAGTGGTTCTAGTGCATAGTA
n275941:4310369	3.04832	2.4543	3.35361	3.06854	2.85384	3.04431	4310369	542	NONMMUT012701	1526	| AK047679 | mRNAlike lncRNA | Mus musculus | Mouse noncoding transcript | FANTOM3 | C030010A21 | http://fantom3.gsc.riken.jp/db/annotate/main.cgi?masterid=C030010A21 | 0.1470010 | -0.2662398	NOCODE4.0		chr11	115377646	115379170	-	GCCAACTATTGTAATGTGTGCTCTGACTTCCACACGAGTGCTGTGCCACACCGAAACAACAATACACATACACAGAAACAACAATAAATAAACAGAGGTGGAGAGCTGGCTCGGCAGTTAAGCAGTTAAGGACACACTGCTCTTGCAGAGGACATGAGTTCAGTTCCCAGCACCCACGAGGACCAGTCACTCCGGCTCCAGAGGAGCTGCTGCCCTCTTCTGGCCTTTTTGGGCACCTGTACTCAGATGTACCCACACACACCCATCACAATGCACATAATTAAAATTCAATCTTTTTTTCTTTTTTTCGAGACAGGGTTTCTCTGTGTAGCCTTGGCTGTCCTGGAACTCATTCTGTAGACCAGGCTGGCCTCAAACTCAGAAATCCGCCTACCTCTG…
n271156:4310452	1.21612	1.24705	1.36894	1.31459	1.55728	1.63126	4310452	328	NONMMUT058769	2189	| AK052218 | mRNAlike lncRNA | Mus musculus | Mouse noncoding transcript | FANTOM3 | D330009N10 | http://fantom3.gsc.riken.jp/db/annotate/main.cgi?masterid=D330009N10 | -0.3018530 | -0.3626906	NOCODE4.0		chr6	124381971	124384160	-	TCCATCTTTAGGTCTTGGACCACTTTTCAGTTCCTTCACCTGTTTGATTGTGTTTTCCTGTATTTCTTTAAGGGATTTGTGCTACATCTGCTCCAGTAGTGACACGCGCGACAGGCCCCAAAAAACCTGGGCGCTGTCCTGAGGTGAAAAGTTCATGGAAACTTAGTCTCCTGGAACCGTGGCATCCTGTATAACAAATGCTCTGATGTCCTTGCTTTAGTTGGTAAACGGATCTGTGTGCTTTCCCTTAATATTGCTTTATTATAAGTGCCTCTAAGGATTGAATTTTTGACATATAGCTAAATTAGATTCTTCACCAGTCCTAGGC
n268938:4310457	2.84673	3.07695	2.72533	2.57061	2.64826	2.32565	4310457	259	NONMMUT026802	1764	| AK086831 | mRNAlike lncRNA | Mus musculus | Mouse noncoding transcript | FANTOM3 | E030003J16 | http://fantom3.gsc.riken.jp/db/annotate/main.cgi?masterid=E030003J16 | -1.2023600 | -0.2804966	NOCODE4.0		chr16	45792569	45794329	-	TGCTGCCACATCAGGGTCACATGTCTGGACACTCAAACTCAAGGCCTCAAGGTTGAGTCACTTCCCCAGCCCTTGAGAACAATTTTTTGATTGGTTTTTGAATGACCATTTAGTGTCATTGAGAAAGATGAAACTGTAATTGTCATTGCCTCTCTTAGTCCCAGACGACTAAGCCCAGGTTCTCAACTTGACAACCTGGACGAAAGCAGAAGGAGATTTTTAAAAAATGTTTCTTCATCTGTCTCGTAGCTCTGTAGTA
n287525:4310475	1.904	1.67192	2.14157	2.47664	1.88233	2.08893	4310475	71	NONMMUT008842	2152	| AK033240 | mRNAlike lncRNA | Mus musculus | Mouse noncoding transcript | FANTOM3 | 8030473L03 | http://fantom3.gsc.riken.jp/db/annotate/main.cgi?masterid=8030473L03 | 0.2383350 | -0.2831885	NOCODE4.0		chr11	22048658	22050810	-	GAGAAATCGGATGGAGGCCCAGACTGCTAGGACCTCTACTGGCATGCTGACAGGCTGCTCTAACAAGGAGA
n288263:4310504	2.38205	1.62273	1.88393	1.8363	1.80008	1.69845	4310504	369	NONMMUT045377	1632	| AK148705 | mRNAlike lncRNA | Mus musculus | Mouse noncoding transcript | FANTOM3 | 7120437H08 | http://fantom3.gsc.riken.jp/db/annotate/main.cgi?masterid=7120437H08 | -1.1552300 | -0.3138080	NOCODE4.0		chr3	135343755	135345387	+	ATCAAATATTGATGCTGGACACCCATCAGCATTTCATAAGGCAGGAGTAACAATGCACACATGTTCAGGAGGCTGAGGTGGAGGGTGGCACGTGTTCTCCAGCCCAGGACCTGTCTGGCCCACTTAGCAAGAGCCCATCCTAAGAGACATATTATGTCTCTAGGAGACAAAATATGTCTCTTAGGATAAACATAAATGTAAACCAGAACAAAGAAGACAACACAGGAGAAGCGTGTGTCCCATTAGGTAGGCAATGGCTTTTTACAGACAAACCAAAAGTGCAGCCACAGGATTAAACAGACACAGACTCCTACTGCTCAGTTCTGCTCTCCAGAGACCCTGGCCTGGGCTGAGCAATAGGCACATATG
n280824:4310567	1.3676	1.28974	1.07449	1.28974	1.28898	0.99541	4310567	79	NONMMUT006744	2291	| AK041260 | mRNAlike lncRNA | Mus musculus | Mouse noncoding transcript | FANTOM3 | A530095B20 | http://fantom3.gsc.riken.jp/db/annotate/main.cgi?masterid=A530095B20 | -0.1241180 | -0.2962666	NOCODE4.0		chr10	88677810	88683023	-	GAAAGAGAATATGAGGATGAGGGATGGCAGCTCACAACTAACTGTACCCCAGCAGCAAGAAGCCTACAGTGTTATGAAG
n284732:4310612	1.70082	1.58574	1.73468	1.76759	1.209	1.35127	4310612	438	NONMMUT019407	2714	| AK036621 | mRNAlike lncRNA | Mus musculus | Mouse noncoding transcript | FANTOM3 | 9830142D03 | http://fantom3.gsc.riken.jp/db/annotate/main.cgi?masterid=9830142D03 | -0.2639650 | -0.3009240	NOCODE4.0		chr13	114281667	114284381	-	TCTCTTAACCCAAAAGTCACGGATAGTTTTAAATTTCACTAGATTTTTCTCCAAGTTTTTTTTTTTCCATAAAAAGATGGAATATTTGATGATGGAAACTCATTTAAGTGAAATGAGTTTCATGTTTTATTACCCCTTCTCCTGGGGTGTAGATAAGATTTCATTGCGAAATATGCTAGATATTTTAGAATATACCTTTTGGGGAGGACACCAACATATTACTCCCTATATATTCTAAGTGTTACAATAAAAACAAATTCATATATTCACTCAGTATTTCTTACTTTACCTAGTATTGTTCTTTGAGGGTGGAGGAGTGAGAAAGGGTCTCCCTAAATAGCCTAGGCGAGCCTTAAAGTCATAATCCTTCAGCTTCAACCTCTCAAGTGCCGCCATTAC…
n275279:4310647	2.91605	2.8011	2.90357	2.35004	1.82294	2.30634	4310647	512	NONMMUT004511	2240	| AK048224 | mRNAlike lncRNA | Mus musculus | Mouse noncoding transcript | FANTOM3 | C130041C22 | http://fantom3.gsc.riken.jp/db/annotate/main.cgi?masterid=C130041C22 | -0.6592580 | -0.4151513	NOCODE4.0		chr1	195079098	195081336	-	AAAGGCAGGTGGTCCACTTACATGATATGAATAGAAAACAAACCAGTGGTTGGCTGGTTGTGGATGTAGGAAACCAAGAGTGTGTCACAAGCAGACCTGGAGAAATTTTAGTCTACTGGAACTTCTCTGTATGTGAACTGTGATAGATAAGTGTACCTCTTAAAATGTTTTTCTCAGGCCTCCACTGTACTTGAAAAGGTGAGTTTTACAATATTCAAACTATAGTTAATATCCCTAACTTTAAATATAATTAAATATTTATAATCACACTTATTTATGTATTATAAATAATATAATAAATATTATTTAACTAAATAAAAGATTAGTTGACCTAAAGACAGGTCAGTGGAAATCCAACATAATTTATGAAGAACTTTTTAAAAAGAAGATTGACTTAAT…
n272790:4310662	1.61366	1.13207	1.43674	1.73271	1.55397	1.39425	4310662	112	NONMMUT067772	1254	| AK050834 | mRNAlike lncRNA | Mus musculus | Mouse noncoding transcript | FANTOM3 | D030024A19 | http://fantom3.gsc.riken.jp/db/annotate/main.cgi?masterid=D030024A19 | -0.2172520 | -0.1587823	NOCODE4.0		chr8	126566969	126590988	+	GACATGGAGCAAATGCGAGCAGCTTGCAAGCCAGGACCCGGGGGCTCTGGGCCTTTGTCTTCCTCGCTGCTTGCTCCTCATTTCCACGTGCAGTAAATTCCCTCTTCTTGTT
n289345:4310685	1.98295	1.91044	1.85956	1.67894	1.59111	1.67777	4310685	66	n289345	1607	| AK134755 | mRNAlike lncRNA | Mus musculus | Mouse noncoding transcript | FANTOM3 | 6330550D01 | http://fantom3.gsc.riken.jp/db/annotate/main.cgi?masterid=6330550D01 | -1.0559300 | -0.2170467	NOCODE3.0		chr7	43695208	43797945	-	GCTGCAAAATCTTGTACCCGACACACCGAAGGGAAGTCCGGGGGCCTCTTCCACCGAGTCCGAGTG
n265665:4310705	1.62562	1.72602	1.70333	1.37135	1.63731	1.68711	4310705	191	NONMMUT064730	3429	| AK156887 | mRNAlike lncRNA | Mus musculus | Mouse noncoding transcript | FANTOM3 | F830105F12 | http://fantom3.gsc.riken.jp/db/annotate/main.cgi?masterid=F830105F12 | -0.2007240 | -0.2867451	NOCODE4.0		chr8	15629980	15633409	-	ATGGGATGCCACTACCAAATCCTTCCCCTCAGGGTTCAGGGAATTGTGCAGAAGAGAAAGCAGAGAGTTGGAGACCCAGGAAGGATGGAGGGCACCAAGAAAACATGGTTCTCTAAATTCACACAATCCAAGCTCATGTGAACTCACAGAGACTGAGGCAGCACAGGCCTGTTGCAAGTTCTCGGCATGTA
n264468:4310723	1.18329	1.77745	1.50041	1.29861	1.2631	1.4211	4310723	73	NONMMUT033435	1059	| AK145039 | mRNAlike lncRNA | Mus musculus | Mouse noncoding transcript | FANTOM3 | G830029J16 | http://fantom3.gsc.riken.jp/db/annotate/main.cgi?masterid=G830029J16 | -1.2729100 | -0.2955889	NOCODE4.0		chr19	3798614	3852419	-	TACCTGAGCCCTGACATTTTTGCTATCAAAATACTGAAGAACCACAGGAGGGACTGCCTAGTTCTCCTGGGAT
n276084:4310739	2.15785	2.81067	2.39929	1.93738	2.55776	1.79481	4310739	339	NONMMUT066160	3219	| AK081132 | mRNAlike lncRNA | Mus musculus | Mouse noncoding transcript | FANTOM3 | B930091H14 | http://fantom3.gsc.riken.jp/db/annotate/main.cgi?masterid=B930091H14 | -0.9532350 | -0.3258789	NOCODE4.0		chr8	73087956	73091176	-	CACTGGAGGCATTACATCGGAATAAGTAGCATTACCTATAATATAACACTGACTATGGCAAGGACAAATCTGGAGCATTTGTGTTACTGGATGCCAAGGCTCCAGGAGAAAAGTTTCCATGAAACTTTTTGCCTCAGGCCTGCATCCAAGCTTTTGGGCTAGCTGCACAGACTTCACTGGAGTGGGTGTGGCAATTCAGTACCTGAAAATACCTTGGTTCCATCTTGAGCACTGACCAGCTTCTCATTCTGAGTACTTGTGATCATCCCCACGATCATACCTCAGCTATGTGAAGAGTGAAATGCTTCCATGTGCCTGATGGCCCTATGGCTTCTCAAA
n267564:4310744	1.88933	1.58463	1.61522	2.64936	1.07555	1.62986	4310744	392	NONMMUT031903	3380	| AK054416 | mRNAlike lncRNA | Mus musculus | Mouse noncoding transcript | FANTOM3 | E330023G15 | http://fantom3.gsc.riken.jp/db/annotate/main.cgi?masterid=E330023G15 | 1.8247000 | -0.3197861	NOCODE4.0		chr18	34495648	34499027	-	GAGGGCTAGCTTTTGTTGTAATGAACACAATTTACCCCTTTTTGATTTTGGATTTAATTTTTTCTTAAAATAATGCAAAGCATGGAGAACAATATAAACACTAAGAAACAATAAAAAGATATTTTTATTTAAATTGATTTACCTGGAAATGGCAGTTACCCAGCTGAGAACATTTTCAGCGGGGGTAATAGGAAATTTTAAAATGGATATAAAGGGTGGGATGAAAGAATATCCCTCAGAGATACTATGTGTTAGATGATCAGTTTGTTTTTTAATTAAATCTGGGGAGCCCAGAAAGGCTTTCCAAAAGTGTGAGCATTTTAAGTTGAGAATGAATATGAATATGCATATGTGGCTAGACACTTGAAGGTGCAGCTTAATTCTTGCCTTGA
n265334:4310843	3.9082	4.28973	3.1597	2.54922	3.34818	3.34074	4310843	134	NONMMUT032890	2699	| AK172589 | mRNAlike lncRNA | Mus musculus | Mouse noncoding transcript | FANTOM3 | F830217G03 | http://fantom3.gsc.riken.jp/db/annotate/main.cgi?masterid=F830217G03 | -1.0675700 | -0.3037164	NOCODE4.0		chr18	69395532	69398226	+	TTGTCCAGCACTCACCGCATATAGACAGCACCATATGTTTGAGAGTTGGGCGAGCCTTCTGTGAGACCGTCCCCTATATGGGAATTCCTCTCTTACAAGGCAACAGCGGCCTGGTCTGACTAGGCTTACATATT
n274571:4310884	6.9981	7.20093	7.38772	5.27867	6.30695	5.60302	4310884	364	NONMMUT026640	3753	| AK141029 | mRNAlike lncRNA | Mus musculus | Mouse noncoding transcript | FANTOM3 | C230008B04 | http://fantom3.gsc.riken.jp/db/annotate/main.cgi?masterid=C230008B04 | -1.1740100 | -0.3730540	NOCODE4.0		chr16	41607892	41611644	+	ACATCCTATCCAGGCGGCACTGGTACTGTTTTCCTAAACCAATCTGAGTTCTCTTGCCTTCAGCTACCATTCTGCTTTCCCCTGAATTCTAGACAGTCCCCATTTGCAATAGTGATTTATTGACAGATTCTCATTCAATCTCTTTAAAAAATGATCACAGTTGTAGATGGGTTATAATGACAAGCTTGTTTTGGGTGGGCTTACTGAAGAGTCTTGATATCTTGTGCCCTCCTTTTGGCAATTACCTCTTTTGTAGTTACCAATACAAGGTTACCTTCAGTAACCTTGAACTCACTGTATTTTAACCTAGTTTTCCCCTGTAAGGGGACATTCCCCTCCTCTGCACACGGCTGTATAGGTTCTC
n284392:4310892	1.89445	1.88716	1.67611	1.80195	1.74665	1.70686	4310892	798	NONMMUT005634	2561	| AK037216 | mRNAlike lncRNA | Mus musculus | Mouse noncoding transcript | FANTOM3 | A030011A13 | http://fantom3.gsc.riken.jp/db/annotate/main.cgi?masterid=A030011A13 | -1.1786100 | -0.3710187	NOCODE4.0		chr10	54007894	54010452	-	AAGCCTAGAGGTTGGTTGCAGCAGAGGCAGGGTTGGCCAGGCTAGGCTGGGGCACTGGATGTGAGACCCAAGCTACATATGGATATAGCATGGTAGGAACCTATAGGTCAAGGCTAGCAGCATGCTTTTGATTCTTTACTTGGCCTCCTTTAATAGAAAAGACAGTGAAGAAGACCTTCCCTGAAAATAACTATCATTTCACCATATTTGGCTGTCAATTTCACTCTGTAAAAATTAATTTGTTGTGGATCTTTTTTGTTTTTACATTTTGTTAGAGGAAAAATTTAAGATTTTTTTCTTATATACTTCTCTGTTTTTAAATAATTTTTAAATGCTGGTTCATAAAGATTTATCTTCTTACAGTATTTTTTTTCTTGAGTATTCTGTAAATACTGAGAT…
n272384:4310921	3.61766	3.70853	3.61317	3.524	2.95023	2.77774	4310921	490	NONMMUT051298	4421	| AK141814 | mRNAlike lncRNA | Mus musculus | Mouse noncoding transcript | FANTOM3 | D130008E05 | http://fantom3.gsc.riken.jp/db/annotate/main.cgi?masterid=D130008E05 | -1.3414000 | -0.3826695	NOCODE4.0		chr5	15935523	15939944	+	GCCTCCTCGTATTTATCTTCGGTGAAGTTTTAACTTTAAGCTAGAGATTTAAGTGGGTGAGATGAAATATTTTTTGTGTGTCATTATGCAATTTTAAATCTCCTTTAGTGTCTTTTAGGTATAGACCTAGAAAGTTCTCACATAAGCAGATGTAGAATGCTTTACAGAAATCAGAATTTGTTTTAGCTTATAACAGGTAATATTTTATTGTTAAAAGGTAGCAGCGTTCGTTCCATCAGCTATGTTAAAAGAGCTGTCTGAGGTCCTGTGTCAGAGGATATAAGCTGCTTCCTGTGGACCATGGACTGCTCTGCTGTTTCCAGTCTGTATGTCCGTAGAGTCCACTGTGTGCTGCTGTGTCTGTGAGTGAGGCAACCCAACCTTTTTTCATGACTGCCT…
n277950:4310928	3.19194	3.63846	3.52949	3.12984	3.18332	3.20647	4310928	378	NONMMUT045549	3005	| AK045135 | mRNAlike lncRNA | Mus musculus | Mouse noncoding transcript | FANTOM3 | B130039E23 | http://fantom3.gsc.riken.jp/db/annotate/main.cgi?masterid=B130039E23 | -1.2487600 | -0.3700189	NOCODE4.0		chr3	141900165	141903170	-	CCTGCAGTTCACATAGAGGCCAGAAGAGGGCGGTGGATCTCCTGGATAGAGCTGGATTTAAGGACACTTGTGATTCATCATGTAGGTTTTAGCAACCCAAGCTGACACCCTTGGAAGAGCAGCAGTGCTCCCAACCACTGAGCTATCTCTCCAGTCCCCAAATTTATGTTTTCTTTATTGACTAAATATTGGCACTGTAGTTAACTCACTAGATAAAGTGCTTGTTGAGCAAGCATGAGACCTTGAGTGTAGATCTCTAGCGCCCACATAAAAACAGGGCAGAACTGAGTTCAAACCATAACTCCAGTGCTGGAGTAGGGAAGAAGTTGACAGAGAGGCAGGCAGGTTCTGGGATTCTTGGCTGGACATCGTCACTGC
n288850:4310939	2.64568	2.48593	2.38793	2.59536	2.49862	2.88827	4310939	66	n288850	1804	| AK160309 | mRNAlike lncRNA | Mus musculus | Mouse noncoding transcript | FANTOM3 | 6530406O07 | http://fantom3.gsc.riken.jp/db/annotate/main.cgi?masterid=6530406O07 | 0.8307670 | -0.1958945	NOCODE3.0		chr13	55319742	55321946	-	TGAGTGCACCCCTGCGGAGCAGGCATGGGAGGAAGGGGTCCGGCCAGTATTCCACACTTATCTCTT
n297310:4310968	3.45794	2.45121	3.11315	1.20391	2.18447	2.12068	4310968	382	NONMMUT045688	831	| AK004213 | mRNAlike lncRNA | Mus musculus | Mouse noncoding transcript | FANTOM3 | 1110049N09 | http://fantom3.gsc.riken.jp/db/annotate/main.cgi?masterid=1110049N09 | 0.0133723 | -0.2911309	NOCODE4.0		chr3	146896655	146898505	+	AGACCTGGTCAAGCTTATACTGTGGTGGTGCTCTGTTGTGTGAGGTTTTATTCACCTGAGTGCTCATCAGCTGGGAGAGAGACCTGAGCTGGAGGGGTCTTGAGGTTCCCTGGTTCTAGCCTTTCACTTTGCACAGGAGGCCACTGAGGCCCAGAGAGGTGACTTCTTGCAGAGTCATAACAGCTCCTAGTGGGGCTTCCCCTTTTTATTAGAATCTGATGGCTCTTTAGAAACAAAATGATTGATACCTGTTCAGTTTCTGGTTAAGCCTCACGGAAGTCATTTGTTGCATTGTATCCTGTGTGTTTAGTGGCTCGTAAACACCACACTTTTCAAGTGCTATCCTAGATGCCCGCAGGCATGCTCCTAGACACCTGTACTC
n279401:4311086	1.83187	1.54347	1.51512	1.46231	1.48934	1.73452	4311086	578	NONMMUT011175	1332	| AK043224 | mRNAlike lncRNA | Mus musculus | Mouse noncoding transcript | FANTOM3 | A730072E19 | http://fantom3.gsc.riken.jp/db/annotate/main.cgi?masterid=A730072E19 | -1.0022900 | -0.3511703	NOCODE4.0		chr11	84458374	84459706	-	GTGTATCCTTGGCAGTCCTCTAACTTCTAGAGATCTGCCTGTCTCTACCTTTCATGTGCAGAATTAAAGGTGTGGATCGCCTTGCCTGGCTCAAGTCACATTTTTAAAAAAGAGCCGTGCAACTACACAAAGTTGGAGCCTCCTTCTGTTAGAAAGATTGATTCCTTGGGAAGGGAATTTCAGCAGATTAGCCTGTATAAATCCATCATCTGGCACAATAAATGTTAATGGATGGTCATAATTGCACAAAAGTGATACATCTGGACTGTCAGAGTGGCCTTGGTGAATTTTCAAATTTGTCCAATCAAAAGATAAACGCACTACAAAGAAAATCAAACTGGAATCAAGAACACTTTCATTTCCACGTTCTGATTTTGTGTGACGGTTGATCTCCCCCAG…
n297204:4311093	2.12343	2.49987	1.99901	3.02397	2.08412	1.76751	4311093	99	NONMMUT022692	396	| AK028007 | mRNAlike lncRNA | Mus musculus | Mouse noncoding transcript | FANTOM3 | 1190006G21 | http://fantom3.gsc.riken.jp/db/annotate/main.cgi?masterid=1190006G21 | -0.7265660 | -0.1290635	NOCODE4.0		chr15	8444965	8445359	-	CGATCACGATTCCAACTCAGCCAGGCTGGGAGTCTTCACCTCCGAGGACTGTGTTCTTCGCAGAAAATAACCCAGACAGACATAGGATCCGGCCGCTCC
n276705:4311110	1.44469	1.24836	1.24781	1.38015	1.14938	1.43867	4311110	88	NONMMUT049705	2167	| AK140473 | mRNAlike lncRNA | Mus musculus | Mouse noncoding transcript | FANTOM3 | B930006N24 | http://fantom3.gsc.riken.jp/db/annotate/main.cgi?masterid=B930006N24 | -0.9188700 | -0.1990040	NOCODE4.0		chr4	129976009	129978176	-	TCCTGCGTTCTCTATGCAGAGTCTCCAGCACAGCCAGAGTCAGCAAAGATCTCGAAGCAGCGAAGGCCCATTGCCTAAGACAGATGAG
n273649:4311133	1.7521	1.52993	1.49545	1.71628	2.24669	1.93569	4311133	361	NONMMUT056317	1845	| AK049555 | mRNAlike lncRNA | Mus musculus | Mouse noncoding transcript | FANTOM3 | C430038H22 | http://fantom3.gsc.riken.jp/db/annotate/main.cgi?masterid=C430038H22 | -1.2154500 | -0.2904567	NOCODE4.0		chr6	34734103	34735946	+	TCTCCTGTTACTAGGTGGGGCCTGCATGGGAAGTGTGCAGCTGTGGGAAGCTGGGAACGTCTCTCCGGCTCGGCATCTCACTGACAAACCTGAAATCACTTTTCTCAAGTGACTCACAGGAAGGTGGAGGCCCCGTGAGGTTCAGAACTATCAGAGCTGACCTTGAGGTCCAACCAACTCTTCACAGGCCTGTAGAGTCACTGTGAATTCACAACGGTGTATCGTGTCAGATGAGGAACTTACTTGGTCTGTTGGCATTCCGGGTGCATTCTTTGTAAGATATGGGAGCATGGCAGGGACCATTAAGGAAAACAGACTACATATTTCAGTCTGAGTGGGGTGTTCATAACTGGCCTCATTA
n286471:4311160	3.19356	3.11318	3.18984	2.75067	3.12448	2.533	4311160	186	NONMMUT039966	1818	| AK034299 | mRNAlike lncRNA | Mus musculus | Mouse noncoding transcript | FANTOM3 | 9330174L21 | http://fantom3.gsc.riken.jp/db/annotate/main.cgi?masterid=9330174L21 | -1.0266400 | -0.1450064	NOCODE4.0		chr2	131561366	131563183	+	CCGTTGGGACCTTCACGGCCTGGTGACCTCCGCCCCGCTCTCCCTGCAGCACCGCTCCCCTGCGGCCCCTCTGCCGCGGGAACTTGGGCAGGACCGACGGGACCGGCGCGCGGGGCTGGCTCGGGCGCTGCGGCGATGCCCGCGGGCTCCCTCCCCGCCACTTGCTCGCCCTGTGCCTGGGCTCGG
n269619:4311225	1.30961	1.44054	1.25095	1.46063	1.86664	1.53921	4311225	499	NONMMUT040289	2076	| AK086106 | mRNAlike lncRNA | Mus musculus | Mouse noncoding transcript | FANTOM3 | D930006C05 | http://fantom3.gsc.riken.jp/db/annotate/main.cgi?masterid=D930006C05 | -1.5906100 | -0.2845414	NOCODE4.0		chr2	145865547	145865593	+	GGGCCCTAAGTTGCCACACTGATTGACTAGAAGAAACATTTTGCTCTCCCACTACACTACTCACAAAGAGAATAATTCCAATTGGCCGTGTCAGCAAAGTGGGCGGTGCACAGGCTGAGGCTTCAGTGGTCTGCAGGGCTGACCTCCAGCCCAGTCTCACAAGCTCAGCGTCTGAGCAGGGGACAGGCGCACTTCCCCTTCTTCCCTGCCTTGGTTTTTTTCTGATCTTTTACTGGAAGGCACTGAAATCAGCCCTAGAGATTCCTTATATGAGATACTACCTGGATCAAGCCCATATGTTTTCATGGTGGCCTTCACTGAAACTTACCAAATGGGCAAAACTTAAAGTGAGATGCTCGGGAAAGTGACTGACTAATTGCATGCACTACTCCTTCAGTG…
n288548:4311314	1.83802	1.90901	2.17727	1.28042	1.11108	1.13556	4311314	501	NONMMUT021920	2386	| AK032964 | mRNAlike lncRNA | Mus musculus | Mouse noncoding transcript | FANTOM3 | 6720482D04 | http://fantom3.gsc.riken.jp/db/annotate/main.cgi?masterid=6720482D04 | -0.2132330 | -0.4260297	NOCODE4.0		chr14	93738459	93740846	-	TGTAATGATAGTCCCAATGATGTTGTTTGAAGGATATTTGGGTTGCTTCTGGTTTCTGGCTATTACAAATAGGGCTGCTGTGAACATAGTAGAGCATTTGTCCTTGTGGTGTGGTGGGACATCTTTTGTGTGTAGTCCCAAAGCAGTATACCTATATCTTCAGGAAGAATTATTTTCAATGTTCTGAGGAAGCACCAGAGTTATTGTACATGTTTGTAATCCCACCATCAATGGAGGAATGTGTCTCTTTTCCACATCTTCTTCAGCAAGTGCTGTCAATCTAGATTGTAATCTTATCCATTGTGACTGGAATATTAGGGTAATTTTGATTTGCATTTACCTGATGACTAAGAATGTTGAATGTTTCTTTAAGTGCTTCTTTGCCATTCAAGATTTCTC…
n286456:4311407	3.37087	3.82976	3.71054	3.53067	3.59616	3.68637	4311407	424	NONMMUT010097	3449	| AK034321 | mRNAlike lncRNA | Mus musculus | Mouse noncoding transcript | FANTOM3 | 9330177E19 | http://fantom3.gsc.riken.jp/db/annotate/main.cgi?masterid=9330177E19 | -0.8732600 | -0.3041194	NOCODE4.0		chr11	61515157	61518606	+	ACAGATATTGCCAGCCAGGACTTGCTCTGATACCAAGGTTTTGTGCTGGCTAAATTTTATGTCAACTTGTCACAAGCTAGAGTCACTGGGAGATAAGGAAGCTTCAACTGAGAGAATGTCTTCATAGGATTAGGCAGGCCTGTAGGGCATTTTCTTATTTGGTAATTAGTAGGGAAGTGCCCAGCCCATTGTAGATGGTGCCATCCCTAGGCTGATGGTTCAGGTTGCTATAACAAAGCAGGCAGAGCAAGCCATGTGGAGAAAGCCAGTAAGCAGCACTCTTCCATGGCCCAGACTTACTTCAGTGATGGTCTGTGATATAGAACTGTAAGCCACTAAGCCCTTTCTTCTCCAACTTGATTTTGGTCACGGTGTTTATTAAGCAACAGAAACCCTTAC…
n265419:4311463	1.92671	2.74933	2.17441	1.89009	2.4646	2.10375	4311463	266	NONMMUT042982	2968	| AK172501 | mRNAlike lncRNA | Mus musculus | Mouse noncoding transcript | FANTOM3 | F830211D09 | http://fantom3.gsc.riken.jp/db/annotate/main.cgi?masterid=F830211D09 | 1.1687600 | -0.3353242	NOCODE4.0		chr3	51440916	51443891	+	TAGTATTCATTGTCTGGCTCAGCTGTTACAATGACAGCTGTGAAGTCCAATTCTCTGGCTCCACAAGTTTCCCTAGATTTCTTATTTGCATTCTGCTGCTAGCAGTTTCCTTCCTTCCATTTACTTATTGCTGATACTGCTGTTACTTATTTAACATTTCCTAAACATATTTAGGAGTTTAAAAATTATTGCTATCAGTTGAGGGTGTGTAAATAGTTTTCTGATACAAAAATAAGATTCTCATTGGCATTCCTTGTGTCTTTGTG
n267909:4311466	1.65065	1.65527	1.41919	1.92308	1.83072	1.96158	4311466	161	NONMMUT015326	1915	| AK054041 | mRNAlike lncRNA | Mus musculus | Mouse noncoding transcript | FANTOM3 | E230014E13 | http://fantom3.gsc.riken.jp/db/annotate/main.cgi?masterid=E230014E13 | -0.2870500 | -0.3882404	NOCODE4.0		chr12	98633009	98634923	+	ATCTCTTCGCAAACTCTCAAGCTTGTAAAACTTCACTCTTGAAGAGGCTGGAGCCCAGGTGATGGCTGCTGCTGTCAGTGTCGGAGACTGGACACAGAGCCATGACAGTGTGTGCATTCTCCGCCGCCTCCAGCGAAGTCCAGAACGGGACTGAGAATGAC
n276334:4311528	1.33119	1.75106	1.97896	1.75848	1.47455	1.3357	4311528	151	n276334	2310	| AK140618 | mRNAlike lncRNA | Mus musculus | Mouse noncoding transcript | FANTOM3 | B930054K20 | http://fantom3.gsc.riken.jp/db/annotate/main.cgi?masterid=B930054K20 | -1.0085600 | -0.3402369	NOCODE3.0		chr11	26062921	26065230	-	CTCAAAGCTAAATCACACATGGACCAATTTTCCATACAGAGGCACACTGATCCATTTTGCCTTGGGGTGGCCAATGCCACTCCCCCTGCTGTGCATCAAGGGCTGCAAAGAGCTGTTAAAAGGAGGCTGAGCATGGAGCAAATCGTGTTTC
n293519:4311563	1.24994	1.4042	1.12953	1.37788	1.41022	1.22327	4311563	307	NONMMUT014856	2761	| AK132568 | mRNAlike lncRNA | Mus musculus | Mouse noncoding transcript | FANTOM3 | 4832417K06 | http://fantom3.gsc.riken.jp/db/annotate/main.cgi?masterid=4832417K06 | -0.1585130 | -0.3494958	NOCODE4.0		chr12	80899853	80902612	+	TCACCTTGCTATCCGAAACAGAATGACCTGAACAAAGCCCTAAGGTAATCAAAAAGTTTCCTTCCCAAGGTGATTAGAAAGGAGAAAAATAGGTGAAAGAAAATAGGCCATTCATTGCCTCTAGCAACCTGCCTGCAAAAGCTGTCCATTGTAACATATGCCTTTAAAAACAGAAGTCCCAAGCTAACTGCTGGAAAGTCCTGGTTGCCTGTGTCACCCCACCTCAAGGTTTTAGAGTATAAAGTTACAATGTAGACAGAACTTGGGGGCTGAAGTCTTTCAGGAGCTTTAGCCCACCAGTGAATAA
n275374:4311586	1.16848	1.11214	1.51314	1.51917	1.46809	1.90228	4311586	102	NONMMUT058671	4001	| AK048095 | mRNAlike lncRNA | Mus musculus | Mouse noncoding transcript | FANTOM3 | C130034D14 | http://fantom3.gsc.riken.jp/db/annotate/main.cgi?masterid=C130034D14 | 1.2455200 | -0.2996431	NOCODE4.0		chr6	120735755	120739749	+	TCTCTCCAGCTAGGTTAGGCACATCATCTCTCATTGAGGCCAGACCAGGCAGTCCTCTGCTGTATATGTATATATAACTGCCTCGGATCAGCTAATTATTCC
n276280:4311704	3.1485	4.65133	3.8941	3.73302	4.0024	4.1333	4311704	346	NONMMUT029040	2434	| AK047444 | mRNAlike lncRNA | Mus musculus | Mouse noncoding transcript | FANTOM3 | B930063L15 | http://fantom3.gsc.riken.jp/db/annotate/main.cgi?masterid=B930063L15 | -1.1562200 | -0.3227686	NOCODE4.0		chr17	30033192	30040921	+	CCAGTCCAGGAGTGACTTGGGTCAAATGGCAGAGCCAGCAAGCCCCAAACAGATTTTTCCACAGAAACAAAACAAGAAACTGTTATAGTTACTGGTTGTCAGAACCTTTTCATCACTGCAGCTAAAACATCATCTGTCGTGTACACCATTTGAATACTTCCTGTTCTAGGGCCAACAGTCATTCTCTTGTATGAATAGACCACTTTATCTACTTACTAACTAGTGAGTTATTTCATTTGTTTTTACATAATATAGTATCAAGATACTTTAAGCAAAACTGATAAAAATCAGTGAATCAGCAGTAATAGAGACCATAGTTTGCTGCATGTAATGGAGAAAAGCCACC
n272401:4311716	1.16495	1.24007	1.50698	0.68757	1.15051	0.98156	4311716	448	NONMMUT070610	1550	| AK051148 | mRNAlike lncRNA | Mus musculus | Mouse noncoding transcript | FANTOM3 | D130006L16 | http://fantom3.gsc.riken.jp/db/annotate/main.cgi?masterid=D130006L16 | -1.3290100 | -0.3980652	NOCODE4.0		chr9	97928605	97930155	-	AACACTGTGTCTTATTTCCTTGAAGTCATTTTTTCCTTTTAAAATACTTTCTGAAAAGAATCAAAGCCTTTAGGATGTTTATGTCCCTTTTGATCATCAGTCTTATCTCTTTTGATGTTCCATGAAAAGCACCAGCTTTCTAAGTTGATTTTGTATATCTTTGTAGATAGATGTGGTCAGTAATGAACATTAGCAGTTACTACTGTTTTGTATATAGTTGAAGTTTTCTATAACTGTCACAAAGTATACAATGCTCTACAACTTTCTATCTGCTGATAGATAAGCCTAGTTCCATTTTTTTCTAGGTGTTACATAACATTCAAAGCACTTTAAAATTTAAATAGCCAAAACAGTCTGGAGGAAAATGAACAAAGCTGGAGTCCACAAGATCCAGCTTTA…
n415470:4311777	2.58312	3.3692	2.67712	2.92957	2.35976	3.03069	4311777	146	NONMMUT003178	2827	| NR_033736 | lncRNA | Mus musculus | | RefGeneNoncode | NR_033736 | | 2.4336000 | -0.2388852	NOCODE4.0		chr1	153404185	153414233	-	ACCAGGTCTGCAACTAGGGGAAGGCACCTGGGAGGAAACAAGGACCTGGAAGATTTGCCATCCTGTTATCCCCATGGTGACTCCTGGGCTCCAGACAGGATCTTGCTATATAGGTGCAGCTGTGTACATCAGACCTGCCTCTTGTC
n273491:4311841	1.69717	1.98441	1.45608	1.70087	1.80949	1.49192	4311841	100	NONMMUT025491	2034	| AK141490 | mRNAlike lncRNA | Mus musculus | Mouse noncoding transcript | FANTOM3 | C530037I15 | http://fantom3.gsc.riken.jp/db/annotate/main.cgi?masterid=C530037I15 | -1.1140000 | -0.3352796	NOCODE4.0		chr16	11081167	11083198	+	TCAGCTTCAGAAGTGTAGCCACTGGTATATCCTCTATGTTCTAGGGTACAGCTCCACACCCATGAGCATGTGGATGACTCTGGTTAAGCTCGGTTACAAA
n268014:4311896	1.25946	1.35377	1.28372	1.01454	1.22205	1.26943	4311896	114	NONMMUT021055	2469	| AK053849 | mRNAlike lncRNA | Mus musculus | Mouse noncoding transcript | FANTOM3 | E130314M22 | http://fantom3.gsc.riken.jp/db/annotate/main.cgi?masterid=E130314M22 | -1.1746500 | -0.2706521	NOCODE4.0		chr14	57055104	57057573	-	TCACTCTCTTGATCAGCCGTCTTGGTACCTGAATAATGTGAAAAGGGCTTCAGCTCTCCAGTTTTCCTTTTATCACGACGCCTCCAAAACGTGCCACTTAACAGCGGCTGTGTA
n297396:4311901	1.73878	2.03828	1.54247	2.02612	1.56386	1.41249	4311901	111	NONMMUT035428	979	| AK027935 | mRNAlike lncRNA | Mus musculus | Mouse noncoding transcript | FANTOM3 | 1110023J12 | http://fantom3.gsc.riken.jp/db/annotate/main.cgi?masterid=1110023J12 | -0.5548060 | -0.2484102	NOCODE4.0		chr2	4586023	4587287	-	TTGAAAATTCACTCCTCACGCTTGGAACACTGCACACCTGTCTCATTTCACGCTCCTTGATTCCCGGGGTAAATCCCATATCCGAGTTGCGAGCTCTGGTGGATTTCATTA
n271616:4311919	3.62259	4.62494	4.23103	1.5737	3.57681	2.86353	4311919	323	NONMMUT065137	2247	| AK051883 | mRNAlike lncRNA | Mus musculus | Mouse noncoding transcript | FANTOM3 | D230014P12 | http://fantom3.gsc.riken.jp/db/annotate/main.cgi?masterid=D230014P12 | -1.2585800 | -0.4449590	NOCODE4.0		chr8	32752345	32754591	-	AGACAGTTGTTTTTTGGCGACAAGAAGGCAGTAGCTGATGTTAGCAGATTCAATCCAGAGATCTGATGGGGATAGAAGCAAGATGGCCGAAGGGCTGAAAGAGGATGAGAACACAGACAGGTCTGGTTATTAGTTTAGAGTAGTGGCCAGAACTGGAAGAAAAAGTAATAGAGAATTGCATGTTAGCTAGCTGTATACTGCTATTGGGATACAGTACTATGAAGTATAAATGAATTGAAAAAAAACCCAACCCAAAGGCTTATTTTGACTCACAATTTTGAAATTCCCAGTTCAAGATCACGGAGACTCAACACATCTGATTG
n291078:4311964	3.39181	3.2681	3.03425	2.39416	2.56465	2.79124	4311964	288	NONMMUT010893	2369	| AK017210 | mRNAlike lncRNA | Mus musculus | Mouse noncoding transcript | FANTOM3 | 5131400N11 | http://fantom3.gsc.riken.jp/db/annotate/main.cgi?masterid=5131400N11 | 0.1332410 | -0.2589486	NOCODE4.0		chr11	78243602	78245971	-	GCCTAGCTTAGACTGGCAAAGAATTAACACTCTCCAAATGAACTTAATCTTACTTACCAAGTGATATATCAAGCCAGAAAGTAGAACAGTCCTAAAATCCAATCAAAGCTTATTTACTCCCTCTAGTTCTTTTTTTGGTTTTTGAAGACAGAATCACTCTTTCTAGTTGTCCTTGAATCCACAGAGATCTGCTTCCTGAGTACTGGGGACTAAAGGCTTGTGCCACCACCATCCAGCAATATTCTTGTTCCTAATAAATGTAATCACCATCTGGGTCGGGTGTGATCA
n296950:4312151	3.20615	3.46286	3.31934	2.31548	3.4883	2.99252	4312151	176	NONMMUT027137	376	| AK005838 | mRNAlike lncRNA | Mus musculus | Mouse noncoding transcript | FANTOM3 | 1700010K23 | http://fantom3.gsc.riken.jp/db/annotate/main.cgi?masterid=1700010K23 | -1.5906100 | -0.3081075	NOCODE4.0		chr16	66657117	66664624	+	TATCGGCCAAGCAGGAATATGGAGCACAGTGTAACAAATACAACAACAGCCACTATTCCTCCGATGAGAGCATGGTCAGGGCCATTCTGGCCAGCCAGAGAATTGGGATCTGCAAGAGAATGAAGAACAGTGTTTTAGCTAGTCTGTTACTGTCTCCTGAAGTACATATCTGGAAC
n281422:4312226	4.87491	5.38057	5.2445	4.13013	4.52058	4.58113	4312226	79	NONMMUT065909	1784	| AK138907 | mRNAlike lncRNA | Mus musculus | Mouse noncoding transcript | FANTOM3 | A430110F06 | http://fantom3.gsc.riken.jp/db/annotate/main.cgi?masterid=A430110F06 | 0.7082320 | -0.2873047	NOCODE4.0		chr8	69165744	69184215	-	GAAAAAGAGAAAGGGGCACTGCACAAAATACACCGAAAAATCAAAATCTGCAGCCATTTGCAGCTATCCCCAAGGCGGA
n296733:4312236	1.20982	1.15298	1.0321	1.68118	1.35368	1.47161	4312236	51	NONMMUT056502	902	| AK006361 | mRNAlike lncRNA | Mus musculus | Mouse noncoding transcript | FANTOM3 | 1700025N23 | http://fantom3.gsc.riken.jp/db/annotate/main.cgi?masterid=1700025N23 | 1.6456500 | -0.3198196	NOCODE4.0		chr6	39063878	39067586	-	GTGATGGGGCCCCTCAAGAGCCTTCCTGTAACCTCGAGTGACCCCAGGATA
n292265:4312349	1.25681	1.00775	1.2476	1.27818	1.0686	0.92122	4312349	121	NONMMUT002127	583	| AK015960 | mRNAlike lncRNA | Mus musculus | Mouse noncoding transcript | FANTOM3 | 4930533P14 | http://fantom3.gsc.riken.jp/db/annotate/main.cgi?masterid=4930533P14 | -1.0814600 | -0.3734280	NOCODE4.0		chr1	96612057	96662573	-	CCCACCGTATACCACTAGGTTCATATGTATATAATTTTGGGGAAACATATTTGTGATTCATTTTTTACTTATGTTTTGTTTATTTCAATATGACATGATTCTCCTAGACTCCAAATGCATG
n290800:4312366	1.63927	1.51119	1.81119	1.73079	1.51385	1.67527	4312366	70	NONMMUT039140	1089	| AK017313 | mRNAlike lncRNA | Mus musculus | Mouse noncoding transcript | FANTOM3 | 5430416B10 | http://fantom3.gsc.riken.jp/db/annotate/main.cgi?masterid=5430416B10 | -1.0025500 | -0.3352456	NOCODE4.0		chr2	113572053	113573142	+	AGTGTGGATGTTAGTTCTTGTGTGCACTTGTGTAGCATGTCTCTATACGAGAACATACCTCAACAAGTGT
n271605:4312382	1.38016	1.1327	1.01135	1.08318	1.49761	1.21097	4312382	212	NONMMUT036833	3030	| AK164416 | mRNAlike lncRNA | Mus musculus | Mouse noncoding transcript | FANTOM3 | D230015P19 | http://fantom3.gsc.riken.jp/db/annotate/main.cgi?masterid=D230015P19 | -1.5906100 | -0.3117841	NOCODE4.0		chr2	34807193	34817302	+	ATCCACTGTCATTTTCTAACCTTGCTTTTAGTACTACTATCCTCCTAGGACAGAGCTGGAAACCCCAGCCATTTCTGACAATAGTCAATTCACTATCAAGTTCTGTCCAGTGTAACAGCTGCTCTTACATTCAAACATTCCTTTTTAATTTTTTAAAATTACACTTCTCCTTAGTACCTTATTTCTAGACTGATTTAACCTGACCTAAGCTG
n290605:4312416	0.92188	1.07674	1.10574	1.18042	1.17968	1.03931	4312416	437	NONMMUT037353	1433	| AK017624 | mRNAlike lncRNA | Mus musculus | Mouse noncoding transcript | FANTOM3 | 5730437C12 | http://fantom3.gsc.riken.jp/db/annotate/main.cgi?masterid=5730437C12 | -1.1880000 | -0.3270725	NOCODE4.0		chr2	56774843	56776279	-	GCTATTGCCTAACCATGCTTAACTCCAGCTTTCAGAAGGTTCAATACTTATTGTCTCTGTAGGCACCTGTGCTGACATGCACATACGCACACGCACACGCACACACACTTAAAAAATAAGAATGGAACTTTAAATACAACTTGAAATGCATTATTTTGTTACAAGAACTTTGCTTCTGAAGTTCATATGTCAGTTTATTCCACTTGATTGCAAGCTATTTATCTGAGTTAACACTTTATCTCTTTTCCACTTACTAGGCCACCTTAATAGTATTTTGGTCTTCTTCTTCCACAGACTGTATGGTATAAACTTCATTGTACTTTTGCCCAATTTTCTATCACTTCTCTTATAGCTTGTGTATTCTTTCTATGTTGCAAATCTGTTCCTTTTGCTTTTATT…
n274796:4312438	2.78574	3.18365	2.51679	1.38041	2.34912	2.37236	4312438	505	NONMMUT064749	1855	| AK081870 | mRNAlike lncRNA | Mus musculus | Mouse noncoding transcript | FANTOM3 | C130083J01 | http://fantom3.gsc.riken.jp/db/annotate/main.cgi?masterid=C130083J01 | -1.1625600 | -0.4102227	NOCODE4.0		chr8	16968189	16970045	-	TCGCAGTGAGGGTAAGGCCTCCATCTCAGAGTGGCTGGCTTTTCTTTTACTCTATTCTGCAATCCTAAACTGGAGTGTATCTTCCCACCTTCATATTATTCTTTAGAATGTCCCTTCAGAAATATTCATTTAGAAACACAAAGGATTAACAGAAGGAGACACTTGCTGCCCCAGGAAAGAGTAGAGCTCCTTTTAGCTTTTACCACTTTCCCTCAGTTCCACCTTTCCAAGGCTTAGTAGATTTGTATCTTGAATGGTAGCCTTCTGATCATTGTAGTCCAGAAGATGCTTGAAATTAGTTAACACCGCAGAACTTAGTGAACGGTCCTAGAGTCTATTATAGAGATCTGAATATTTGTAAAGAAGATCCTGAGGCTCTCTGCAGAGGGCCCCCAACGC…
n269051:4312489	2.04253	1.32325	2.19744	1.20395	1.4477	1.30964	4312489	587	NONMMUT051431	1066	| AK086690 | mRNAlike lncRNA | Mus musculus | Mouse noncoding transcript | FANTOM3 | D930046A01 | http://fantom3.gsc.riken.jp/db/annotate/main.cgi?masterid=D930046A01 | -1.2181200 | -0.2833982	NOCODE4.0		chr5	22252903	22253964	-	ACCGATGTCCTTGGTTGTCAAATGCTGAACATTAGAAACACATCCAAACTAAAATTGGCCTGTGGGAAAGACAGCAGTCAAGGTTACAGACACATCAGAAAACAGTGAGTTATCCCACCCAGCCGCATCACCTATGATGCTACCAAGTGAGGCAAGCGCCCGTGTTGCCAGCTGGGCCATCTGTTCCCGCTGCAGCTCTCCTGGTCAGTGTGGGGCAGGAGACACCTGTCACATGCATTCGCATGTTGCAGAAAGCATAGTTGTTGGTGTTTGGCAGGTCAGACCCTTCTCCAAATCAGAATGAGACAAGTGCTTTGGCACTGGATGGCTGCATATGGTACAGCATCCTTCCAGGGTGCAGTAGCAGTGTGGTTGGGCTCCTTTACTGTGGTGGACAAT…
n269437:4312495	1.40924	1.61984	1.68272	1.57918	1.16867	1.26915	4312495	464	NONMMUT067093	3119	| AK142804 | mRNAlike lncRNA | Mus musculus | Mouse noncoding transcript | FANTOM3 | D930018D02 | http://fantom3.gsc.riken.jp/db/annotate/main.cgi?masterid=D930018D02 | 4.9668200 | -0.2534979	NOCODE4.0		chr8	108739681	108742800	+	GCCTGATTAGTCCTACCTGATTGTAGTTTTGATCATTTAATTGCTGAGTTAAGGTTGACAAGCACCACCAATATCAATGCTGTGGGTCTGTCTGGCGGGACAGCCAGGTGACAGAGTGATTTGCGCCCTGGGCCCTGCATTTCCCATTTCTGGTTTCGTTTGTTTGTTTGTTGGTATTGTTTTCTTGGGAGTTGAGTGGAGGCCATTCTTGACGCTTGTCTATTATAATTCTCTGCTTTGTCTGGGGGATAGCATTCCTTCCCAATTCAAGGTGGCGTCCTTCTGTTTTGAAGTCCCTTGTAAGTACTCAGGGTCAGCTCTCTCTTCTCGGGGAGGAGGATGAAAGCCACATTAACCGATTTATGGTGTCCTTGGGCAATCCTGTTTGATGTGGTTTGA…
n276426:4312529	2.23995	2.2614	2.5275	2.63705	1.86071	2.14425	4312529	59	n276426	1696	| AK140596 | mRNAlike lncRNA | Mus musculus | Mouse noncoding transcript | FANTOM3 | B930044J18 | http://fantom3.gsc.riken.jp/db/annotate/main.cgi?masterid=B930044J18 | 4.4457800 | -0.2974800	NOCODE3.0		chr4	11180488	11182183	-	AATTCCTGGGGACTACGGGATTCTGTAGACTCTGGATCCCAGGGTTCACTACTTTAGCA
n274255:4312557	3.13196	3.1664	3.54968	3.73642	2.61362	2.5935	4312557	498	NONMMUT071419	2246	| AK082466 | mRNAlike lncRNA | Mus musculus | Mouse noncoding transcript | FANTOM3 | C230053D17 | http://fantom3.gsc.riken.jp/db/annotate/main.cgi?masterid=C230053D17 | -0.1078140 | -0.2199054	NOCODE4.0		chr9	121319384	121321630	+	CCCAGCTCTGGGTACTATGAACAGCGAGGTAATTACTGCAGCCTCATTGGTCCATCTCAGCCAGTTAGAGGAAGGCTTTCCAAGGGGCAAAGGGACTCATTACCCAGCCACCAGGGCCCTGACCCTCCTCCTTAGAAGTGGTGTGAGCTGCAATTAGGGGCTTTGGAATGGGGATAACTGACTGCTGGGCCATAAATAATGCAATCTACCCTGTCTCGCAGTGACTGAAGCTGCCACGGTCACACGGCTTTTAGTTTGGAAACCTGGCCCTCTGTCCTCCGTGCAGCTGGTGTAGGCTGTGTGATCTCATGGAGTTCTTAGCCAGTGAGCCTCAGCAGCATTCCAATCTACAGACTAAGGCAGTACAGGTAATGTGCTTGCAGCGGTTAGACAGGGAGA…
n282764:4312558	1.86385	1.75891	2.08039	1.6953	1.62999	1.93852	4312558	307	NONMMUT013435	1468	| AK039157 | mRNAlike lncRNA | Mus musculus | Mouse noncoding transcript | FANTOM3 | A230103H12 | http://fantom3.gsc.riken.jp/db/annotate/main.cgi?masterid=A230103H12 | -1.5906100 | -0.2004395	NOCODE4.0		chr12	12787984	12794285	+	TGGTGGCAAATCAGTCCGCGAGAACGCAGGCCAAGGAAGGGACTTGCTTACGTACACTGTCACAAGCCACAACCAAGCTGTGACATGACAGGGCTCTCAAGAATCTCATCTCGTTCTCCCAGCACCTTTTCAAAAGGAAACAGTCACTTTGACTCAAAAAAGCCAGTAACTGAAGGGCAGGGACGGAAGTCAGCCTCATGCCAGGCTCTCCTTGGCTCTCTGCTGTCATGGACAGACAGAGCACTTTCCATCTTCAGTGAAAACAGCAGCATGTTCAGGAGTGCTTGCTTGTCATACCAGCAGGATA
n286641:4312571	2.74757	2.8412	3.58226	2.39685	2.66571	2.19687	4312571	466	NONMMUT027451	2469	| AK034010 | mRNAlike lncRNA | Mus musculus | Mouse noncoding transcript | FANTOM3 | 9330140H02 | http://fantom3.gsc.riken.jp/db/annotate/main.cgi?masterid=9330140H02 | -1.2099400 | -0.4452710	NOCODE4.0		chr16	81332791	81335259	+	CCACTGAACACGGATCTGTCTTTGATGAGCTCTGAGGGTTGAACTGATCTTACACTTTGACCCAGAGAGTTCTAATACCTGTGGTCCTTCTGAAGGAACCTGAACCATCCTTAAGAGCATGACAAGCAGGGAAGAAGGCATTGCTACCATGCCCCACATTGAGAGACATCCTTGATGCTTCATGAGGCCATGTACGATTGAGCATGTTTTAAACAGGGAGATACTTTACAATGCAATCAACATTTCTGCAAACTTAAAACACTCCAAATTTTATTTAACACTATTTATTCATTGACTTTTTTATTATTAAATCTGAGTTTAGTGTAATGCATACATGTGGAGGCAGAAAGTTGTCATTGAGTGTTTTTATCCTGTGTTTATCTCCATAGCACTGGCTCG…
n274999:4312602	3.891	3.86941	3.66476	3.62297	3.76513	3.56519	4312602	141	NONMMUT022962	1889	| AK081670 | mRNAlike lncRNA | Mus musculus | Mouse noncoding transcript | FANTOM3 | C130064L01 | http://fantom3.gsc.riken.jp/db/annotate/main.cgi?masterid=C130064L01 | -1.0904400 | -0.2818995	NOCODE4.0		chr15	27775019	27776908	-	TCATCTCTGAGCCATTTATACGGTCACCGCACCAAGAGGCCTGAGCTGAGCATGTTGGCTTCTGTGAGCCTAGATGCCAGGGAGTGATAGTGATCTAAAGTTCTCATCTTCCCCTGCCTCTCGTGGGCTATGCCTGACAGT
n291422:4312653	1.56485	1.64117	1.95897	1.71229	2.04152	1.60278	4312653	115	NONMMUT030735	1467	| AK016733 | mRNAlike lncRNA | Mus musculus | Mouse noncoding transcript | FANTOM3 | 4933407O12 | http://fantom3.gsc.riken.jp/db/annotate/main.cgi?masterid=4933407O12 | -1.5906100 | -0.2960165	NOCODE4.0		chr17	80062800	80064266	+	TGAGAATATGTAACTGCAGCAGGGACTTGGATAGGTATGTCTGCAGCAATAGGTCCGGTTTGCAGGTCACCTATGCCCTGCGCAGACCTGTGTGCATCATCTCGCTGGCTCGCCA
n284615:4312698	1.52923	1.47495	1.4428	2.05555	1.6864	1.55515	4312698	448	NONMMUT000390	2474	| AK036815 | mRNAlike lncRNA | Mus musculus | Mouse noncoding transcript | FANTOM3 | 9930014C07 | http://fantom3.gsc.riken.jp/db/annotate/main.cgi?masterid=9930014C07 | -0.7342000 | -0.3832351	NOCODE4.0		chr1	25238377	25240849	+	TGGGGATATGCGTGTTTCAGTATTAAATAGGGCTTCTCTTTTACTCTCAAGTATTAAGTCACTTTGTAGTATGTAGCTATTTTATTTTATACTACATTAATGTTATGGTGTGTTGAAGTGATACAATCATAGTTTGGTTCACAGATCATGATTTATATTTCATTACCATTGATTATATGAGATGTCATATCATCAGAAAGTAATATGCTTAAGTTACACAAATAATCTTTCCCCATTTGTAATAAGGCAAACAGACATCTTTAAAATATGAATGTTATTTTGAATGTCTACTAAAGATACCTGTTTAAACAGACTATATAATTTGAGATGTGTAAGTATGGTCGATTGTTTTTCCCAAAAGTCCATGCTGCATATCTTGGAAAAAGATTACAAAGGTGC…
n297509:4312774	8.34737	8.13616	8.21788	7.81634	8.11202	7.79263	4312774	356	NONMMUT015745	1292	| AK003491 | mRNAlike lncRNA | Mus musculus | Mouse noncoding transcript | FANTOM3 | 1110006E14 | http://fantom3.gsc.riken.jp/db/annotate/main.cgi?masterid=1110006E14 | -1.0057900 | -0.2600053	NOCODE4.0		chr12	109595804	109597096	+	TGCCTGCTATTTCACAAACTGGGGAAAGAGGAGAAATTGGGCACTTGGCCACTATCCTGCCAGTTGGGTCAACAGCCAAAAATAGCTCTTATTTCCTCCTCTAGGCTCCAAGCCGAAATAAGTGAGAGAGAGCCATGGCTTTTGGTTTTAATTTTGCTCCCCATAAATGTTTATAAAATGCCTACTATGTGCTGAAAACATGCACTTTCATGGCTTCATCCTAGGTCACACTTTGTGCATATGCAGGATAAGAGGGGGGTGGGGGAGGGATAGTATCATTTCTCTTGTTCGGTTTGATCTCTGTCCAAAGCCACGTTTTCTCCAGCTCTGAGCTGAGTCGGAGCTTTCTAAACACC
n284775:4312779	1.48939	1.25191	1.25512	1.43064	1.25962	1.18335	4312779	188	NONMMUT028357	2710	| AK137524 | mRNAlike lncRNA | Mus musculus | Mouse noncoding transcript | FANTOM3 | 9830128M12 | http://fantom3.gsc.riken.jp/db/annotate/main.cgi?masterid=9830128M12 | -1.0974500 | -0.2546847	NOCODE4.0		chr17	15241010	15243718	+	CTGGGGTCTTTATCTTAGCTGTTTATTTCTGGATTCAGTTCTATTGACTTATGTGTCTGACTCCAGATGTCAGGCCACTAGGTGTTCATCTTAGAACATCATGGTGAGTTTTTAAGTTGGCTATGTGAGACCTCCAGCTTTGTGCCTTTTTGGAAAGTTATTTTGTGCGATCCAGGTCTTCTCATTTC
n292866:4312808	2.19302	2.22854	2.60659	1.74505	2.01105	1.88239	4312808	82	NONMMUT015623	542	| AK015269 | mRNAlike lncRNA | Mus musculus | Mouse noncoding transcript | FANTOM3 | 4930431H15 | http://fantom3.gsc.riken.jp/db/annotate/main.cgi?masterid=4930431H15 | -1.1680600 | -0.2342362	NOCODE4.0		chr12	107729360	107735496	-	TAAGTTTCTAAGATGCGCCCTTGGCCTCAGCGGGCAGATAAGCACCTGCACTGGAGAGGGAACCCTTGATCAAGGGCTGATA
n283223:4312826	2.20508	2.40739	2.38341	2.27391	1.76113	1.54373	4312826	437	NONMMUT054700	2063	| AK038536 | mRNAlike lncRNA | Mus musculus | Mouse noncoding transcript | FANTOM3 | A230029A02 | http://fantom3.gsc.riken.jp/db/annotate/main.cgi?masterid=A230029A02 | 1.8330100 | -0.1998792	NOCODE4.0		chr5	131475327	131537970	-	CTTGGCTGGTTTAGGGACACCTTTGTTTCCTGTAGGCCTTCCCCACAGGGTCAGGTCCATCTCCTGATCCTCTGATTCAGAAGAGTGATGTGTTCACTGTTTCTCTTGTTGCTCTGACAAAATACCAGACAAAAGCAATCTAAAGAAGGAAGGGTTTATTTTGGCTTACAGTTTGAGGGTCCAGTCCATCCTGGTAGGGAAGACAGATTGGCAGGTGGTTAGGTTACATTGTATAACCCCTGAGGAAGCTGGTTACATTGTATCTTTTCTCCCTTCCCTCCCTCTCTAGTCCCTCCCTCCCTTCCTAAAAATAAAGCTAGCACATTTGGTAGAATGCTTGCTTAGTGGGTGAGAAATCTTGGGTTCCTTCCTCAGCACTGCATAAACTTGACATGCTGG…
n279260:4312846	2.111	1.63198	2.01722	1.60263	1.58814	1.73279	4312846	404	NONMMUT024747	2484	| AK043364 | mRNAlike lncRNA | Mus musculus | Mouse noncoding transcript | FANTOM3 | A730088K22 | http://fantom3.gsc.riken.jp/db/annotate/main.cgi?masterid=A730088K22 | -1.1994600 | -0.3333907	NOCODE4.0		chr15	93847806	93850288	+	AAACAGTGCAGTCCGACGCCTCATGAAAGCAGAGCTGGAGGAAGGATTTCTAAGTTGAACAAAGCAAAAGCAAAAAAATAAAAATAAAAAAAAAATGTCAGGGTAGATTTCAGGCCTGCAGACGGTCTGGGATTAACACAAAGCACATCTTTCTCACCAGAAGGTTTCCATGGAGCAACAGCCAAAATGAGGAGATGATGGAGGTGTGACAGGCTGCTGAGGTGTTAGGGTAAAGATGCTACCTCCATGTGTAGTTAGAGACACTTGACTCCCATGAAGAAGACATGAGATTCGCCTGAACTGGACTTAGAGACAATCATGTGCCACCAGAGGAGGGTGGTGGAAACTGAACTTGGGGAATTTTCCCCAAGAGTGGCATAGCTGTCTTAGCCACCGAGC…
n265051:4312859	1.20825	1.33671	1.22675	1.1368	1.08978	1.3131	4312859	74	NONMMUT002533	1574	| AK144079 | mRNAlike lncRNA | Mus musculus | Mouse noncoding transcript | FANTOM3 | G130203C10 | http://fantom3.gsc.riken.jp/db/annotate/main.cgi?masterid=G130203C10 | -1.2140400 | -0.2801157	NOCODE4.0		chr1	130473742	130475313	+	CAGACTCCTAGATCAGTGCCCTGTATATAGTATATACTCAATAAATGTTGCTGAATAACTGAATTCATGCACAG
n281725:4312862	1.70004	1.67514	1.5737	1.63646	1.5053	2.09026	4312862	107	NONMMUT011395	1009	| AK040276 | mRNAlike lncRNA | Mus musculus | Mouse noncoding transcript | FANTOM3 | A430082O03 | http://fantom3.gsc.riken.jp/db/annotate/main.cgi?masterid=A430082O03 | -0.8599190 | -0.1876553	NOCODE4.0		chr11	88059065	88067476	+	GCAGCTAAAGAGAAGCGGCTATACATTGGAGGAGAGAGCAAATATACATAGAGACCTTGAAGGGAATCTTCTAAGGCAGGGAAGAAGCAGAGACTTGTATCCACTGA
n285212:4312866	2.3777	2.59176	2.39821	1.51198	1.79222	2.25527	4312866	327	NONMMUT020663	1272	| AK035812 | mRNAlike lncRNA | Mus musculus | Mouse noncoding transcript | FANTOM3 | 9630006K23 | http://fantom3.gsc.riken.jp/db/annotate/main.cgi?masterid=9630006K23 | -1.1744800 | -0.3647426	NOCODE4.0		chr14	48196759	48198030	+	TGGATGCCTGCCAAACCGTTTAAAAGGCTGGTGGGGAAGAGATCAGGGAGAGCCCTCACTCAGGCTGGGACTGGCTCCACAGAGCTCAGAAGTTGCTGTAGCAGTCAGGAGCAACAGGCATTTCCCAGTGTCAGGACTGCAATGCTCACCATCAGACCGAGACTCATTTTAAATTTCTTTACTGTGGTAATTATCCTTATTTTTGGAAACAGCCATCGGTATTTGGGAGTGAAATGTCACAGCTCACATTAGCCAGAGAAGAAGGGAGGGGCACACATAAAAAGTGAGACGATATGAAGAGGTGTGCACAATTGGTACGGGTACACG
n295362:4312899	3.19712	3.82905	4.03458	3.69467	4.07034	3.76532	4312899	112	NONMMUT023388	843	| AK010129 | mRNAlike lncRNA | Mus musculus | Mouse noncoding transcript | FANTOM3 | 2310069G16 | http://fantom3.gsc.riken.jp/db/annotate/main.cgi?masterid=2310069G16 | -1.5906100 | -0.3000647	NOCODE4.0		chr15	44787783	44805827	+	ATGGAGAGAGTATTTGTGCTGATTTTAGAAGAAGCTGAAAAGCCTCAGGAGGCTGGAGAGAAATCGTGTTTTAATTTGATAGCACAACTACAAAACTAAGCATCAACTTCTC
n268673:4312931	3.06283	2.72674	2.59771	1.10912	2.76545	2.8772	4312931	149	n268673	2443	| AK087140 | mRNAlike lncRNA | Mus musculus | Mouse noncoding transcript | FANTOM3 | E030029K15 | http://fantom3.gsc.riken.jp/db/annotate/main.cgi?masterid=E030029K15 | -1.5906100 | -0.2756916	NOCODE3.0		chr1	155282182	155309642	-	TGCTTTGTAGCATAACACCAGGTTGCCTTTCTGTGCTGCCATCAGCTTCTTCTTGACAGGGTCTTACTCTGTAGCTCAGGCTAGCCTCAAGCTTGTTGCAGTCCTGCCTCAGCTTTCTAAATGCCGGCTTACGGCAATGAACCACTATG
n265267:4312938	1.74451	1.82348	1.52784	2.45955	2.01767	1.86676	4312938	410	NONMMUT043251	2370	| AK157567 | mRNAlike lncRNA | Mus musculus | Mouse noncoding transcript | FANTOM3 | F830223O12 | http://fantom3.gsc.riken.jp/db/annotate/main.cgi?masterid=F830223O12 | 1.0478100 | -0.4030420	NOCODE4.0		chr3	59235261	59237630	-	TTAAGCAACCTGGATGAGTCGGATCTAGGTCCCCTGCATATATGTTACGGTGTGTAACTAGGTGTTCTGGTAGGATTCCTTATAGCAGGAGTGCATGCTATCTCTGACTCTTTTGCCTGCTTTTGGGACCCATTTTCTCCCACTGAGTTAACCTTGTCCGCTTTGATATAAGGGATGTGCCTAGTTGTGTTGTAACTTGATCATTTGATATCCCTGGGAGGCCTGCTCTTTTCTGAAGGAAAATGGAAAAGGAGTGGATTTGGAGGGAAGGGCCTGATAAAGGGGATAACTGGGAAGAGTTGAGGGAGGGAAAAAAAATAAAAAGATTTTTTAAATGGAATGTTTTTTAAAAAGGGGGGGGGGCAACAGGTACAGACAATGGAACCATCGTTTAAGAGG…
n296558:4312983	1.30821	1.31521	1.15233	1.29378	1.18514	1.33577	4312983	63	NONMMUT025651	337	| AK018852 | mRNAlike lncRNA | Mus musculus | Mouse noncoding transcript | FANTOM3 | 1700048G13 | http://fantom3.gsc.riken.jp/db/annotate/main.cgi?masterid=1700048G13 | -1.0283100 | -0.3181262	NOCODE4.0		chr16	16870514	16870851	-	GTCTCCAAAAAATCATCCGGAGAAGACATTAATGACGATTGTCAGTATGATTACGAGAACTGA
n269810:4313029	2.13158	1.86972	2.2294	2.04813	2.12614	1.96053	4313029	103	NONMMUT029149	886	| AK085908 | mRNAlike lncRNA | Mus musculus | Mouse noncoding transcript | FANTOM3 | D830027I06 | http://fantom3.gsc.riken.jp/db/annotate/main.cgi?masterid=D830027I06 | -0.9446190 | -0.2515158	NOCODE4.0		chr17	32788393	32789591	+	CTGAATCCGCGGAGATGGACTTATAAACTGCAGAACGTGGGTCCTGGTACAGAATTTGGGTACTTTACAAAAACAATATGCACTCTAAACCACGAAGCCAGCG
n275850:4313030	6.6868	6.443	6.10134	4.72332	6.183	4.86467	4313030	407	NONMMUT072616	2870	| AK047748 | mRNAlike lncRNA | Mus musculus | Mouse noncoding transcript | FANTOM3 | C030023E24 | http://fantom3.gsc.riken.jp/db/annotate/main.cgi?masterid=C030023E24 | -1.1726500 | -0.3939582	NOCODE4.0		chrX	61191292	61194162	+	CTTGCTTGATACTTTAGACTCCTTAAATTTTGCTTTCTTTTGTGTGTCTGGGTTTACTGAGAAATAGGAAGTTAAGTTTTCTTTTTCAGAAAAGATAACCAGATCTCCAAATGTCATTATTTCTACACTGAACTGAAATTCTATCATAAAATATATAGGTGAGGTTTTTTTTGTTGTTGTTGTGGAAAGTATTTAACTATTATTGAGGTTAGGACCTCATTGATTTATTTGCAGGAGCCTGATATTTTTAAGTATGACACCAATGTTGTTTCCTTCATTATTCATCTTTTCTCTGATTTCCCCCTTTTTGTGCATATGTGATGTTAGATGAATTTTAGCATCAACTTCCATTGAAACATACTTTTGAAATGCCTGAGAGCTTTCAAGTTATGGCACAAG…
n413859:4313043	1.55517	1.71751	1.43927	1.44055	1.35003	1.0686	4313043	120	NONMMUT023869	4725	| NR_002864 | lncRNA | Mus musculus | | RefGeneNoncode | NR_002864 | | -1.0538700 | -0.1872878	NOCODE4.0		chr15	72805599	72810324	-	GCATATTGACTACTGTGAGAAACTCAGGAACCTGGGGCTGGGTGGTGGGAGGGGAGAGGGTGCCTACAATGCATGCCTTGCTGCTGCACTGACTGGATTATAGGTCAGCAAAGCCTGTTG
n272146:4313072	2.44459	2.80028	2.42268	2.47645	2.25933	2.65024	4313072	297	NONMMUT052370	3490	| AK051457 | mRNAlike lncRNA | Mus musculus | Mouse noncoding transcript | FANTOM3 | D130049P13 | http://fantom3.gsc.riken.jp/db/annotate/main.cgi?masterid=D130049P13 | -1.1073200 | -0.3391627	NOCODE4.0		chr5	58121438	58124924	+	CTGTGCACCTGCAGAACTTCTATTTTTTCCTTGCTCTCTGCTTTATCACGGAACACTCTATTACCTCTGATCAGGTCCAGACGATGAGCAGAATCAAGGGGAAGCCATATCTGATGTTCATTAGCTGCTAGAGCTGTCAGCAAAAAGTTCTCTGCTGCCGTGCCACTTTCAAGGGCCAACCAGCAGATTCACATTTGCGTTATTTCAGCAAGAATGCCCAAGAGCAGTGTGCCCAGCCACAGCTGTGCGAAGTGATGCCACATTCAGAATGACAGTGGTCTAAACCTCAGGGCAGTA
n277057:4313075	1.54456	1.04783	1.29131	1.23161	1.21956	1.33603	4313075	477	NONMMUT038742	1170	| AK046419 | mRNAlike lncRNA | Mus musculus | Mouse noncoding transcript | FANTOM3 | B230382I23 | http://fantom3.gsc.riken.jp/db/annotate/main.cgi?masterid=B230382I23 | 3.6716600 | -0.1972638	NOCODE4.0		chr2	97366328	97367421	-	AGAGCTGGGCCATCAGGTAGATCTATTTCCAAATTTCTGAGGAAACTCTAGATTGATTTTCATAGTGGTTGTACTAGTTTGCAATCCCAACAGCAGTAGAGGAGTATTTCTCTTTCTCCACATCTTCACCAACATGCGCTGTCACCTGAGATTTTTATCTTAGCTATTCTAATTGGTGTAAAGTGGAATCCCATGGTTGTTCTGATTTTCATTTTCAGATCAGTAAGGATTTTGAACATTTCTTTAAGTGCTTCTCAGTCCTTCAAGATTCCTTTGTTGTGAATTCTCTGTTTAGGTCTATACCCCCACCCCACCCCTTTTTTTGATTGGGTTGTTTTTTATTGCTTAGCTTATTGAGTTCTTTATTTATTTTGGATATTGCTCCTCTATCAGATGTGA…
n296098:4313138	1.43021	1.38731	1.32163	1.3608	1.65812	1.39389	4313138	305	NONMMUT032857	501	| AK007300 | mRNAlike lncRNA | Mus musculus | Mouse noncoding transcript | FANTOM3 | 1700127G19 | http://fantom3.gsc.riken.jp/db/annotate/main.cgi?masterid=1700127G19 | -1.4860600 | -0.2961594	NOCODE4.0		chr18	68474712	68475212	-	TCTTTGCGACCTGATCTGATCCGGAACCAGGGGATCCTACACATTGTGGAGGACGGCCTAAGAACTGAGCAAGTACCCCTAAACCTACGCATTGTCTCTCGGTTACACACAGTTGGAACTAGGCTGAGTAGCCAATCCTGACGGAGGAGTCTCTGAGGATCACGTTATACCGCGTCAACGTCTCCAGATCAGCTCCTCTTAAGAAGACCCAAGAGTTTTCTCAGATTTTAGTTTACCATCCTGGTCTCTATTCCTAGTTGTTTTTAGTTTCGGCCAGTAGGGGGCGCTAGCTAATCTATATTTAC
n280605:4313139	1.14859	1.23653	1.16563	1.34949	1.12607	1.01926	4313139	225	NONMMUT024388	4387	| AK153628 | mRNAlike lncRNA | Mus musculus | Mouse noncoding transcript | FANTOM3 | A630024O18 | http://fantom3.gsc.riken.jp/db/annotate/main.cgi?masterid=A630024O18 | -0.4059670 | -0.3449724	NOCODE4.0		chr15	82889303	82893690	-	CTACCCAATGAGTTTAAACCTGACAAAGGGCCTGAGGGTGCAGCTCTGTGGTAAAGTGTTTGCTTAACATGCACAAGGCCCCAAGTTCCATCTCCAGCATTGCAAAAACACATATAATGGCAATAGAGTTTCATTTTTTTTGATTGAAAAGGATTTTGTCGAAGTGGAATTGAGTTTTAGTATATTCCATAGGAGAAATTTGAGTTGGGAGTGAAAGACATTATA
n273604:4313143	2.53635	2.05683	2.46121	1.95986	1.77919	1.10276	4313143	482	NONMMUT067989	1414	| AK049610 | mRNAlike lncRNA | Mus musculus | Mouse noncoding transcript | FANTOM3 | C530003P15 | http://fantom3.gsc.riken.jp/db/annotate/main.cgi?masterid=C530003P15 | -1.1242800 | -0.4442368	NOCODE4.0		chr9	9658785	9660198	-	GTGAGACCATCCTACTTCCTGAGTGTGTGATAGGACACAGAGCACAAGGACACATCAGGATGGTTTCACACTCATGAAGAATCCAGAAATGATACTGAAGATAGCCTCACTTTCCAGAAAGAACCTGAAGATGCTGGTTACATGGGCAATTCTCAAATAGAGATAAAAGGTAGAGTCTATTGCTTTGCCTTTATATGATCTAAGGCAATTAACTTTATTTACATCTTTAATAACAAACAAAATGAAAACACTGAGCTTAGGTAAATGTCAGTTGGGGAAGTCTATCCTGAATATCCTACAAGGGTTTTCAGGGCACAGTATAATTATTTGCATAACTATAACTCTCTAAACAGTTATTCACATTCTGTTTAGAGAGAATTTTGTCCCAGATAGCTCTTA…
n264245:4313168	1.64098	1.30074	1.41435	1.38105	1.18347	1.41038	4313168	122	n264245	421	| AK167737 | mRNAlike lncRNA | Mus musculus | Mouse noncoding transcript | FANTOM3 | I730001I09 | http://fantom3.gsc.riken.jp/db/annotate/main.cgi?masterid=I730001I09 | 0.6067100 | -0.1531542	NOCODE3.0		chr9	120110407	120111597	+	AGAACGTTGGTATCTCCTGGAGCTGGAGCTGTGAGCACCCCTTTCTGTATGGGTGCTGGGAACCTTATGGTCCCTCTGGAAGAATACACTTTGGACTAGTCTCTAGCCCTTACTGGTTGTTT
n277210:4313187	1.80499	1.19353	1.36327	1.62942	1.25786	1.67522	4313187	176	NONMMUT016370	781	| AK046182 | mRNAlike lncRNA | Mus musculus | Mouse noncoding transcript | FANTOM3 | B230347D17 | http://fantom3.gsc.riken.jp/db/annotate/main.cgi?masterid=B230347D17 | -0.9236870 | -0.2644310	NOCODE4.0		chr13	12540142	12562716	+	GGTGTATCTCCCTACCACATGACGGATGGACTCACCTGTTTCCCCTTCAGTTGTTTCTTGCTGGTCACAGCAATGAGAAAAGTAACAGATCATCTGTACTGAGAACATTGACCCACCCTCACCACGTCAATGGGAAATCATCACTGTTTGCCCCGAAGGACTTGTACTAATTGACA
n268065:4313195	0.91212	1.39681	1.22532	1.27285	1.02517	1.30512	4313195	67	NONMMUT028308	1002	| AK143195 | mRNAlike lncRNA | Mus musculus | Mouse noncoding transcript | FANTOM3 | E130305I15 | http://fantom3.gsc.riken.jp/db/annotate/main.cgi?masterid=E130305I15 | -1.5906100 | -0.1934591	NOCODE4.0		chr17	13679493	13683487	-	GTTTATGTGGGATTCTGTTCTGTTTTATTGTTTGAGCTGTCTGTCTTAACGTCACTATCAAACTATT
n274500:4313215	1.49167	1.27657	1.31005	1.53555	1.2905	1.28956	4313215	673	NONMMUT060353	923	| AK048719 | mRNAlike lncRNA | Mus musculus | Mouse noncoding transcript | FANTOM3 | C230018M22 | http://fantom3.gsc.riken.jp/db/annotate/main.cgi?masterid=C230018M22 | -0.7920040 | -0.2032819	NOCODE4.0		chr7	27354349	27356233	+	TGCGTCCGCTCAAAAGACTACAGGAAGGGGAAACCGAGGAGGAGACATGGGCCGAGTTGCAGAGGTGAGTATTGTAGAAATGGGTCTCCCCACACCCTCTTCTTTCATTCCCTCCTACCCTCGCCCCAGACTCTCCTAATCACCTGGAAAAGAAGGAGTCTGGGATCCAGGTAAGCGTCTGGCGAGAGGTACTGAACCTGGGCGATGGGGTAAGGAGAGGAAAGAGAAGAAGAGGTGAGGACGCTGCCTCCTCCACTGAGATTCATGCATTCTCCTTTGGCATTTCTTTCTTTCTTTCTTTCTTTTTTATTCAAGCGCCAAGCCTCCAGCTTGAGGCGGAGCAATTCTTGATGGACAGGGACTACCACCCCCACCCCCAGAAGAGGCGGGCATCCCGCC…
n288448:4313235	1.46963	1.36462	1.07741	1.29898	1.14151	1.03913	4313235	166	n288448	1717	| AK135476 | mRNAlike lncRNA | Mus musculus | Mouse noncoding transcript | FANTOM3 | 6820427H06 | http://fantom3.gsc.riken.jp/db/annotate/main.cgi?masterid=6820427H06 | -0.4043870 | -0.1576846	NOCODE3.0		chr4	54946572	54948289	-	GGGAAATGTTTTGACCGGTGCACCAAGGCTGGGGGTGCTGGGGGTCGTACTTAAATAACTTTCCACCCCCACATCCCGCGTTGTTTGCACATTGTTTGCACTTTCCGGCTGATCCTCCAAAGGCTTAGAAAGTAACAATCATCGCTCCTAATGATAAGGTGCCATG
n279522:4313275	2.54515	2.16243	2.30353	2.57215	2.48012	2.91657	4313275	300	NONMMUT023476	4345	| AK139164 | mRNAlike lncRNA | Mus musculus | Mouse noncoding transcript | FANTOM3 | A730056F06 | http://fantom3.gsc.riken.jp/db/annotate/main.cgi?masterid=A730056F06 | -0.0245335 | -0.2934010	NOCODE4.0		chr15	53355081	53359424	-	GTATATTGGTACTTCACACGGTGTGGTCCTGTATTGTCAGCAGCATTAAAAATGCAAAGTTTTGTATCTACTACATACTGACTCTGGCAGGCAACCTGTCTGATCAAGTGAATGTATTGGGTGGACATGGAAGACAAGCCACAAAAGACTAGGGTACAGTCTTAGCTCTCTCTCTCACTGATTAAGCACAACTGCCTTTGTCATTGAATTATCCCACCAAAAGCCAACCTGAGATGTGAGAGTGGACACAGACACTGGATACTCATTAGGCAAGCCTTGGGCTTACCACCGTGTCCGATA
n288202:4313453	1.83892	2.71498	1.70584	1.71505	1.82735	1.8331	4313453	54	NONMMUT026619	2148	| AK148826 | mRNAlike lncRNA | Mus musculus | Mouse noncoding transcript | FANTOM3 | 7120452E12 | http://fantom3.gsc.riken.jp/db/annotate/main.cgi?masterid=7120452E12 | -1.5906100 | -0.2573500	NOCODE4.0		chr16	40592024	40594171	+	CAGAGAAGATTATTCACCAATTCCAATTATGTGCGTGCAGGCTACCCTTCATTG
n270369:4313522	1.74116	1.39814	1.31207	1.6526	1.26715	1.28648	4313522	184	NONMMUT057184	2914	| AK085317 | mRNAlike lncRNA | Mus musculus | Mouse noncoding transcript | FANTOM3 | D630011B13 | http://fantom3.gsc.riken.jp/db/annotate/main.cgi?masterid=D630011B13 | 0.1179880 | -0.2913726	NOCODE4.0		chr6	59231144	59234058	+	CAGAGCCATCTGGAAGAGATTTAGGGCAGCTGAACCACTTGGAAAGGACATTTCCAATCTGTTGTGCTACCTGCAGGCTTTAATTTATGTCCCAAATCCCATTTTTGTGAAAATTTCACCTATGCTAGGGAGGGCTTTGGTGATGCAGCTAGCTGTCTTTGAGACAATTCTCCTGTTCATAACC
n344148:4313540	4.03421	3.51664	3.86553	4.33116	3.46489	4.88452	4313540	119	NONMMUT057009	206	| NULL | lincRNA | Mus musculus | mouse lincRNA | Scripture Reconstruction LincRNAs By Guttman | linc1072 | NULL | -1.3286300 | -0.2140688	NOCODE4.0		chr1	35985569	35987682	+	GACCATGACGGGACCCGGAGCTCACCAGCTAGGCAGCACTCGGATGCCCAACCATGACAGCAGCGTTGTGATTCAGCAAGCCATGCCTTCTCCCCAGTCCAGCTCGGTCATCACTCAGG
n278529:4313544	0.98397	1.25532	1.42587	1.34425	1.49375	1.22498	4313544	68	NONMMUT002019	651	| AK020864 | mRNAlike lncRNA | Mus musculus | Mouse noncoding transcript | FANTOM3 | A930015N15 | http://fantom3.gsc.riken.jp/db/annotate/main.cgi?masterid=A930015N15 | -0.9977150 | -0.2590425	NOCODE4.0		chr1	91298385	91311778	+	CCCATAAGGCCTCGATATGTAGTCCAGGCTACTCCTGCCTTCTCCGATATGGTGGAACTTGCCTATAA
n284243:4313561	2.67223	2.29427	2.42091	1.99231	2.41018	1.77582	4313561	290	NONMMUT037090	1861	| AK037400 | mRNAlike lncRNA | Mus musculus | Mouse noncoding transcript | FANTOM3 | A130014I09 | http://fantom3.gsc.riken.jp/db/annotate/main.cgi?masterid=A130014I09 | -1.0310800 | -0.4021568	NOCODE4.0		chr2	44007361	44009222	+	GGCCAAATGACAACACCGCCTCTTAAACTGATGGTAATGGCAACCACTTTTCTGTAAAGTTTCTGAAATATTTTGTGTGGCAAGTAAGAAGAGCATCAAGAAAAATTTTTGGCTTGAAGGTGGGACTTTGATCCTCTGTGGAGGAAGCTCAAGTTCAGATGCCACCCACAAGCAGAATCTGTATTTCATTTGCAGTTATGTGTTCATATTACCTCTTGGCATGTCTCGGTCAGTTCCCAGCTATGGATCCAGAATGGTAACGCATGGGACCAAGCCCATTAGCCTTCCTG
n292071:4313580	1.3205	1.36137	1.35394	1.33151	1.40225	1.50526	4313580	189	NONMMUT055955	1008	| AK016124 | mRNAlike lncRNA | Mus musculus | Mouse noncoding transcript | FANTOM3 | 4930554P06 | http://fantom3.gsc.riken.jp/db/annotate/main.cgi?masterid=4930554P06 | -1.3897400 | -0.3232752	NOCODE4.0		chr6	23180481	23181489	-	GCCTTTGAACGGCAGTGAGACATCACACTGGCTAAGAGTCAGCTCTTCTGAGTCGATTGAAGGCAGCAATATGGTAGAAGTAAGAGGAGTTCTGAGGCCATCGATGAAAGGACAGAGGCTTATGAAGGGTTACAGCACGGGAGTGGAAAATGAACGACCAGATACTGCGGCTACGTTCAAGGCAAAGTC
n296862:4313586	2.23733	2.63415	2.49221	2.85936	2.38184	2.72343	4313586	252	NONMMUT041372	466	| AK006070 | mRNAlike lncRNA | Mus musculus | Mouse noncoding transcript | FANTOM3 | 1700017J07 | http://fantom3.gsc.riken.jp/db/annotate/main.cgi?masterid=1700017J07 | -1.0888400 | -0.3117500	NOCODE4.0		chr2	168978271	168978899	+	GGCAGCATTTAGCAGTCTTACTCTACCTCCGGCTCCAAGGACGTTCTTTCCATTGCTTTGCTGCTGTGCTGTCTAAACCTTGGAGAGGGAAGCCTGGTGGAGCTGAGGTCACATTCAGGGCTGAACACTCAGGCACTGTCAGCAGTTTGGTAGCCGGCCTGTGAGTGACTTCTAAAAGCCACGCATTCACTACAAGTTCTGATTTCAACCCCATGGTACAGTTAGCCATAGACCTCACGTCCTCGGGAGACC
n273961:4313645	1.78228	1.67617	2.2039	1.85973	1.55513	1.75604	4313645	67	NONMMUT057737	1834	| AK048984 | mRNAlike lncRNA | Mus musculus | Mouse noncoding transcript | FANTOM3 | C230087P06 | http://fantom3.gsc.riken.jp/db/annotate/main.cgi?masterid=C230087P06 | -1.0406200 | -0.3546781	NOCODE4.0		chr6	86039933	86041767	+	CATACAAGATTATAGACACCATGTGATATTGTTGAGCCAAGTGCTTTTGTGGGTCTCCTTCTCCACC
n290406:4313699	2.12154	2.05496	1.89847	1.95431	2.00588	2.30416	4313699	64	NONMMUT035392	3416	| AK134043 | mRNAlike lncRNA | Mus musculus | Mouse noncoding transcript | FANTOM3 | 5830418F07 | http://fantom3.gsc.riken.jp/db/annotate/main.cgi?masterid=5830418F07 | 0.0327351 | -0.3496510	NOCODE4.0		chr2	3716406	3719820	+	GAAGGAGGCCAAAACCTGAGTGCAAGAAGAGAAGACAACATGGACATCCTAACATCACAGCCAG
n343093:4313753	1.98068	1.26436	1.40709	1.80592	1.52296	1.22369	4313753	169	NONMMUT007522	470	| NULL | lincRNA | Mus musculus | mouse lincRNA | Scripture Reconstruction LincRNAs By Guttman | linc6 | NULL | -1.4002800 | -0.2612256	NOCODE4.0		chrX	9035738	9045878	-	TGGCTATTCCCGATCTAAAGCAGGAAAAGAACGAGATGAGTCAAACAGCCAGAAATGCAAGAAGTGCTCAGAGAAAGAGGCGCTCATAGCAAAAATTCCAGGGAAGGCAGTTTCCAGGGTCTCACTGAACAAACCCCGGATGATGTGGCGCTGTCAAACGATCGTCATG
n277552:4313784	1.54313	1.88964	2.00489	1.4267	1.32347	1.12444	4313784	436	NONMMUT031757	1286	| AK045655 | mRNAlike lncRNA | Mus musculus | Mouse noncoding transcript | FANTOM3 | B230219B03 | http://fantom3.gsc.riken.jp/db/annotate/main.cgi?masterid=B230219B03 | 0.1104920 | -0.2842819	NOCODE4.0		chr18	26214363	26215648	+	ACCCTGTGGAATGTGCCTTATTGTCTCTCCTTCAAGCTTCATGCCCTTGGAAAAGTGTTTTCTTCATCTGAAAGAATCCAAGAAAACTAACTCTTTCTCTCTCTCTCTCTCTCTCTCTCTCTCTCTCTCTCTGTCCTGTCAAACTCTTTGAAGGCATTGGGCTGACAGTTCTGGGTCGGACTGAGTTTAATTTTTCTCTTTCAAATCAAATTATGGGGAAAATGCCAGGGAAATGGCTCCCTAACAGCTGGCATTGTTCAGAAATCACCAAGCTTGGTGAATTTGTAAGATAAGTGTCTAAATTGTGGAAAAAGGCAGACAGCTTCTCCTCTCAGGCTGATATCTGAGGAACTAATGACTAAATGACTCAATTTCCCTCTCCACACAATGGTCTGCCTG…
n414458:4313840	1.49495	2.02852	1.09702	1.76475	1.65978	2.14736	4313840	72	NONMMUT007463	753	| NR_028107 | lncRNA | Mus musculus | | RefGeneNoncode | NR_028107 | | 1.9711200 | -0.2188427	NOCODE4.0		chr10	116418120	116421235	+	ATGACTCTGATTGCAGACACCGTCCCAGACTGCTCCACACCCATTTCCAAAAGCCGTGAGCTCTCGAATCAA
n287280:4313870	1.66194	1.95215	1.37278	1.63215	1.49905	1.59483	4313870	495	n287280	1433	| AK033434 | mRNAlike lncRNA | Mus musculus | Mouse noncoding transcript | FANTOM3 | 9030203C12 | http://fantom3.gsc.riken.jp/db/annotate/main.cgi?masterid=9030203C12 | 0.0355814 | -0.3669596	NOCODE3.0		chr10	61648620	61652820	+	TGACTAATCTTGTACGCACCAGGGAAATGTAGAAATCTAACTTAGCAGATTGATGTGGGTTTACCACAGATTAGTAAGAATCTGTACTTTCTTAGAAAAAAGCTTTATATAAAAATATGTGGTTAGTAGGAATTGAACTCAAGACTTCTGGAAGAGCAGTCAGTGCGCTAAACCACTGAGCTATCTCTCCAGCCCTTCTTTTAGGAACTTTGAGTTACATTAAAGGCAGAGCTTTTGAGTTAGAAAAGTTTCATATACTGTCAAACTTCATTTTATTTGTTTGTTTATTGGAGGCAGTGGTGGGTGGGTAGATCAGAAGACAGCATGCTGGAGCCAGTTCTTCTACTGTGTAGGTACCGGGAATCAAATCCAGGTTGGCAGACTTGGATACAAGTACCC…
n272777:4313914	1.16722	1.18555	1.01584	1.12647	1.17023	1.11846	4313914	66	NONMMUT008491	2634	| AK050847 | mRNAlike lncRNA | Mus musculus | Mouse noncoding transcript | FANTOM3 | D030025J20 | http://fantom3.gsc.riken.jp/db/annotate/main.cgi?masterid=D030025J20 | -0.1466270 | -0.2932024	NOCODE4.0		chr11	6462189	6464822	-	AGTTTTCTCTTATGTTGTCTTATGATAACTTATTATAGCTGTAGTTAAAAATGGTGAGTCTCGGGC
n264092:4313977	1.75625	1.59621	1.19029	1.35958	1.75115	2.06074	4313977	585	NONMMUT042626	1168	| AK147007 | mRNAlike lncRNA | Mus musculus | Mouse noncoding transcript | FANTOM3 | I920086M02 | http://fantom3.gsc.riken.jp/db/annotate/main.cgi?masterid=I920086M02 | -0.9290770 | -0.3826649	NOCODE4.0		chr3	36724695	36725863	-	AGAAGCTGTCCCTAGGTCAGTGACCTGGAACAATAGACAAAGTATAAGCAGGGGAGAGGTGTCATCTGGAGGCTGGACAGGAAGGGATTGACTAGTTGAATTCCAACTCTTTGGGGGCCTCAGTTCCTGGAGGCTGGCTACTGACTCTTAGCAACTCTGGCTCGTGAGCCATGTCTGCCTCTCCAATATGACAACTGCATTCATCCACAGTTGTAAGAAATGGACTCTGTTGAAAACACAGAAGTCACTCTCATATCAGTCCTAAGTCATAAAAAATATATTCTTCCATTTTGCCATATTCTGTTAGAAACAAGGTACACATGTGTCCTTCCTCCCTTCCTTCCTTCTCTCTCCCTCCCTCTCTTCCTTCTTTCCTTCTTCCTTTATTTCATTTTTGAT…
n263918:4313986	2.23411	2.25487	4.36104	2.78506	2.7476	2.41483	4313986	428	NONMMUT012331	493	| AK158954 | mRNAlike lncRNA | Mus musculus | Mouse noncoding transcript | FANTOM3 | K530018N11 | http://fantom3.gsc.riken.jp/db/annotate/main.cgi?masterid=K530018N11 | -1.3377700 | -0.3862633	NOCODE4.0		chr11	105722274	105722767	+	CTTCACAGCAGTCTAAGAGGATAGCAGCAGTCTCTGCCTAAACATTTTCTCTTCTGTAGCAGAGCCTGTTTGTTTCTTGAATTATTGTCATAACTACTCTGGTTTCCATGGATGAAATACATTTCTTAGTTACTGTAATCCGTTAGTCCCAAGTTCTGTCTTTTAGAATAATATGACATAAATTGGCATCTTCCTTATTTGACAACACTTTAAAGATTCTAGAAAGTAGTACTCATGATTTTCTCTAGAAATATGTAGAGACTTCGTTTAAATCCTGCTTACTATTAAGAGGATCCTGAAGCTATGTTGCTTATCTCATCTTAGTTGTACCAACTTGGACGTGAACCCAGACATGGTAATGTGGGCCTGTAATTCCAGCATTTGGGGGGCTGAGGTAGG…
n276563:4313998	1.31373	1.32569	1.46263	1.28733	1.12576	1.31935	4313998	64	NONMMUT065392	2149	| AK140529 | mRNAlike lncRNA | Mus musculus | Mouse noncoding transcript | FANTOM3 | B930021B20 | http://fantom3.gsc.riken.jp/db/annotate/main.cgi?masterid=B930021B20 | -1.1629300 | -0.3593713	NOCODE4.0		chr8	41215837	41217984	-	TCTGCAGAGGACACAATAGTAACTAACAACAAGAACTGCCGCATTCGCTACAAGTTCTACAAGC
n271383:4314073	1.67093	1.41821	1.33061	1.2965	1.12257	1.66223	4314073	519	NONMMUT005287	1917	| AK052024 | mRNAlike lncRNA | Mus musculus | Mouse noncoding transcript | FANTOM3 | D230036L12 | http://fantom3.gsc.riken.jp/db/annotate/main.cgi?masterid=D230036L12 | -1.2573300 | -0.3765060	NOCODE4.0		chr10	39519829	39521746	+	ACTCATTGAGATTCACCTGGCTCTATTTCCAAGTGCTTGGACTAAATGTGTGCTCTAACACCCCTAACCAAGAAATAGGTTTTATAATCCCTCAAAATTAGAGAGATAGCTCAGGAGTTAAGAGTGTGCTGCCAGCACCCACATCAATAAGCTCATAACCATCTGTAGCTCCAGCAGGATAGAGGTCTCTGGTATCCAAGGGCACCTCCACTCCTCTGCACATTACTGCATAGAGAGGCACACATGCCTACACATAATTTTTTAATATAATTTTTTAAAACTTATATTAGCACTTTGGGTGTGTGTGTGTGTATGTGTGTGTTTTCTACTGTTATTTATCTCATAGCCACACCCACTTGGATGAGTTCCCATTTTATTCTTTTATTCTGTGACTTTCTA…
n293130:4314083	1.88395	1.57663	1.55591	1.69167	1.92813	1.88125	4314083	201	NONMMUT039778	1425	| AK015044 | mRNAlike lncRNA | Mus musculus | Mouse noncoding transcript | FANTOM3 | 4930402C16 | http://fantom3.gsc.riken.jp/db/annotate/main.cgi?masterid=4930402C16 | -1.5906100 | -0.1885683	NOCODE4.0		chr2	129038545	129039980	+	TTAGGCTAGGACCTGAGAATCCACACTTCAGTCTTAGAGATTTACAGCTGTAAAACCAAAGATCTTAAGTAGCTGCCTTCACTCCGCGTTTCATGTGGGGGTCTAACCTAGACTGTTCAAGGATGGATTATTATTTAGATGAGAATGATAGGCTGGAGAGCGGGCCTGTCCTGCAAGCTTCTTTGAGACAGCTTTTGTAGC
n279836:4314165	1.61416	2.00287	1.45334	1.3827	1.73337	1.53227	4314165	170	NONMMUT056214	2311	| AK042702 | mRNAlike lncRNA | Mus musculus | Mouse noncoding transcript | FANTOM3 | A730017B09 | http://fantom3.gsc.riken.jp/db/annotate/main.cgi?masterid=A730017B09 | -0.2017460 | -0.2673931	NOCODE4.0		chr6	31441839	31444150	+	AACAGGGAGATCCAGGAGGGGCTGGTGAGCCGGCCAGCCTACAGACAGGGTCAGCGAGTGACCTTGTCTCAAGAAACAAGTAAGAGAATGCTAAAGGAAGGCACCATCATCCTCATCTGGCCTTTGCACATGAACCATACACACAAAAATTAGTAACAGCTGGGAGTGGT
n270614:4314171	1.8435	1.43941	1.40973	1.42937	1.63262	2.03318	4314171	298	n270614	4442	| AK085120 | mRNAlike lncRNA | Mus musculus | Mouse noncoding transcript | FANTOM3 | D430040C13 | http://fantom3.gsc.riken.jp/db/annotate/main.cgi?masterid=D430040C13 | 0.7149670 | -0.3164998	NOCODE3.0		chr5	72228030	72232458	+	CACTTACTGTCTCTGTAGCCTTGGGCAGATTACATAAGATAGCTAATGTCCAATTTATTTCATAGTGATTATAATGATAAAACAGCAAGCACCATGATGAGTGTATTATAAGAGCTAAGCACAGGTTAGCCACCAGCATTATAATGGCAGGTTAATGGCAGTTAGTAAGAGAATTTCTTGGCACATGGGCAAGTCATTTACTTAGCATATGAGACTTTGTAATAGCACTGCTCTGTTTCCTAGATGTTAACTGCCCAGTGGGAGACCTGGTAGAGCCTCTCTGGGGTACTTTTAGATA
n267645:4314242	1.72943	1.80807	1.82141	1.47433	1.39072	1.79274	4314242	775	NONMMUT057898	1876	| AK087743 | mRNAlike lncRNA | Mus musculus | Mouse noncoding transcript | FANTOM3 | E330014J10 | http://fantom3.gsc.riken.jp/db/annotate/main.cgi?masterid=E330014J10 | -0.9437770 | -0.2299622	NOCODE4.0		chr6	88846967	88848843	-	GATGGTGTCCTCGTCTTATTCTGTGGCTGTGATAAAACATTGGCAGAAAGCAACTTGAAGAACAGCAGCCATTTGGCTTACACTTCCAGGTCATGGTCAGTCACTGGGGGAAGTCAGGGCATGATGAAAAGCAGAACCCATATGAATGAGTACTGCCTAGTGACCTGCCCTCAGGGTCACAGTTAGCCTTTTCATACAGTCCAGGAACATCTGCCCAGGGAAAGGTGCAGGCCACAGCGGCTGGGCCCTCCTGCATCAATTAATAAGATAATCCCTCACAGGCATGTCTAGGAAACAACCTGTTCAGGAAATTCCTCAGCGGAGTCTCCTCCTCTCAGATGCCCTAGGTTATATCAAGCCGACAGTTAAAGCTAGCCTATGACTGTGGCTCTGGACATT…
n283015:4314349	1.77851	1.31002	1.46695	1.33316	1.38053	1.45249	4314349	169	NONMMUT046714	1363	| AK138317 | mRNAlike lncRNA | Mus musculus | Mouse noncoding transcript | FANTOM3 | A230065B02 | http://fantom3.gsc.riken.jp/db/annotate/main.cgi?masterid=A230065B02 | -1.5906100 | -0.3116769	NOCODE4.0		chr4	35703531	35704894	-	ACAACAGTCCATTGAGACCAAAGCCATTCATTCTATTTGGTATTTAGAGTAAAGATGTATCATTTTTATTACTGAAATGAGCATTTCCTTGTAGAATAATATATCATAGGACCAGTCATTTCTATTGACTTTCCTCTATTCAACCCCTTTGGTCTAATACCCATGATTG
n278038:4314484	2.21028	2.61137	2.48601	2.63517	2.26013	2.40058	4314484	273	NONMMUT015656	3285	| AK044949 | mRNAlike lncRNA | Mus musculus | Mouse noncoding transcript | FANTOM3 | B130015G10 | http://fantom3.gsc.riken.jp/db/annotate/main.cgi?masterid=B130015G10 | -1.0157600 | -0.3447972	NOCODE4.0		chr12	108581073	108584357	+	TGTCCCACACTGGAGCTAGTCTTCCCATAGATAAAAATCAAATGTGTCCCTTGGCACCGCATCCTCCTGGCAGCTGAGATTGCCAGCTGAGCAGCTTAGGGCCCTGTTGATAAACATTTCCTTTCCTGGACAGAAGGGAATTGCTGTCCTTGATTTGTATCACTAAGTGGAACAGAATTGTAAGCAACAGACTGATAGAATCTCAAATAGGAGCAACACTAAAAAGGACCAATTGGCACCTTTGCAAGAGCAGCAGTGATATGGCTCCCAGTG
n269498:4314576	2.3388	2.33236	2.32939	1.82727	2.8163	2.41665	4314576	410	NONMMUT017799	2522	| AK086216 | mRNAlike lncRNA | Mus musculus | Mouse noncoding transcript | FANTOM3 | D930014A16 | http://fantom3.gsc.riken.jp/db/annotate/main.cgi?masterid=D930014A16 | -1.1099100 | -0.3312212	NOCODE4.0		chr13	59539087	59541606	-	CTGCTGTTAATATAGCCACTCTGGCATTAAAACAATTAGAATTAATAGTCTTTCTCTCTCATATCTACATACATACATATATATATATGTATATATGCATGTATACACACATACATACATATATATAATTTTACATATACATATATAGACACACATATATATTCATCATCTTAGTTTACTTAAAAACTCTTATTTTATGTGTGTGTATTTGTCTGCATGTACCTTGTGATTGCCTAGTGCCCTTCAGGGTGAGAAGAGGACATTGGGTCCCCTAAGCTGCAGCTATAGACAGTTGTGAGCACTTCTGTGGATTCTGGGAATCGAACCCAAGTCCTCTTGCAAGACAGGTGGTATTCTTTAACCACTGAGCCAGCCCTCAGTCTTCGGAATTCTTTAACT…
n199651:4314616	1.65479	1.86915	1.71742	1.80542	1.46564	1.73348	4314616	671	NONMMUT040519	1225	| NULL | ncRNA | Mus musculus | non-protein coding (noncoding) transcript | fRNAdb v3.0 | FR149070 | http://www.ncrna.org/frnadb/detail.html?i_name=FR149070 | -0.1815550 | -0.3595891	NOCODE4.0		chr2	152286775	152287999	+	TCCAGAAAAGCACTATGAGAGCTCCTAACCACTGAGCCTTCTCTCCAGCCTTTGTGTTTTTTTGACAGGGTTTTAGCCCTGTAGAAACCCTGCATCAGCCTCCTCAGTGCAAGGACTACAAGTGTGCACCTCCACACCTGATACAATTCTTGTTTCCCCACAATTGAAGTCAGTTCTGAGTTTGAGACTTCCTAGCCAGAACAAAGTGAAATCTGCTGCACAGAGAACACCTGCAGTCTAGCAGTGTTATGTTTATTGGGGAAGTAGTTACATGTGTTTCCACTTCATAATTAGTTAAATATTACGTTATAATTGGTAAAATAGTAAGAAGGTCAAATGTTAAAAGCTTTAAATAAAATGGGAAAACCAACAAAAATGAACCAACTCTTAAGAGAATGG…
n264514:4314756	1.95358	1.75449	1.61013	2.20064	2.52318	2.40015	4314756	274	NONMMUT069303	812	| AK144889 | mRNAlike lncRNA | Mus musculus | Mouse noncoding transcript | FANTOM3 | G730048F15 | http://fantom3.gsc.riken.jp/db/annotate/main.cgi?masterid=G730048F15 | -1.5906100 | -0.3976793	NOCODE4.0		chr9	57910091	57910902	-	GGACTCAACTTTTAGCGCCCTGGTGCGCTGCCACAAGGCAGGTTTCCTGGGAGAAAGGAGCAAGAAGCACAAGAGGCTGGCTACGTGGGAGAACTGCGTCTTCATCGGAAGGGCCGCGGGGCGCCTGTCCACTTAGGAACCCGTCCCCCTCGGAGAAGGCTCGCCCTCCGGCCTAGGACTCCTCCAAACCCGGGACAACCAACAGGCTTCACATATATCCCTGGAGAGCGCGGGAATCATCGGGCTATTGGCTGCTTTCGAAAATTCCACACTG
n291069:4314801	1.20165	1.62047	2.04968	1.92331	1.70788	1.82903	4314801	480	NONMMUT019936	1801	| AK017228 | mRNAlike lncRNA | Mus musculus | Mouse noncoding transcript | FANTOM3 | 5230400M06 | http://fantom3.gsc.riken.jp/db/annotate/main.cgi?masterid=5230400M06 | -1.1986600 | -0.3038603	NOCODE4.0		chr14	22401127	22402928	+	CACATCTCTGGGTGTAGGTCCTTAAAAGGGATGTTGCCTCCATGTCATTCATCACATCCTGTCTCCCTCTGCTTCATCCCTCTATTTCTCCCTCTCATCTTTTCCCCGAATTGAACAGATATGCCTGCCATGTGCCCTGTATTATGACATACCACAAACCAGAAATCGAAACAACAGTAACAGATAAAACTTTTTAAAATGTGGACTGAAATCAACTTTTAAAAAATAAGTTGATTACTTCAGTCAGTATAATAACACAAAACTAATTAGCACACTGTATCTTTTAATACTAAAATACAGAACAGATAGAGAAAAATAAAAGCTTTTTAAAGCTCATTATTATGATTGCAATGGTGTTTTCCCCCTCAGAATGCAGACACAGGGCTATGACAGTTGTAG…
n292239:4314836	2.39227	2.51488	2.1482	2.36845	2.35875	2.04985	4314836	243	NONMMUT066521	422	| AK015983 | mRNAlike lncRNA | Mus musculus | Mouse noncoding transcript | FANTOM3 | 4930535O05 | http://fantom3.gsc.riken.jp/db/annotate/main.cgi?masterid=4930535O05 | -0.7255660 | -0.0898127	NOCODE4.0		chr8	87458443	87459435	+	AGACTGAGTCCCAGACCAAGCTATGAAGCACAACCCTTGCTGGAAGCTGCCAGAGAAGCACCAAGCAGAATGCCTGGCCAGGCTACACCCAGAGAGGCCCATGTTTCCAGAATCACTTCCCTGAGGAAGCTTCCCAAGGGAGCTCCTATGACTGCTGTCTTATCATGGGGAAACAGTGGGGAAACCCAGTGCTGCCCACCCCCATCCCCATCCTGCCCCCCAGACAAAGAGAGCTTGGAATGA
n282285:4314872	1.96403	1.77939	1.96536	1.96173	2.19013	2.02654	4314872	98	NONMMUT032336	894	| AK039717 | mRNAlike lncRNA | Mus musculus | Mouse noncoding transcript | FANTOM3 | A330094L08 | http://fantom3.gsc.riken.jp/db/annotate/main.cgi?masterid=A330094L08 | -1.2372700 | -0.2602838	NOCODE4.0		chr18	50128501	50129393	+	CCTTTGACCGCTTAGGCCTCTGTCAAGTCACACATGAGCTTAAAAGAACTTCTGGGGCCTGGCGTCCCACCCGAGGAATTGACTTGCCAGCTCCTTGA
n293890:4314940	1.79499	2.46104	2.1136	1.23335	1.22372	1.49151	4314940	483	NONMMUT014697	3015	| AK076294 | mRNAlike lncRNA | Mus musculus | Mouse noncoding transcript | FANTOM3 | 4632425P12 | http://fantom3.gsc.riken.jp/db/annotate/main.cgi?masterid=4632425P12 | -1.5906100 | -0.2934861	NOCODE4.0		chr12	75909217	75913887	+	TTTGCCCATGCACAGAGGGACGTTGTAGCCTTGTTATTTTTCCTCAGAAGAGGATGGTGAGGACAGTGGGTGTGCATTGCTAGGTAACAGTCACATCTCAGTTGATTAGGGACTTGCTCTGGTGGGTGCACTCATGAAGGCACTTCATGTCTCTCTGGTCACCCACTCTATGCTTCTATGTCAATAAAAGTAGGCAGGACTTTTGAATGGTGCCAATCAAGTTTGTATTTTCTTTGGAGGACTTCTGAGGAGTGTTTGAAAATGCTCTATCAGGTGTGGTCACCCTGCCACCACCTATAGAGCTTATGCTCACATGGTGGCAGTTGAATGACCCAAACAAAAAACAGCAAGCCAACCTAATGTGTAAATCAGTTTGCAACCGTGTGCTGGGCCGTCTTG…
n268339:4314990	2.08651	2.18418	1.73796	2.19893	2.66528	1.91027	4314990	485	NONMMUT020416	2513	| AK053398 | mRNAlike lncRNA | Mus musculus | Mouse noncoding transcript | FANTOM3 | E130014B15 | http://fantom3.gsc.riken.jp/db/annotate/main.cgi?masterid=E130014B15 | -1.0150900 | -0.4340087	NOCODE4.0		chr14	39150067	39152579	-	AGCCCTCTGTATTAGTTCTGTATCAGTTTTCCTGTCTTGAATCTCTGCCTTGAGTTCCTTTCTTGACTTCCTTGGATGATGGACTAAAGGCTGAAAGGTAGAGTATTCTACCCATCTGTTTTTGTTGGTGTTTTATCACAGCAATAGAAAACTTAACTAAGACAACACCTATGCTCCCAGTTTTTGTCTAAAGTCTGAATTTCACATTATAACAAAATTGGAGTTTCCTACTATAGTATAAATTTGAAAATATTACAAGACTAACCCTCTCTGGTAAAGCAAGCTAGCCTAGATTTATTTGAAACAGGGGGCTATGAGAAAATTTCATAGAAAAAGCCATCAAAACAAAAATCTTAAACAGATATTTAAAATAGGAAAAGTCTGCTGGATGTAGCAGGG…
n267439:4315001	1.60653	1.93434	1.7654	1.33911	2.12518	1.8716	4315001	573	NONMMUT052036	2691	| AK054535 | mRNAlike lncRNA | Mus musculus | Mouse noncoding transcript | FANTOM3 | E330038J23 | http://fantom3.gsc.riken.jp/db/annotate/main.cgi?masterid=E330038J23 | -1.2624000 | -0.3874059	NOCODE4.0		chr5	38049814	38052503	+	GGGTTAGACCTATAATGCCAAATGTATAATGCTGATTATGTTGTGAATAATACAGTTTTAGGATTTGCGAACTTGATGCTTGAGGTTTCTTGTCATGTGGAAAATCCATATGGGCTCCCTCTGGTGGGTGAAAGATCAATGGGGTCTACAAATGTCTGTCATTCCTACATTAGGAACTCCTTTTAATTAAAACATAGATCAGGTGTGGTGGCACACATCTTTAATACCAGCCCTCAAATGGCAGAGGCAAGAGGATCTCTGAGGTCAAGGCCAGCCTGGTCTATATATTCTGTTCCAGGCCAGCCAGGACTTTGTAGTGAGACTCTGTCTCAAAAAACAAAACAGAATAATGAACAAACAACCTCCCGCCAAACCACAACATAAATAAGTAAAGTTATC…
n274742:4315012	1.67095	1.68662	1.68617	1.1589	1.69275	1.39577	4315012	64	NONMMUT051277	4564	| AK140976 | mRNAlike lncRNA | Mus musculus | Mouse noncoding transcript | FANTOM3 | C130088D14 | http://fantom3.gsc.riken.jp/db/annotate/main.cgi?masterid=C130088D14 | -1.1456300 | -0.3769446	NOCODE4.0		chr5	14604048	14608606	+	AAATGGGGCAATAGAAAGTTCAGAAAACAGCATCGCTTCAACCTGCTACTTTCACACTTATGTA
n274269:4315038	1.54343	1.73872	1.71037	2.21246	1.47268	1.4624	4315038	571	n274269	2852	| AK082450 | mRNAlike lncRNA | Mus musculus | Mouse noncoding transcript | FANTOM3 | C230052C03 | http://fantom3.gsc.riken.jp/db/annotate/main.cgi?masterid=C230052C03 | -1.5906100 | -0.2758340	NOCODE3.0		chr14	122924805	122929133	-	AGCCACGGTGTTTATGCCCAGTTCAATGAAGGGTTCGGCCAGAGCAGGAGCACCAGGGGAGCTCTTGGTCAGATTCCTCTCCTGGTTACCTAACAGCTAGACCCAGTGTCCCTCGTCATGAGAAACCAGCTTGTTCCTTGTGCTGAGGAGTGAGAAGCCCAGGAAAAGTAACTAGAATGAGCTGCCAGTGCTGGGTTCCTGTGCTACATGGCTGGTGTCAAGATGACTTAGCACAGTGCCACCCTCCCAGGGCACGCTCCTCCTTTGCATGCAGAGTCTGACCTTGCACTTACAGTAGGGCAGGAGTACTAGGTTTGTCTGTGGGTTCTATCTTTTGCATTTTATAAACCTCAGTTTCTCCTCTGAATCACATGTCATCATCAAGGCCCTAGAGGCTTT…
n268864:4315043	2.10201	2.48616	2.63195	2.47276	3.39712	3.5991	4315043	236	NONMMUT008321	1703	| AK086909 | mRNAlike lncRNA | Mus musculus | Mouse noncoding transcript | FANTOM3 | E030010M04 | http://fantom3.gsc.riken.jp/db/annotate/main.cgi?masterid=E030010M04 | -1.1726600 | -0.3129681	NOCODE4.0		chr11	3901268	3902966	-	CTTCCAGCTTAACCGTGCTCCGTGACCCTCAGCTCAGCATGCACTGAGCACACGTGCTCAGGAGTGGGCTGGCTCCCGTATGAATATGAACAGGCTCCCTGACTGTAATCGCTCTGGTTCTTCTGTCAGAGGCTATCAGAGGCTCCCCTCTGCGGCCTGAGGAGTTCCCTTACCTGTTTTAGGGATTTGCAATCAAGTAGAGCTGGATTCTTGGCCTCCAAGTAGAAAAGAATTTG
n413689:4315047	1.56569	1.19639	1.88881	1.2193	1.44261	1.33833	4315047	342	NONMMUT022897	3522	| NULL | lncRNA | Mus musculus | | EnsemblNoncode | ENSMUST00000170503 | | 3.8963100 | -0.3542079	NOCODE4.0		chr15	24981619	25027358	-	GGAGGAGATGCAGTAACTCACATTAGATGGAGCTGGGAGAAAGATTGAGGGACCCGAAGAGGACAGGGACTCTGCAGGAACATCAACAAATTCAACTAACCTGGACCCTTGGAGGCTCCCAGAGACTAAATCACCAACCAAAGAACAAGCATGGGCTGGACCTAGGATCTCTGCACAGACGTAGCAGATGAGCAGCTTGGTCTTCATCCTGGTCTCCCAAGAGCTGGAGCAGGGGTTGTCCCTGAGCCTGCTGCCTTCTGACCTGCCTGTGGAACCTGTGCTCATAATGGATCCCCTTGTCTGGCCTCAGTGGGAGAGGATGTGCTTATTACCACAGTGATG
n293046:4315054	2.52457	3.4657	2.66072	1.99537	2.1038	2.40391	4315054	401	n293046	2790	| AK029597 | mRNAlike lncRNA | Mus musculus | Mouse noncoding transcript | FANTOM3 | 4930408L20 | http://fantom3.gsc.riken.jp/db/annotate/main.cgi?masterid=4930408L20 | 0.4162510 | -0.2436287	NOCODE3.0		chr7	24132596	24132710	-	CTTGATGCTCATACCCAGTGATAGACTTTTTCCAAGAAGGCCACGCCTGCTCACCTTTTAAATCCTTTCAAGGAGTTCCACTCCCTGAAGACTAAGCATTCAAATATATGAGCTATGGGGGCATTCTCAGTCAAACCACAACCTGCCTAGAATCCCCCAGTGAAGGGCTGGGAGCCTGGCTCAGTGGTAGTACTGACACCTGACGTATGTGACTCCTGTATTTGTGCCATAATTACTCTTCTTCTTCCAAACATGCACACACACACACACACACACACACACACACACACACACACACACACTAATTGGAAGCAAAGGGTAAGTAAAACTGGAAAAGCTGTTTTCTTGAGTGCACCAGAAGCTAGGTTTGAGAAACACTGGATTTAACTCATAGCCAAT…
n279228:4315057	1.60912	2.07623	1.62061	1.64925	1.49826	1.69193	4315057	60	NONMMUT025513	2522	| AK043398 | mRNAlike lncRNA | Mus musculus | Mouse noncoding transcript | FANTOM3 | A730091P13 | http://fantom3.gsc.riken.jp/db/annotate/main.cgi?masterid=A730091P13 | -0.6822930 | -0.2882824	NOCODE4.0		chr16	11387259	11389778	+	GCTCTGTGTGCTGATTCCTAGTGTCAGATGTGTTTGCACTGTGGAATACCCTCCTTTCCA
n277101:4315117	4.33124	4.77497	4.9196	4.29621	4.51828	4.63179	4315117	457	NONMMUT065242	2144	| AK046340 | mRNAlike lncRNA | Mus musculus | Mouse noncoding transcript | FANTOM3 | B230372O20 | http://fantom3.gsc.riken.jp/db/annotate/main.cgi?masterid=B230372O20 | -0.9269050 | -0.2399873	NOCODE4.0		chr8	35595966	35596011	+	TGGAGATCCTTAGCCAGCAACCATGGGTTCAAAATTTCTCCTGGACGAGGCCCAATCACACTGTCAATGAGATTAGAGATTTTATTTAAGATTTATTTATTATAGATTTTATGTAAGACAGTTGGGCTGATATACGAGCGTGTGTTAAGTAAAGACTTATTTATTTATTTTATCTGTGTGGATGTTTAGTCTGCCTGTCTGCCTGTCTGTCTGTCTGTACAGAAGAGGTTGTGGGATGCCCAGGAAATGGAGTTACAGACAGTTGTTAGTGGCCATGTGGGTGTTGGGAATTGAACCCTGGTACTCCAGAAGAGGAACCAGTGTTCTTAACTGCTGGGCCATCTTGCCAGCCCTCCATAGTTCTTCCAGAAACTGAAGACAGGTCTGTAAGATGATGAA…
n267004:4315187	1.40929	2.03651	1.82201	0.83896	1.56013	1.57937	4315187	315	NONMMUT014014	3230	| AK143806 | mRNAlike lncRNA | Mus musculus | Mouse noncoding transcript | FANTOM3 | F430111C12 | http://fantom3.gsc.riken.jp/db/annotate/main.cgi?masterid=F430111C12 | 0.3808660 | -0.3063840	NOCODE4.0		chr12	40051913	40055141	-	TTTCATTGAAAATCTTGGTTTCTCCATCTATGGTAACTGAAAGTTTTGCTGGTTATAGAAGCCTGGACTGGCATTTGTGTTCTCTTAGGGTTTGTATGACATCTGCCCAGGATTTTCTGGGTTTCATAGTCTCTGGGGAGAAGTCAGTTATAATTCTGATAGGTCTGCCTTTGTATGCTATTTGACCTTTTCAATTGCTGCTTTTGTATTCTTCCTTCCTTCCTTCCTTCCTTCTTTCCTTCCTTCCTTCCTTCCTTCCTTTCTATCTCCTTTTCTCTTTCTTTCTTTTTTGTTTTTTTGCATTTGGAGTTTTCA
n275118:4315191	1.79718	1.52126	1.55167	1.56226	1.48677	1.3863	4315191	2637	NONMMUT062415	2797	| AK081624 | mRNAlike lncRNA | Mus musculus | Mouse noncoding transcript | FANTOM3 | C130053I15 | http://fantom3.gsc.riken.jp/db/annotate/main.cgi?masterid=C130053I15 | -0.9331620 | -0.3196142	NOCODE4.0		chr7	80796714	80799511	-	GTGTTCCTAACTGCCGAGCTGTCTACCCAGCCTCCACAGGTGGCTCTCTGTGTGCATTATGTTTTAGGTAAGAGTGTTGGCGGCTGGCAGTTGAAAGGGTAAGTAGGTAGGATAAGTGTAGAGTGTTTATTCATGGGAACAAGTGGGCCGTGGTGGGTTATGATGAAACACTCTGTCGAACACTTGTGCCTGCTGAAAGATCTCCACAGTTGTGTTTTTCAGCCTTTCTGTTTGTAGTGGTTGTTTTGGGTACTGCCAGCTGTCAGAAATAACGTTTTAAGTTAGGGTTTGATGTTCTTGATCTTCTCAGTGGTTCCTAATTCTTCAGGGTTTTGGTTTGTGTATTGAGCCCCATCTCCTGGTGACTCATGGAGTGGGTATTAGGTTTAGGGGGCTGGT…
n269575:4315194	1.77206	1.38567	1.42108	1.38208	1.99803	1.66876	4315194	540	n269575	4877	| AK164835 | mRNAlike lncRNA | Mus musculus | Mouse noncoding transcript | FANTOM3 | D930008H04 | http://fantom3.gsc.riken.jp/db/annotate/main.cgi?masterid=D930008H04 | 2.4595600 | -0.2316749	NOCODE3.0		chr5	143476732	143476904	+	TCTGGGGCTCATATTTTCTAGGATAGGCTAGGAGGCAGGAAGTCCCAGTGATCCTCCTGTCTCTGCTGTTCTTGGAGTTGGGGTTAAAGACTGGAGGCCCAGTTTCTCTAATGGGTGCTAGGAACTGAACTCCAGTCCTCACATAGTTTGACAAGTGCTCTCGACTGCTGAGCCATCTCTCCTGCTGCCGCCCCCCTCCTTATGAGAGAGGGAACTTGCAGGAAAATTGGAGCTGGGAAGAAAGTGATCACTTGCAGATATGAGCTGGAAGATGAGCTGTTTCTCACGGACCAAACCCCATCGCTCAAGTCTCCGTGAATTACTCAGAGAGGCCCAGGACTTCGGGGTGCCGTACCACCCAGAAACGCACCTGAGAAGAAGCTAGGAGGAGGAGGAAGA…
n280838:4315222	1.55953	1.51557	1.28101	1.01933	1.35307	1.19336	4315222	297	NONMMUT060757	2647	| AK080257 | mRNAlike lncRNA | Mus musculus | Mouse noncoding transcript | FANTOM3 | A530093K19 | http://fantom3.gsc.riken.jp/db/annotate/main.cgi?masterid=A530093K19 | 0.3474650 | -0.3213582	NOCODE4.0		chr7	35382564	35385210	+	ACAGCGGCCTGGACATTGTAGTTTCGCCATGTCTAAAGGCTGACTCTAAGTGAAAGACCTTCTGGATGCTTCATACACACCCCCACCCCTCAGGTGAATTTTTTTTTTAAAGATTTATTTATTATATGTAAGTACACTGTAGCTATCTTCAGATACTCCAGAAGAGGGCGTCAGATCTTGTTACAGATGGTTGTGAGCCACCATGTGGTTGCTGGGATTTGAACTCTGGACCTTCGGAAGAGCAGTCGGGTGCTCTTACCCACTGAGCCATCTCACCAGCCCTCAGATGAATTTTTA
n272293:4315254	1.21372	1.03708	1.34195	1.32915	1.16865	1.3198	4315254	94	NONMMUT054831	2239	| AK051244 | mRNAlike lncRNA | Mus musculus | Mouse noncoding transcript | FANTOM3 | D130020N17 | http://fantom3.gsc.riken.jp/db/annotate/main.cgi?masterid=D130020N17 | -1.2251800 | -0.2400124	NOCODE4.0		chr5	135493971	135496210	-	GTCACTGCTCCTTATATCAGCATGTATCTCCGTAGTCATAACAATGCCTTCTGCCCCAGCCTCCCGGATGCGCGTAGGATTGAACGAGACAATA
n282951:4315277	6.19744	5.92169	6.79344	3.50228	4.23522	3.37149	4315277	826	NONMMUT052212	1283	| AK138340 | mRNAlike lncRNA | Mus musculus | Mouse noncoding transcript | FANTOM3 | A230073I20 | http://fantom3.gsc.riken.jp/db/annotate/main.cgi?masterid=A230073I20 | -1.1070000 | -0.3062255	NOCODE4.0		chr5	48803911	48803999	-	TCGAGGTGTCTCATCCACATATATCTTGCTTTTTAATGAATGGTTTACATAAGTAAGTTGCATGGTTAGCATAGAAGACTTTATAGAAAGAGATCCCATGGGGAAAAAAGTTATCTTTTTCAGAAAAGAAGAAATTACATAGGACCAGAAAAATACAAAGATGAAAGCACACCCGGAGGGTGAGAAAGGGATGATGGGGTTGAAAAGGAAAGTCGTTGCATGGGACAATTCTGAAGATCCATCTATGAATACATTGTTTACAGCAAACTTAAGAGTCATGAGAAAGTCTTTCAAAGACTTCACTGGTCTACTTTATGTGCCCTAGGAAGAGAATTTGATGACCTTTTGCCCACAGTCCCAGTATCATGGAAAGAAGGAAAGTCAGTTGTAACTGTACAT…
n271379:4315278	1.59465	1.90151	1.82533	2.07265	1.99284	1.50532	4315278	340	NONMMUT045559	1961	| AK084398 | mRNAlike lncRNA | Mus musculus | Mouse noncoding transcript | FANTOM3 | D230037B08 | http://fantom3.gsc.riken.jp/db/annotate/main.cgi?masterid=D230037B08 | -1.1864800 | -0.3610000	NOCODE4.0		chr3	142728393	142730352	+	CACACCTGGGTTGGGACTCAATGGTAGAGCAGGTAGTTTGCATGTGACAGCCTTGGGTTCAGTCCCCAGTACCCTGTAGAAAAATCAGGCTCTTAAAAACAGGCCGACGCTTTAATTTCTGTAGAATATTTTGCATTTTAAATGCATACATAATGTATGTGGGGTTTTAGAGTTAATGATCCTTTCTGTCTTTACTGGTCAACCTTTTAGTTTTAATTACATGTGTTTATTTGGGAGCAGGGGGAATGTGTGCTGTGGGGGATGTGTGAGGGTCAGAGGGAATATGTAGGAGTCAGTTCTTTCCTTCCAATGTGTGGATCCATGATACCTTGGGTCCTCA
n264514:4315279	1.60819	1.35119	1.22175	1.7123	1.54026	1.39335	4315279	253	NONMMUT069303	812	| AK144889 | mRNAlike lncRNA | Mus musculus | Mouse noncoding transcript | FANTOM3 | G730048F15 | http://fantom3.gsc.riken.jp/db/annotate/main.cgi?masterid=G730048F15 | -1.5906100 | -0.3976793	NOCODE4.0		chr9	57910091	57910902	-	AGCCAATAGCCCGATGATTCCCGCGCTCTCCAGGGATATATGTGAAGCCTGTTGGTTGTCCCGGGTTTGGAGGAGTCCTAGGCCGGAGGGCGAGCCTTCTCCGAGGGGGACGGGTTCCTAAGTGGACAGGCGCCCCGCGGCCCTTCCGATGAAGACGCAGTTCTCCCACGTAGCCAGCCTCTTGTGCTTCTTGCTCCTTTCTCCCAGGAAACCTGCCTTGTGGCAGCGCACCAGGGCGCTAAAAGTTGAGTCC
n264771:4315412	1.16242	1.238	1.35508	1.13539	1.36821	1.15984	4315412	113	NONMMUT016879	1232	| AK090209 | mRNAlike lncRNA | Mus musculus | Mouse noncoding transcript | FANTOM3 | G630018N14 | http://fantom3.gsc.riken.jp/db/annotate/main.cgi?masterid=G630018N14 | 1.2697800 | -0.2570953	NOCODE4.0		chr13	31361019	31408922	-	TGAAGTCATAAGCAACACAGCTGTGCTGGAGAAAAGTGTAAGCTTCGAGACTGATCTTCAAGATGCTTTCAATTAAATATTAAGTAATAGTGTGGCTTGAACAATTGTATGTA
n272195:4315497	1.65338	1.76592	2.03966	1.50008	1.7552	1.60028	4315497	374	NONMMUT014592	2360	| AK051373 | mRNAlike lncRNA | Mus musculus | Mouse noncoding transcript | FANTOM3 | D130042E16 | http://fantom3.gsc.riken.jp/db/annotate/main.cgi?masterid=D130042E16 | -1.2142100 | -0.3319097	NOCODE4.0		chr12	72248026	72250387	-	TTCAGCGTTTTATAGGGCAGTAGGAGAAAGATTTCAGATTCTAGCACCTTTCCCTTGTTTATGTCATTGATTGTCTTTCTGATTTTCTTCCACATCTCATGCACATTCTCCTTTTCTACTTCTAATATTTTACATTTATTTGATGTTTGTTTTCTTCTTTGATATATGGTATTTCTAACAAAATACCACTTTAGTTTTAGTCCACATTTATTCAATGTTTTCTAAATTTTTTAAAATTCCAATTCTGTTTTCCTTAGTCAAATAATTACTTCTAATGCTTATTATTTGGTGTTTTAAATGGTTTAAATGTAGACTTCTTATCTCCGGGAGGGGTAAGTAGCAGGGTGTCATCTTTCCTCCTATAGCAGCTAGGG
n269488:4315573	1.47165	1.42766	1.49789	1.50559	1.65768	1.49618	4315573	101	NONMMUT004626	2161	| AK086230 | mRNAlike lncRNA | Mus musculus | Mouse noncoding transcript | FANTOM3 | D930015C19 | http://fantom3.gsc.riken.jp/db/annotate/main.cgi?masterid=D930015C19 | -0.4265190 | -0.4387749	NOCODE4.0		chr10	7923662	7925820	-	TGTGTAGAGGAGTTGATTGTGCATTTCAGAGCTGAATGTAAAGCAACATATAGATAGCAGCATTAAGTTTTAGATAAAACACATGTGGTCTTTTAGAACCA
n272956:4315613	1.02071	1.08657	0.99825	0.96667	1.49418	1.41054	4315613	552	NONMMUT073536	977	| AK050618 | mRNAlike lncRNA | Mus musculus | Mouse noncoding transcript | FANTOM3 | C920019I06 | http://fantom3.gsc.riken.jp/db/annotate/main.cgi?masterid=C920019I06 | -0.7045810 | -0.2444228	NOCODE4.0		chrX	104413991	104414967	+	CCCTGTGCATTAACGTTGAGGATTAAAGTACAGACAAGTTTTCCCCTGGAGAAGGCTTCACAAGTGAGAGTCGCCGCCTTCATTGTAAAACCTTTTATTTTCCTGATTTGCCTTTGGTCTTTTGCTGTTGGGACAAGGAGCTCTCGGGGTACACACATATTTCATTCCATTAATTTGCCTCCTTGTAGCTCTTCCCTTTGGTTTCTTCAGAGTCCCTTATTTAAAAACTGCTAGGTGGATGGTAAGTGAACATGTTATATAGTAAACTGCATATTTAAAGACACATTTGTATTATTTTGTCAGCACTATAATCAAACCAAATACCATGGAAATATGTTTACAAGTATCTGGGTGGGAAACAATTTCCAAATATAAATGCTACTTGAAAACCTGGAGTCA…
n286269:4315709	1.69966	1.95263	1.89648	1.11376	1.13741	1.17093	4315709	465	NONMMUT043111	1003	| AK020412 | mRNAlike lncRNA | Mus musculus | Mouse noncoding transcript | FANTOM3 | 9430012M22 | http://fantom3.gsc.riken.jp/db/annotate/main.cgi?masterid=9430012M22 | -0.9486140 | -0.3659798	NOCODE4.0		chr3	55290943	55291945	+	TCCAGGTAAGATTTTTCAAGCGCTCTTTGCTGGACTTTCCAAACAAAGCTGTCTTGCATCTATCAGAGCAGAATTCTTACTTCAGTTTCTTTTAGGAAAGGTAGAATGGGGCTCAGTATCACACAGAAGTGTTAAGACTCAGCTACTGAAGTGTCATGGGAACACTGTACACACCAAGGATGCCTTAGGCTACTCCCAAAGTGATACCATATCATTAAGTACAAAGCTCCCTCATTTTAATCCCCCTGCTGCATTTGGAAACACAAATAAAATTTTACCTTTTCTCTTTGTCTTGGCTTATCTTCGCATTATTCCGGAGTTTTAAACTCATTCAGATTATTTTAGTGTATTTTGAAAGACCATACATTCTGTAACTTCTACTACTCAAACTCTTCCCAA…
n269327:4315732	1.62684	1.55062	1.37797	1.35762	1.53931	1.52257	4315732	460	NONMMUT037265	2836	| AK053032 | mRNAlike lncRNA | Mus musculus | Mouse noncoding transcript | FANTOM3 | D930025F21 | http://fantom3.gsc.riken.jp/db/annotate/main.cgi?masterid=D930025F21 | -1.5906100 | -0.3306477	NOCODE4.0		chr2	52157284	52157340	-	CCTTGCATGGGTTAAGCCAGTGCTCTACCACTTAGGCCCCTCCCTTAACATTTTGAATTGGTTCTTTTCCTTTTCAACATTGTTAGTCTTGGTCCTCTTGAAATTAAATGACTTCCAAATGACCCAAAACTGGGAGCTTGTATTTCCTTGGAAATCTTTCAATCTGATGTTTCTGGGTTAGTGCAACAAGACACTGGTCCAAGGCTGTATGTGAGAACAGCTCCCTGGCTTGGGAAAGTGGTGACTTGACCACAGGTCCTATGTGCATAGATAGAGATGGACTCAAGTATTGGAACCAAAAGACTTACTTTGATAGTTGTTCTAAACGAGCCATCACATGACTAGAAATCTATGCTTTCCATTTTTTTTAAAAGACAGGATCATCCTATGTAGGCTAGG…
n284927:4315849	2.22241	1.56501	1.9275	1.69784	1.18704	1.40862	4315849	142	NONMMUT046192	2604	| AK036255 | mRNAlike lncRNA | Mus musculus | Mouse noncoding transcript | FANTOM3 | 9630048M02 | http://fantom3.gsc.riken.jp/db/annotate/main.cgi?masterid=9630048M02 | 1.4576300 | -0.2640097	NOCODE4.0		chr4	11232567	11235968	-	AGATTGCAGTCGTGTGCCACTTCTAGTCTTAAGCAGTGCTGACGTTGAAGCCAGGCTTAGTTTTGCTAGACAATCAGGCCTTCTGCCAGCTGAGCGACGTTCTGACCCATGGAAAGAAAGCCAGCCTGTTGGACCTTGTTTT
n265478:4315891	2.48493	2.23886	2.10113	2.57356	2.31571	2.16326	4315891	306	NONMMUT059134	4346	| AK157224 | mRNAlike lncRNA | Mus musculus | Mouse noncoding transcript | FANTOM3 | F830207C03 | http://fantom3.gsc.riken.jp/db/annotate/main.cgi?masterid=F830207C03 | -0.0131378 | -0.3484721	NOCODE4.0		chr6	132151292	132156287	-	GATGGCAGGCAGTCCCTCATGTCTCTTGGAACCCTGAATCCCCACATCTCCGATAGGAGAAGAGTGGCTTTTAGTCACTTAGACTTAGCCTCAAGCTTAGGAACTTCAGGCTAGACTCCGACAAGTTACCTAGCAATACCAAGATAACAGCCCACCTGAAGAGGGGCTGCTTGGCCCACCTTGCTCTGTCCTCAAACTCGCCACATTCCTCTTACTATCTCTCCCTCTTGCTCTCTCCCTCTTACTCTAGCTTTGCTTCTGCTCTCCTTTTCCTGTGTCTCTCCTCTTGTCCCTGGATGGTGTCTC
n271936:4315917	1.27164	1.61351	1.64625	1.12466	1.4002	1.12879	4315917	194	NONMMUT000190	1868	| AK083958 | mRNAlike lncRNA | Mus musculus | Mouse noncoding transcript | FANTOM3 | D130069N23 | http://fantom3.gsc.riken.jp/db/annotate/main.cgi?masterid=D130069N23 | 0.5401280 | -0.3184117	NOCODE4.0		chr1	13427446	13429315	+	AGGGGATTCATTCCAAACTGTGATATAGTTATCACTGAGGGATGAGGGCACAGAGACATGGAGCGCCAACTTTACAGTTAGAGGTATGAATGTCAGAAAAATGACTCCGAGAACTACAGGAAGGATCCACAGCTGAGGCTAGAAGGCTCAGTGTGCATGTCTACACCATGACCTCTCAAGGTGTGTGATCCTCA
n297206:4315924	1.82217	1.64478	1.40582	1.37982	1.46475	1.30509	4315924	523	NONMMUT032706	1722	| AK075688 | mRNAlike lncRNA | Mus musculus | Mouse noncoding transcript | FANTOM3 | 1190006J08 | http://fantom3.gsc.riken.jp/db/annotate/main.cgi?masterid=1190006J08 | -1.2078200 | -0.3425952	NOCODE4.0		chr18	65757753	65759466	-	GAACACGCGCCCATGTCTGTGAACGAATAGAAACTTCCAGAAAACGGGTGCCCCAAGTTCCTAGATGAAGACACTTGGAGAGAAATATCCAGCTACAAAGATGGCTAGCAACTTCAGAGACTGGCTGTGGCTCCCCACATCAGGGGGTCAGTGTGGGCATGAGAAGCCAGAGACAGCCCTTGTCTAGGAGCTATGACTATATTCATATAAGAGTACTGAATTCAGATGTGACCTACAGCAAACAGGAACCCTCACTCAGAGTCCAGTAGTCTGGAAACACAGTCACTCAGGGAATTCCTTGAGAAGTTCAAACATACATACATACATACATACATACATACATACATACATACATGCATACATACATACATACATACATACATACATACGGATGTATAA…
n296603:4315987	5.18767	4.7565	5.35849	5.56555	4.86	3.70102	4315987	161	NONMMUT057384	542	| AK006662 | mRNAlike lncRNA | Mus musculus | Mouse noncoding transcript | FANTOM3 | 1700040L08 | http://fantom3.gsc.riken.jp/db/annotate/main.cgi?masterid=1700040L08 | -1.0603600 | -0.3631193	NOCODE4.0		chr6	71543191	71544114	-	AGCCTGAGAGCGCAGCTGGCTGTTCCCACCTCCGCTGCGGAGCTTCCCCGGTCGCTGGCCCTTACCAGCTCTTTGGGAGGCTTCTCCTGGGTTTTTCCAAAGAGTCCCATGATGAACTGAACTCCTCTTACCCCTTCCGACTTTCCGTTCCCTGCGCCCAG
n277042:4315993	1.29724	1.56455	1.82089	1.27607	1.42331	1.82729	4315993	75	NONMMUT042363	233	| AK046440 | mRNAlike lncRNA | Mus musculus | Mouse noncoding transcript | FANTOM3 | B230385B14 | http://fantom3.gsc.riken.jp/db/annotate/main.cgi?masterid=B230385B14 | -1.5906100 | -0.1535031	NOCODE4.0		chr3	28802803	28805336	-	TTGAACCCACAAAGATACTCCAGCTTCTGCTTTATAAGTGCTGGGATCAAAGATGTGCTCAATCATGCCTGGTGA
n288901:4316000	1.6012	1.78271	1.32804	1.84501	1.66306	1.59986	4316000	159	NONMMUT055048	1159	| AK135116 | mRNAlike lncRNA | Mus musculus | Mouse noncoding transcript | FANTOM3 | 6430606M17 | http://fantom3.gsc.riken.jp/db/annotate/main.cgi?masterid=6430606M17 | -0.7319430 | -0.1789107	NOCODE4.0		chr5	140074104	140085512	+	AGCCTGCTGCATCCATCACGGAAGCATGAGGAGAGCACCGTGAGCGTTACCCAAAAGAGACTACTCAGTGTGCAAACTAGAGCTGAGGTGCTCTGCCGGGTGCAGGAAGCTGGGGACTATGCTGGGGATATGGCTCTGTACACACGGAGGGATAGAGGA
n290055:4316174	0.99673	1.36863	1.41579	1.06104	1.13388	1.23681	4316174	175	NONMMUT032490	1419	| AK020038 | mRNAlike lncRNA | Mus musculus | Mouse noncoding transcript | FANTOM3 | 5930427J20 | http://fantom3.gsc.riken.jp/db/annotate/main.cgi?masterid=5930427J20 | -1.0791600 | -0.3109366	NOCODE4.0		chr18	58091069	58092485	-	CAGGGTGACTCTGTATCATTTGACAAAGTGCAATTGTTCGCGAGAGTAAAATTAGCAAAACGAACTCTTTATCCCCCAAGTAGAGTTACTGTTTCTTCCACTTGGTAATTATACTTGCTGATAAGAAGGCAATGTAACACATGCCTGTAATCTCTGCACACTAGAAGTGAATTCA
n282046:4316207	1.6019	1.74255	1.1468	1.50559	1.90502	1.4469	4316207	93	NONMMUT054680	1449	| AK039955 | mRNAlike lncRNA | Mus musculus | Mouse noncoding transcript | FANTOM3 | A430035C14 | http://fantom3.gsc.riken.jp/db/annotate/main.cgi?masterid=A430035C14 | -0.9198980 | -0.3611084	NOCODE4.0		chr5	130226156	130227662	+	TAGAGGCTATATCAGCCAAGAGATGCAAGGTTTTCTGAACCAGGCATGATGGTATACACTTTAGTCCCAGCACTTACAAGAAAGGCAAAGGTA
n268087:4316217	1.12843	1.21539	1.09643	1.00149	0.95481	1.14234	4316217	149	NONMMUT074182	1963	| AK087458 | mRNAlike lncRNA | Mus musculus | Mouse noncoding transcript | FANTOM3 | E130216B17 | http://fantom3.gsc.riken.jp/db/annotate/main.cgi?masterid=E130216B17 | 0.3648620 | -0.3938367	NOCODE4.0		chrX	144733794	144735757	+	TCAGTAAGTTGATAGAATGGAACTGAGAGTGTCCAAGGAATCAGGACATCTGGATTGCAGAAGAGCAGAGGTAGCTGCATAGAAGTGAACTCTGACTATTTGCACACCTTTCCCCACTGGTTAGGGAAAACTAATTATACATACTTCTC
n276219:4316310	1.69045	1.78492	2.10889	1.74385	1.67353	1.61394	4316310	1639	NONMMUT027349	2123	| AK047477 | mRNAlike lncRNA | Mus musculus | Mouse noncoding transcript | FANTOM3 | B930074M18 | http://fantom3.gsc.riken.jp/db/annotate/main.cgi?masterid=B930074M18 | -1.2871000 | -0.3522994	NOCODE4.0		chr16	77085455	77087577	+	TCCAGGTGTTATGCCGTGTGACCCAATGCCCTCACCCATGCTCCTCAGTGGGTGTCATGGTTATGCGCTCCAGAGCAGGCAGAGGCGGGCAGGGAATGGCTCCACTCCTGTCTTTCTCACTTCTGAGATTCTCGGCTTTGAGCACATTCAACCTTCCCATTTCTTATGCCAGGCTGCTAAGAAGGACCCACAAGGACCACTAGAGTTACCTGCGGATGCTTAAGACTATACTTCCAATTAACCTGTGGCTTTTTACAATGCATACTCTAGATCCTCCCTGAAATTCCTTCCAGACTTAAGGAACTTTTAGGAATCAAAGCAGAGTGTTTGGGTTGGCCTGCTCTGCAGTGGCAGGATTATGGGGGAAACACTTTCCCATTGCTTGTCCGGCATTTTCCC…
n265514:4316325	1.13676	1.25612	1.12263	1.17557	1.33659	0.83902	4316325	579	NONMMUT019445	2389	| AK157150 | mRNAlike lncRNA | Mus musculus | Mouse noncoding transcript | FANTOM3 | F830205A03 | http://fantom3.gsc.riken.jp/db/annotate/main.cgi?masterid=F830205A03 | -1.2103700 | -0.3343378	NOCODE4.0		chr13	117095510	117097893	-	GCCCACAGCTATGCTTTCTAAACGACAAAGTTTTAGGGACAGAATCTCTTTGTCATCTATCCCTGCCCCTATGCCTCACCCAATCTTTCTTTTTGTGTTCACTAAAGTTCAGTTTTCATCTCAGTCTACCCTGACACACCCTGACTTCTTGTTCCTTTGTTTTCCCCGATAGTTTTGCTTATTCTATATATATATATATACCCTTCTCTTGGGCAAAAGCTTTTCCCCTTACCTAAGAATTTCACATTGACTTCAGTAGTTATGTAAACACTTGCATCTGCCGATTCTGCATTGTTCCATCTCCAACCTCAGCAGCTTCTTAACCATCACTGCCTTGCCTAACCTTTCTTAAGTAGCAAAATCACTCCCAGGTTTCTTTGTATTTATTTTGGAACCACC…
n271046:4316342	1.85035	2.04627	1.87182	1.6333	1.50973	1.84617	4316342	130	NONMMUT058110	1744	| AK142247 | mRNAlike lncRNA | Mus musculus | Mouse noncoding transcript | FANTOM3 | D330021B01 | http://fantom3.gsc.riken.jp/db/annotate/main.cgi?masterid=D330021B01 | -1.5906100 | -0.3770690	NOCODE4.0		chr6	95690836	95690887	-	GAACAGCTCCTACCAGCATCGAAAGCCCAGTCGGTCAGTGAAGAGAACACGGCCACAACAGAAATGGAGCCTGGTGATGACATACCACCCAGAGGGATGAGAGATGTTCCGTTCTATCCAGGCAACCAGG
n277416:4316345	3.51317	2.41734	3.26939	2.73676	2.13908	3.58959	4316345	550	NONMMUT046405	3073	| AK045855 | mRNAlike lncRNA | Mus musculus | Mouse noncoding transcript | FANTOM3 | B230315C11 | http://fantom3.gsc.riken.jp/db/annotate/main.cgi?masterid=B230315C11 | -1.0929400 | -0.3349851	NOCODE4.0		chr4	21849191	21852263	+	AGTAGTGCCTTTGCTTATCTCAAGAAACAAAAAAAAGTTGAATTAAAAATTGTGTCTGTGGAACTGTTCATATTGAACATAGTCATGTTTTCCAAACTAAAAGTCCAAATACAGGACCAAACTCAACAACAAGCTTCAAAATACTTTACAAGTAGGAGCAGGTACTTTTAATTTAAAATAGGTTCTGGCAGGGCTGTGGTGGTGCATGCCTTTAATCCATCACTCAGGAGGCAGAGGCACTCAGGTCTCCAAGTTTGAGACCAGCTTGGTCTGCAGAGTGAGTTCCAAGACAGCCAGGGCTATACAGAGAAATCAACCTATCTTTAAAAACAAAAACAAAAATACAAACCTGTCTGTCAGTGGGTTATATATTTATAGGTACAGCCAATTGCAGATTAG…
n288408:4316356	1.41263	1.28214	1.29169	1.38482	1.16496	1.35129	4316356	145	NONMMUT046581	566	| AK033020 | mRNAlike lncRNA | Mus musculus | Mouse noncoding transcript | FANTOM3 | 7030402C05 | http://fantom3.gsc.riken.jp/db/annotate/main.cgi?masterid=7030402C05 | -1.2481800 | -0.2550337	NOCODE4.0		chr4	32388133	32388694	+	AGTAGCCTTGCGTATTCTGCTGAGCTTCATCCACACAGTTAAAACAGTCTCTCTCTTGACTTAACACCTGATGGAGCTCTGTGTGTACCTATAGGTAGCTCTGTGTTTCTGTTTGTTTAGGGATCTCCATTTTCTCTCTACTCTG
n278193:4316373	2.08857	2.31431	2.50335	1.61286	2.38638	2.49034	4316373	278	NONMMUT059963	753	| AK139792 | mRNAlike lncRNA | Mus musculus | Mouse noncoding transcript | FANTOM3 | B020017F11 | http://fantom3.gsc.riken.jp/db/annotate/main.cgi?masterid=B020017F11 | -1.5906100 | -0.3087948	NOCODE4.0		chr7	12825917	12828121	+	TCCTTGTTTGGTGCAACCGAACCTGGTACCCTCATTAGATGTCAAAGTGTTGGCTATTCTCTTTCCTAACTGCTCACAACTAAGAAGTAGATGTGTCATCTGTGGCCAGGAGGATCTGAGGACACCTTTCCTATGGTAGCTGTAATGATGCCCCTTTTTTCCTACTGAAGAGCATTGTAACCCACAGATAAGCAAGTATGAACACCACCTCACATAGCAAAAGGAAATTTACAGATGGAACTGTGTTAAGTATCCTGTGACCGAGAGAGACTATCTTG
n281672:4316421	2.55195	1.81436	1.93071	1.75077	1.58798	1.89603	4316421	1859	NONMMUT052984	4007	| AK040341 | mRNAlike lncRNA | Mus musculus | Mouse noncoding transcript | FANTOM3 | A430087O07 | http://fantom3.gsc.riken.jp/db/annotate/main.cgi?masterid=A430087O07 | 0.6597460 | -0.3893660	NOCODE4.0		chr5	86823184	86828333	+	CGGGGCTTGAGACTAGCAAAGATTCCTCTGCCTCTGTGTCCTAAAGAGTGGGATTAGAGACATGCGTTGCATTATACATCAGATTGTTCACTTTTTAAAATTATTTTATGTATGTGTGTCTGTGTACATGTGAGTGCAGGTGCCCACAGAGTATAGAAGAACATCAGTTTACCTGGAGCTGGAGTTGAGCCAGCTGGGCACTGGCTACTGTGGGTGCTGGGAACTGAACTCAAAATATCTCTTTAACACTGGGACATCTCTCCAGCCTATGTATGATTTTACACTTATTTTCTATAGCAAAAGTTGAAAGGCATCTAAATTGTTAGATAAATACAAAATTGGTTAAGTAAAGTATGTTTTGTTTCTTACAGTATTTTGCAAAAATAAATGTCCATGCTA…
n289216:4316486	1.8545	1.6799	1.84416	2.08321	1.78406	1.9932	4316486	168	NONMMUT043072	1178	| AK018278 | mRNAlike lncRNA | Mus musculus | Mouse noncoding transcript | FANTOM3 | 6430500D05 | http://fantom3.gsc.riken.jp/db/annotate/main.cgi?masterid=6430500D05 | -1.1103100 | -0.2813456	NOCODE4.0		chr3	53508927	53510103	+	ATGAAAGAGTGGATATGCATTTCTCATTCTAGGGGAATGGCCAAGAGCCACCCCAGGTAGGGTTACAAGGTAAGAAATGAAGAAGTACACAAGATTCACAAAAAGCCAATGTGTGAAAGCTGAGTTTTTCTGACTTTCTGTAGCAAGCTGGACGCTCATACAAGAAAG
n279779:4316513	1.44551	1.5775	1.55369	1.2726	1.47221	1.12669	4316513	180	NONMMUT045340	1728	| AK139101 | mRNAlike lncRNA | Mus musculus | Mouse noncoding transcript | FANTOM3 | A730023P12 | http://fantom3.gsc.riken.jp/db/annotate/main.cgi?masterid=A730023P12 | -1.0218300 | -0.3641981	NOCODE4.0		chr3	133052544	133054270	-	ATCTGAGCATCTTCTGGTCGGACTGTGTGACAGTAGCATGCACCTTTTCTTAGGGTCAAAGATACATGTGCACTTCAAGAAACTAGCTTGTACTAAAAGGTTTGTTTGTTTTGTTTTGTTTTAACTTTTTTACTAGCTTCCTATCATCACAGGTAATTGGGCCATAGTTAACAAGCTTTG
n270875:4316528	1.95855	2.29252	1.98626	1.64167	2.39835	1.92204	4316528	323	NONMMUT008340	1743	| AK084795 | mRNAlike lncRNA | Mus musculus | Mouse noncoding transcript | FANTOM3 | D330043E23 | http://fantom3.gsc.riken.jp/db/annotate/main.cgi?masterid=D330043E23 | -1.2817900 | -0.3240039	NOCODE4.0		chr11	4181850	4183590	+	TACTTTGGTCATACGCCCTCCATTATCCTCATCTTTTCCTAGCAAACACTTCTTTCCAACAAGTTTCCTCATGTTTGTGTCTGTGTGGTGTGTGTGTCCCACTGCATCTAATTAGGGTTGTTTATTTGATCAAGGCTAACTAATGGCTATACCACTAAAGAATATACCTTCCTCTTCCCAGCATCTGTTACCTACCTGTAGGTCTTCAAGGAGGGTAGTACCTTAGGGTTACCCCACTATCATCTCCCGTCCATGATGTTAAGTCCAGTTTCCTGCAGGCAGGCCTGGTGCTATGAATCCATAGGTACAACAGCCATATCATG
n292034:4316608	2.21883	2.32054	2.34432	2.84392	2.14484	1.96013	4316608	64	NONMMUT054328	335	| AK133032 | mRNAlike lncRNA | Mus musculus | Mouse noncoding transcript | FANTOM3 | 4930557D15 | http://fantom3.gsc.riken.jp/db/annotate/main.cgi?masterid=4930557D15 | -0.6236310 | -0.1906559	NOCODE4.0		chr5	122025332	122029697	+	CAAGGCATCTCTGCCACTCCGTGGCCCCTGCCCACTTGCTGGTCCTAACGTGCGCAAGGATCTG
n271331:4316722	1.6347	1.52469	1.75473	1.42734	1.44965	1.58606	4316722	497	NONMMUT031633	3580	| AK164459 | mRNAlike lncRNA | Mus musculus | Mouse noncoding transcript | FANTOM3 | D230041I15 | http://fantom3.gsc.riken.jp/db/annotate/main.cgi?masterid=D230041I15 | -0.1744510 | -0.3401626	NOCODE4.0		chr18	20829155	20832738	-	CGCCGTCATCTGGAGAGGTCGACTACTGAGCCACACTGTCATCCTGAATGACAGTGCTGTTTATGAAATTACTTCTTTATGCTCTTTAACACTTCCGTACATGTCTAAAGTATTGCATTTCTCTGATTGGAGCTTTCATGTGACTTTCCTTCTGTGACAATATTTAAGAAAGCAGATGTTTAAGGAATGAATGTCTCAAAGCTACAAAGGCCCAATCATTAAAGAGCATGTGTGACTTTAAATGTTAGAGTTAGCACTATTTCAGGTTCACACCTACATCCTTTCCTCATTTCTTTTCCTTTGTTTTTCTTTCTTATTTTTGTTTTTGTTTTGTTTGTGATTCTGGGGTTGAACCCAGGACATTCCTATGATAAGTAAGCATTCTGCCACTGAGCTACA…
n276325:4316741	2.8775	3.25642	3.55687	2.97502	3.13671	3.08947	4316741	192	NONMMUT012619	565	| AK047393 | mRNAlike lncRNA | Mus musculus | Mouse noncoding transcript | FANTOM3 | B930055H01 | http://fantom3.gsc.riken.jp/db/annotate/main.cgi?masterid=B930055H01 | -1.0973800 | -0.4298820	NOCODE4.0		chr11	113138582	113139146	-	CCTTTGGCTACTTGAACCTGTCTCCATCAGGCTTCCTGGGTCCTTTAGAGTTAAAACTCTGCCCTCCTGGGTGCCGCCTGGCAGGCCAGATAGGCTGCGGCGATTAGGAACATGGACTTTGGAATGAATCAGGGAGAGCTGGTTTGAAGCCCTGTCCTGCCAGCTGCATGGCCTTGGGCAGTCATTTTTGTC
n292356:4316788	1.26993	1.11214	1.00145	0.98703	1.23062	1.22315	4316788	264	NONMMUT005012	400	| AK019688 | mRNAlike lncRNA | Mus musculus | Mouse noncoding transcript | FANTOM3 | 4930520K02 | http://fantom3.gsc.riken.jp/db/annotate/main.cgi?masterid=4930520K02 | -1.1624700 | -0.3453457	NOCODE4.0		chr10	23611260	23611630	-	CTGCTTTATAACGTTGATGCCCATGATGGGATGTTGACCCCGATGATACAACTTCCCTGTATAATGGCCACATTCACCTCGGCCTCTAAGATGCAGTGGCTTGGAAGCTATAAGACAACATGAAGAAGTCCCTGCAGGATTTTTCGCGATTATGTAAATAGCGACCTGCACCCCAGACAGATGTAAAAGCTATTGGCACCACCAGGGGGTGCCAAAGGACAGCACCTGTTTACATTTTCAGCTAATGGGCCCTAAGAAAGAGTA
n265354:4316824	1.31414	1.1378	1.29078	1.22789	1.07555	1.26829	4316824	130	NONMMUT052623	2987	| AK157436 | mRNAlike lncRNA | Mus musculus | Mouse noncoding transcript | FANTOM3 | F830216E16 | http://fantom3.gsc.riken.jp/db/annotate/main.cgi?masterid=F830216E16 | -0.1817880 | -0.3366688	NOCODE4.0		chr5	68957408	68960389	-	TTTCCTCTCAGCAATTAGGAGATTGTTATAGAGTTCAAGAATATTTACTTCTCTATATTTCTTTTTCTCTTGTTGGGTTTAGGGTTGAGGACCAAATGATGAGAACCAAGCTGTACAAGCAGTAACAATT
n288772:4316825	2.13799	2.71618	2.72896	2.60851	2.34928	1.83028	4316825	386	NONMMUT001742	1940	| AK032720 | mRNAlike lncRNA | Mus musculus | Mouse noncoding transcript | FANTOM3 | 6720416K24 | http://fantom3.gsc.riken.jp/db/annotate/main.cgi?masterid=6720416K24 | 0.0388953 | -0.4078820	NOCODE4.0		chr1	84782360	84784298	-	CTGACTGGCACTTAAAACACACATATATTTTTGTTCGTTTCACAAATTTATCTTTGGATGAATTTTCTTGTTCTACATCCTAAGTAGGATGAAAGGAGGGGAGAGAATTAAGAGGTTACCATGAAACACTTTTATTTTAGGTCATAGATTGGGTGCTCTTGATTTGTGGGCTCATTTGTTGTTAAGACTTAAACTCTCAAGCAGTCCATACATGTACTACTTTCAGAGGGATTTATAGTAAGGTATAAATTTTCCATTTAAGGTTTTTATATATTGCTTAGAGTTGACTAATGATTGTTTCATTGAATTTAAATTCATAATAAAAAAGTAAAGATGTATTTGAATTGCTTTCTAAGCATGTAGATCTTAGCATTTTATACGCCCTA
n272089:4316905	1.74538	2.10231	2.32575	1.8807	1.77607	1.80037	4316905	312	NONMMUT056570	3002	| AK051531 | mRNAlike lncRNA | Mus musculus | Mouse noncoding transcript | FANTOM3 | D130054P15 | http://fantom3.gsc.riken.jp/db/annotate/main.cgi?masterid=D130054P15 | -1.5906100 | -0.2730714	NOCODE4.0		chr6	40351282	40351332	+	TGGAGCTTCCTTTGTAGACCCAGGCTGTCCTTGAACTCTAAAATCTACTTGCCTTTTCCTCCCAGGTGCTTGGATTACAGGTTTGTGGACTTGGCCTTATGCTTTTATTTAATTCCTTTTTCATTTAATTCCTTAGCTGGGTGGGGGTCTTGTTCTGAGGTCACCACTCCCTTTACTCCACTTAGCATCTGGCTTTTCTTTAATCTGTTTACATTCCCTGGGGCTCCTTTTCTTCCTCTACTGTACTTTTTGTATTTTTTCTTGCTTATCTTAAGTCTTTTGTTGTAGATCTGCATAAGACTGGCTTCTATT
n282834:4316910	2.50524	2.46736	2.29708	2.54599	2.35654	2.43148	4316910	76	NONMMUT016144	2025	| AK039060 | mRNAlike lncRNA | Mus musculus | Mouse noncoding transcript | FANTOM3 | A230091C17 | http://fantom3.gsc.riken.jp/db/annotate/main.cgi?masterid=A230091C17 | -0.8662280 | -0.2649250	NOCODE4.0		chr12	117282592	117337022	-	TGCAGTCCAGGCCAGACAAACTGCTCCACGCAGCCACCTGCAGCAGCCTGTGAATTCTTCCGAGACCTCCACTCAG
n292834:4316968	1.4149	1.39579	1.70211	1.77693	1.23129	1.10917	4316968	88	NONMMUT068499	965	| AK015310 | mRNAlike lncRNA | Mus musculus | Mouse noncoding transcript | FANTOM3 | 4930434F21 | http://fantom3.gsc.riken.jp/db/annotate/main.cgi?masterid=4930434F21 | -0.7440870 | -0.1990812	NOCODE4.0		chr9	31463487	31515808	+	GGCTAACCTTGGACCAGGAGCTATAGTCAAGAGGATAGCAGTATAGGAGGGATCTTCTGACGATTTCATGGACTGCTCTGCGTGAGTC
n278154:4317047	1.58232	1.27107	1.16883	1.25246	1.24282	2.29837	4317047	162	NONMMUT047247	2665	| AK139876 | mRNAlike lncRNA | Mus musculus | Mouse noncoding transcript | FANTOM3 | B020031K16 | http://fantom3.gsc.riken.jp/db/annotate/main.cgi?masterid=B020031K16 | -0.9784790 | -0.3324232	NOCODE4.0		chr4	50365789	50368452	+	TTTGAGGTTTCAAGTGCTTAGTCCAGGCTCAGTGTCATTTTCTTTCTTCCTGTTGGCTGCAAATCCAGAGGTTCCTTCTCTATCACCATGTCTGCCTGTACAGTGCCATGCTTTCCACAATGTTGTTAACTGATTAAACTCTGAAGTGTAAGTCAGCTCAAA
n293342:4317083	1.35367	2.24975	1.84388	1.9791	1.82347	1.81435	4317083	452	NONMMUT064893	854	| AK029448 | mRNAlike lncRNA | Mus musculus | Mouse noncoding transcript | FANTOM3 | 4833438M18 | http://fantom3.gsc.riken.jp/db/annotate/main.cgi?masterid=4833438M18 | -1.1448800 | -0.3192870	NOCODE4.0		chr8	22410456	22411309	-	GTGTTCCTCACCTCTTTTCCGATGAATTAAAAGGAAACAATCCCACGGATTTGCAAAATAAGCAAGATAATTTGAGTCAAGCGATAGTGCAAATTAAAGATGGACTTGCTGTCAATATTGATGGATGCACATGAGGGAAATTGCTAAGGGATCGTGGTTGTTGCTGGAGCCTTCTTTTATGGGGACTGTGGATGAGAACTCCTGGAAAGAAGTTGTGACTGCAGAGACTGATCGGCTGATTAGAACCGTAGTACTTTAGAGAGATTGGAATGTTGCAGGTCTAGAAATTAATTTAATTATCTTATTTTGGGCTGGTTCTAGCACCTCCCCAACCCGGACAACCAGTCCTTGCCACCTCTGTTGGAACTAACCCTTTGAATCTTAGGCCTATAGACCTAT…
n268431:4317127	1.75511	1.63955	1.16467	1.61582	1.44353	1.78742	4317127	222	NONMMUT024169	2448	| AK143061 | mRNAlike lncRNA | Mus musculus | Mouse noncoding transcript | FANTOM3 | E130006I05 | http://fantom3.gsc.riken.jp/db/annotate/main.cgi?masterid=E130006I05 | 7.7458200 | -0.2268927	NOCODE4.0		chr15	78948244	78953255	+	CAGTGTTGGGCTGATCTGTGATCATGCAGTTGCCGGAGGTGCTTCCTGTTGAGCCGAGTGTGCTTGGGCTATGTTAATATTGTTATATGTTGTCCACTTTCCAAGGACATTATTTGTATTTATTTTTATTCTTTGGTTGTCCTGGAATTCATTATGTAGACTAGGCTGGCCTTGAAGTCACAGAGATCTGCTTGACTCTGCCTTTTTCCTCGTAAAGACAGA
n296582:4317136	1.32422	1.79119	1.79593	2.27345	1.68	2.05449	4317136	327	NONMMUT005516	632	| AK006687 | mRNAlike lncRNA | Mus musculus | Mouse noncoding transcript | FANTOM3 | 1700042J16 | http://fantom3.gsc.riken.jp/db/annotate/main.cgi?masterid=1700042J16 | -1.5906100 | -0.2023290	NOCODE4.0		chr10	45577487	45578118	-	GGCGCCCAGGAACGCTAGGATGCTAAGCCGAGTCAGTCCGCCGCACCGACGGCTGCCAACCAGACCGCGCTGGGGTGGGCACCAGCCGCCGCCTCCGCTCGCTCGCGCCTTTCCTGCCGCGGCCCCGCTTCCCTCCTGGGCTCGCGAAGCCTTCTGGGAACTGTAGTTTCGAGCTGGCTGGGCCGCACTCCCCGACGGAGCCACGCCTCTATGGCATCTATGTGGTGATCTGTAGGTTAGACTGAGCAATTTGTGGAAATACTTTGTGGGCTTTCACGCGCCCTCACGTTCTTCCCTCCAAAGTTGTATAAGAGCATCCTCCCTCGG
n265755:4317158	1.05446	1.12389	1.09384	1.10923	1.01241	0.85808	4317158	95	NONMMUT028390	2755	| AK089896 | mRNAlike lncRNA | Mus musculus | Mouse noncoding transcript | FANTOM3 | F830047J16 | http://fantom3.gsc.riken.jp/db/annotate/main.cgi?masterid=F830047J16 | 2.2407900 | -0.2608086	NOCODE4.0		chr17	16074982	16077739	+	AGGAGAGTAAATAGAGCCTCTTATCAAAATCTAGCATTTGCCATTCACTTGAGTAAGATATGCAAGATGAAGTTTTACCAGACCTTTGTGTGACA
n269498:4317165	2.93947	2.27133	2.67296	2.23108	1.69895	2.42087	4317165	332	NONMMUT017799	2522	| AK086216 | mRNAlike lncRNA | Mus musculus | Mouse noncoding transcript | FANTOM3 | D930014A16 | http://fantom3.gsc.riken.jp/db/annotate/main.cgi?masterid=D930014A16 | -1.1099100 | -0.3312212	NOCODE4.0		chr13	59539087	59541606	-	CTGTAGTTGCTACAAGGCATTAGTCTTTATTAAAAACCTTGAGGCTATTTTTGTTTAAAACTTTGAGGATATTTAATAGAAAATAGATATAATCTGTATACAGAATACAGATTAAACAGTCTCAATCAGAGCTGGCCTTAGACTGTGTAGCCAGTAGTGACCTTGAACTTCTGACCCTCCTGCTTCCACTGGGATTATAGGTTTTTGCGAGGCTGGACATAGAATCTAAGGTCATGCTAGGCAAGCACGCTCGGCTCCTAGCTGAGCCACATGCCCAGAGTTGAAGCAGCTCTTTAAATAAGTAAGGCAGGATGGTTCATGCAGTCTTGATA
n413906:4317183	2.49435	2.91327	2.67137	2.99185	2.73039	2.57148	4317183	101	n413906	1156	| NR_003107 | lncRNA | Mus musculus | | RefGeneNoncode | NR_003107 | | 3.6197400 | -0.2696053	NOCODE3.0		chr8	27296044	27297200	+	ACAGCTGCGAACGGTTGATGGCGCCGCGGAGTGCCAAGGAGAGGCCGGTTCCCTAGGCGAGGGTGCACTTCCGAGTAACCCGGTCCATCTGGAGGCAGGCA
n274970:4317237	1.26476	1.40523	1.28266	1.58722	1.48314	1.48118	4317237	333	NONMMUT044496	1285	| AK048509 | mRNAlike lncRNA | Mus musculus | Mouse noncoding transcript | FANTOM3 | C130068A18 | http://fantom3.gsc.riken.jp/db/annotate/main.cgi?masterid=C130068A18 | -1.5906100 | -0.2821828	NOCODE4.0		chr3	102130385	102130415	+	GCTACCCTGTGTACGACCCTTATGACTCACAGGATGGACCAGCAGAGGGCGTTGGGCTAGACAGAAGCAGCCAATTGCACTTGGGTCTCCGCTTGCTCTATGGCTTTGATAAGTCACTAGGATTCTTTAAAGTACCGAATAGGAACACGATGTGCATTTGCAATTCAGAGTCCAGGGATTCACAAAGAACTTACCAGTTCTGCTTGCACTCATTTGGTGCATAGACATACATTCAGATCTCACCAGTTCTTTTGTGGCCAGTGGTAGATATTGTTGCCATTTTGGTGACTATTTTAAGGCAGAGTGCCTTCTGCCAGGGAGCTTATCATACAG
n283569:4317272	2.63261	1.84125	2.74863	2.93544	2.56326	1.71062	4317272	578	NONMMUT067234	3481	| AK038130 | mRNAlike lncRNA | Mus musculus | Mouse noncoding transcript | FANTOM3 | A130080N05 | http://fantom3.gsc.riken.jp/db/annotate/main.cgi?masterid=A130080N05 | -0.0555999 | -0.3350377	NOCODE4.0		chr8	111584344	111587823	+	ATGCCTGGTATCCTCTGGGGAGACTCATGAATGGCCAGAGTTCCTTAGCATCTCTGCTTTTGTGTAAGGTTTTTTTGTTTTTTTTGTTTTGTTTTGCTTTGTTTTTGTTTTTTTTGAGACAGAGTTTCTCTGTGTAGCCCTGGCTGTCCTGGAGCTCACTTTGTAGACCAGGCTGGCCTCGAACTCAGAAATCCGCCTGCCTCTGCCTCTGCGTCTGCCTCCCAAGTGCTAGGATTAAAGGTGTGCGCCACCACGCCCAGCTTGTGTAAATTTTTTATGTGACTTGTTCTGCCTCAGGGGTGGGTGTGGGCACATATACACACACACACACACACACACACACAAACTTGGCTAGGGTTACAAAAGAACCAGGGAGCTACAGCAATTTTTAACTATTTA…
n279518:4317280	1.43701	1.40339	1.19353	1.59942	1.42331	1.17951	4317280	439	NONMMUT033507	1230	| AK043110 | mRNAlike lncRNA | Mus musculus | Mouse noncoding transcript | FANTOM3 | A730056K20 | http://fantom3.gsc.riken.jp/db/annotate/main.cgi?masterid=A730056K20 | -1.5906100 | -0.3504150	NOCODE4.0		chr19	4760111	4761342	+	TTCCCTTTCTAGACTGGCATGGTTATTCTGACTCGTGTCAGTTATACAGCTGTCTGTCTGAAAGTGGCTTATCCTCTCAAATATAGAGAGCCTTACATAGGAGGTATAAGTGAGTATGTGTAGCACACGATACTTTCATTCACACCATCTATCTATTGACAGCATCAGTGGTATGAGGAAGACTAGTAGCTGGGGTCCTAAATTAGAACACTTTTGTTTTGGGACAGGGTTTCTCCATAGTTAGTTCTGGCTGTCTTGGAACTCACTCTGTAGACCAGGCTGACCTTGAACTCAGAGGTTCACCTGTCTCTGCTTTGATCTCTGAGTGCTGGGATTAAAGGTGAGCACCACCACAGCCTGGCTAAAGCATCTTTGTTCTCACTAAAGATGGTTTACGTT…
n270954:4317366	2.91014	2.98527	2.77348	2.24095	2.29587	2.12998	4317366	423	NONMMUT055126	1998	| AK084699 | mRNAlike lncRNA | Mus musculus | Mouse noncoding transcript | FANTOM3 | D330032J06 | http://fantom3.gsc.riken.jp/db/annotate/main.cgi?masterid=D330032J06 | -1.1745400 | -0.3268138	NOCODE4.0		chr5	143025728	143027725	-	AGCTGCTATTCTCTACCATTGGACAAAAGAATAAAAGCATTTTCCAGATCAGTAGCTGTGTGCCAGTTTCCAGGAGCTGTTTATTGGCTACAGTAAGAATAGCATCTGGAACAGCAGCTGCAGTTATTCAATATCTGATGAGGCTTCAGCAGTGTACCTGGCACACTGCTCTCTTCAGCCCATTCTTCTACAGGCCACGTAAAAATAGCCTGTGAGAGCCAACATTCTAGGCCTTGAAGTCAGTGGTAACTGCAGTTTCTGAGATGCCATAGGAGTTGGGTACTGTTTTTAAGTAGCTTTAATTTGCCTTCCTCAATTGTCCCAGGGGATCCTGCCTGTAGCAAAAAATAAGAATGCTTATTGTGTACACAGGGATGTGATATGAAGCAGTGCTCTGTC…
n274409:4317384	6.32408	5.49281	6.04896	4.81866	5.52985	4.8523	4317384	333	NONMMUT032196	3668	| AK048737 | mRNAlike lncRNA | Mus musculus | Mouse noncoding transcript | FANTOM3 | C230032N17 | http://fantom3.gsc.riken.jp/db/annotate/main.cgi?masterid=C230032N17 | -1.1590500 | -0.3759335	NOCODE4.0		chr18	43526207	43529880	-	GAAGGTAAGTCCCATATCCCAGTGATTAGCAGGTTCATTGTGCAGTTGATGTGAAACAGGGTAATTCTACTACGCTGGCCACCCAGCTAACTCAGTCCTGGATGAAAATACACAAATGGCTTGTTAACCTCTTTAATTATACTTCATCTACTATTATGGGGCCCACTTGAGAAAATGCATACTTCATCTGCTCCATACACCCCTTCCTTCTCTCCTTTTGCTTTCCCTATCAAAAACCTGGTGGGTAAATTTTCATATCAGAGAAATACGTCTAAATTATTATGAATGCTAGCAATATACCATGTGTTTCCCTGCTGTTAGTCGAATTGCATA
n265189:4317471	1.39671	1.47007	1.1183	1.7066	1.30035	1.28545	4317471	189	NONMMUT021714	783	| AK157681 | mRNAlike lncRNA | Mus musculus | Mouse noncoding transcript | FANTOM3 | F830303F03 | http://fantom3.gsc.riken.jp/db/annotate/main.cgi?masterid=F830303F03 | -1.0552800 | -0.2049162	NOCODE4.0		chr14	76798637	76799420	-	ATGTCCTCCGAGTGGAAGAAATGCAGAGGAAGTGAAGGTGGAGGGTTGGCTGTGTTCCATTTGTTTCCTCTTATCCACTCAGGGACAAGAACAGAGAATGGGGAAGCTTACCGCTTGCAAAGACTCCTCACCACTGGACTCTGCACCCTCTGTCGCCCCTACTCTGACACTTTGGGCATCTCTAGAGCA
n416041:4317526	1.96082	1.93192	2.1076	1.53697	2.05832	1.98606	4317526	69	n416041	626	| NR_038089 | lncRNA | Mus musculus | | RefGeneNoncode | NR_038089 | | 2.0932600 | -0.2453976	NOCODE3.0		chr6	146647176	146647802	-	GTGAGCTACGCCATCCCTAGCAAGGTCGTCAGGAATCAATCCCGTGAAGCCGGGAAGGACCCGACACTC
n293337:4317568	2.32718	2.58546	1.47024	1.51845	1.9651	2.12848	4317568	1044	NONMMUT057805	1574	| AK076524 | mRNAlike lncRNA | Mus musculus | Mouse noncoding transcript | FANTOM3 | 4833440L16 | http://fantom3.gsc.riken.jp/db/annotate/main.cgi?masterid=4833440L16 | -0.0643676 | -0.3431737	NOCODE4.0		chr6	86862872	86864450	+	GATGACCACCCTGCACTAGGATTGAGTTCTTGTCAATGCCTGTACTTCAGTGTCCCTTGTATTGGTATACATTTCTCTTCCCCATTCAGCCATTGAAATCATGAGTGTCTGTCATTCTGGCTGGCAGTAGTGAGTGTGTGGGCCCCATAATCTTTGAGGGTTTTTGTTTTGTGTTTTATCTATTTAATTTGTATCCACTTTAAAGTATTAGATAATCACTTTTTAAAAAAATTTTTTTTATTAGATATTTTCTTTATTTTCATTTCAAATGTTATCCCCTTTCCTAGTTTGCCCCCCCCCCCCCGCTCCCCAACCCACCCATTCCTGGTCCTGGCATTCCCCTATACTGGGGCATAGAGCTTTCACAGGACCAAGGGCCTCTCCTCCCATTGATGACCG…
n267512:4317579	1.52233	1.28145	1.47903	2.32347	1.47327	1.33374	4317579	234	NONMMUT055795	3086	| AK054463 | mRNAlike lncRNA | Mus musculus | Mouse noncoding transcript | FANTOM3 | E330028D05 | http://fantom3.gsc.riken.jp/db/annotate/main.cgi?masterid=E330028D05 | -1.1954500 | -0.3034826	NOCODE4.0		chr6	13911876	13911927	+	GGAAAACCTAGCAGTGGGCCTATACACACAGAGTGGCTATCCTGCCCAAGCAACTATGCACTGTCAATAACTCACTTTTCTGTAGTTTTAGTTCCTGATTTGTTAATGGCCATCTTCTGGTTTGTCTTTACCTATATGGTCTTCTCCATATGCAAATGTTCTTTGTGTCTTTACCTCTCTTAATAAGGACACTGATTCTCTTAGACTAAGGTGCTATCATTAGGAGGTCATTTA
n293556:4317610	1.28375	1.50748	1.20249	1.35252	1.37794	1.45842	4317610	375	NONMMUT065027	3593	| AK029233 | mRNAlike lncRNA | Mus musculus | Mouse noncoding transcript | FANTOM3 | 4831433L12 | http://fantom3.gsc.riken.jp/db/annotate/main.cgi?masterid=4831433L12 | -1.1387500 | -0.3319967	NOCODE4.0		chr8	26151888	26155479	-	TGGAACTGCAAGATCAAATACTGTGTAGAAGAATGGGACCTGAGTCCCATCTCTGGCCCTGGGGGGTGGGGGGTGTGACTGACATGGTGGTTTGCCTGGAAGGTTATTAATATATAATGTAATCAACCTGGCTACATGTTAAAGGACAGCTGTATAGTAGTGGGCTTTCTGATGAAGAATGAAAATGTGCCATTACTCTCACGTAAGAGCCAAACCAGACGGGCCTGTCAACCACCTAGACAAGTCAAAGACCCTCAGAAAACTGTTTTGTTTTAAATATGGAATAAATCTTACCTAAAACATAGATTGGTACAATGGTCCCTTTGGCCATCGTCCACTCTTGGTGGACTTGGTGCTCTACTTTACCCTGCAATA
n264689:4317623	1.28866	1.6132	1.87113	1.50467	1.70524	1.32573	4317623	207	NONMMUT057064	1842	| AK090318 | mRNAlike lncRNA | Mus musculus | Mouse noncoding transcript | FANTOM3 | G630049O22 | http://fantom3.gsc.riken.jp/db/annotate/main.cgi?masterid=G630049O22 | -1.1186600 | -0.2290234	NOCODE4.0		chr6	54628842	54630683	-	CTCTGTCCCATTTCCAGGGTTGCTATCTCAAGTCTAATTGCAGATCTATCAGAATATGAGGCACACTTACTCAGTGCTGTCTGGATATCCTTTTCTCCATTCTTCACTTCTGTCAAAAATCCCTTTAGAAATTTGAGACCTCTAAAATTAAAGAGAGGAAAAAATATTATTTTCAAAGTTCATCTCAGTATCTCAGGCAAGGTAGGG
n283116:4317656	1.15971	1.32862	1.12884	1.1996	1.19264	1.32426	4317656	483	NONMMUT057518	2669	| AK038675 | mRNAlike lncRNA | Mus musculus | Mouse noncoding transcript | FANTOM3 | A230054C15 | http://fantom3.gsc.riken.jp/db/annotate/main.cgi?masterid=A230054C15 | -1.1377800 | -0.3003342	NOCODE4.0		chr6	80827137	80829804	+	TCATGTATTACAAATGGCTGGCCTATGTTCTGTTAAAATAGCTTTCCAGATTGCTCCTCTCTTCTCTCTCTCTCTCTCTCTCTCTCTCTCTCTCTCTCTCTGTGTGTGTGTGTGTATGTGTGTGTGAGTGTGTGTGTGAGTGTTTGTGCTTGTCTGTTGCTCTGTGTGTGTGTTCTGCTCTGCTCTACATAGCTTTTTCTTGCTATTCCAAAAACTCTCTGGTTGAGAAATGTAGTTTTCTGCTGGTGACAGCTCTCTCTGCAGGTAAAAAATTCTAAAACCTCTCTCAATAGCTCATGTGTTTTCTGACTAAAGTCAGAAAGGCTGCTATAAAAACAAAAATTCTGGATCTTCCAACCAAGTCAGAAATCCTGTTAGAAAAATTCTAAAAGTAATTCT…
n278838:4317675	2.3388	1.53617	1.57246	2.00482	1.92653	2.05344	4317675	598	NONMMUT044561	1066	| AK043928 | mRNAlike lncRNA | Mus musculus | Mouse noncoding transcript | FANTOM3 | A830054A06 | http://fantom3.gsc.riken.jp/db/annotate/main.cgi?masterid=A830054A06 | -1.3009600 | -0.3839447	NOCODE4.0		chr3	103781913	103782979	-	GGACCACCTGCCTATAGTAATTGCAGTCTGGAGTCTGTAGAGTAGAGAAGCTCTGAAATAACCGTGTTTGAAAGCCTTTTTTCAGCAAGGGCCAGCTCGCTTTTGAGTAGTAAACACAAGTACTATACAGCCTTTGCCTATTAATTCTAGTTTGGGATTATTGCAGGGAGCAAATTTGTTATTATATCACGTTAGTTGTCACTGGAAAGTGATTTTTGAAATGAAACTATTGCTAGATCCAAGAGGTGAAACATTTCAGGAAGTCAGAAATAGCATTTGATTTATTGGGAGCTATCTTCTTGTGCACTGAAAAGTTTGTGGTTTGTTTAACAGAGCGTTCTATATAGAAAAATACCCACAGTTGTTAATTCTACCCCATATTTTTTGGGAAATCTTACC…
n272684:4317676	2.97061	2.56826	2.56357	3.17371	3.46572	2.61773	4317676	457	NONMMUT039531	1202	| AK164252 | mRNAlike lncRNA | Mus musculus | Mouse noncoding transcript | FANTOM3 | D030041I02 | http://fantom3.gsc.riken.jp/db/annotate/main.cgi?masterid=D030041I02 | -1.1838200 | -0.3343723	NOCODE4.0		chr2	122044663	122045764	+	GATGCTTAGGACCTCTCTCCCTAGCTTTACTAAGGTATAGTTGATTTAAAAAGATAAAAATAGCCCAGTGGTGGTTGCATATACCTTTAGTCCCAGCATTTGGGAGGCAGAGGCAAGCAGATATGTGGAAGTACAAAGCCAGCCTGGTCTACAGAGCAAGTTTTAGGACAGCCAGGGCTACAGAAAAACCCTTTCTCCAAAAAGCAGAAAGGACGGACGGACAGACAGACAGAAGGAAGTATTTACACTGTACACGTTAAATATGTATGTATACACTGTGAAATGACTAAATCATACAAATAAACTATTAAGATCTCTCTTACCAATCAGGCTTTTCTGAGCGTATCATTTTTAAGATTTCATTTCTAAACACTTTTATGTTCAAAAATAAAGCACACC…
n284567:4317697	2.61267	3.05213	3.5084	3.1012	3.29256	3.44101	4317697	556	NONMMUT042329	1470	| AK036907 | mRNAlike lncRNA | Mus musculus | Mouse noncoding transcript | FANTOM3 | 9930023J12 | http://fantom3.gsc.riken.jp/db/annotate/main.cgi?masterid=9930023J12 | -1.5906100 | -0.3031561	NOCODE4.0		chr3	27482783	27484255	-	TACTTGGCTAGGAGGTCACTTTTTCACCTGACTCGGGTTGGTTTTCATTACATAAGTGGTGTGGCTTTTCCTCACCAAACAAGGGTCCCTGCCACTGTGGCTCACATGACCTCTGGAGTTTGACACAGATGTCTAGCCAGAGACTGCCCCTCAGGAGTCTTCCTGTTAGGAGCTTGAAGGCAGAAGGTCATTTTCAAGGCAGGTTTCTATTGGATGATTGGCAGTGAGCTTCCAAAGACCTGCCTGTTGCTTTCCCTGTCCCCTCTTCCTGGGAGCACCTGGATTTTCACATGGCCTTGGGGATTCTTGTGCCTGTGTGGCAGGCACTTCACCTAAGCAGCTGTCTCCCCAGGCCCCTCAGCATTTTTATTAAACAGCAGCAAAGCTCTGTTTAGTAGT…
n271868:4317712	2.1445	1.89319	2.32162	1.88155	2.23283	1.60266	4317712	180	NONMMUT070479	3536	| AK141969 | mRNAlike lncRNA | Mus musculus | Mouse noncoding transcript | FANTOM3 | D130077C01 | http://fantom3.gsc.riken.jp/db/annotate/main.cgi?masterid=D130077C01 | 0.1040300 | -0.3926074	NOCODE4.0		chr9	95456580	95460113	-	CACCAGCGTGGCATAGCCTGCGACATGCAGGACACTCAGGAAGAGACTGATTTTGAAGCTGCAGTGGATTAGTATTAATGAGCATCCCTCAGATGCTCTTGTGGTTTATTTTCTGCCTGTGCAAAGGACTGAGGCTCTTTAGTACCTGCTAAGCTCTGCGCTTGCTTTGAGACTTACTTT
n265732:4317717	1.30938	1.34798	1.49098	1.37612	1.49627	1.21078	4317717	316	NONMMUT071926	4255	| AK156776 | mRNAlike lncRNA | Mus musculus | Mouse noncoding transcript | FANTOM3 | F830049A14 | http://fantom3.gsc.riken.jp/db/annotate/main.cgi?masterid=F830049A14 | -1.0601500 | -0.3429727	NOCODE4.0		chrX	17537949	17554874	+	TACCAGGTACCCTTTGTAGCCACTGGCCTCTGCCCTAAATTACTGAAAGATGAGCTTCTAACAACCTTCCCATAATGGTATAACTGCTGTGCGATAATTAACCACTTGCTCGGGCTTCTGTAAAAACCTGCTTAATTAACACAGTATACAGGGGAGAGAGCTTCTTATGCAGCCGAGGGGAGTGAAATAGTCTCTCACGCAGCTACAGATGCCACAGAAACAAGCTAACTGTGGTCTCCACCTTTAAAAATGCTTCCCTTCTGTTCCACATGCCTTCAATTTGGTTTTAAGCCTGTCACCCTGCTAGTCATTTTTA
n291581:4317765	1.66306	1.53791	1.92148	1.83971	1.88527	1.5645	4317765	287	NONMMUT055491	4047	| AK133262 | mRNAlike lncRNA | Mus musculus | Mouse noncoding transcript | FANTOM3 | 4932427C08 | http://fantom3.gsc.riken.jp/db/annotate/main.cgi?masterid=4932427C08 | 0.1644840 | -0.2410702	NOCODE4.0		chr5	150562310	150566358	-	GGAATGGGGAAACTCTAACTGCAAAGATGTGCCCCAAGGAATTTATCACGTGTGGTAGAGCTTGTCCTATGGCACTTGCTCCTTTAGGGTGGGAGATGCAGATAGACAGGGCCCTGCCTTTACAACACTGCATCCCAAAAGGGAGCCAGTTGTGGGGTGGAGACACTGTTAGGTGCTGTTAGGTGCTGAGGAGTGCTGTTGCAGGATATTTGATCACACTGTGAACCCCGAGATTGTGTTATTTACTGAAAAACACCTGTTTCTAGTTGTAGTGTGGTTCGTCCTTA
n276047:4317866	1.93167	1.95215	1.5542	1.45728	1.27244	2.03321	4317866	1009	NONMMUT050695	2463	| AK047585 | mRNAlike lncRNA | Mus musculus | Mouse noncoding transcript | FANTOM3 | B930095F19 | http://fantom3.gsc.riken.jp/db/annotate/main.cgi?masterid=B930095F19 | 0.2941750 | -0.1939217	NOCODE4.0		chr4	150068538	150070999	+	CATCCCGATGGCTCTCTGGTTTCTAGAGACGGGGTCTCACTGTGTGGCCCGGGGTTAGCCTGCAGCTTGTCATGCAGACCAGGCTGGCCTCACACTTGAAGCAATCCTCCTGTCTCAGCCTTCCAAGTACTGGGGTGGCAGGCTCATGTCACCACACCCGTCCCCCTCCCTTTCTCCTAATGTTGGTGTGTGTGTGTGTGCAGCCACATTCTTCAGCAAGCCCCTTCCCGCAGGAATTGCTCTCTCCCTAAGTAGACTCTGCACCGAGGGCTGCCTTTCCAGAGGGCCCCTTTGTAATGGGGCCTGGTGGGTGGACCATGTCCTGTGCCCACTCAACCACACACTCCGTTAGCTCCACAGCCCTGGGGAGCCAGGCGTGGGCTGAGTCAGGGCAGCTGA…
n288598:4317935	1.264	1.68222	1.45065	1.345	1.31056	1.53418	4317935	413	NONMMUT034982	1897	| AK032915 | mRNAlike lncRNA | Mus musculus | Mouse noncoding transcript | FANTOM3 | 6720472J10 | http://fantom3.gsc.riken.jp/db/annotate/main.cgi?masterid=6720472J10 | -0.2281180 | -0.1543895	NOCODE4.0		chr19	47256970	47258866	-	CCACACGTGTAGATGACTGTGTCCACTGCGTGTTCATAGCAAATGGTGCATTCATCACTCCACTGGCCCAGACCTGGGGTCACCGGTGACTCGGGCAGGCTCACAGGTGAGTTGGGGGCTGTCCCTGAGAGCAAGAGCACCAATCAAAAGGGGATGGGACCCAGCCCAGCACGGGGCCTTCTCCCAAGAGAAAAGCCCCCCCCACCCCACCCCAGCTCATGTCTTCTGCCACTACGCAAAGCCACCTTTCCACACTGACAACCCACCTTCCTGCCCAAGGAAGGAGCTGTAGCCACACAGCCCCAGACAGAGCCAGAGCAGCAGTCAGAGGAAAGGAGGAAAAGAGGAAAAGAGGAAAGGAGGAAAGGACTTTCTAATTCTTTCCAGGCGTGGTTCTAC…
n281926:4317980	4.49467	4.40926	3.87831	3.32092	4.12642	3.53577	4317980	657	NONMMUT008739	1017	| AK040092 | mRNAlike lncRNA | Mus musculus | Mouse noncoding transcript | FANTOM3 | A430058L20 | http://fantom3.gsc.riken.jp/db/annotate/main.cgi?masterid=A430058L20 | -1.0459600 | -0.2611440	NOCODE4.0		chr11	19937166	19938182	+	TGGGGTGAATCTTGCCTCTTTCAGCTCCATCCATCTCCCCATCCCCACAGCAGTTGAACAAAAACACCCCTTCTCTGCAGTGCTTTCCTCTTTATAATGGAGGAGAGGCTGCCCCAACTCCATGGATTCCAAATAGGAAAGAAGAGACGTTGCGTGTGTGTGTGTGTGTGTGTGTGTGTGTGTGTGTGTGTGTGTGTGTGTGTGTGTAGCGAGCTCTAGGATTTGAGACACATTGATTCCTACCCCTTTGCCGCTCACCTGCTGTGTGGTCTTGGTCATGCTAGTGCATGTCTTTAGACAACAACATTCTAAGACTCTTCTAGAGGCAGATGTTATAAAGAAACCTCATTGCTTTAAAAAAAAAAAAAAGCTGAAGAGATAGCTCAGCAGTTAGTGCTC…
n294899:4317992	1.72956	2.22903	1.51045	2.00004	1.9354	1.7251	4317992	209	NONMMUT059951	1098	| AK012449 | mRNAlike lncRNA | Mus musculus | Mouse noncoding transcript | FANTOM3 | 2700057C20 | http://fantom3.gsc.riken.jp/db/annotate/main.cgi?masterid=2700057C20 | 0.1924760 | -0.2830448	NOCODE4.0		chr7	12498749	12499847	+	CCTGATGCCCTGTTGTAATGTACTCAAGTTTTTCCACTAATAATAAAGTGGAGAATGCTTGAGGGAAATACCAATTGGCTTCTACACTCATGTACACATAAGTACACAAACATATACATGCATATACACATGAACATACACACTGAAAAAAACAAAAAGGTCTCAAGATATCACTCAATGGCCATACACTAGCTTGCATGAGGCCATTG
n275231:4318068	1.05217	1.11722	1.33373	1.3665	1.29103	1.15928	4318068	60	NONMMUT064447	4805	| AK081575 | mRNAlike lncRNA | Mus musculus | Mouse noncoding transcript | FANTOM3 | C130045D17 | http://fantom3.gsc.riken.jp/db/annotate/main.cgi?masterid=C130045D17 | 0.3417830 | -0.2821992	NOCODE4.0		chr8	4310687	4315495	-	TTTAGGTTATTATCGATAAAACAGCTGTCTGTAAACATAGTTGATCTCCTTGTATGAATA
n265334:4318108	2.34778	2.24602	1.60289	1.62651	2.47051	2.46899	4318108	125	NONMMUT032890	2699	| AK172589 | mRNAlike lncRNA | Mus musculus | Mouse noncoding transcript | FANTOM3 | F830217G03 | http://fantom3.gsc.riken.jp/db/annotate/main.cgi?masterid=F830217G03 | -1.0675700 | -0.3037164	NOCODE4.0		chr18	69395532	69398226	+	CATCAGTACGTGAAGATACAAGGCTCTTCCTTAAATGGTCAATGTAGGAAAAGTGCAGCAGCCTACAATGAATTCAAATTCTACACCAACATGAGAATTACTGGTACCGCTCTTACTTTAGTTAG
n270258:4318128	1.76369	2.27523	1.83923	2.16116	2.05399	2.01667	4318128	389	NONMMUT009988	1626	| AK085445 | mRNAlike lncRNA | Mus musculus | Mouse noncoding transcript | FANTOM3 | D630027A16 | http://fantom3.gsc.riken.jp/db/annotate/main.cgi?masterid=D630027A16 | -0.9109890 | -0.3190321	NOCODE4.0		chr11	59721993	59723614	+	CATCTTGGGGCTGTAGGCATATTCAGCAGGAGGTTAGGGATGGGGCTAGAACCTGGGGTATATTTAGGGCGAGTAGCACTTCTACCAGTGTGCTGTGACACTAGTACTTATTCCTTCGAGTAGCACTGTCGAGAGCTGTAAAGAACTTTTCTCAGCAGGTTGTCAGTGCGAACCTAACCTACTGCCCGAGAGTAGTAGTTGGAATTATATGGTAACTATTCGTTTTACAAGTTAAGGCCAATTATCTCAGCTGATTCCATTTCCTTGCTATTGTAAAAAGGACAGGGATAAATATAAGCATGCAGGTATCTGTAGTAGAAGACACTCTGTGCACCTCCCTGAGAGTGGTAAGCTGGAGCATAGCAAGTTCTGCCCTAGTTCTCTGAGGA
n265740:4318131	1.16661	1.31383	1.08068	1.34592	1.27365	1.1611	4318131	313	NONMMUT017755	1919	| AK089905 | mRNAlike lncRNA | Mus musculus | Mouse noncoding transcript | FANTOM3 | F830048J15 | http://fantom3.gsc.riken.jp/db/annotate/main.cgi?masterid=F830048J15 | -1.1070300 | -0.2860272	NOCODE4.0		chr13	58385250	58387168	+	AGGGCATCTCTCAAACGCCTCTATAATGTCTTATAAGTATAGAAACACATCATTTGCAAGTAGGAATAGTTCGATTCTTTTCCTGTTTCCTTTTTTATCACTTACTTTGGTCTTATTTCCATAGCTAAGACTTCAAAGAGTATCCTGAAAAACTAAGGAGGATGGGCAGCCCTGTCTCATTCCTGAATTGAGAACAGATGCTCTCTCCACTTGATTTTTGGCTATAGGTCTGTTGTAATAGAGCCTCTATTAGTTTGAAGCATGAGCCAATCTATCCTAACACCTCCAGCACTTTGACCACAAAGCCATGTTG
n281049:4318133	2.1045	1.29073	1.61815	1.04048	1.35078	1.33577	4318133	179	NONMMUT055559	2490	| AK041019 | mRNAlike lncRNA | Mus musculus | Mouse noncoding transcript | FANTOM3 | A530062D05 | http://fantom3.gsc.riken.jp/db/annotate/main.cgi?masterid=A530062D05 | 0.9891140 | -0.3385780	NOCODE4.0		chr6	3583813	3586303	+	AACTGGTAGCTAAGGAAATGGCTTAGCAGTTAAGAGCATTTCCTCAGAGAAGTGTTCCGACTAAAAGGTAATAAATATACCAGATAAAAACTTGGTTCTTCATACCTGGACCTGTAAGCGCATCCCAAAAGTTTTTTAAAGACTTCAGTACTATACAGGTATAATCTAGTGACACAACA
n266412:4318190	1.80047	1.28135	1.16882	1.64572	1.16418	1.31673	4318190	260	NONMMUT026918	2441	| AK089557 | mRNAlike lncRNA | Mus musculus | Mouse noncoding transcript | FANTOM3 | F830001H19 | http://fantom3.gsc.riken.jp/db/annotate/main.cgi?masterid=F830001H19 | -0.8223390 | -0.2767848	NOCODE4.0		chr16	52241491	52243932	-	GGCAGCAGTCCAGACCAGGGTTATCCACAGAGCCTTTGGTGGTAATGCAGGCCTTGGGACATCAAGCTAGAGCCCAGCTGACATAATTCCATGGACCTAGATATGGCTCTCAGCAGCAGCATGAGCCTGGATATGTACGTGGCCTTCTGTGTTCAGGCCATTCAGATCAGCGTTGCCTCCTGAGCAGCAGACCCTCACATATCCACTTGGTGGCAGGCCAGACCACAGATATTTGCTTGGCCCTTGGTGGTAATTTGAGC
n269501:4318206	2.03699	2.03194	2.11119	1.15777	1.77672	1.35813	4318206	457	NONMMUT009298	3879	| AK086214 | mRNAlike lncRNA | Mus musculus | Mouse noncoding transcript | FANTOM3 | D930013M23 | http://fantom3.gsc.riken.jp/db/annotate/main.cgi?masterid=D930013M23 | -0.8967710 | -0.2756767	NOCODE4.0		chr11	36505809	36509675	-	AGTTTTCCTCATGGTAGCCTCCGGGTCTTAAAGAGATTTGACGTAGAGTGAGCACTCAATAAACATTTGTTAAAGAGATCAAACCATTTTTGAGGGCTGAGACCATAGCATTCCATAAGTTCAGTGGCTCAAACAACTGAAAACTCTCTCTTCACAGAGTGAGGGCTGGAAGCCCAAGGTCAAGGTTTCAGCAGGACTGAGCTCTGTCAGGCTCCTCACCATGGCTCACAGAGGGCCACTTCTTTATGTATCATCATGTGAATTTATCTTTTTTGTGTTTCTTTTTCCCTATGACCTCTCTCCTTGTGTAAAAATCCCTGCTATTTTAGGATGCCACCCTAAGGCCCTATCTTAATTTGTTCACTTCCCTAAAGACTCTATCTCCAAGAAATTTAGTGT…
n276949:4318212	1.97494	1.65598	1.28731	2.16276	1.53769	1.91166	4318212	372	NONMMUT065997	2050	| AK046599 | mRNAlike lncRNA | Mus musculus | Mouse noncoding transcript | FANTOM3 | B430202H16 | http://fantom3.gsc.riken.jp/db/annotate/main.cgi?masterid=B430202H16 | -1.0071800 | -0.1941989	NOCODE4.0		chr8	70352775	70354822	+	CTCTGCTTGGGTGGATCTCCCAGTAAGGACACTCCTTAAAATCCAAGCACTCAGGAGTCGAAGGCAGGGAGATCTCTGTAACTCTGAGGCCAGCCTTGTCTACAGAGCGAAGTTCAGGACACCCAACATTACATCATCTCAAAACACACAAAAACAGATGCTGAGTGTAGAGGCGCAGTCTCCCAGGACTCTGGAGATGGAGACAGAGCAAGGATTCAAGGTCATCCTAAGTTGTATAGCAAGTTTGAGGCCAGCCTGAGGTATATTAGAACTTGGCTAAAAAACACAATGAAACAAACAAAAACAGATAAGTAAATGTTCCATCAGGCCAAGGATTAGTTAGCCCAGTTCGCTGCAACCTTCCATAGAGGG
n282477:4318261	7.91674	7.70925	7.8336	6.15928	7.59613	6.7888	4318261	837	NONMMUT074554	4114	| AK079596 | mRNAlike lncRNA | Mus musculus | Mouse noncoding transcript | FANTOM3 | A330053K08 | http://fantom3.gsc.riken.jp/db/annotate/main.cgi?masterid=A330053K08 | -1.0573100 | -0.3232508	NOCODE4.0		chrX	160803028	160807142	-	CTGCATATCGCTTGTGCTCAGAACCTGTGTTCTGGATGACATTGCTTTTTCATTTGGGCGTTCGTTGCCTACTGTATTGGAGTGGGTTATTGAACCCCACAATGTGGGTACATATGAAGACCCACAGATGCCTACTTCTGTGAACTGGGACTATGATAGGTTTCACTACTCCAAGTCGGAAAGCAGTGGGATATTTATTTCCTTGCCTCCTTTAAGTTCATCACCAGTAAAAGTTCCTTAAAGCTCACTTAGGGCTTAAGAAATAACAGTCCTGGTTTCTTTAAAAGAGATTGTAGACAAGACAGTACAAATGTCACTCATCCCCAGGACTGGAATCTTAAGGAGAAGGCCCCTACTGAATTGTAAAAGGCCAGATTACCAGGAAAATAAACAGACAAA…
n272307:4318278	4.75971	5.37932	5.0144	2.85253	4.11185	4.14341	4318278	692	NONMMUT002928	2020	| AK051229 | mRNAlike lncRNA | Mus musculus | Mouse noncoding transcript | FANTOM3 | D130019J16 | http://fantom3.gsc.riken.jp/db/annotate/main.cgi?masterid=D130019J16 | -1.5906100 | -0.3997740	NOCODE4.0		chr1	137935334	137937346	+	ATGGTGAGACAACAGGCTTTCCTTCCAGGGCCTTAGTTGTACGCTAATGCAAGTGCTGGGCTCGTATCCATTCAGGAGTTAACTGTAGCATCACTGAACATACAGCTGTATATCTGTAGTGTCAAGAGTTAGATATAAAAGCCAGAAGACTTTAGAGCTCCACTTTGTAGTAACTACATCATAAAATGGCATTATGCCTATAGCTTACTCTTTTTCTTTATGAAGAGTTTATAATAAGTGTGCTTGGTTTGATATGAGACATAATTCTTTAAATTTATAGTGGAATCTTTCCCTGGTCGTAAATAACAGGATCTGAAATAAAAGGAGTGAATAGATATGAGAACTTATTGCTAGTAGATGTTTCATGTGATTAAAAAAAAAAAAGAACAAGAAACTTTT…
n296635:4318299	1.35684	1.51463	1.0816	1.62536	1.34717	1.29475	4318299	275	NONMMUT043677	537	| AK006614 | mRNAlike lncRNA | Mus musculus | Mouse noncoding transcript | FANTOM3 | 1700036G14 | http://fantom3.gsc.riken.jp/db/annotate/main.cgi?masterid=1700036G14 | -1.5906100 | -0.2761914	NOCODE4.0		chr3	85317518	85332024	+	GGCAGCCTAGGACAACCGAACCTCATGCTTGTCAGCACTTAGCTCCAGCGGCAACCGGAGCTATGAGAGTACTGAGGACCAGACAAGAGGATAGAATCGATACTTGGCCTATAGATGGAGGAAGAGCAAAGCCCATGGTTCTCAACTGAGTCTGACTTGAATCTCTAACAACTTGGGGAGCAGCTGAGAAGGTCCCAGGGCTCTGGGCTACTTTCAGGTATCCTATCAGTGGATGCTCAGAGTGATTCAGCTCCTAATTGATCGGGCCACTGCTA
n290022:4318317	2.20364	2.19214	1.99767	2.11909	2.27313	1.93604	4318317	573	NONMMUT039742	1875	| AK031260 | mRNAlike lncRNA | Mus musculus | Mouse noncoding transcript | FANTOM3 | 5930438L05 | http://fantom3.gsc.riken.jp/db/annotate/main.cgi?masterid=5930438L05 | -1.1729300 | -0.2734189	NOCODE4.0		chr2	128519986	128521859	-	CCAGACGTATTAGGGACAGCATTTTGCAGATGAGGTAAGAGGAAAGAAACCTCAAGGGGGTACTTTGCTGTTCTGTGTCCCTTAACTGAGATTACTCTTGGAAGATGCTAAAAGCCCTTAAGGGATGGGGAGTGCAGGGCACACGTGATGTGAAGGGGAAGAGGGAAGAGGTGTTCAAGTGGAGATTAATAAGAATGTAATAATATAATATTGTAATGTAAATGTATGTAATAATGCAATATTACAGGAATCTAATAAAAGGGGGCTGGGGATGGATGCAAACATATTTTTATAAGCATATCAAAGTTTAATTGGATCTAAACCACACAGGTGATTATTCTCTTTCCAGAAGCCACAAGTCACTAAATAAAAATCCCAGTATCAGATTTGAGGTATCTT…
n282923:4318336	5.35679	5.30113	5.06435	5.08548	4.90664	4.96758	4318336	952	NONMMUT040725	2295	| AK038928 | mRNAlike lncRNA | Mus musculus | Mouse noncoding transcript | FANTOM3 | A230076H04 | http://fantom3.gsc.riken.jp/db/annotate/main.cgi?masterid=A230076H04 | -1.1131700 | -0.3727535	NOCODE4.0		chr2	156168460	156170756	-	CTCCAGCACCAGAATACTTTTTTGAGAAGCTATTATTGATGGCTGCCTTTTATTCAAGTTTGAATTAATTTAAATATTTCTTGTTTTGGTTTAAATTGAATCTCGTGGTGGTTAGCTAGGCAGTTTTATTTTTTTTTTTTAAATATTTATTTATTTATTATATGTAAATACACTGTAGCTGTCCTCAGACACTCCAGAAGAGGGAGTCAGATCTTGTTATGGATGGTTGTGAGCCACCATGTGGTTGCTGGGATTTGAACTCCTGACCTTCGGAAGAGCAGTCGGGTGCTCTTACCCACTGAGCCATCTCACCAGCCCCAGCTAGGCAGTTTTATAACAAAGAGAAATATAATCAGACTGGCAGATGCAGATCTATGTTAGTTCAAGGCCAGCCTGGTT…
n274722:4318446	3.84178	4.99533	4.88476	4.14712	3.46844	3.64281	4318446	534	NONMMUT015772	1503	| AK081955 | mRNAlike lncRNA | Mus musculus | Mouse noncoding transcript | FANTOM3 | C130089L09 | http://fantom3.gsc.riken.jp/db/annotate/main.cgi?masterid=C130089L09 | -1.0868800 | -0.4052546	NOCODE4.0		chr12	109643941	109645442	+	AGCTCAGCTGACTGACCACCAAGTCCCAAGGACCCACCTGTGTCTTCTCACCCAGAACTGAGTGTGTAGATCTCACAGGGCCGGTGAAAACAGAATGGAGCTGTCTGGTTGCATATGGGATGGTTTGTTCCTACAACTGGAAGGTTGTCTAAGTAAATAGATGCAGTCACCATTGCAAAAGGCCTGCCTTTTCTGGAGTCATGGTGTAGTGGATTGAATTAACTATCTACTTGTCTCACAAGAAAAGGTCCTCAATGGACTGCACTCTGTCTTCATTAATTGAAATAATAATAATAATAATAATAATAATAATAATAATATGCTTTTTCTATATTTATGATAGTGCCATTACTGCTGTCCATGCACAGATATTGTACGATATTAATAACAGATTATATC…
n265289:4318460	1.28169	1.59445	1.38227	1.44675	1.5551	1.58694	4318460	297	NONMMUT003051	3269	| AK157537 | mRNAlike lncRNA | Mus musculus | Mouse noncoding transcript | FANTOM3 | F830221L02 | http://fantom3.gsc.riken.jp/db/annotate/main.cgi?masterid=F830221L02 | -1.5906100 | -0.3681016	NOCODE4.0		chr1	145323393	145326691	-	CCAAAATTCTACTCCAATGGTTTGAATGAGAATGCCCCTCCAGAGGCTCATAGATTTGAATGATTATTTACCAGTTGGTGGTACTGTTTTGGTCTACAAAGTGAGTTCCAGGACAACCAGAGCTATATACAGAGAAACCCTGTCTCGAAAGAGAGAGAGAGTGAGAGAGAGAGAGAGAGAGAGAGAGAGAGAGAGAGAAAGAAAGAAAAAAAGAAATGAAAAAAAGAAAAAGAAAGAAAAAAGAAAAGGATTAAGGTGTGTGATCCTGCTGGAAGAGGTGTATAACTGGGGTTAGCA
n276457:4318472	3.77078	4.14089	4.34098	2.57955	3.43566	2.32309	4318472	302	NONMMUT061942	3338	| AK047233 | mRNAlike lncRNA | Mus musculus | Mouse noncoding transcript | FANTOM3 | B930037N24 | http://fantom3.gsc.riken.jp/db/annotate/main.cgi?masterid=B930037N24 | -1.2334600 | -0.3950848	NOCODE4.0		chr7	67268905	67272242	-	AGTTAGCAGGTTATTCCAAAGAGGCAGATATTTAAGTTCAAGAAGACCAAATGAATTTGCTTCATAGGTATGGGAAAGAAGTCCACTGAACTTGCTTGTCTATACAGAACTACGGTATTACCATTTTGCTACAGATTAACTTCCATCTCTACAGCATTAGAGAATAATGCAGAAGCAAAGGCATAAATCCCATAGAGTCAGATAACATGGAAGAATGTGTCCCAGCAGTAGTTTCCATGGCACTTCATTGTTTTTTCCATTAAAAAAAATATTATGACTTATGCCTACACAGCTAAAGTTGA
n288243:4318515	2.03864	1.74588	2.25757	2.42107	2.55538	2.02969	4318515	61	NONMMUT065739	3739	| AK148743 | mRNAlike lncRNA | Mus musculus | Mouse noncoding transcript | FANTOM3 | 7120441P15 | http://fantom3.gsc.riken.jp/db/annotate/main.cgi?masterid=7120441P15 | -0.0208813 | -0.3717498	NOCODE4.0		chr8	58721616	58725352	-	GAAACATGCAACCTCGGGAGGTAGAAGATTTGGGGGGGGGGGGCACGCTCCAGAATGTACC
n282947:4318535	1.05369	1.2768	1.17484	1.11871	1.38271	1.09922	4318535	320	NONMMUT061374	1157	| AK038901 | mRNAlike lncRNA | Mus musculus | Mouse noncoding transcript | FANTOM3 | A230073M23 | http://fantom3.gsc.riken.jp/db/annotate/main.cgi?masterid=A230073M23 | -0.3304240 | -0.2955274	NOCODE4.0		chr7	55994013	55995170	-	CTGCACGTTCTAACAGTTGGTTTTGTGGTAACAAATCCAGTCCTGGGAGAGCTGTACTAATCCCAAGCTTTCCCTCCCTCTTTCTCCTTTTTCAAGACAGGGTTTCTCTGTGTAGCCAGAACTTGCCCTGTAGAGCAAGTTGGCCTCAAACGCAAAGAGCTCTACCCGCCCGTGCCTCCGGAGTGCAGGGCTTGATCCACCCCCACCTGCTTCAGTAATCGCTTTTAGTGATGTGATCACTATTTAGAACTGCAAATCAAATTTCAGCATTAGTATCTATGGAGACAAACCACATCCAAGCGCTTGGCTTACTAGAAAAA
n277017:4318560	1.62627	1.93618	1.59362	1.57105	1.94947	1.55621	4318560	711	NONMMUT000012	1379	| AK080859 | mRNAlike lncRNA | Mus musculus | Mouse noncoding transcript | FANTOM3 | B230398E22 | http://fantom3.gsc.riken.jp/db/annotate/main.cgi?masterid=B230398E22 | -0.9397770 | -0.3242447	NOCODE4.0		chr1	3647308	3648684	-	AAAGCCTACACGAGGTTTCCAAGTGTGACACAGGATCACTGTCATTTTCTACAGGAATAGTTTGCCTGGGGTGGAAATATCACCCTTCCTCATTCATCAGAGTGTTAGGCAGGCATCTAGGCTCTGCTGATGTTATAAAGATCTTTTAAACTCAAATAAGGTTTATCATGAGGTGAATTTTCAAGAAATTCTGTGGATGGGAAAAATAAATATACCAAAAAAAAAAAAATAACAATTTTCAAAAAACCTGATTTATCAAGCTTCTTGTTTTGTTTTGCTATGCTTTGTTTTATAGTGACACAGTCATTAAATTCTATTGGTTTGCAAATTGTAATTATATTGGCATTTTTCTTTCCTTACAAATAGGTTGAGTTGATTTGTCTATGAAGACTGTAAAAT…
n296469:4318562	2.01044	1.76663	2.33958	2.02339	2.07365	1.86049	4318562	107	NONMMUT019719	397	| AK006860 | mRNAlike lncRNA | Mus musculus | Mouse noncoding transcript | FANTOM3 | 1700062C10 | http://fantom3.gsc.riken.jp/db/annotate/main.cgi?masterid=1700062C10 | -0.9646520 | -0.2208370	NOCODE4.0		chr14	16000797	16037271	-	ATTTAAACCTCTCTCAGCTGAGGCCTACTGCACGACCTGATGAATCCCCAGGTGGGACAGTCTCTGGATGACCTTTCTTTCAGTCTCGGCTTGACACTTTATCTCCA
n288621:4318606	2.80261	3.13877	2.6715	2.23051	2.27516	2.31467	4318606	586	NONMMUT062055	1800	| AK135306 | mRNAlike lncRNA | Mus musculus | Mouse noncoding transcript | FANTOM3 | 6720466E23 | http://fantom3.gsc.riken.jp/db/annotate/main.cgi?masterid=6720466E23 | -1.1239800 | -0.2742769	NOCODE4.0		chr7	70355688	70357488	-	CTCTTGAGGCCCAGTGATGTTTGAAAAGTGTCTGGTTTTCCATTTCGGGCCACACCTGAGCCTTTTGGCTGCCTCCAGTCTCAGTACAGCCACAGCCCAGGTGGGTGGAAATGGCTCCCACCCCTCACAACTAAATTCTCAGCTGATTCTTTTGTCATGGGTGAGAAGCAAAAGGGGCCCCTGACTAAGAATAACAAACATTTGGACATTGGCAAGGCCTGGTACCTAGTCACTCACTCCAGATCTTTAACCTTATAGTCAGAAAGCTGGAAGAGACTGTGAGTTTATGGGATAAACTGATAGGAGGACCATAGTGTCTTCTTTATTATTTAAAGAAGTCTGAGAACTAAATCATTAGCTGAATGTCCTGCAGACTCATTCTCAACCTGCCGTCTTATA…
n279395:4318608	0.95947	1.26142	1.4647	1.01017	1.3567	1.37617	4318608	552	NONMMUT067927	1767	| AK043230 | mRNAlike lncRNA | Mus musculus | Mouse noncoding transcript | FANTOM3 | A730073D19 | http://fantom3.gsc.riken.jp/db/annotate/main.cgi?masterid=A730073D19 | 2.0414200 | -0.3365425	NOCODE4.0		chrX	123284027	123284588	+	CAGGCGCCTCTGAAAAGATACATTGCATTGAGTCTGGAGGAGACAGTATGATTTCACTACTTAGAATTTACAACTTTTATTTCATTTAATATAAACACTTCATTTTTACCTTGTTTTAAAGGTGTCAAATGATTTTATCTTAGTTAAGGGTTCTCTGCAAGAGTAAGACACTCATAGCTGCTGAGTACCTACCACCAACCACGTAATTTACATATTTTAAATTTTTATATTGAGTTATTCCTTACCATATCCTATAGCAGCTAGCCCTCAGGGCTTCATGTACTGCTTAGTAATGTGCACCATGCAGATATAAATGGTACGTGATACGCTGTTTCAGAGGCTCTTTGCATAGTGTACACTGAAGGCTCCAACAGCCCTTAACTACTTACATTCATTTTT…
n269368:4318644	1.28725	1.52951	1.63926	1.62407	1.30456	1.14389	4318644	94	NONMMUT005878	1870	| AK086352 | mRNAlike lncRNA | Mus musculus | Mouse noncoding transcript | FANTOM3 | D930023H24 | http://fantom3.gsc.riken.jp/db/annotate/main.cgi?masterid=D930023H24 | -0.8512940 | -0.2589667	NOCODE4.0		chr10	62858125	62859994	-	TGAAGTCCAGGCCATGCTAGTTTTGTAGCTCACCTGTCAGTCTAACAGCATCTCAATCCAAGTGGGCTCTCTGGGGAAAGACATACAACGAGTC
n265571:4318690	1.40002	1.32044	0.85966	1.48109	1.37649	1.18209	4318690	170	NONMMUT033412	1350	| AK157059 | mRNAlike lncRNA | Mus musculus | Mouse noncoding transcript | FANTOM3 | F830116C18 | http://fantom3.gsc.riken.jp/db/annotate/main.cgi?masterid=F830116C18 | -1.5906100 | -0.2781015	NOCODE4.0		chr19	3207056	3208404	+	AAGCCAAGTCCATCTAGTCTAGAGGGGGTTCCATGGTGTGCATTCAGAAGGTATCTTGGGACTAACTTCACTTCTATGACCATGGCTTTGAGAAGAGCACTGTCAAACGTCAACATGATTGTTCTGAGCACCTGTGAGGTGCTGGGAATGGTATAGACCCTTTGTGCACA
n266588:4318696	5.80247	5.00706	5.44291	5.15032	5.19659	5.17386	4318696	87	NONMMUT028700	3750	| AK089393 | mRNAlike lncRNA | Mus musculus | Mouse noncoding transcript | FANTOM3 | F730021B07 | http://fantom3.gsc.riken.jp/db/annotate/main.cgi?masterid=F730021B07 | 14.1027000 | -0.1580853	NOCODE4.0		chr17	24971374	25015782	-	CTGCACTTGGGAGCCTTCGGGATCCGCGGAGGGGCCGCGGTATTCGTGGGCTGCGCCGCGTGCAGCCAGCGGTCAGCTCCTCAGGAA
n287730:4318719	1.58101	1.66733	1.75575	1.71059	1.84541	1.89576	4318719	236	NONMMUT033201	1521	| AK136256 | mRNAlike lncRNA | Mus musculus | Mouse noncoding transcript | FANTOM3 | 7420496J05 | http://fantom3.gsc.riken.jp/db/annotate/main.cgi?masterid=7420496J05 | -1.5906100 | -0.2618993	NOCODE4.0		chr18	80302159	80303680	-	GATGCTGTTCGCTGCTAGGGATATACAAACTAAAGGACTGTGCGAGACCACACACTTTATTTATAAGGATGAAGAGGGGGAGAGAGAATTATAGCACGCATGTAGGTGGGCTGTGATTTGAAAAAGCAAACAAACAACCTGGAATGAATCGGAGCGCTGGATCCCCAGATGCTCTGTGGAAAGGCAAGTGGTATGGCTTGGGAAGTAGCGTGCTCTCATATACATGGTCTGACCCG
n281365:4318750	1.64037	1.51305	1.2812	1.50265	1.67948	1.42009	4318750	120	NONMMUT029985	4515	| AK138928 | mRNAlike lncRNA | Mus musculus | Mouse noncoding transcript | FANTOM3 | A530013M23 | http://fantom3.gsc.riken.jp/db/annotate/main.cgi?masterid=A530013M23 | -1.1525100 | -0.3429062	NOCODE4.0		chr17	50893153	50897671	-	TTCATCATGGTAATTGGCTTAAAGAAGAAAGCCAGATGGTCTTCTCATCAGATGCGGAAAAGATCTGTGATAATTCCACCATGACTTCAAAGTAAACATTGTAGCAAGACTGGAACTAGA
n282990:4318843	1.84343	1.75387	1.8113	2.47336	1.50421	1.65992	4318843	324	NONMMUT039642	1761	| AK038847 | mRNAlike lncRNA | Mus musculus | Mouse noncoding transcript | FANTOM3 | A230068F22 | http://fantom3.gsc.riken.jp/db/annotate/main.cgi?masterid=A230068F22 | -1.3299400 | -0.2384422	NOCODE4.0		chr2	126521201	126553662	-	GCGGACCGTTACAGAGCACCACAGCTGGACATAAGAGGGAGACAATGGTTCCCGGGAACCCGAGTGCCCGTGGGCAGAGCATCATCACAGCTCCTGCATCTCTGGCCCAGGAAACACAGAGGAAGAGGTGGTGGGAAGACTACCAGGAAGTCTGCCATGAGACTGTCTCTCATAGAAATGGCTGCACAAACAGGACCAGAACAACGGGCAGTATCAGGTGAAATGGTAACGTGGAAGCCGGTAATCTCATGCCGTTCATTTCCTAGGCAAAGACCCACAGACAATAATTGCTAAGAGAGTGAAAATTAGCTTCTCCCTGAGACG
n269131:4318901	2.7827	3.39501	3.0489	1.57156	2.08765	2.66362	4318901	508	NONMMUT073410	3768	| AK053067 | mRNAlike lncRNA | Mus musculus | Mouse noncoding transcript | FANTOM3 | D930039P10 | http://fantom3.gsc.riken.jp/db/annotate/main.cgi?masterid=D930039P10 | -1.5906100 | -0.3427614	NOCODE4.0		chrX	102394135	102397900	-	GAAATGCTATTGTAAGACTTCCACCCATCTCTTTATTCTATGGCTTAGTACGTAATAGCTCACTTACCTGCTTCTTCATTCAAAGTATGTTGACATGGTTTGACTTCAAGTATATGACAAAAGCAGAACTTCACAGGTATGAAAAGGGTGCGATGTTGGCTAGAAAGGGAAGGAATGTTTTTAATAACCTTTTCTGATCATTATATGCATTCCTTGAGACTACACCAAAACAAAACTCTACAAATGGTAATGTCTTTAATGTAAATGCAGCATGGGGCCTGAAAGCATCTCAGGGAATTTTTACATACAATTAGGTTAAATTTGTATTTTGAAATGGATATTTGACACCCCCCCCCTTCACATAGTATTTGGAAAATACCAGTTCACTGGGTTAGGAAA…
n284776:4319003	2.70917	2.79601	2.83858	1.72045	2.72135	2.3839	4319003	419	NONMMUT035307	3509	| AK036525 | mRNAlike lncRNA | Mus musculus | Mouse noncoding transcript | FANTOM3 | 9830127L17 | http://fantom3.gsc.riken.jp/db/annotate/main.cgi?masterid=9830127L17 | -1.0592200 | -0.3444466	NOCODE4.0		chr19	60530209	60533716	-	TGATGTATCAGTGGCCTTCAAGAGGATAACTGAGCTGAGGGGAGGAGAAAGAGACAGCTATGTGACTGTCTTGGGAAGAGAGTGGTAAACAGAAAAAGATCACTAGCTCCAAAGCAAGCTGGAAAATGAGGTGGAAAAGACAGGCCAGAGCCTTGACACTGGACTGGGAAATGAATTGGAATTGATTTTGAACTAATGGAAAGCTATGATGGGTTTTAATCAGAGGTGTGAACTATCTTACTTATACCTTTATATATGTTGCTCTTATCAAGAATAATAGGAAGCTTGAAGATAGTGTGGGGATGGAGCTGAACGTATATTGTATTGTGGATATGGTAAATTTTCATTATGTCTCTAATGATAAAGATGCTGGGCCTTCAAATCTCAGAAATCAGAGCT…
n288069:4319007	1.30641	1.25301	1.21343	1.30526	1.21137	1.01552	4319007	143	NONMMUT069205	1267	| AK149110 | mRNAlike lncRNA | Mus musculus | Mouse noncoding transcript | FANTOM3 | 7120484C15 | http://fantom3.gsc.riken.jp/db/annotate/main.cgi?masterid=7120484C15 | -0.8180080 | -0.2706581	NOCODE4.0		chr9	55013772	55015038	-	CCAGGGGATGTTGTTATTTGTCCTATAGAGGGATGTGTAAGACTCAGGTTGTGGACCTGAGTGCTTATAGACACATCTCATGAATTCAAATAGAGTCACTATGTCAAACAGGGCATTAGGATTCTAACTTGGCCACAACTGTG
n276789:4319013	1.13287	1.70873	1.36671	1.83344	1.58892	1.33671	4319013	420	NONMMUT034047	4448	| AK046830 | mRNAlike lncRNA | Mus musculus | Mouse noncoding transcript | FANTOM3 | B830018G21 | http://fantom3.gsc.riken.jp/db/annotate/main.cgi?masterid=B830018G21 | -1.0102300 | -0.3035423	NOCODE4.0		chr19	17214313	17218761	+	AGAATTCTCTCGCTTGACCTCCAGACCTGTATTTCTTTGCTTGCTTGCATGCTTGCCTTAGCTTTGTTAACCTTCTCTGGGCTTCTGGGGAGATGGACGAATCCCACCTACATGGAAGCATTTTACACCTGCAGCTGGGACTGAATGGATGAACTGCAAATTGGGCATAGGCCCTTTCAAGGGAGCTCTGTCCAGCTAAGAATGAAGGGAGATGTAAGGGTCCTGTCGTGGCCTCCCATTCTCTACAGATAGAAGGAACATTCTGCCTGCCTCACCACTCCTCCTCCATAAAACACAAGTGTTTTTAACTGCTATTAAACAGGACTGCCACTTGTCTTGTAAGGAACCTCCTTTAGTGCATGCAAGAAATGAGACCAGCCTGTCACTGAACGGTAGGTC…
n291997:4319035	1.4491	1.31626	1.26375	1.61286	1.13281	1.10972	4319035	1203	NONMMUT070166	1749	| AK016189 | mRNAlike lncRNA | Mus musculus | Mouse noncoding transcript | FANTOM3 | 4930562D21 | http://fantom3.gsc.riken.jp/db/annotate/main.cgi?masterid=4930562D21 | -0.8984790 | -0.2814993	NOCODE4.0		chr9	79688775	79690907	+	CGTGTCTTTTCCGTTAGCGCTCAGCTCAGAAGTCATCCAACTTTCCACAGCAGGCTGCAGAAGACCTGCTCCTGGATAACACGTGTGTGGAAACAGAACCAGAATCACCACTCCAGAGGACAAAGTTCACTGTCGGCAACTCAATTCAGCTACTTAAAAGCAGAAGCAGTTTGTCAATACCTAACAACTACATTGAAGTTCAGTTTTAAAACTGCCCAAGTAGACATCTCTCTTCCTTATTTATTGCCTCTCCAAGTCTGACTTAGCTTTATTCCTCTGGCAAGCAGTTGAGCCACAGAAAAGAACCTGGATTGGCATTCCATGATCATGGTAAAATTCCCTGGCGATGTCAGGCTGCTTATACCCCACAACGTATGATTTTTTTAAATTATGAGATAG…
n282681:4319037	1.85303	1.59098	1.69135	1.7316	1.64096	1.48448	4319037	172	NONMMUT025079	974	| AK039268 | mRNAlike lncRNA | Mus musculus | Mouse noncoding transcript | FANTOM3 | A330009N23 | http://fantom3.gsc.riken.jp/db/annotate/main.cgi?masterid=A330009N23 | -0.6282700 | -0.1705884	NOCODE4.0		chr15	101221547	101225150	-	AAGAGCTACGCTTTCACATCCCGCATCTAAGATGCGGTACAAAGCACGAGGCCCTGAGCCCAAGAAGCCGAGTGTTCCTGCGGAGGGGGAGTTTTTGGGAATTCGCAGCACTACTTCTAAGGGGCCATTAATCTCTCTCCCGCCCAGGGCTCCAGGACCCTCAACTTGTTCG
n272525:4319090	1.65268	1.45897	1.5508	1.28907	1.28347	1.37926	4319090	529	NONMMUT051502	3123	| AK051063 | mRNAlike lncRNA | Mus musculus | Mouse noncoding transcript | FANTOM3 | D030064C03 | http://fantom3.gsc.riken.jp/db/annotate/main.cgi?masterid=D030064C03 | -0.9643430 | -0.3268568	NOCODE4.0		chr5	23772550	23775668	-	CACGCATCAACCTGTGTGGTCCACACATTCCTGCACCCACCTCTTCAACAGAGGAATGAATTTTTTTTTTAAAAGATTTATTTATTTATTATCTGTAAGTACACTGTAGCTGTCTTCAGACAATCCAGAAGAGGGAGTCAGATCTTGTTACGGATGGTTTTGAGCCACCATGTGGTTGCTGGGATTTGAACTCTGAACCTTCAGAAGAGCAGTTGGGTGCTCTTACCCACTGAGCCATCTCAGCAGCCCGAATGAAATATTTTTTAAAAAGAGTTCTGGGTTGTTTGTTTGTGGTCTTGTGATCACATAATTTGTAAATGTGTCCTGTTTCTCAAAATAATTTCTGAAACTAGTTGGGCACGCGGGCGGGCACAGGCCTGGGGCCTTAGTGCCCAGGAG…
n277211:4319102	3.48382	4.22608	3.22986	1.71229	1.81684	1.57202	4319102	238	NONMMUT051172	3013	| AK046183 | mRNAlike lncRNA | Mus musculus | Mouse noncoding transcript | FANTOM3 | B230347E09 | http://fantom3.gsc.riken.jp/db/annotate/main.cgi?masterid=B230347E09 | -0.5086040 | -0.3625519	NOCODE4.0		chr5	7071180	7074192	-	CCATCCAAGAAGGAATCTGCATTTCTCTCATTTTAGTCTATTCTTCACCCCTGAATTTCTTTTATTTTTTCCTGGCTAATACTTAATGCTGGATCCTGGAGTCTTATTTCAGGCCTAGTTCATCCTATTCACAAAAGAGTGACTCAGATTAAACAGAGTTGAGTAAAGGTGAATTAATACACTAATTATAAATAAACCTTCCTTTTGTATTTCAGCTCAATTGCAAGTATTTCAGTTC
n282499:4319113	4.74707	4.31751	4.2876	2.81611	3.3268	3.54397	4319113	370	NONMMUT037069	1663	| AK039499 | mRNAlike lncRNA | Mus musculus | Mouse noncoding transcript | FANTOM3 | A330050O07 | http://fantom3.gsc.riken.jp/db/annotate/main.cgi?masterid=A330050O07 | 0.2697310 | -0.4221661	NOCODE4.0		chr2	42206697	42208361	-	TGTGTGGACATATCAGAGACTTATCTTAGAAAGGCAATTTTCAGTTGTCCCTCAGTGAAATCAATGGAGGAAGTAAATGATTTTTACCATTAATCTAAGCAAGGAGAGAAAACTCAATCAATAGTCTGTCTGACAAGAAAGTATGCGAGTAGACAGGATTTCTGATGGAAGTGTTGAGAAGTCATAAAGATATTTTAGGGTAGTTAAATGGGTGTATTTTAATTTACTGAGATTCATCAAAAAGAGAGGGAACATAAGGCAGAGATTATGATTTCTAGGTTGTAAATGTTCCATTCAAGATGTACAAATACACAAAGGTGTCAAAGATTAAGGACTGGAATAAAATTGATCATTCCACTGATAATGGGGC
n292095:4319148	1.9325	1.42746	1.73599	1.08691	2.0863	1.93651	4319148	320	NONMMUT009328	794	| AK016100 | mRNAlike lncRNA | Mus musculus | Mouse noncoding transcript | FANTOM3 | 4930553C11 | http://fantom3.gsc.riken.jp/db/annotate/main.cgi?masterid=4930553C11 | -1.2333900 | -0.2717274	NOCODE4.0		chr11	39307702	39390225	-	CCCGCTGTACTTGAAAGATGGGATGGGCTTTCCCCTAAAGAGCTGCTTCTAACCTCCCAACGGAAGGCCTTCCTGTGCTCCAGCAACTGACAGAACCAAGAACTCTTGCCCTCATGAGAACTGTCCAGCGCCCCCTCTCTCCCTGCCCTCTCCTTCCTTTGGCCCCAGAGACCTCAGACTGCTCCTTGTCTACCCCCCACTGGACTAGGGTTCCCTGGCTTCCCATAGCCAGACACCCACCCGGCGCCACTTGGAAAGCATGCAGCAGTCCTCCGGCATCCACCCGCCCAGAGCACCAGAACTCCGGTGGGACTCAGGTT
n290958:4319151	1.69471	1.69969	1.67177	2.0271	2.03617	1.72441	4319151	408	NONMMUT050746	1324	| AK019903 | mRNAlike lncRNA | Mus musculus | Mouse noncoding transcript | FANTOM3 | 5330422M15 | http://fantom3.gsc.riken.jp/db/annotate/main.cgi?masterid=5330422M15 | -1.1057900 | -0.2880217	NOCODE4.0		chr4	150978642	150979963	-	TCTGACCAGCGCAACTGAAGAAAGGAAAGGTTTATTTTAGCTGCAGGCGTAAGGGTTCAATCCATCACGGCAGGAAGGTGTGAGGACAGGAGCATGAAGCAGCTGGTCACAGGGCATCCACAGTCAGATGTGGTGAAGCAGGGAATGGTGAGTGCGGGTGCCGCACTCCCTTTTTCCGCCCAGCTGCATCGTAGAACAGAGCAAGTTCATACCTGTCTGAACGCAACCACAAACCCATGAGCATTCTATCTATCTAACTTAGCTTTTGAGGCAGGGTCTTTCTGTGTAATCCTGGCTGTCAGAAAATCTCTGTAGACGAGGCTGGCCTCAAACAAACTTACAGGGATCTGCCTCCCGAGTGCTGGGATTAAAGATGTGTGCCACTGCACCTGGCTTTAT…
n294637:4319196	2.02348	1.90759	2.09694	1.50985	2.12904	2.04371	4319196	197	NONMMUT020623	1259	| AK013359 | mRNAlike lncRNA | Mus musculus | Mouse noncoding transcript | FANTOM3 | 2810457G06 | http://fantom3.gsc.riken.jp/db/annotate/main.cgi?masterid=2810457G06 | 0.2619520 | -0.1431893	NOCODE4.0		chr14	46883697	46885064	-	GCATTGCAAGTTTTCAGCGCGGGGAGGATCTGTTGCTGGTGCTGGCGTTCGCAGACACAGCCCCAGAGGCCACTCCGGGTGGGGTGTGCAGGGAGCACTTGCGGGTCACAGCCGCAGCAACAGGAAGCCGCGGGGTCTCCTCCCGCACCTGGGAAGGAAGTGTGCAATAGCTCAGCTCGCGCATCCGAGTGTGGAGA
n276035:4319209	5.09152	4.59675	4.57491	3.16884	3.62844	3.61583	4319209	785	NONMMUT040484	1968	| AK047595 | mRNAlike lncRNA | Mus musculus | Mouse noncoding transcript | FANTOM3 | B930096H10 | http://fantom3.gsc.riken.jp/db/annotate/main.cgi?masterid=B930096H10 | 0.3387850 | -0.2154125	NOCODE4.0		chr2	151621257	151632567	-	GGCCTTTCTTCCGACTCTCTGCGTGGTCAGCCATGGAGAACACAAATAGTGTATCCTGGTTAACCCTTTTAGCTTCTGCTGCGAACAAGTCGTGTTATTTGTCTGGCCTTGTTACCTCACTGGTAACTGGTCAGTGTAATTAAACTTAGACTCAGAGGAGCAAATTGGAGTGAAATTAAACTGAATTAGGAACCCCCATTTGTGCCACTTTAGGGTTCAGCCCACAGTAGATGCACAGTAAGTTCCAGGGAAAAGTCTGTGACTCTTGCTTTCTCCTCCCCACAGGGGTTTAAACAGGCCAGGTGCTTGCAGAACAGAACAGTCACCTAGAGAAATGTCCCTCAGAGGCTGTCACTCACTGTCAATCACTCTGAACGGTGGGCTTTGGAGCCTCACGTC…
n281897:4319238	1.96698	1.3615	1.30679	1.28974	1.94893	1.58522	4319238	634	NONMMUT031639	1095	| AK079772 | mRNAlike lncRNA | Mus musculus | Mouse noncoding transcript | FANTOM3 | A430063G02 | http://fantom3.gsc.riken.jp/db/annotate/main.cgi?masterid=A430063G02 | -1.2420400 | -0.3307285	NOCODE4.0		chr18	20966659	20967751	+	TGTGCTCTGGTACCACGTTTCTGTCTCCTTATATCTTCCTGCTTTGTTCTATCCCAGAATTTTTTCTGCCCCCCAGATGTCCCACCTTCTATTCTACCCTTTCCTATAGGTCGTAGATTTTTTTTAATTGACAGGTGATTCATCGAATACATAAGATATTCTTTCTACACCTTGAATTTATTCCCTTAGTATTACACACTCAAATAGACAAGAGCAAATAATTAGCTTTCTAAATAGATATAGTAGACAAAGGAGAAATATGATGGAGACAATATCTAGGATTTAATTAGTTCAAGAAAGGGTGTGTGTGTATACACTCACACACACATACACACACACACACACATATATATGGAATTTATTGGGTTGATTTACAGCTGCAGTCCTGCTAATTTAACA…
n267051:4319243	1.55199	1.2898	1.41496	1.31377	1.59288	1.26848	4319243	90	NONMMUT030500	2078	| AK143670 | mRNAlike lncRNA | Mus musculus | Mouse noncoding transcript | FANTOM3 | F430008D16 | http://fantom3.gsc.riken.jp/db/annotate/main.cgi?masterid=F430008D16 | -1.1750400 | -0.2346604	NOCODE4.0		chr17	73250985	73254144	+	CACAGTCTTCCTATCGAAGCTAAGGAGCAAAACAGCTGGGGGCTTGGGGGAGAATGCCGGGCCAGTGTGTCATCCTTCTTGGCTGGAAGA
n282059:4319261	2.93791	3.16183	2.90474	3.37294	2.7934	2.39286	4319261	261	NONMMUT051527	2596	| AK039943 | mRNAlike lncRNA | Mus musculus | Mouse noncoding transcript | FANTOM3 | A430034J02 | http://fantom3.gsc.riken.jp/db/annotate/main.cgi?masterid=A430034J02 | -1.0448200 | -0.3762008	NOCODE4.0		chr5	24153293	24155888	+	CTCAATGACCGAGGATCAAAGAAGCAAACAGGCAGAAAAGAGAAAGCCATCCATCCAAGCTGCCTTCAGCTTCACACTGGGCAGCAGCTGCCAGTGGAGTTGTTTCTGGGCCTGCCATTGCTAGTTGTTTATACGTGGATTTAAAATGTAGCAGAATGTGATGCTTCAGAGTTGTGAGGTCTTAGGTTTGAAGCATAGATAGTACATACTCCATTTTATCCCATAAAAAATGTGGAAGTCAGCTTCATACAGTAAGTTCTG
n280894:4319271	4.22019	4.17892	4.27962	4.33875	3.83958	4.06029	4319271	120	NONMMUT026712	2956	| AK041158 | mRNAlike lncRNA | Mus musculus | Mouse noncoding transcript | FANTOM3 | A530086I01 | http://fantom3.gsc.riken.jp/db/annotate/main.cgi?masterid=A530086I01 | -1.0704900 | -0.2975187	NOCODE4.0		chr16	43682102	43685057	+	TGCATACAATACAGATATTGCAGGGGCCAAGGGCTCCCGCTCCCGCTGCCCCACAAAGCATCAGGTGCAGTTGCTGGAGCCAGAGGATCTGAGAACCACGCCTCTCAACTCAGCACAGCT
n287502:4319469	0.75568	1.10928	1.15575	1.16161	1.00545	1.04154	4319469	74	NONMMUT004556	2824	| AK033270 | mRNAlike lncRNA | Mus musculus | Mouse noncoding transcript | FANTOM3 | 8030480O22 | http://fantom3.gsc.riken.jp/db/annotate/main.cgi?masterid=8030480O22 | -1.2014900 | -0.2534124	NOCODE4.0		chr10	4611996	4671885	-	AGTGAATTCTAAAGCAAGTTTGGGAGATACAGAGACAGTTTCCACTTTGGATAAAATCATCAAGGTGAAACTGG
n285688:4319617	1.3734	1.89763	1.59445	1.48544	2.33106	1.88031	4319617	443	NONMMUT017063	1702	| AK035328 | mRNAlike lncRNA | Mus musculus | Mouse noncoding transcript | FANTOM3 | 9530018C24 | http://fantom3.gsc.riken.jp/db/annotate/main.cgi?masterid=9530018C24 | -1.0061700 | -0.2681936	NOCODE4.0		chr13	37779739	37781442	+	CCCAAGTGCTGAGAAATCCATAGTAGCACCACCCTCAGAGTTAGGTCACCCAGGAACTTGGGAATTCGTGTCAAGTTCCATTTATTGCCAAAGAAGCCCACGTGGGTCAGGATGGAGCTTGCTTTGGAAGAGTATGCCTGGGAAGTTGAGCTGAATATGATAGCACATGCCTGGGAGGTGAACAAGGATCAGGAGTTCAAGGCCACCTCGTCTCAAGAAGCAAAAACAAACCGGGGGGAAAAATCGTTATAAATTGCATCATATTCTAAACATGTAAAAGGAGGTTGATTATTTTGTTGTGAAGACTTTTGTAGAGATTTTATTCACACACACACACCAAAATAGGGTTTAATTTTTACTGGCTGGAGAGTATAAGAAAGGGTTGAAGTAACCCTGGTT…
n266129:4319664	2.47784	2.7175	1.95897	1.34834	1.90502	1.84967	4319664	204	NONMMUT018143	1990	| AK156225 | mRNAlike lncRNA | Mus musculus | Mouse noncoding transcript | FANTOM3 | F830012L05 | http://fantom3.gsc.riken.jp/db/annotate/main.cgi?masterid=F830012L05 | 2.9777300 | -0.2299316	NOCODE4.0		chr13	68798357	68800397	+	TAGACCTCGGCGTGTTTTTCTTGTGTGTTGTATGGGCAAGGAGTCCATTCATATGTGATTAATGTGATGTACATATGTAGTGTGTATGCCTGTGTCTCTACATGACCCATACATATGACCCATACACACAAGTGTTTCATGTGCTGTGGGGGGTGGCATGTGCATTCATAGTCCATGAGTGTATGCACCAGGTCAGAGGTTCCT
n285850:4319762	1.42472	1.432	1.49066	1.56514	2.45697	1.76954	4319762	203	NONMMUT009671	388	| AK020516 | mRNAlike lncRNA | Mus musculus | Mouse noncoding transcript | FANTOM3 | 9430090N21 | http://fantom3.gsc.riken.jp/db/annotate/main.cgi?masterid=9430090N21 | -1.2470000 | -0.1538219	NOCODE4.0		chr11	51756488	51756874	+	ACTGCGAAAATACCCGGCGTGGAGAACGTCACCTTGCTGACAGTCCCAGGGGTGGTGCGGATTTTTAGAATCGATTGGGTGGGACAGGAGAGACCCGGCTCCTCTTCCGGGATTCTCTGAGGATTACCTGAGACGACCGATGTCCTCGGCTACCGCTGGTGGCCCAGCCGATGCTATGCCAGCTGTAGAGTGCAAGAGAATTT
n277919:4319764	1.5176	1.65027	1.7738	1.67874	1.72128	1.50675	4319764	478	NONMMUT008931	2055	| AK045182 | mRNAlike lncRNA | Mus musculus | Mouse noncoding transcript | FANTOM3 | B130044B01 | http://fantom3.gsc.riken.jp/db/annotate/main.cgi?masterid=B130044B01 | -1.1794500 | -0.3435176	NOCODE4.0		chr11	23752638	23754693	+	ACCGGGCTAGCCTTCTTATATTTGATTCCCTCTGCTCAGTTATGATGCCTGCCTAGCTCATCACTAAAAAATGTACCATGAAATATATGAAAACACAGCTGTACAAGGTCTTGCTGTGTACTTTAGCCTGGCCTCAATTTTTTTCATTGACAACAGAATACACTTTATGCCATGTTATATGATTACAATATAGGAAATGAAGTATTTTTATTAGAGAGGGTTAATACTAACAATATTTAGCAACAGTTTCAAAGGGTCATTTATGGAAAACTTCTCAATAGCTACAAATATTACTCATTTGCATATGTGTAATACAAATGATGATGGGGGAACTCCCCTACCACCATCCAGTCATACTTGTTCCCACATGGAAAAACCATGACATCATCTGAGATGGGT…
n286111:4319798	2.43561	2.72426	2.83212	2.62231	2.32403	2.37555	4319798	143	NONMMUT023021	1404	| AK034792 | mRNAlike lncRNA | Mus musculus | Mouse noncoding transcript | FANTOM3 | 9430039I05 | http://fantom3.gsc.riken.jp/db/annotate/main.cgi?masterid=9430039I05 | -1.5906100 | -0.2662790	NOCODE4.0		chr15	32049950	32051353	+	TCTTCTTAAAGTGGCCGTGTCTGTCTGTCCTGACTAACATCTTTCCGCTCTGAAAGACTAGTTGCTGTTGGTAACAGCTGCCTCTGGTATGCCAACTGTGCCCATGACGTCATAGTCCCCTTGTTGATACTTGGGGCTACCTT
n283468:4319812	1.59615	1.50772	1.40125	2.53315	1.49372	1.46393	4319812	568	NONMMUT052687	3205	| AK038236 | mRNAlike lncRNA | Mus musculus | Mouse noncoding transcript | FANTOM3 | A130089B16 | http://fantom3.gsc.riken.jp/db/annotate/main.cgi?masterid=A130089B16 | -1.1413600 | -0.2528441	NOCODE4.0		chr5	72703950	72707155	-	TGCCAAACTCCATAGTCGCTGTAAGTATCACAGCTCTGAGGGGGAAAGGTAGCCCGCAGTCCGGGAGTCAAGGAATGCCATAAAGTCACAGAGCGCAACAAACCTCACCCAAATGATGAGATGTACTAGGAAAGATACAAGACGGTGGGTGTCTTCCTCTGCTCTGGTGAGAAGCAGCAGGGAGCTGAGCAGGAGGCGCGCTTTAGGGGGGAGGTGGTGTTCTTGGGGGCGGGGTTTTCCAGGGTGGTGATTACCAGGATGGGGAATTGGAGGGATTTTAAGTCCTGAGTTTGGGGCAAGCTGAGGGATTGGTGGGGTTTTGAGGGTTTTTGAACCCGGAAGTGAGCTCAGACCTTTTACCTCCTACAGTTACACTTGTCCCAAGTGTTTCATATATGC…
n279733:4319819	1.6019	1.49114	1.18099	1.62295	1.27649	1.78264	4319819	280	NONMMUT045922	2471	| AK042830 | mRNAlike lncRNA | Mus musculus | Mouse noncoding transcript | FANTOM3 | A730028G06 | http://fantom3.gsc.riken.jp/db/annotate/main.cgi?masterid=A730028G06 | -0.4351270 | -0.3648128	NOCODE4.0		chr3	158033939	158036409	-	GCCTTTAACTCCGTTTCAGAGAATATGACCTCTGCCAGCATCTGCACACACATGGTGCACATAAAGGCTCATACAGGTACACACACAGACATAAATTTTAAAATTTTTTTAATTAGACATTCTGCATTATTGAAGTAGCGCCAAATAAAATAAAAGATCACATCTTTTGGGATGTAGTTCAGTTATAGAACACTTACATATCTTGCAAAGACGTTGGGTTCTATCACCAGCTCTGGAATACTGAAAAGCAGCCCTCTTCTGTCCTGCTAAAGATTAGGCA
n266945:4319980	1.70999	1.70948	1.88008	1.25785	1.14871	1.46495	4319980	1217	n266945	1981	| AK144024 | mRNAlike lncRNA | Mus musculus | Mouse noncoding transcript | FANTOM3 | F530109J04 | http://fantom3.gsc.riken.jp/db/annotate/main.cgi?masterid=F530109J04 | -1.5906100 | -0.2796898	NOCODE3.0		chr5	8893720	8901304	+	CACAGCGGTGCTTCTTGGACATGGTAACTTTTGTAGGCTTCTGTCTGGGTTTCATTTTTTTCTCTCTTGCCCACTCTCATCTTCAAAATGTCTACTTTTTATGTTTGATGTTTTGGACTAACAAGAGTAACTAGAATTGAATGTGACACTTTACTAAATATCAACGACCTCAGTAAAGGTTTAAAGTAATGGAGTCACATGAGCTCATGTCACCGCAAAAAAGTCACTGCAAAAAAGGGCACACCAGTACCATTGTGGTAAGGAGCAGATGGCCACACTTGTCTTCATAGTAATTAAATTTAATCTAGAAATATTTCCATGTCTTTTGTTTTTGTTTTTGGTTTATTGTTTATTGTTATACAGGGTTTCTCTATATAGCCCTGTCTGTCCTGGAATTCA…
n286151:4320064	1.93558	2.21215	1.93006	2.45675	2.09538	2.23766	4320064	589	NONMMUT034782	1548	| AK034730 | mRNAlike lncRNA | Mus musculus | Mouse noncoding transcript | FANTOM3 | 9430029N07 | http://fantom3.gsc.riken.jp/db/annotate/main.cgi?masterid=9430029N07 | -0.7602630 | -0.2438777	NOCODE4.0		chr19	42786542	42788090	-	GCCCAGCATAGCACTGGAGGTCGGAGGGGAGGGAGGAAGGGAAGGAGGGAAGAAGGAAGAGAAAAGACAAACAGGTGGACCAAAGTCAGGAAGAATGTGGGAGGATGGGAAAGGAGACAGATGGGTTGTTGTTTTTTGGGTTTTTTTGTTATTTGTTTTTTGGGTTTTTTTTGTTTTTTTTTTTCCTTGAACATGTATCAGAATCTCTTCTAAGTACTTGTCTGGGGGCAGCTGCAGGGCCGCTGATAACAGCAAGGTGATCAGAGGCCCTTAATGCCAGGCCCCAGGCTAGTTTGCTTTACATATATAGAAGCCGCATAATAAAGTTACTGTTGTTATCCCAAGCACTTGTGAGGCATGGGACGGTCGCTAGGCTGCCCAGCATCACACAGTGAAATG…
n292358:4320202	1.99703	2.3988	1.93292	1.69881	1.97905	2.05854	4320202	108	NONMMUT052003	393	| AK076868 | mRNAlike lncRNA | Mus musculus | Mouse noncoding transcript | FANTOM3 | 4930520J05 | http://fantom3.gsc.riken.jp/db/annotate/main.cgi?masterid=4930520J05 | -0.8196960 | -0.1738760	NOCODE4.0		chr5	36748617	36750437	+	TTCCGGTGCTGAGCGATTGCGTTACGGTCTGAGATGCCTGCTTCCGGCGCCTCCTAAAGACGTCACGCCCCTAACAAGTAGCCAAGCCTACTATCCACATGCCCAGAG
n277654:4320254	3.76529	3.64117	3.19646	2.92735	2.7041	2.89832	4320254	302	NONMMUT002225	1562	| AK140087 | mRNAlike lncRNA | Mus musculus | Mouse noncoding transcript | FANTOM3 | B230208L10 | http://fantom3.gsc.riken.jp/db/annotate/main.cgi?masterid=B230208L10 | -1.0138800 | -0.3662855	NOCODE4.0		chr1	106179978	106181550	+	AGGGGTACATATTAGACAGGAGTCCTACACGCTGAGCCTCATCTTTAGCCCTTTGTCTTTGTGAGACAGGTCTTGCTTTCTATATAGCTTACTATGGCTTTGACCATGAAACCTTTCTGTTCTTCTGCTGCTTTGGGCCACAGGTGTGAGGTAGCGGAATACTTGGATATTCATTTTAACCTACACTGGGCTGTGATTTCCTCATCTGTAAAACGATGAGCTTAGAAACAGGGCAAATCCAAGATCTCTTCCGACTCTTATCATTCTGAAACTCTTATCAGGAAGCCTAATTGATGCAGATT
n421213:4320294	5.88312	6.16412	5.94206	6.20935	5.99109	6.38718	4320294	217	NONMMUT055497	4620	| NULL | lncRNA | Mus musculus | | UCSCGeneNoncode | uc009auf.1 | | -0.9704730 | -0.2798259	NOCODE4.0		chr5	150599931	150607003	-	CAGATGGCGGGTTCATTCCTTCAGAAGTTGTAAGTATCCGGCCTGATACTGTTAGCTCTCTGAGGATTTCTTCTGATCGTCAGTTTTCAAATGAGAGCTTTGACGGAAAGCTGAAGATATGGGAAACCTGGGAGCCAGTGCAGTGTGGACTTGCTGAGGACAGCCAAAACATAAGCAGGAATGGTCAGTCCTTCGGGCCACTAGCACAAGAATTTGC
n272249:4320335	4.01854	3.94634	4.34617	4.43546	3.96453	4.22426	4320335	262	NONMMUT055478	611	| AK051303 | mRNAlike lncRNA | Mus musculus | Mouse noncoding transcript | FANTOM3 | D130032E05 | http://fantom3.gsc.riken.jp/db/annotate/main.cgi?masterid=D130032E05 | -1.0893000 | -0.3158126	NOCODE4.0		chr5	150375729	150376336	+	GCCCATCGTCATGAGACGTGACATATCTGTGACATGAACTTCTAGGCCGTCAGTTTCTCACTCTTTTGCCCTGATCTAAAAGAACATGGAATTGGAGGTCCTACTCAGTGCTAGAGGCAAGGAAGAACCCTGTGTGCTGACAGATTGGAAATGAAAGGATAAAGCTGTTTTTATCCATGAGCAAATATGGTAGAAAACTGCAAAAAAAAATCCGTGCTTGGTGGGACACACTTATAATCCTGCAGCATTTGAGAGACGAGGC
n279992:4320345	3.2442	2.60702	2.29504	2.74079	2.1258	2.0151	4320345	365	n279992	1260	| AK080405 | mRNAlike lncRNA | Mus musculus | Mouse noncoding transcript | FANTOM3 | A730001H03 | http://fantom3.gsc.riken.jp/db/annotate/main.cgi?masterid=A730001H03 | 1.4300000 | -0.3090332	NOCODE3.0		chr11	57518685	57529089	+	TCATGCCCTTGCACTAACTGGTGGAGTGTGTCTCAGTGGTAAGCCCTCTCCTGGCAAATATGGGTGAGATCTCCAACATCACACTCAAAAAGATCTTAGTCTCTTTTCCAGTTGCTATAGTAAAATACCCTGACAAAAGGAGCTTAGGAAGAGAGGGTTTTAGCTCACAGTTCCAGGCTACAGTCTGTCATTTCAGGGAAGCAGTGGCAGTCGTTGAGAACAGCTTAGACATATTACATCTGTAATCAAGAAGCAGAGAGCACTGAGAGCATGTTGCTGCTCGGCTCAGTAGCTGCAGGTCACCGGGCTTGGTGAGCTGTGCCTTTACCCACTGAACTAGCCCTGGCCCATCCTAGATGTACTTA
n266459:4320387	1.33373	1.13502	1.0123	1.31429	1.33484	1.10538	4320387	264	NONMMUT058048	483	| AK155785 | mRNAlike lncRNA | Mus musculus | Mouse noncoding transcript | FANTOM3 | F730220K07 | http://fantom3.gsc.riken.jp/db/annotate/main.cgi?masterid=F730220K07 | -0.9685420 | -0.2678562	NOCODE4.0		chr6	93455074	93455557	-	TGCATTTATGCAAGGATTAGGTTTCAGAGGAGACAGAGTTAGAATTTTATGACACGTTGCAAAGGAACAAGGGCTCTTACCCAGTGGGATATCTTCCAAGCCCCAAGTATGTGGCTTCTAAAGCTAAACTTGGAGCTTGGGTTCTTGAAGTTGAGCTGAATAGAGTGAGGTTGCTCTCTAGTGTGATGATATATTGGGAATTGTCAGCAGATGTTAAAACGTAGCATCAGACCAGATGGGGCCAGACAGGGGATTAAAAACTGA
n274366:4320410	1.12834	1.16758	1.17593	1.24206	1.30061	1.1396	4320410	475	NONMMUT063993	1797	| AK082336 | mRNAlike lncRNA | Mus musculus | Mouse noncoding transcript | FANTOM3 | C230039C22 | http://fantom3.gsc.riken.jp/db/annotate/main.cgi?masterid=C230039C22 | -1.3212300 | -0.3512881	NOCODE4.0		chr7	133913790	133915587	-	CCCAGTGTTTTTATGCAGGGTCCTGGAGTTGGTTCAATAGTTCCACCGACATCCATACAACAAGCCACCCAGAAAGTCATCACCTGTGACTTACAGTGTTTAAGTGGAAGGGAAGTATACATACCAGACAACCGTCTGGGATCATAGTCCTTGATATAGGCAGCTCTCTCCAGTTATCCTACCACTATCCCCTCCCACTCTCACTCCCACCCCCAAACTTTATCAGATGGGTCTTTATCTAAGGCCCCCAAAGCTCAGCCTACTTAACATAAAACAAGACATATACACTCCTGTGGCTGTGGATGTAGCTCCGTTGGTAGAGTGTTCATCTAGCATGTACAAAGTCCCAAGTGTGATCCCAAGTACCTCATAATGTAGGTGTGGTGGGACATACCTATA…
n266758:4320444	2.28962	1.7322	2.01628	1.87662	1.76936	2.02807	4320444	273	NONMMUT055262	5045	| AK155129 | mRNAlike lncRNA | Mus musculus | Mouse noncoding transcript | FANTOM3 | F630203D16 | http://fantom3.gsc.riken.jp/db/annotate/main.cgi?masterid=F630203D16 | 0.2994490 | -0.3400782	NOCODE4.0		chr5	146286178	146292168	+	GCTGGGTGCCAAACCTAACCTAGTGTGGGGCATGCTCAGCTTCACGCTCTGAGTAGGCGGGTCTTGCCTCTGTTAATAGTTCTGTTGAATACAAACTTGGTATGAATGAAAGTGAACAGATGTCTTGTGAATGAAAGGAATTTACTTTGCAGTTTGTCTACTGTAAATAATTGTTACTAATTTATAGCCTCTATACCCATTTTGAAGATTTTTTTGTTACTTCCTGTGTTCCATTAGCTTTGTAAAAGTGATGACGCTGCCTTAGCATGAAGA
n288404:4320467	2.05947	2.43808	1.98999	1.70718	1.44884	1.62246	4320467	284	NONMMUT024840	462	| AK033021 | mRNAlike lncRNA | Mus musculus | Mouse noncoding transcript | FANTOM3 | 7030402F22 | http://fantom3.gsc.riken.jp/db/annotate/main.cgi?masterid=7030402F22 | -1.0096800 | -0.1475510	NOCODE4.0		chr15	96700172	96700633	+	CGCAGTTGCGTGTCGGCATAGACTTTTGGGTTGCACGTGCCACAGCGTACTAGGGAGGGTTTGCGTTTGACCAGCAAGCCAGACACACCTTTAATAAAAGAACCTCGGGCTGGGTTCTTCCGAGGCCGCCCAGGGGCGCCCTGTTCCCTCTTGGTGGACACTTTCCCTCCTGCTACCACCCCACCCCTGGTGCTAGCGTCTCCCCGGGCTTCCAGCGAGAGCGCCCTCGTTGGAATGTAGGCCTGGAGCTTTCTCTACAGCCCAGATCCCTCGGTGGTGCTTTT
n297062:4320499	3.47202	3.68797	3.30004	3.16064	4.09493	3.35529	4320499	68	NONMMUT049719	560	| AK131676 | mRNAlike lncRNA | Mus musculus | Mouse noncoding transcript | FANTOM3 | 1700000E03 | http://fantom3.gsc.riken.jp/db/annotate/main.cgi?masterid=1700000E03 | -1.4124800 | -0.2683451	NOCODE4.0		chr4	130107277	130107838	-	TTTTTATTTTTCGTGACCTGCAGCGGACCTCGGGCCTGGCCAGCTGTAGTTATCTAATGGGGAGACTT
n290801:4320506	3.32837	3.33412	3.28176	3.9222	3.42154	2.99852	4320506	345	NONMMUT019722	739	| AK017307 | mRNAlike lncRNA | Mus musculus | Mouse noncoding transcript | FANTOM3 | 5430414B19 | http://fantom3.gsc.riken.jp/db/annotate/main.cgi?masterid=5430414B19 | -1.1155800 | -0.3334211	NOCODE4.0		chr14	16271088	16271746	+	TTTGCCTTCTTATCAGTGGTGCACAGGATTTCAGTTCTTATCTCTGTCAGCAGCTATTATATATACATATATATAATGTTTTACATGTTGATACCTATAAAATCACATATATTTATATTAATATATGTGATAATTACATAAAACAAAATATTTTCATATATATACATATATGTACATATACATATATGTACATGTACACACATATATATATATATATATATATACATGCATATATATATATATATAAAACCATGTTAATAGAGCTGAAGTAGCATCTCAGTTTTGATTTGCCTTTCCAATAATGTTGAACATCTTTTAATGGGCATTTGTATATTGTCCTTGGAA
n284712:4320532	2.14976	2.6086	2.6755	3.17199	2.81839	2.52213	4320532	83	NONMMUT034691	3907	| AK036642 | mRNAlike lncRNA | Mus musculus | Mouse noncoding transcript | FANTOM3 | 9830144P05 | http://fantom3.gsc.riken.jp/db/annotate/main.cgi?masterid=9830144P05 | -0.2969640 | -0.2889925	NOCODE4.0		chr19	40593547	40597452	-	GGACCAAGCAGCGATGGAAATTTGCTTTGTGGGAATTTGAAAGCCAGGCAGAGAGGGTTGGAGGTTACTAATACTCTGAAACC
n281345:4320552	4.30806	4.25506	4.21241	3.42835	3.30195	3.50377	4320552	359	NONMMUT048408	1892	| AK040706 | mRNAlike lncRNA | Mus musculus | Mouse noncoding transcript | FANTOM3 | A530017F16 | http://fantom3.gsc.riken.jp/db/annotate/main.cgi?masterid=A530017F16 | -1.1294500 | -0.2939445	NOCODE4.0		chr4	103217701	103219592	+	GCTGTCTCTGGTCTTTAAGTACCTGAAAGGCCTCCAGGCAGAAGTGAGACGTGAAAGACTGAACAAAGCAAAACAGAACCATTCCCAAGGCTTAGAAACAAGAGGGGTGATTACTGCATGTCCTTTCCGTGGAGTAAACCGATTTATCAAATGAAGGCTTGACACACTACGCCAGCAGGGATGTGCACCTTGGGGTATTAGAAGAATTCAGCTTGTAGGAAACCAGAGTTAGTACAAATGAAATTCAGTCACGGGGATCCTGGCTTTCCTGTGTAGAAAGCACTTCAGAGCCTCAGCATTCAGCCTTACAGAGTGTTCACCGGGTTTCCATTTTTTTAGCCTAGTCAGTTCAGTGCTCC
n278992:4320569	1.75706	1.96864	1.63726	2.22683	1.7545	1.72073	4320569	502	NONMMUT067722	1321	| AK043721 | mRNAlike lncRNA | Mus musculus | Mouse noncoding transcript | FANTOM3 | A830024B01 | http://fantom3.gsc.riken.jp/db/annotate/main.cgi?masterid=A830024B01 | -1.0327600 | -0.2057491	NOCODE4.0		chr8	125224399	125227323	-	ACCCGGTTGGTGGAAACTGATCATGGACATTTGATTATAGTTATTAATGGGGAGAATGGGAGACAGACCGCTGAGCGGCAGGCTAGCGCTAAGTGAATGTGTATGAGATTCCTGGAGGGGGATTAATTTCTGTTTGCTTTTCATCTCTCAGCTACCATCTGAATGTGACACCGAGTCTAAGCGTGACTTGTCACAGCCTTATCAGTATTCTGTGCCTTGCATGCTGGTCACATTATCTCCGCTGGATGTACCAAACGAGGGGTCTCTTGCTGTGGGGGTTCATTTTCCTCTGATTCTAATGCGGAACTGGGGTTAGCTAGTGATTGGCTTTTCAGGGGAGAATCGTACCTTGGCGTGTCAGAAAGACACTCTTCAAGCAAATATTTGCCTCTCTGTGTG…
n271568:4320571	2.04169	2.42603	2.51377	2.09259	2.90065	1.67357	4320571	65	NONMMUT056256	1416	| AK084289 | mRNAlike lncRNA | Mus musculus | Mouse noncoding transcript | FANTOM3 | D230018F04 | http://fantom3.gsc.riken.jp/db/annotate/main.cgi?masterid=D230018F04 | -1.1546500 | -0.3177610	NOCODE4.0		chr6	32939750	32941166	-	GCTGCTTCCCTTATCGAACATCTAAGCAACCCAGACTTCCCTCGAACGATTGGAAAAGCAGCGGA
n275754:4320636	2.1935	2.10434	2.14051	1.50985	1.56892	1.30543	4320636	232	NONMMUT035532	4693	| AK081284 | mRNAlike lncRNA | Mus musculus | Mouse noncoding transcript | FANTOM3 | C030044O22 | http://fantom3.gsc.riken.jp/db/annotate/main.cgi?masterid=C030044O22 | 2.0142900 | -0.2743994	NOCODE4.0		chr2	7003153	7007842	-	CTTAGTATGCAAACCTGGCTCTTTATACAGACATTGGGAATCCAGCTCAGGTCTTCATGCTTGCAAGGCAAGCTCTCTTCTCGGTCCCTACTTTATAATCTTATCACTGCCTTGTCAGTTATTACAGTAAGTAGGCTTTCTTTCAAAGATCATTTTTAACTTGTATGTTTAAGTTTGCAGTTTTACTTACAGTTAGGATTCGATTGCAGTTCTGTGGCTTTAACCTGTCTCA
n288334:4320738	1.44043	1.11608	1.2498	1.51379	1.47495	1.1396	4320738	162	NONMMUT025936	1414	| AK148575 | mRNAlike lncRNA | Mus musculus | Mouse noncoding transcript | FANTOM3 | 7120410E24 | http://fantom3.gsc.riken.jp/db/annotate/main.cgi?masterid=7120410E24 | -1.0019500 | -0.2907191	NOCODE4.0		chr16	22525273	22526687	-	AGAGGGGACTAAACGTCCAGTCTCAAACTGTGGGCTCTCCTGTGCCTCTCAGCATCTGTGGAAGGCTTTGGAAGGGGCTGTGCTGTGCTGATGACGGGAAGGAGGAAAGGCCATGGCCGAGGAGAACCCAATCTTTGAATGCTCCTGTAAGAGGTCTATTTG
n275789:4320768	0.72	1.06598	0.97958	1.24658	1.20932	1.26422	4320768	172	NONMMUT001384	2430	| AK081268 | mRNAlike lncRNA | Mus musculus | Mouse noncoding transcript | FANTOM3 | C030038I03 | http://fantom3.gsc.riken.jp/db/annotate/main.cgi?masterid=C030038I03 | 0.2653110 | -0.3142042	NOCODE4.0		chr1	68951930	68954357	-	CTACACTGAGTAAACTATTGAATGTTGAGAATAGGAGAATAGTTTACTCCAAAACAGAGTATACCAATTGATTCCTGAATATCAAGTGGTCAGCTCTGAAAACACATGTATAAGTAACATTATACCAACATATATGCATATATATGAATTTGAAAGAGCGAGGAGCAGTATA
n272772:4320931	5.13712	4.4529	4.58289	5.80551	4.97785	5.05094	4320931	85	NONMMUT050357	1139	| AK050854 | mRNAlike lncRNA | Mus musculus | Mouse noncoding transcript | FANTOM3 | D030026G11 | http://fantom3.gsc.riken.jp/db/annotate/main.cgi?masterid=D030026G11 | 2.7304900 | -0.2255604	NOCODE4.0		chr4	141664222	141665360	+	TGGCATCAGGGCAACGTTGGGTGCTGGAGTGGCTCTAGGCGGTCCAAACCTCGGAACCCTGGGGTGTGCGTGGAGCAGTTGGAAA
n278426:4320934	3.48725	4.61534	4.2976	3.82272	3.33717	4.55298	4320934	147	NONMMUT058035	2145	| AK044653 | mRNAlike lncRNA | Mus musculus | Mouse noncoding transcript | FANTOM3 | A930029O09 | http://fantom3.gsc.riken.jp/db/annotate/main.cgi?masterid=A930029O09 | -0.9732240 | -0.2100838	NOCODE4.0		chr6	92940368	93272889	+	ACTTTCTACCTTGACGTCATTTGGAGTAACAGCAGCCCATGTTGTGATAATGGAGACAATGAGTGCATGGGAAATTATCAACTAACAAACACAGTACACAGAAAGGAGCTCTGGAGACCAGGGAGCACCCAAGCCAATCCTGGAAAC
n277033:4320982	1.50375	1.1483	1.21802	1.45202	1.33162	1.15577	4320982	470	NONMMUT059811	1175	| AK080857 | mRNAlike lncRNA | Mus musculus | Mouse noncoding transcript | FANTOM3 | B230387P15 | http://fantom3.gsc.riken.jp/db/annotate/main.cgi?masterid=B230387P15 | -0.1503150 | -0.1831484	NOCODE4.0		chr7	5046948	5057116	-	AAAGACCTATGTCCAAGACTGGTGAGGTGGCCCAGGAGGGTCAACTGTCTTGCTACCAAGCTCAACAACCTTCTTCTGACTCCCTAACCTGAGTTTAACCCCTGAGACCCACATGATGGATAAAGAGAACTTGCTCCTGCAAGTTGTCCCCTGACCTCCAGGAACATGGCATGCCTGAACACACAAATGCATGCACACATACACATACACACACGCAAAAATAAATGTTTTGGGGTTGTTTTGTTTTGAGACAAGGTTTCTGTGTAGCCCTGGCTGTCCTGGAATTGGCTCTGTAGACCAGGCTAACCTTAAATTCAGAGATCCACCTGCCTCTGCCCCTCAAGTGCTAAGATCAAAGGCGTGCGTCACCACCGGTGACTGGTGGGGGTGGGGAGTTGT…
n277368:4320989	5.10814	4.91575	4.22438	2.88223	3.60973	3.00766	4320989	164	NONMMUT036006	960	| AK045916 | mRNAlike lncRNA | Mus musculus | Mouse noncoding transcript | FANTOM3 | B230323D23 | http://fantom3.gsc.riken.jp/db/annotate/main.cgi?masterid=B230323D23 | -0.9459800 | -0.1895595	NOCODE4.0		chr2	19910312	19911272	+	CTGCTCTCTTGCGAGGGCTTCTCAGCCTTCTTGTTCCCAGCTGCTGAAGATCTGGATGACACCTGGTTTGCTCAAAAGAGACCCTTGGGATTTTGCTCACTTGCTGTCTGGCGGGATCAAATCCCTTTGACATTCGTTTCTCTAGCTGTATTCTCCCAAAGATG
n281659:4321025	1.91463	1.45017	2.1964	2.05991	1.61278	1.82396	4321025	989	NONMMUT039422	2596	| AK040360 | mRNAlike lncRNA | Mus musculus | Mouse noncoding transcript | FANTOM3 | A430088O15 | http://fantom3.gsc.riken.jp/db/annotate/main.cgi?masterid=A430088O15 | -1.5906100 | -0.2960901	NOCODE4.0		chr2	120504842	120507437	+	CCAAAGTTCTCACCACAGGTTAGTGTATCCATGGGAAACAAAGCCCTAGTTTCTGGATAGAATAATGGAAAATACAATTAAAATCAAAGATTGCTTGTAATTTTGTTTTATGTGTATGGGTGTTTTGCCTGCATGGCTGGTGCCCATTAAGGTCACATCCAATTCCTTAGAAGTGGGAGCTAATGATGGTTGTGAGCACCATGTGGGTGCTGGGAGCCCCCCAGGTCCTCTAGAAGAGCAGTCTCTATGTCCCTGACCATCCCCCCAGCTTCACTACTTCTAGTTCTTGAGCACACTGACCACCCAGATCTTGTTCAAGATCACTGGTGTAGAACACACGAATGGGGGTATATTAATTACTATGTATGAAATTGAGAAATAGACAAATTTAAGATCAAA…
n271578:4321051	1.62775	1.30749	1.81521	1.58741	1.46877	1.31274	4321051	437	NONMMUT032963	3424	| AK051906 | mRNAlike lncRNA | Mus musculus | Mouse noncoding transcript | FANTOM3 | D230017O12 | http://fantom3.gsc.riken.jp/db/annotate/main.cgi?masterid=D230017O12 | 0.5052640 | -0.2883679	NOCODE4.0		chr18	72207830	72211251	-	TGCCTTCCTGTTGCATGAGAGATGACTTGCTCTTTTCCACCTTGTTAAAAGCTCCTATTATAGAAACTGTCAGGTCTATTAGAGTATCTTAATTACCACATCTCGGGCTGCTTTTAGCCTCTAGTGGGACAAAATTGCCATGATTTATGCCTTACTAACAATGATGTTTTTACATTAGTAGGCAATTAAAGAGCCCAACAGCACCACTGCAAACTTCAAAAAATGGTAGAAGGACTGCCATCATTTCAACTTAATTCAACTCTAATTGTATTTACAGAAAACCTATAAAAAATAATGCCATGTCAAAATGTTTGCCATGTTCTTAATAAATATGTGTAAGAAAAGAACAAGTCCTTGCCCCCTTTGGCTGTAGAAGCAGTATGTCAACATAGAATGTCA…
n277799:4321081	3.17702	3.13144	3.38399	4.71024	3.83214	4.4041	4321081	255	NONMMUT059559	980	| AK020953 | mRNAlike lncRNA | Mus musculus | Mouse noncoding transcript | FANTOM3 | B230104C08 | http://fantom3.gsc.riken.jp/db/annotate/main.cgi?masterid=B230104C08 | -0.8742420 | -0.3108914	NOCODE4.0		chr6	148006579	148047339	-	TCGCTGCGTGTCTGTGCAGTACCTGCAGAGGCCACAGGAGGATATGGCTTCTCCCTGGAGACCGAGTTCCAGGTGGTTGTGAATCACCTGACATGGGCGATGGGAACTGAACTCGAGTCCTTTGCTCCTAACCACCAGGGTGTCTTTCCAGTCCCTAGAGTGAACCTGCCTTCATAAGGATGACTAATACAGGATGAATTTTACCAGAAAGTGTTTCTATTATGATTATGAGCGCAACTGCTCTCCCTAATTTTA
n271289:4321108	1.20984	1.2797	1.06842	1.67745	1.51758	1.43804	4321108	561	NONMMUT047957	2162	| AK052098 | mRNAlike lncRNA | Mus musculus | Mouse noncoding transcript | FANTOM3 | D230045O05 | http://fantom3.gsc.riken.jp/db/annotate/main.cgi?masterid=D230045O05 | -1.3003300 | -0.2908521	NOCODE4.0		chr4	85535872	85617106	+	TCACCTCAGGAATGGAAACAGACTCAGCAGAGTGGGGACAGTGCCCAGGAAGGCAAACCTGAGTCCCTAGCTTAGACGTGTTCCACTGAGTCAGTCTTACACCTAAGGGTATTCTTCATATAACCACCCAAGCCAAAGACCACTTTGCAATGCACTCTGATAATCTTAACTTTGTCACAGCTTTCATTTGTATTCTTAATTTTGATTGTACATTTTATGTGATCATTGTATTTGAATATATTATATCTACATTTTTTTAGGTGGTTAGTTCTTTTGAAGACAAGGAGAAAGTAAAATTCCAAGTTATAAAATTCTTTGAGATCTTATGGATGACACAGTTTGTATCTTAAAATAATGAAGACAGGGAAAAACTGCTCATAAAATGATATAGGACTGGAG…
n273357:4321203	2.36398	2.35116	2.06379	2.42899	1.72415	2.58156	4321203	468	NONMMUT066361	1986	| AK141533 | mRNAlike lncRNA | Mus musculus | Mouse noncoding transcript | FANTOM3 | C630013O22 | http://fantom3.gsc.riken.jp/db/annotate/main.cgi?masterid=C630013O22 | -0.4378660 | -0.2234468	NOCODE4.0		chr8	83977371	83979355	+	TCCTGGGTTAGGTACTTGCTGTCTACTACCACCTCCTTTGCATGCTGTGTTTTTTGAGAGGCCTACCTTGTACTTGAGATCCTTCTATCTTAGCCTCCTAATTCTGGGATTATAGCCCAGTATATTCTTTTGTGTTGTCATGCTAGGGATAGAACCTAGGCCTTGTTCACATTGGCAAGTGCTCTACCACTGCTCCAGTCCCTTATTCTTTCAGTACAGGTTCTTGCTGTATATCCTAGGCTGCCCTTGAACTCAAAATCCTGCCTCGGATCTTGATACTTTAAGTCTGTGGTGCCATTCTAACCCTGCTCCTCTTGGCACTGTCCCCCCTCTGCCGTGACCCCAAATGTCTACGAGTAGTGGCTCATATGCGCCCCCATACTAGTGAGCCTGAGTCAG…
n279404:4321246	3.61978	3.17327	3.60137	3.58634	3.46902	3.1704	4321246	181	NONMMUT032048	1464	| AK139218 | mRNAlike lncRNA | Mus musculus | Mouse noncoding transcript | FANTOM3 | A730072C23 | http://fantom3.gsc.riken.jp/db/annotate/main.cgi?masterid=A730072C23 | -0.8219320 | -0.2039799	NOCODE4.0		chr18	37714280	37726121	-	AACCACCGAGTTTACAGCACAAAGAGAGGACAGACTGAGACAAGCAAGTCCTCCACCAAGCAGCAACAAACTAAAGCGAATGGCTGGATTCCCGGCTTCCCTTCCGCACACTGGGGTCCTGGCGGACACAACTGGGTTCTGAGGCACCTTCCAAGACCTCTCAGGGTGTGAGCGAGATCCT
n283359:4321338	2.7584	3.18036	3.49404	3.79305	3.23335	2.24439	4321338	269	NONMMUT010928	1291	| AK138120 | mRNAlike lncRNA | Mus musculus | Mouse noncoding transcript | FANTOM3 | A130099C10 | http://fantom3.gsc.riken.jp/db/annotate/main.cgi?masterid=A130099C10 | -0.9443690 | -0.3354416	NOCODE4.0		chr11	78677004	78678295	-	CAAGACTTCCGACACACTGGGTATCAGAAGCTCACTGGAGTGGACCGGGAACATGAACGTAATACATTTTATGTGAAGAGTCGGGTCACAGGTTGCTGGTGAAGCTCAGGGTGAAGACTGTGGTTTGCATCAGTGACAGAAACAACAGTTTTTCCATGAAGCAAGCTGTCTTGGCCAGGTCCATCTGCCATTAAGTACGAGACGCTCCTGGAATAGACCAAGGAGAACTGGAGAGACCAAGAGAACTGGTGTTTCGTAGCAGATGCTAA
n287960:4321349	2.04372	1.60812	1.50558	1.582	1.56392	1.48542	4321349	110	NONMMUT011402	1049	| AK135625 | mRNAlike lncRNA | Mus musculus | Mouse noncoding transcript | FANTOM3 | 7330422E04 | http://fantom3.gsc.riken.jp/db/annotate/main.cgi?masterid=7330422E04 | 0.0897250 | -0.3064958	NOCODE4.0		chr11	88101630	88102678	+	GTTGGTAGAGTGTCAATGTACTTTCCTAGCAGGCACAAAACCCAAGGTTCAATCCCCAACATCCTCTAAACTGGGTATGGTGGCATAAGCTTGTCATCCAAGCCTGGGGA
n278126:4321356	4.70714	4.84563	4.21448	3.61413	4.79352	4.36915	4321356	118	NONMMUT005424	2021	| AK163420 | mRNAlike lncRNA | Mus musculus | Mouse noncoding transcript | FANTOM3 | B020045H14 | http://fantom3.gsc.riken.jp/db/annotate/main.cgi?masterid=B020045H14 | 0.2453610 | -0.2621866	NOCODE4.0		chr10	42501700	42503710	+	CCTCTCCCGCATCCCTCGCTCCGGGGCCGCCAAGTCCCGCCGGACCCCGGCGCGGGGCCTTGAGGTCTCAGCGGCCGCCCAGGCCAGACGCCCCTGCGAGGCAGCTTGTCTGCGGGCG
n289484:4321603	2.23514	2.38272	2.43345	2.23361	1.78329	2.21345	4321603	233	NONMMUT015541	1439	| AK031876 | mRNAlike lncRNA | Mus musculus | Mouse noncoding transcript | FANTOM3 | 6330437P04 | http://fantom3.gsc.riken.jp/db/annotate/main.cgi?masterid=6330437P04 | -0.0180439 | -0.2958780	NOCODE4.0		chr12	105682152	105683592	-	CAGCCAGTTCAGGTGTTATTCCAGGCTTTTTCATTTGTGTGGTTTTTAGACACAGGAAATTAGAAATGAGGCCATCTGAGGTTCATGGCTTGACTACAAGTCCCCTGGTAACATGAGTTGTGGATAGGCTTAACTGGAAGGTTGTTTTGTTTTCCTGAAGAGCGCTCGCTGTCAGCCCAAGTGATAACAGCAAAGCTTCCAAAAGCCTTTGGTGCTCTACCTTACTGTGCTTA
n276612:4321643	1.57113	1.54461	1.98494	1.67705	1.3664	1.54657	4321643	449	NONMMUT047411	948	| AK081007 | mRNAlike lncRNA | Mus musculus | Mouse noncoding transcript | FANTOM3 | B930014F05 | http://fantom3.gsc.riken.jp/db/annotate/main.cgi?masterid=B930014F05 | -0.8853920 | -0.2781597	NOCODE4.0		chr4	57136591	57137534	-	GGGTCTCCACTTGTTACACTCTAGGAATGTACAGCAGTGGGCTTGGTCCTCTGAGCTTCCCTACTTGGGTGAGAAGCAAGCTTGGAGCTCTCCCTTCCCCACACTCTTCCTCTGGCGGGTTCTCTTGAGTCCCTTGCATCAGGGAACATAAGTTGGAACAGGGTGGTGGTTAGTTTTAGGTGTCAACTTGACACAATGTAGAACAACCTGGGACCTGCTCAGTGAGAGATTGTCTGCATCACGTTGACTTCCGCCCTGACTGTGGGGATCATCTTGGCTATGTTAACTGATACAAGAAGAGGAGCCTCCATGTGGACTGCACCACATTCATTCCCTTGAGTTCCGGTCTTGAATTGTGTCAGCAGAGAAGTCAGCTTGAGTAGTAGGTGTGCACAGATT…
n280318:4321685	1.77152	1.87696	1.74941	1.50394	2.10534	1.86239	4321685	236	NONMMUT062973	1072	| AK042082 | mRNAlike lncRNA | Mus musculus | Mouse noncoding transcript | FANTOM3 | A630056J11 | http://fantom3.gsc.riken.jp/db/annotate/main.cgi?masterid=A630056J11 | -1.0612100 | -0.4076574	NOCODE4.0		chr7	101186531	101187603	+	TCTCGATTTAGCTCTGGCCGTTTTGGAAATTGCTCTTATAGACCAGGGCCTCACAATCACAGAAGTCTGCCTGCCTCTGCCTACTGAGCGCTGGGACTAAAGGTGTGCGCCACCACTGCCCAGATCCACGTGCTTTTTAACTGAAATGTTTTGTTAGCTGATAAAGTTGAATATAATCTAAATTTGTAGAAATTTAGAATGCTCAATAAATACTTCTTGGGAATAAGGCTTATGCC
n277668:4321798	1.30557	1.2546	1.20706	1.31212	1.35494	1.65428	4321798	211	NONMMUT010977	578	| AK020997 | mRNAlike lncRNA | Mus musculus | Mouse noncoding transcript | FANTOM3 | B230207N12 | http://fantom3.gsc.riken.jp/db/annotate/main.cgi?masterid=B230207N12 | -1.4108600 | -0.1690265	NOCODE4.0		chr11	79703875	79704450	-	GAGTTGAGAGTCTGACGTCAGCCTGGGAGTCTGTCTCCAGTAAATACCTGACGACGTAAACGTCGACGAAATGGAGGACCGAGGAGACAGTGGGAGAAGCGCCCCAACCCCTCACCCATCCCTCGCCTAGAACTAAACCTAAAGCGAATTAAAGTCCCGTCTGTCCCTCAATCCCCGTCTCCCTCCGATGACCGCCCTCCGTCTCGGTAGT
n269809:4321828	2.25665	2.07834	2.41183	1.82687	1.97226	1.38092	4321828	140	NONMMUT030210	2807	| AK085907 | mRNAlike lncRNA | Mus musculus | Mouse noncoding transcript | FANTOM3 | D830027H14 | http://fantom3.gsc.riken.jp/db/annotate/main.cgi?masterid=D830027H14 | -1.1431600 | -0.3416434	NOCODE4.0		chr17	63236639	63239440	-	CTGAGAAGTGAGTACGCAAGCTGCAGTGGTGTCTTGGAGCATTCTAAGTTACTGTGATGACAAGGGTGTCTACAGAGTCCTTGACCTTGTAAGCAGGAATGGGATCGATAGCATTCACTCAGAAGGGTACGGAAGAACTC
n282040:4321925	0.87947	1.16241	1.14685	0.81407	0.86318	1.12444	4321925	520	NONMMUT005132	2210	| AK039964 | mRNAlike lncRNA | Mus musculus | Mouse noncoding transcript | FANTOM3 | A430036H03 | http://fantom3.gsc.riken.jp/db/annotate/main.cgi?masterid=A430036H03 | -1.1744600 | -0.2938607	NOCODE4.0		chr10	28857153	28859362	+	GTGCACTAAGAGCAACCGCAGTGTTTATGACACTAACATCTTAAGTAAGCTGAGTTGGCGTCTGCAAGAGAGATGCTTGCCACACTTGCAAGAAAGCAGCAAACGCGTTTGCAAGTTTTTCTAATACATGGTGTTACAAGACAAATATCACCGAAGGCTGTAGGGTTTCTCACTCATCTCTCTAAGGATAACAATTGTCTAAATTATCTATCCTGCTATCTATCCTGCTCTCACTTTACAACAGAAATGGGGTTGGTTAAGTAGTGCTTCAGTAGTTATGTCATCTTCAGCTAAACTCACAGATCTTTATAGAAGTAGGCAGAATGATTGAACTGTTCAGATTTATAATATGCTCTTGAAATGTGTCTTTGGAAATGGGTATTTAAAACAGCCTTAATG…
n297274:4322023	1.74391	2.24449	2.55948	2.44655	3.41948	2.07282	4322023	383	NONMMUT033506	1211	| AK004302 | mRNAlike lncRNA | Mus musculus | Mouse noncoding transcript | FANTOM3 | 1110058N10 | http://fantom3.gsc.riken.jp/db/annotate/main.cgi?masterid=1110058N10 | -1.0828300 | -0.3523064	NOCODE4.0		chr19	4759481	4760630	-	AGTAACCATCCGGACAGCTGAATTGGGAAGGATGTGCAAGACCTTAGGGGTGTCCTTCTAGTGACAAAGCAATGGAGCATTATCATGTCACCTACATCTCCAGTCTTCCGTGAACCCTCACCTAAGATAGACCTTCAGAATTAGGATTAACTTTTTAGCATTTTAATAGTCTCTCTTGTTCTAGTTTTCAAGAGAAAATGCTTTTTCTGGGCTGATTTTCTGGTAAATATTGTAAAATTTCAGTAACTTAGAGATTCTAAAGCACAGAATTTTATTTTACAGGTGTTTCTAGCTCTAAGTTCACAACTGTAGAAATGGATTTTGCCACACTAGAGCATTCTCATCCTCTACACTAAAAGCATGACTAGTGCAGGGCAGACATC
n297388:4322080	1.83458	2.27672	2.16734	1.56172	1.6573	1.83568	4322080	381	NONMMUT061368	1325	| AK003932 | mRNAlike lncRNA | Mus musculus | Mouse noncoding transcript | FANTOM3 | 1110027G09 | http://fantom3.gsc.riken.jp/db/annotate/main.cgi?masterid=1110027G09 | -1.0542000 | -0.3391472	NOCODE4.0		chr7	55973518	55974842	-	CTGCCTGGCATCAGATAACTGAGTATCATCAGGACTAAGGTACCCTGGTAAGCTGGAAGTTCAGCTTGTCTCATGAGAAATTCAATGCCACAGAACTGATGGGACACATAGGCTCCACATACAGCACACAACCCAAGCAGACCACAAAGGAACTCATCATTTCATCATAATTTGGTCTTCCCATTATTTTTGAAGTCCATGTTTTATTTCCTCCTCCAACAAAATATGTAAACCCTTAAAACAAAAATTAAAGTCTTATGGAATCATGCAAACTTTATACCCAGGGTTCTCCTCACTTGCTTGGTGTTCAGGGCTACATGCTCTATAGCACGGTGTTGATCAGACTCCAACATTTGCAAGCTTCCCGAGCAGTTCTGAGCA
n289672:4322146	3.40396	3.99914	2.95331	3.3638	3.61942	2.30967	4322146	172	NONMMUT010861	1171	| AK134465 | mRNAlike lncRNA | Mus musculus | Mouse noncoding transcript | FANTOM3 | 6230401O03 | http://fantom3.gsc.riken.jp/db/annotate/main.cgi?masterid=6230401O03 | -0.2384680 | -0.4213497	NOCODE4.0		chr11	77989482	77990653	+	AAAGGTCTCTGTGCGCAGGCAGAACTGAGTTTGGCTTGGAGTTTTGTGTGTTTAATTTCCGGTGAGTCATGATGATGTCCACACACAACAGCATCCAGAAGTGTTCCGTCTTTTGCTCTAAACCTAAAGAATTTTCAGCTTTTGTTGTGTTTGCCTCATTGGACTTATAGCC
n282971:4322160	2.3159	2.497	2.15541	1.8101	2.09673	2.4382	4322160	110	NONMMUT034575	1809	| AK038875 | mRNAlike lncRNA | Mus musculus | Mouse noncoding transcript | FANTOM3 | A230070L20 | http://fantom3.gsc.riken.jp/db/annotate/main.cgi?masterid=A230070L20 | -0.4482860 | -0.3670363	NOCODE4.0		chr19	36600365	36602170	+	TGTAGCGCAAGGTGGAGTTTCTCCCTGGGCCTCTGCTCTGCCTACCAGTGTTGAGAACAGCATAGCACAGGAGTGAGCGCTCACACGGTTCCTCTACACGCTTGCGCATA
n273930:4322187	1.38058	1.38702	1.34706	1.3017	1.46876	1.40179	4322187	1113	NONMMUT054322	1937	| AK082710 | mRNAlike lncRNA | Mus musculus | Mouse noncoding transcript | FANTOM3 | C230092O11 | http://fantom3.gsc.riken.jp/db/annotate/main.cgi?masterid=C230092O11 | -1.0096700 | -0.2380734	NOCODE4.0		chr5	121856365	121858298	-	GACAAGTTCTCCTAGCCACGGTGGGGATAATGAGTCAACCAATCCTCCCCCACAAGGACATGTGGAAACCAAGGTTCGTAGAGAGGTTTCTGGACTCTCGAACGGTCTGAGGCACGGCATGTCGCTCTGGTTCATCGGTGAGTGGCGGCTGAGGCACGGGGCAAGTAGCCCCACTTCATATGATGGTCACATGGCTGGCAAGCTCCTGATTCAGGCACTTCACAGGTGTACCCATGCCCCAGGATGCACCCTGAGTCACAACTGTAACACCCCACTTGACAGATGTGGAAACTGAGACCTGCATTACACAGCTGAGAATGAGCAGTGCTACCTTTTAGCACAGACCTACTCCCCACCCCGTTTAGAGGCTGGCCAAGGCTTATGGCCACAGCTATAAGC…
n280193:4322227	1.33163	1.46403	1.58085	2.03532	1.32907	1.29505	4322227	409	NONMMUT029074	3211	| AK153753 | mRNAlike lncRNA | Mus musculus | Mouse noncoding transcript | FANTOM3 | A630075J03 | http://fantom3.gsc.riken.jp/db/annotate/main.cgi?masterid=A630075J03 | -0.9099080 | -0.2319084	NOCODE4.0		chr17	31205358	31208821	-	CACATCAGGCTTCGTCAAAGTCGTAAAACATCTGCTCTTTGAAAAGTATTGTAAAGGAAACGAAAGGAAAAAGAAGCCACAGCGTAGGAGAAAATGTCCCCCGCCTACATACTCGGTCTGACACCCAGAATGTACAGTGTGTGCATGCATTCTTACAGCTAATGAAAGAACCAGAAAGCATGGAGAAGAGACAGGCGCAGTGATGAAAGATGCCGAGTCTCATCCATCACTGAGGGATGTTGAAGAAGACCACAGCACAGTTCCATAGCACCTGCTGGACTTGGAGCTCAAGTCAAAAGGACCAATAAGGTCAGGCTTCAACAAGGCCAGGGACCTCTTGAAATACCCGTGCTTTTAGTGGGATTGTAACTCATCCAATTACTTTGGGAAATTCCCTGA…
n290632:4322365	1.4905	1.3615	1.29827	1.28269	1.2291	1.65226	4322365	669	NONMMUT003885	2088	| AK077491 | mRNAlike lncRNA | Mus musculus | Mouse noncoding transcript | FANTOM3 | 5730420O21 | http://fantom3.gsc.riken.jp/db/annotate/main.cgi?masterid=5730420O21 | -0.4365790 | -0.1259372	NOCODE4.0		chr1	174501522	174503608	-	CAGGTTCTTTCTGATCCGCAGGTTGGAAAACACCGAGGCTCTAGAATCGGACTTGCTCTTCTTCTTGCTGGTCTCCCCGCTGCCCCCTCCCCCCTTGCCGTGCTTGCCAAGCGCCTTTTTGCTCCCGCTCGCCTTCTTTGTGATTTCCGCATCCCTGGGCCCCGCGGCATCCTCGGCTCCGCCGCCTTCGTGGGAGGCATCACCTGCGCTTCTCTTCAGCTTCCCATCCTGGTTCCCCATGTTTCAACCCCACTGCTGCGCCGCCGCGCCTTGGGGTCCTCAGGCCATCTCGGCCCTGGAGAGGGCCAGGGGAGTGTCCGGGACAATTCAGGCAGCTGGGCCGGCCGTTGGGAGCGGAGGCCGAGGAGCGCCCAGCTGGCCCCGCTCACATCTGCTGCC…
n279527:4322381	1.58841	2.00791	1.77773	1.26494	1.35741	1.42339	4322381	119	NONMMUT049235	1542	| AK139163 | mRNAlike lncRNA | Mus musculus | Mouse noncoding transcript | FANTOM3 | A730056B18 | http://fantom3.gsc.riken.jp/db/annotate/main.cgi?masterid=A730056B18 | -1.1960900 | -0.3085230	NOCODE4.0		chr4	120427778	120429320	+	TGGCATGAGTAAGTCCCTGGATATGGCCCATCCTGAGACAGAATTGACTCTGTGAAGCCTAGAAGGCAGGTTACCTGCTTCCAAGATACAATGATACGGCAGTCACAGGAGAAAGTTCC
n276491:4322382	1.65837	1.50462	1.49529	1.17712	1.4739	1.58781	4322382	255	NONMMUT015325	1588	| AK047182 | mRNAlike lncRNA | Mus musculus | Mouse noncoding transcript | FANTOM3 | B930032E17 | http://fantom3.gsc.riken.jp/db/annotate/main.cgi?masterid=B930032E17 | -1.3286600 | -0.4149741	NOCODE4.0		chr12	98630032	98631619	+	GGTGTTCTCCGCCTGTATCTTAAGACAAGGCCTCCCACTATTTTATGCCTGTTCTGTGATGAACTATCTCAATGGGTATTCCCCAACAGTGGGAGCTCAAAGGTCTAGATGCGGCCTAGGCACTCCCTCACTGAGACTCTTCACAGGTAATTTTAGGTTGTGTCAAGTTACAACTAAAACTGGCAGTGCCTTTTGAAGCTCATTGGTTCAGCTACAGTAGTTTGTCACAGAGTGTCAGGGACCTATCTGTGCCCA
n292711:4322398	4.45925	3.70135	3.77126	3.70531	3.48572	3.69201	4322398	62	NONMMUT031000	2215	| AK015453 | mRNAlike lncRNA | Mus musculus | Mouse noncoding transcript | FANTOM3 | 4930453J04 | http://fantom3.gsc.riken.jp/db/annotate/main.cgi?masterid=4930453J04 | -1.0850500 | -0.2390509	NOCODE4.0		chr17	86230485	86232698	+	AGCATGGCCCAGAGTCTGCCCGAGCCCACAGAGCTGCTGTCGGGAGGATTTACAGCAGTGCT
n283894:4322414	1.99867	1.69918	2.0061	2.64533	1.29841	1.34607	4322414	109	n283894	3587	| AK037748 | mRNAlike lncRNA | Mus musculus | Mouse noncoding transcript | FANTOM3 | A130046J12 | http://fantom3.gsc.riken.jp/db/annotate/main.cgi?masterid=A130046J12 | 5.8486000 | -0.3301102	NOCODE3.0		chr8	82763606	82769973	-	CAGCTGACTGGTTCACTGTGATTCAATTGAGTGAGCATCCACCGATACAAGAAATGGCAGAAATAAATATGCAAGGCCGAGGATCTGACAGGATGTTAAGACGAGTCTT
n412313:4322511	1.64259	1.73254	1.32811	1.68385	1.55556	1.52843	4322511	68	NONMMUT033493	984	| NULL | lncRNA | Mus musculus | | EnsemblNoncode | ENSMUST00000133871 | | -0.8009590 | -0.2366255	NOCODE4.0		chr19	4439558	4448183	+	GGTCTCCTGGCGTCCTGTCTAGACACTCAAGAAAGACTTTTGCAGCACCTACTGCGTGCAGTCGCTGA
n343230:4322547	3.6996	3.26276	2.56303	3.36417	3.32543	2.79185	4322547	137	NONMMUT008551	591	| NULL | lincRNA | Mus musculus | mouse lincRNA | Scripture Reconstruction LincRNAs By Guttman | linc146 | NULL | -1.3424100 | -0.2103802	NOCODE4.0		chr8	68829223	68831517	+	TGGCTCAACTCCTGAGGGCCCAACAGAGACAACACTGTGCTGAGAAACAATCCTTGTGGACCCCATGCGGACCCCATGCAGTCACCCATGCAGACGGCAGCCTGCACCTCTACAGTTCAGCTCCACGGGATCCAAAA
n283145:4322607	2.26228	3.29939	2.74807	2.39416	2.41797	2.14405	4322607	277	NONMMUT017785	1033	| AK038606 | mRNAlike lncRNA | Mus musculus | Mouse noncoding transcript | FANTOM3 | A230049N23 | http://fantom3.gsc.riken.jp/db/annotate/main.cgi?masterid=A230049N23 | -1.0351800 | -0.3046855	NOCODE4.0		chr13	59180296	59182816	-	ACTTTGGGCCCAGATGCTTGTACTAGCGAATCTTCCCAAACGTTTAAGGAAGAAATCATGTGGACCTCGATGAGAAAAGATGGAGCGTGCCCAAGCTGGTTCTCGGAGGAGGAAGGCTGCATTCTGATGCCAGACCCTGGCAAGGAGACTGTGAGAAAGAAGATTACATGCCAATTTCCCTCATGAACATTGTATAAAAATCTTGAAACACTTGCAAATCAATTGATGCGTGAGTGGGTTAATGTTCCGAGAGCCTGGGTAACTCGCCACACTAACA
n283633:4322695	2.15642	2.04678	2.44973	1.88134	1.88664	2.091	4322695	77	NONMMUT053732	863	| AK038062 | mRNAlike lncRNA | Mus musculus | Mouse noncoding transcript | FANTOM3 | A130075C05 | http://fantom3.gsc.riken.jp/db/annotate/main.cgi?masterid=A130075C05 | -1.2217300 | -0.3725705	NOCODE4.0		chr5	110057165	110058027	-	GAGCAGTCTTGAATGGTCCCATATTCTATGCTCTGTGTCCTGCCGTTGTGTGCTGTGAATCGTGTTCAGGCAAGGTC
n269566:4322766	1.48385	1.39808	1.66266	1.21511	1.48874	1.2005	4322766	451	NONMMUT035898	2721	| AK086156 | mRNAlike lncRNA | Mus musculus | Mouse noncoding transcript | FANTOM3 | D930008M03 | http://fantom3.gsc.riken.jp/db/annotate/main.cgi?masterid=D930008M03 | 0.1307570 | -0.2801141	NOCODE4.0		chr2	17482057	17484776	-	ACTCCCATTTCCCTGGACGGGCATTCCCCTACACTGGGGCATTGAACCTTCACAAGATCCAGGTCCTCTCCTCCCACTTATGTCCGACAAGGCCATCTCTGCTACATATGCGGCTGGAGCTATGGGTCATTCCATGCGTACTCTTTGGTTGGTGGTTTAGTCCCTGGGAACTCTGGGGGGTGGGTGGGTGTCTGGTTGATTGATATTGTTGTTCTTCCTATGGGTTGCAAACCCCTTCAGCTCCTTCAGTCCTTTCTCTAACTTCTCTATTGGGAACACCATGCTCAGTCCAATGGTTGGCTAAGAGCATCTGCCTCTGTATTTGTCAAGTTCTGGCAGAGCCTCTCAGGTGACAATTTGGTTTTTTTGGACATTCCTTTATCTCAGGAACAGAGTATA…
n282380:4322784	1.62975	1.67027	1.43427	1.73831	1.83212	1.40873	4322784	163	NONMMUT004938	2185	| AK138601 | mRNAlike lncRNA | Mus musculus | Mouse noncoding transcript | FANTOM3 | A330073J15 | http://fantom3.gsc.riken.jp/db/annotate/main.cgi?masterid=A330073J15 | -0.9250720 | -0.3410239	NOCODE4.0		chr10	21145093	21154374	+	GGCTATAAGACAAAAGACGCTCTAGATTTTTAAACCCACACACCAAAAATGTGGCTGTTGATGAGAATAGGAGAATTTAGAAGCTAACTTGGAGGGAATACCAAGTTTAAAATTTTATCCTGGAACAACCCATCAGAATGTTAACTTACACTATCAGGGTATT
n267845:4322850	2.95506	2.41148	3.08181	2.31653	2.19741	1.77736	4322850	445	NONMMUT047774	5542	| AK143257 | mRNAlike lncRNA | Mus musculus | Mouse noncoding transcript | FANTOM3 | E230022M07 | http://fantom3.gsc.riken.jp/db/annotate/main.cgi?masterid=E230022M07 | -0.0762867 | -0.3233311	NOCODE4.0		chr4	76421008	76426550	-	CTTACTGGCCATGGGTAGTTAACTAAGTCTATGCCAGGCATGCATTTTCTCCTATTGAGTGGTTCTTGAGTTCAATTACATGGTTGTTGGTTACCCCATGATATAAGTGCTACACTGTTACCTACTCAAATATTTTACCATGCCGTTTATTGTTGTGGCTCATTGGCATTATACCTGAATAGGACTATTGATTTTTTTTATTTATTAGCAGCTTCCATGGTTTCTTCTGAGACTTTCAGAGAGCTCTTCCTCAGTGAGGAGACTTCCAGGTCAGATCCAGCTCAACTCCTCCAAAACCTGTGTCCTAAGTGTGTGGTGTCTTCAGGAATAAGTTATTACCTTCTTTTTCTGGCAGGGCGATGACAATAATCTATGCCCTTTTGGGGATCATGAGAGTCC…
n264547:4322879	1.31743	1.33671	1.82343	1.30743	1.46832	1.11904	4322879	238	NONMMUT057673	2788	| AK144783 | mRNAlike lncRNA | Mus musculus | Mouse noncoding transcript | FANTOM3 | G730034E08 | http://fantom3.gsc.riken.jp/db/annotate/main.cgi?masterid=G730034E08 | -0.1141750 | -0.3200031	NOCODE4.0		chr6	84606509	84609295	-	GGACTCCATCTGATACAGACCAGGAAAGGCCCTGTGTATGCTACCTCTCTGTCTCTGTGAGTTCATATGTGTAGCTGTCCTGTTGTATTCAGAAGGCCTTCTTTTCTTGGTGTCCTCCATTCCCTCTGGACAATCTATTCTTCCCACCCCTTTTTCTTTAGGATTCCCTGAGCCCTGAGGGGAAGGAATTGTTGGAGACATCCCACTTAGGGCTGGGTGTTTCAAGGTCTCTCACTTC
n286926:4322887	5.94691	5.65011	5.83185	5.50278	5.00798	5.26755	4322887	727	NONMMUT002211	1516	| AK033759 | mRNAlike lncRNA | Mus musculus | Mouse noncoding transcript | FANTOM3 | 9230105B05 | http://fantom3.gsc.riken.jp/db/annotate/main.cgi?masterid=9230105B05 | 0.7491730 | -0.3726968	NOCODE4.0		chr1	105736981	105738497	+	CTTCGCTCAGCCAGGGATCAGTTGCAAATAGCTTCTCTATTAGGGATTAGAACTTAAAATGTTTTTGAGAAGAATTAATTAAAATCTTCCTAAATTTAAGAATTTCTCTATAATTTAAGATAAACTGCAATTAGAATGATAAAATACTGAACATATTTAAAATACTTGCTTTCTATAATTTTCAGTAACTAGATTACTCAAACCTGAATAAAATTCTCTTGGCCAGGAAGTTGAAAGTTTTGTCCCTTTTTTGTTGTTGTTTTTAAGATGATCTATAATTAAGGTTATTTGTTGAAGTCAATGCCAGAGTAATTTTGATGTTTTTATCTGTACAAATTCCTTCTTGGATAAGTAACTTTGATTATTCAATGTGCTGAAAAGTGGACATTACCATGAAGA…
n288402:4322889	1.28624	1.42694	1.20405	1.6227	2.1328	1.58363	4322889	485	NONMMUT047599	1698	| AK135567 | mRNAlike lncRNA | Mus musculus | Mouse noncoding transcript | FANTOM3 | 7030403D23 | http://fantom3.gsc.riken.jp/db/annotate/main.cgi?masterid=7030403D23 | -0.9744710 | -0.3211200	NOCODE4.0		chr4	62966136	62967834	+	ATTAGTCATTTTTGCCTACGGAGCAAAACAAGCCGCAAATTATAATGAAACACAATTTCTAATTGCTTCATAAAGCCAATTCTCCCAGCTTTCCCTAAACTGAACTATTTCCCCCCTTTTCTCATTCCAATTACTATTTTTTTTTTACTCAAATTAAAATAACTTAGGTACCTAAACTGCCTTTGCTTTTAGGAGGTATTTTTGCTTTCTCCCCTTCAAGAATTGAATTCATTCAAATTCCAGCTTAATTTTCATTTACATATTATCTGGATTTGGCTTCAGAAATAAAATTGTCTCCATGTCCTTTCAATGATCAAAGTGAAAATTTTCACTCCAAAAAAGATAGAAAAAAAGAATCTTTCCCACATCCACCAGTTTGTAGATGAAACTTTGGAATAA…
n421388:4322913	2.18518	1.79029	2.25208	1.63257	1.7032	1.68563	4322913	398	NONMMUT058103	1833	| NULL | lncRNA | Mus musculus | | UCSCGeneNoncode | uc009czz.1 | | 1.5283400 | -0.2593930	NOCODE4.0		chr6	95276696	95333993	-	TGGCACTGGAATTCCTCCGCATCTACTTCAGGAACCTCAATGCTCTGTCACACCAAAGTTGGGTTTGTGTGATTCCTTGTCTTTGGGACACAGAACAAAGTAGATGGGTTCACCCATTTCCCTCACACACTATTCAATGCTGTAGGCCAGGGTCTTTTCTCTTATTGACCTAATGGCTTATGATTCTGTATTTTATCTGTGGCAGTTTGAATAAGAACAGCCCCCATAGGCTCATAGATTCAAATGCTTAGTCTTCAGGGAATGGCACTACTTGATAAGGATGAAGATGTATGCCCTTATTGGAGTGGGTGTGGCCTTGTTGGAAGAAGTGTGCCACTGGGGGTGGGCTTTGGAGTTTCAAATGTTCAAGTTATGCCCGGTGACACTAATTCTTCATG
n265212:4322962	1.98047	2.32361	2.04348	1.17234	1.62755	1.33374	4322962	238	NONMMUT043335	3560	| AK157654 | mRNAlike lncRNA | Mus musculus | Mouse noncoding transcript | FANTOM3 | F830229O20 | http://fantom3.gsc.riken.jp/db/annotate/main.cgi?masterid=F830229O20 | -1.2256500 | -0.3368333	NOCODE4.0		chr3	65124796	65128355	+	AGAGCTTCCAATCTGTGGCTATTCATTAGAATAGTTGGCTTTAGTTCTTGAGTGCCACTTAAACTTATTAATGCTGAGCAAGCCTTTCATCAGTAAAATGTATGTGGTGGTAAAGTCTCTTTAATGGGTTGCTAAGAGTAAAGCACTTATTTTGACATTTTTAATTTATTAAGTTAAAGTTAGAAAACATCTTATTGCCAGGCTAGGGAGATTGTTTACTGCTTAAGCCCTGGCCAAG
n284860:4323017	4.07155	3.68084	3.52458	2.85551	3.59762	3.10227	4323017	299	NONMMUT045508	2715	| AK036362 | mRNAlike lncRNA | Mus musculus | Mouse noncoding transcript | FANTOM3 | 9630060N23 | http://fantom3.gsc.riken.jp/db/annotate/main.cgi?masterid=9630060N23 | -1.1026600 | -0.3806798	NOCODE4.0		chr3	138993080	138995794	-	AACCCTCTTGGCGTGTGCTGTTATCTCCTGGGTCTGAAAATGCCCTGCTGGAGGACTTTCCCGAGGGTTCCTGCTTTCCCTGCAGCCAGGAACAATCGGTGCTGTCCTGTGCCATAGGGAGTTTCTCCCTGCTGTTGTTGCTGTCACAGAAGTAAACAGGCCAAATTAACATGAGTAAGCTAGATCGATATCAAGCATTTATTCTGCTTATTTTCCCTGGATCCGAATAAAAAGTCAGATACCTTCCTTTCTTGAAAAAAGAATTCTTAATTTACCATGACCGTGTCTAGGAAAAATTA
n291593:4323062	1.25144	1.27807	1.76093	1.94968	1.51459	1.8137	4323062	159	NONMMUT042051	3122	| AK030060 | mRNAlike lncRNA | Mus musculus | Mouse noncoding transcript | FANTOM3 | 4932420F09 | http://fantom3.gsc.riken.jp/db/annotate/main.cgi?masterid=4932420F09 | -0.9574780 | -0.4460904	NOCODE4.0		chr3	8745725	8746324	+	TGGTCTCTCAAGCACAACAAATCTAAACTTTAAATGTAATGTTCACCATCACCTTCGTTTCAGTTCAGGCTTAAACTTGGGACCTTGAACATAGTAGGTAGATGTCCTATCACATAGTAGGTGGATGTTCTATCACTTAGGTGGATGTCCTATCACTTA
n273565:4323115	1.22521	1.4045	1.41792	1.0941	1.16742	1.12339	4323115	2849	NONMMUT058620	4312	| AK049665 | mRNAlike lncRNA | Mus musculus | Mouse noncoding transcript | FANTOM3 | C530019J06 | http://fantom3.gsc.riken.jp/db/annotate/main.cgi?masterid=C530019J06 | -1.2815900 | -0.4086381	NOCODE4.0		chr6	119666631	119670942	-	ACTGACTGGGTTGCTGATTAGACACTTCAATGTCATTGGGGGCCACAGTACATGGCAAAACAGAAGACAGTCATTACTTTTGTAGTAGACACCTGTACTGCACATAATAGCTAAGATCACAGCACGAAAACATTTAAGCTTGGATAAATTAAATCTCTACCTGTAGTGAATGAAGGCCAACCGTTCTTTGTAATAAGTGATAGAGAAAATAAGAAATATGGCTTGATAATACCTTAAGTAGAAGGCCATCAAGTAGAGTCACTGTTTTCTATTCATGATAGCTATAAAGTACTGTGAACACTGAATTAGCAAATTCTGAGAAGAGAATCAAGAGAAGAATGAAAGAACTAGGTTCACAGAAGTATCTGGCCATAGCACTTTGACAACCAAATCTCGTTC…
n293719:4323125	1.09334	1.03583	1.10526	0.96789	1.15232	1.07965	4323125	65	NONMMUT025090	2529	| AK028881 | mRNAlike lncRNA | Mus musculus | Mouse noncoding transcript | FANTOM3 | 4732466A11 | http://fantom3.gsc.riken.jp/db/annotate/main.cgi?masterid=4732466A11 | -1.0617100 | -0.2261923	NOCODE4.0		chr15	101480295	101483312	+	ATGTGAGCAAATGCCCGAATAGTCACCCAGATAAAGTAGTGGTGAAAAACACCTACAACAGCAAA
n281587:4323180	1.40973	1.24388	1.13301	1.41899	1.53009	1.31354	4323180	442	NONMMUT008206	2311	| AK138866 | mRNAlike lncRNA | Mus musculus | Mouse noncoding transcript | FANTOM3 | A430096H19 | http://fantom3.gsc.riken.jp/db/annotate/main.cgi?masterid=A430096H19 | -1.1137200 | -0.4058204	NOCODE4.0		chr10	130381854	130384163	+	ACCTGGGATCAGTCATATGTAGTTCCCCACAAATCAATCATTAATCTATAGCTGATTACTATATCAGTGGTATTGAAAATATTTAGCTCTGTCTAAAATATTTCTTTCATGTGAATAGTAGTATAAACTTCTTCCCAGAAATCATGAGAAGTGATGGAGAAAATTACAGGAAGTTGCATTTTATAAATGATTTTCAAACCCATAATGAAACTGTAGCCTTCAGGTGATGGATGTTAATCTCTTTGTGCAGTGTTGATCATATGAATCTACACCAATTTTATATGTGTGTTTCTGTAGCATTAACTCCACAGGTTTCCTTTGTTCCCTTAATACCAGTCCTTTCTATAAGCATTTCACCTCTTCCAATTTTAAACATGTTCTCACCAAAGGTACTAAATC…
n281870:4323199	1.22842	1.38131	1.26558	1.23856	1.39369	1.14634	4323199	163	NONMMUT068118	1523	| AK079788 | mRNAlike lncRNA | Mus musculus | Mouse noncoding transcript | FANTOM3 | A430068A22 | http://fantom3.gsc.riken.jp/db/annotate/main.cgi?masterid=A430068A22 | -1.0507200 | -0.3129893	NOCODE4.0		chr9	13915800	13920119	-	GAGCCTAAAATGGTCAGTGAGCCTGCTGTGCACTGAGTGTGCACATCTGCACTCTATCAGTCATGTATCGCACACATTGCTGTGGAGCAGAGCACATTTTCTGAAATATAAGAATCTTGGCACCATGATGCAGGGAGCAGTGTCTGTCTTGCTATTGAATTCA
n281742:4323227	1.30393	1.20978	1.38816	1.28755	1.4529	1.65768	4323227	2299	NONMMUT008806	4051	| AK040256 | mRNAlike lncRNA | Mus musculus | Mouse noncoding transcript | FANTOM3 | A430080N01 | http://fantom3.gsc.riken.jp/db/annotate/main.cgi?masterid=A430080N01 | 0.1530480 | -0.3270303	NOCODE4.0		chr11	21105985	21110034	+	GGAAGAACTTTTTACCTGGCAATGCAAAATTGCTAGGTACAGAATGCCATAAATGTGGAGATCTTATTTGTTTAAATCAATATACTCAATAAGCTATAATTGAGACATATTTAACAAGTTTTTGTCTACTGTTTTTAATGACTATAAAATGATTGTATTTGGAGACTTGAATTTTTTTTTTAAAAAAGATTTATTTATTATATGTAAGGACACTGTAGCTGTCCTCAGATATTCCAGAAGAGGGCATCAGATTTCGTTACGGATGGTTGTGAGCCACCATGTGGTTGCTGGGATTTGAACTCGGGACCTTCGGAAGAGCAGTCGGCACTCTTAACCACTGAGCCATCTCGTCAGCCTGAGACTTGGATTTTTAAGACTTTATGAAATATATTTTCTCTT…
n293881:4323241	2.70104	2.73149	2.62599	2.48593	1.76353	1.8165	4323241	52	n293881	3685	| AK076299 | mRNAlike lncRNA | Mus musculus | Mouse noncoding transcript | FANTOM3 | 4632431A11 | http://fantom3.gsc.riken.jp/db/annotate/main.cgi?masterid=4632431A11 | -1.1337300 | -0.1951018	NOCODE3.0		chr11	119151650	119156994	+	GATGTAGGTAGTCTGCCCTCACTCCTGCAGATGGCCTGGTCTGGAAATAGAA
n275637:4323245	1.23434	1.29768	1.49153	1.92661	1.3672	1.52625	4323245	222	NONMMUT039898	1306	| AK081383 | mRNAlike lncRNA | Mus musculus | Mouse noncoding transcript | FANTOM3 | C130012M18 | http://fantom3.gsc.riken.jp/db/annotate/main.cgi?masterid=C130012M18 | -0.0018759 | -0.2749737	NOCODE4.0		chr2	130730104	130731410	-	ACTGGTTCTGTAAATCAAGATTGGAGGGAGTTCCAGGCAGAAGATGGAATAGAAATGGTATTTGACGGATCTGATGACCTTGTGAAATGGGAGGAGAAGGGGAAAGAACTAAAGAAAACAGAATCTGGCAGAGCTCCTGGGTTACACTAGAAAACCCTGTCCTGCCTTCAGAGCCCAGTCACTAGGTTCTTATCTCCAGAGTAGGTTGGCTCTCGGACCCAA
n271951:4323300	1.09946	1.39785	1.92708	1.78874	2.06187	1.48618	4323300	239	NONMMUT013183	1563	| AK051720 | mRNAlike lncRNA | Mus musculus | Mouse noncoding transcript | FANTOM3 | D130067K11 | http://fantom3.gsc.riken.jp/db/annotate/main.cgi?masterid=D130067K11 | -0.1113380 | -0.2777954	NOCODE4.0		chr11	121348496	121350059	-	GAGCCTCAGATGGACGACCTTTCCATCCTTTAACCCAGAGTGAAGTCACGGGAGGGACTTCATGACTGCCTTCCAGGAGATCACTCTGGAGGTGGGGAAGAGCAGCCTTGTGTCTCCTTCCACAGTTTAGAGCCCATGACCCCTGTGCTTTCTCCCAGAATACTGCATGTCCCTAACTAAGCTGTGTCCACAATGACCAGGACTGTGCGTTTATTGTGAGCCTCTATACATGAACTTTG
n293092:4323307	1.56592	1.7113	1.53536	1.66254	1.1904	1.37529	4323307	349	NONMMUT022445	743	| AK015085 | mRNAlike lncRNA | Mus musculus | Mouse noncoding transcript | FANTOM3 | 4930404K13 | http://fantom3.gsc.riken.jp/db/annotate/main.cgi?masterid=4930404K13 | -1.2517100 | -0.3210662	NOCODE4.0		chr14	119798977	119817574	+	TCCTTCACTGCTCCGGAGTCTAAGCGCTTCCTCACACAGAGCTTCCCATGAACCACTTCAAAGCCTGTTCTACGGAAAACGGGAATAACACTAATTTTAGCTCCAATTGTTATACTTCCAAAGAGGCCTTTACAAAGGGTTGAGTTGGACTGGTTTTAAAAAAAATCTATAACAGAAAATAGACTGGTTCGAAAGTGATTGGTCTTAGGAAGAGGAGAGCTCAGCTCAGCATGGCCCGATGGAGAAGGGAAGAGGAACTAGCGATGATTATATCTATGCTTTCATCGGAGGCTCCCAAAGCACCTGAAACCAACTCTCATTACCGTTGCCTTAAATAGATGAAGCCGTC
n269194:4323321	2.55583	2.27181	2.2986	2.6192	1.63195	1.724	4323321	333	NONMMUT064179	1524	| AK086535 | mRNAlike lncRNA | Mus musculus | Mouse noncoding transcript | FANTOM3 | D930035P15 | http://fantom3.gsc.riken.jp/db/annotate/main.cgi?masterid=D930035P15 | -0.4284820 | -0.2648206	NOCODE4.0		chr7	141124678	141126199	+	CCACATTCCCGCTTGGGTGTGTACAACTGTCTTCCCCATATGCCTATTACCCACCCCCCTACCATGTGTAGACCTGTGTTAAATTCTCTTCTTAATTAATTCCGGCTTTACTTCATTCTGACTCACCCTGAAATCTCCTGGGGTGTAGTCAAGAAGTCCAGTTTCAAAAGCTCAGCATAGATACAGCCCCACTGCTGACAAAACCCTAATCAAATAAGACTGAGTAGGACACATGCCCATAATCTCAACACTAGCTACCTGAGGCAGAAAGGATGGCTGCATTTCTAGTCAGCCTGGGCTACATGGTGAATTGTAGGCCGAGACCTTGTCACA
n283396:4323335	1.72112	1.25844	1.21758	1.17557	1.21068	1.39862	4323335	275	NONMMUT018366	3597	| AK038323 | mRNAlike lncRNA | Mus musculus | Mouse noncoding transcript | FANTOM3 | A130095K23 | http://fantom3.gsc.riken.jp/db/annotate/main.cgi?masterid=A130095K23 | -1.2403300 | -0.3588187	NOCODE4.0		chr13	75717034	75720629	+	GCAAGCCTAGTTTGGAATGATCACATCAATATGTTTGTAAGATTCACTTTGCTGTGGCAGACAGTAGAAAACAACCACTGAAGGCTGTGAGACATGCTGAGGTGCCTGACAGGCTGGCTAGCCAGCTGAATAATTAGAGAGAAAGGCCTCTTTTTGGTGATAAATGCCTGAAATGAACCATGAACCTCCAAAGGAGACTAAAATTTTAATTTGAGGGACTCTGCAGCAGACAGACATGAGTGGATACCTATTAGCCCAGAGCCACCTTGATAATC
n281224:4323337	4.27051	4.14794	4.25706	3.33721	4.07666	3.61849	4323337	562	NONMMUT037682	1038	| AK040870 | mRNAlike lncRNA | Mus musculus | Mouse noncoding transcript | FANTOM3 | A530032C17 | http://fantom3.gsc.riken.jp/db/annotate/main.cgi?masterid=A530032C17 | -1.2789200 | -0.5654269	NOCODE4.0		chr2	67771328	67772366	+	ACCAAAGATGGGTAGTCCTTACACAGAGAAAGGATGGGAGCTCAGTGTGCAGGGTCATATTGAGGCAGACATTATATATTCAGGTAGAAACATCAGTTTAGTAGTTGCTGTGGGATACTAAAATTCAGGCAGTTATCTGGAACCTTGGTATAAATTTGGGAAACATTAGCATATAAATAGTATTTAAAATCATGAGCTAGGAAGTGATCACCAGAAGATTGAGAATAGATTGAAAAGGGAAACCTAAAATAGCAACTCCAGAATTAATAGATGCTGGGGGTAAAATATTAATCATTTGAGTACTAAATATATTTAGTATTTAATTATAAGTGATATATATCACCCATGTAATAATCACAGGAATGAAGGATGTTTTAATAGTATTTCTACATATAATAA…
n297035:4323369	1.13904	1.41204	0.92817	1.56466	1.12637	1.24718	4323369	129	NONMMUT068915	706	| AK005635 | mRNAlike lncRNA | Mus musculus | Mouse noncoding transcript | FANTOM3 | 1700003G13 | http://fantom3.gsc.riken.jp/db/annotate/main.cgi?masterid=1700003G13 | -0.7144320 | -0.1857386	NOCODE4.0		chr9	45318265	45322079	-	AGCAGTTGAAATCACTGGATCCCAGGCAGCTTCCAGCCAGCAGAGACATTCTGTCTTCCCTACACTCGGGGCAGGTCTTGGCAGCACCCTGCCTGACTCCAGCCTGTCCCTTCTCATGCCTGGGAAAGC
n270469:4323377	1.8537	1.52915	1.68744	2.03101	1.18138	1.06078	4323377	229	NONMMUT034791	841	| AK052572 | mRNAlike lncRNA | Mus musculus | Mouse noncoding transcript | FANTOM3 | D530031J24 | http://fantom3.gsc.riken.jp/db/annotate/main.cgi?masterid=D530031J24 | -1.1218600 | -0.4919303	NOCODE4.0		chr19	43413618	43414749	+	CCATAGCACAATTGGGCGTACTTATTTTATTTTTTCCTGTGGATGCTATCAAGCCCCAGGCTTTACATATATAGTCAAGTACTCTCTCTGCTACTCCCAGACTAGGAACTTGGATTTAAACTTGTATTTGTTGACTTCTAAGGCCAGCAATCCCAAGTCATCTTGTTTTCTTTTTAATAGACAGAACTCAATTTTATTTATTGGCTTGCTGTTTAGCTAGGAGTGGTCA
n279748:4323391	1.13124	1.22764	1.35157	1.25408	1.11108	1.2525	4323391	375	NONMMUT003925	1292	| AK042812 | mRNAlike lncRNA | Mus musculus | Mouse noncoding transcript | FANTOM3 | A730026I20 | http://fantom3.gsc.riken.jp/db/annotate/main.cgi?masterid=A730026I20 | -1.1870100 | -0.3743572	NOCODE4.0		chr1	177134160	177135453	-	GCCACTTTATCCAGTTGTTCCTACAATGATTGTTGAAATTTAATATTAGCTTTGATGCAAGTACTATCTTTAAAAATAGAATTATGGGGGCTGTGGAATGGCTTAGTCTCTACAATACTTGATGCACAAGTATAAGAACTTGAGATCAGATCCTCAGCACCCATGTTAAAAGCTGGGTGCAGTGGTTCAGACCTGAAATCTCAGTATTTGAGATGCAGAAAGATCCCAAAGCTCCTCTACTCTGCTCATGTGCATGTGCATGAGCACATTGCAGCATCACAACTAAAAGCAACATGGCTGGTTGTTATTGGTTTATCTTAATGACTGATTGTTTGAATTTTTCTTGTTATTCTGGGCATATAGGCCCATAAAATC
n280130:4323427	4.87327	4.07345	4.30421	4.82712	4.41992	3.90641	4323427	178	NONMMUT049621	2000	| AK042337 | mRNAlike lncRNA | Mus musculus | Mouse noncoding transcript | FANTOM3 | A630083I04 | http://fantom3.gsc.riken.jp/db/annotate/main.cgi?masterid=A630083I04 | -1.5906100 | -0.2829468	NOCODE4.0		chr4	129333251	129335248	-	CGTGGCCTGTTACGCGGCCTGAGACGGAGAGCAGGCCCGACTCTGGCGAGCCTCGTCCCAGCGACGCCGGCCTGAGGACTGAGCTCCCCGGCGGGGCGGGCTAACGGCGCAGCAGCTCCTCCGGAGCGGATGCGAGGCGACGCCAGGTCTCCGGCCTAGGCGACTACGAGGCTCCCTG
n271211:4323443	2.14586	1.63962	1.58508	1.87415	1.34051	1.76964	4323443	381	NONMMUT004321	831	| AK142161 | mRNAlike lncRNA | Mus musculus | Mouse noncoding transcript | FANTOM3 | D330003D13 | http://fantom3.gsc.riken.jp/db/annotate/main.cgi?masterid=D330003D13 | -1.3278400 | -0.2805700	NOCODE4.0		chr1	190170295	190217276	+	CAAATGCCTTCCGTGTTCTGTCAGAAGAGTGCATGTGCCCGGAGGGTGAGGATCAATGCTTCTCTCGCACCAATTAAGACCACTCTTTGACTGCTCACAGCAAATGTTCCCGAACAGTGGATTTGGAGGAGGGGTTCTGCTTTTCTCAGACCGTGAGAGGCATGGATCACAGCATCTGTAGCTGAGTGGCGTGTTACCGTAGGAAGAGAGAAGCCTCTCTTGATACTTATGTGTAGCTTTAGCGTAGATCTGTCGCGTTAGTCTCACCAGCCAAACTGATCTCCTCACATACAGCATCTCTGCTCCCAACGGTGAGGAGCAGCGAGGCAGGAAGAGCTGCCTAGGCTTGCTGTGGCACGCCTCCCTGGGTGCTCTATCTTA
n280675:4323470	1.56064	1.97177	2.05449	1.62507	1.91723	1.6949	4323470	220	NONMMUT000973	2855	| AK080274 | mRNAlike lncRNA | Mus musculus | Mouse noncoding transcript | FANTOM3 | A630016I23 | http://fantom3.gsc.riken.jp/db/annotate/main.cgi?masterid=A630016I23 | 0.4874270 | -0.3459805	NOCODE4.0		chr1	55546660	55549497	+	GATCTTAGAGTGTAAGTCATTGCTGTTCTGTTCAGAAACTTTCCCCGTGTGCCCATGTGTTTGAGACTTTTTCCCATTTCCTCTTCTACTTGTTTCAGGTTATCTGGTTTTATGTGGAGTTCCTTGATCCACTTAGACTTGAGCTTTGTACAGGGAGATAGGAATGGATCAATTTGCATTCTTCTACTTGTTGACTGCCAATTGGGCCAGCACCATTTAT
n415152:4323500	3.00145	2.50667	2.25599	2.27643	2.61504	2.41206	4323500	56	NONMMUT028572	593	| NR_030709 | lncRNA | Mus musculus | | RefGeneNoncode | NR_030709 | | 2.4658300 | -0.2258347	NOCODE4.0		chr17	22779857	22817747	-	CATTGGATTTCAAAAATTGGGATGAAAAATCTGTTGTGAAGTTTCAGGCAGGTGCT
n197955:4323526	1.31206	1.01662	1.18073	1.56467	1.47164	1.25499	4323526	336	NONMMUT048392	5086	| NULL | ncRNA | Mus musculus | non-protein coding (noncoding) transcript | fRNAdb v3.0 | FR070898 | http://www.ncrna.org/frnadb/detail.html?i_name=FR070898 | -1.5906100 | -0.2746696	NOCODE4.0		chr4	102986381	102991465	+	GCTTCCCACAAGACGATACCTTCTACTGTTTTCTCATTTCTTTAATTTGTGAAGGTTTTCAACTTCTGTTTCCACTATAGCCTTCTAAAAAGATAGGCCAATTGGGATAAGATATCATGAAACTGCATGACTTCCACAAAGACGCACCATTTACTGCTAGGAAATGAGCTGGCATGCTTTAGGTTTTAAACATAATCAGAAGGGGAAAAAAAATCCATAGATAGTCTTAGTCCCCAGTTAAGCAAGTCTCTGTATATTGTATCTTTCTCTATATATCATATTCCAGGAGCATATTTAATTTTAAATGCATCTTTTGTGTGACCATCACTCTGGACT
n275887:4323576	1.22633	1.23602	1.0186	1.23106	1.57039	1.07248	4323576	183	NONMMUT025626	1829	| AK047717 | mRNAlike lncRNA | Mus musculus | Mouse noncoding transcript | FANTOM3 | C030017B10 | http://fantom3.gsc.riken.jp/db/annotate/main.cgi?masterid=C030017B10 | -0.2420890 | -0.3930621	NOCODE4.0		chr16	15592023	15593850	-	CTTTAGCAGTTCTACCTCTGGAAAATACATCAGTGGTCAGATCAGAGCTGTCCAAGACCAAAGCTCATTTTAAAAGTGATCTTTTAATGTTATAACCCTTAATCTCTTTACTTCTTATTTGAAATATATGTGCTTATTAGTGCCATGTTTTTTAAAGAGTTGTGCTCACTACCTTAAAATTAA
n285942:4323615	0.93977	1.16774	1.26553	1.02565	1.17539	0.89175	4323615	488	NONMMUT034787	5762	| AK137100 | mRNAlike lncRNA | Mus musculus | Mouse noncoding transcript | FANTOM3 | 9430076F04 | http://fantom3.gsc.riken.jp/db/annotate/main.cgi?masterid=9430076F04 | -1.0999300 | -0.3719415	NOCODE4.0		chr19	43203277	43209038	-	TCTGCAATAGATGAGGGACCTTATCTACTTACTGTTGCAATTGCTTAGGACAGTTTCTGAATACAATAAGTGCCCAGTAAATAAACATGAGGAGGTTATGACTAAAGTAATGAGTATATAAGGTGTGTGGACTCTGAGAGGGAGTCCCCAGGGCCCTACTATGTAATAAAAGAAAGTTACGTTCTCTTAGATCTTCTTTGGTGTAAGACTGAATAATGGTTTTCCTTTTTTTTTTTTAAAGAAGGATACAAATCTGTTTTTATTTGAAAATGTGACAAGCCATTTTCAAGATAGAGGTACTAGGAAGAATATTCAGACAATTATGGTTATTTTAACTTTACGGTGGATTTGTGAAAGCTTTAAAGTACATACATGTACTTATCTTAAAGGCCAATGTAA…
n284242:4323625	1.88187	1.33301	1.69572	1.3231	1.71997	2.10948	4323625	258	NONMMUT005001	2797	| AK037402 | mRNAlike lncRNA | Mus musculus | Mouse noncoding transcript | FANTOM3 | A130014O11 | http://fantom3.gsc.riken.jp/db/annotate/main.cgi?masterid=A130014O11 | -1.0893500 | -0.3393121	NOCODE4.0		chr10	22713282	22716081	-	AGGGAAGGTCATCAAGAACAGAGCATGGGCAGATGAGTCAGTCAAGAAAAGACTTGGTCTAAGGTGCTGGCTGTCTAGTGAATGCAAGGAGAGAGAAGCTACGAACAGTCACAGGAAAGACCCCAGAGTACACAATACAGGCAAAAGGAAGTCTGGAACACCAAAGAGAACAAGGAAACCTGTAGCAGAAAGCAGTCCAGAGGTGAAAGCAGCCGAGAAGGCGGCAGAAATGAGCTGGATTTTCAAACCATCACCTGG
n292683:4323632	1.30682	1.16688	1.26016	0.86007	1.05069	1.40571	4323632	478	NONMMUT014753	1265	| AK015485 | mRNAlike lncRNA | Mus musculus | Mouse noncoding transcript | FANTOM3 | 4930458K08 | http://fantom3.gsc.riken.jp/db/annotate/main.cgi?masterid=4930458K08 | -1.0746600 | -0.2313028	NOCODE4.0		chr12	77683060	77689491	+	CACAGGCACACTTGGTTGGCTCAGCTCTTACAGATGTGACAGAAGCTGGTTTAAGATGCCATTAGAGCAAAAATCCATATAGCTGCCTCAATGGCAACTTTATGACGTTTATCAAAGCTACCTCAGCTGAGTCTCCTATAGACATGGGCCCCTTTTCATTACCAACTTGTCTTTGTCTGCATGGTTTCTGTCTGTCCTCCTCTGGATCCAGACCAGTTCAGTTTGGGTTTAATCTACTCTGGCCCAGACATTGGGTCTCTGGCTCTTTCTTCAGAATGGATGACACACAGCCCAGTTTTACTCTGACCCTTGGACAAGGAACAAGTCTGATGCCCAGTTTCTGACTGATAACCCAGGAGATCTCTGAGCTCTGCCAAGTTCCACCTAGAAGATCGACAG…
n267663:4323659	1.15101	0.95729	1.17145	1.06849	1.1158	1.2281	4323659	85	NONMMUT042039	703	| AK143350 | mRNAlike lncRNA | Mus musculus | Mouse noncoding transcript | FANTOM3 | E330011M22 | http://fantom3.gsc.riken.jp/db/annotate/main.cgi?masterid=E330011M22 | -1.0846500 | -0.3152458	NOCODE4.0		chr3	8628050	8632454	+	TGTGGTCTCCATTGATGTATGGGGATCTGGGGACAGAGATGCAGATCCAGGAAACAAACTCAACTGTTTGTTCCTAAATACAAAG
n280508:4323727	6.18168	6.68545	6.18532	3.7088	4.32385	2.13712	4323727	394	NONMMUT027272	3025	| AK041773 | mRNAlike lncRNA | Mus musculus | Mouse noncoding transcript | FANTOM3 | A630036G19 | http://fantom3.gsc.riken.jp/db/annotate/main.cgi?masterid=A630036G19 | -1.2558600 | -0.3588335	NOCODE4.0		chr16	75031906	75034931	-	TTCATTGGTGTGACTATCGTACATCTTCTTTTTCTTCTATTTTTTTTAAAGCAGATTGTCTGGAACTCTAAGTTTTATAAGAACTCCTCTAGAGTCTTTGGGTGAAACTAGACGATAACATCAAGCTACACGATTTCTATAAAGAGATCTCAGGGATACCATTGAAGAGTCCTTTAAATTTTGCATTCAGCTTAATCCAAAAAGGTTGTCTCCTTTCAAACTCCTGACAGATACCTGTTGGGTAGATTCTATAGAGGATATTCAATGTGATCATACCAAAAATCTAGAAAGAAATTACTTAAGCCAAGAAAGATAGAGAAAGATACCAAACTTTGGAGGCAACAAGCTTATCTTTAATCATTATGATTACATCCATGGGTGTAGTCAAACACTG
n290217:4323764	1.19005	1.76774	1.29453	1.62507	1.3758	1.87716	4323764	248	NONMMUT045874	1493	| AK030969 | mRNAlike lncRNA | Mus musculus | Mouse noncoding transcript | FANTOM3 | 5830472G17 | http://fantom3.gsc.riken.jp/db/annotate/main.cgi?masterid=5830472G17 | -1.0573200 | -0.4397175	NOCODE4.0		chr3	155089027	155090519	-	TCTGAGTTGCATACACAGTAATATGACTTTCTATAGATGACATGAACAAAAACATCTAAGTCCTGCTTTCAAGAAAAATTAACAATATAGAACAATTCATTGTCTTGTAGAGTAAAAGTTTTTATTATGAGTTTAGTAAAACTAATTACACTTAGAAAATAACTAGCAATACATATAGTGAGCCCTCTGGATCCTGGCATTCCATCCACCTCTGCAGATTCAAGCAACCGTGGACAGAAAGTATTTGA
n280757:4323770	1.08948	1.21301	1.0469	1.59128	1.08905	1.11861	4323770	51	NONMMUT059058	2876	| AK041378 | mRNAlike lncRNA | Mus musculus | Mouse noncoding transcript | FANTOM3 | A630006B14 | http://fantom3.gsc.riken.jp/db/annotate/main.cgi?masterid=A630006B14 | 0.7208200 | -0.4383161	NOCODE4.0		chr6	128869239	128872114	-	TCACTGGAAGAGAAGGAATTTAGAGAAGTGATTATAGAAGTTATTACTAAG
n284104:4323961	1.33365	1.57372	1.53573	1.24145	1.39283	1.22715	4323961	406	NONMMUT054954	3211	| AK137844 | mRNAlike lncRNA | Mus musculus | Mouse noncoding transcript | FANTOM3 | A130026I10 | http://fantom3.gsc.riken.jp/db/annotate/main.cgi?masterid=A130026I10 | 0.2173610 | -0.2933899	NOCODE4.0		chr5	137792665	137795876	+	CAGGTTGGTCTCCAAGTCCGAGATCCACTTGTCTCTCCCTCCTGAGTGCTGGGATTAAAGGTGTGCCCCACCGTGCCCTGCTGTGATTCTTTTTTTGCTTATATATGTATACATGTATGTGTCTCTCTCTGTGTGGCTGTGTACATTTGAGTGCAGTGATTGCAGAGGCCAGAAGAGAGCCCAATCTCCTGGAGCTGAAGTAGCAGGCAATTGTTAGTTGCGTAATGTGGGTGCTGGTTGTGTTCTCTGGAAGAGCCACAAGCATTCTTCAACTAACTAGGGAGAATCCTACAATTCTCCCTAGTTAGTTGAAGCTCCAGAAACACATTAGCCTAGGAGATGTGTATAGGTTTAAATAGGTTTTGAAACTAAATATTTGAAGGTTTGCAGTTTTCGGAG…
n276364:4323976	1.34394	1.20758	1.30874	1.10711	1.23423	1.33302	4323976	138	NONMMUT051635	1980	| AK140613 | mRNAlike lncRNA | Mus musculus | Mouse noncoding transcript | FANTOM3 | B930051M15 | http://fantom3.gsc.riken.jp/db/annotate/main.cgi?masterid=B930051M15 | 0.9733190 | -0.3442739	NOCODE4.0		chr5	26829790	26831768	+	AGAGATCAGTTCCAAGCTCTTAATGATTGTCAAAGATTATTGGGAGATATTAATTGGCTGTGATCTACACTGGATTAACTACTCAAGAGTTTAGTCATTTGTTTCAAATGTTACTAGGAGATTCAGACTTAAACAGTC
n269796:4324077	3.63696	3.92239	3.82096	4.34229	4.61546	4.06407	4324077	371	NONMMUT021557	3246	| AK085918 | mRNAlike lncRNA | Mus musculus | Mouse noncoding transcript | FANTOM3 | D830028N22 | http://fantom3.gsc.riken.jp/db/annotate/main.cgi?masterid=D830028N22 | -0.9991120 | -0.3379197	NOCODE4.0		chr14	72642217	72645461	-	TGGTCTTCTAGTCTCTTGGCGTACATGTCTGCTTTATCAGATTCTTGTTCTTGTGGCTCTTTACTGGATTTGAGATTGGGGACTGAGGTATCTCTAGCATTGGCCTTTCTCTGCCAAGGATTGCTTTAGGTATTTAGAGTTTTTTGTGTTTCCATATTAATTCTCTAGTACACTGAAAAATGTCGTTGGAATTAAAAACATTTTTATCTATCAGGTATCTGTGTCCGTGCTCACATATGTACCACAGTATATAATATACCAGAGCTTTGTAGAGTCGCTTCTCTCCTTTTGCCTTTCAGGGTTGCCAGGGATCTAACTTAGGTTACTAGGCCCGGGCTTACACACCAGCTCCCTTGCCCAGTGACTTACTG
n285026:4324129	2.42745	2.06821	2.15018	2.11858	2.17481	2.12028	4324129	197	NONMMUT071988	3857	| AK036104 | mRNAlike lncRNA | Mus musculus | Mouse noncoding transcript | FANTOM3 | 9630036E12 | http://fantom3.gsc.riken.jp/db/annotate/main.cgi?masterid=9630036E12 | -1.1954900 | -0.3103710	NOCODE4.0		chrX	20881947	20885801	-	GTCCCATGAGGACTACATTAATGCCTTCCAAGCACTGTATCCCCAAGGGCCTAACCACCTTCCATTGGACCCTCACATCTTAAAAGTTCCATCCCATCAGCACAACCACACTGGGGACCAAGCTTCCGACACACAAACCTCTGGGGACACACAAGCTGTATCCAAATGGTAGCAGGTAGGTAGGTATCAGTTCACTC
n281640:4324164	1.40652	1.44167	1.58418	1.56867	1.10144	1.28261	4324164	69	NONMMUT070510	2098	| AK040392 | mRNAlike lncRNA | Mus musculus | Mouse noncoding transcript | FANTOM3 | A430091A16 | http://fantom3.gsc.riken.jp/db/annotate/main.cgi?masterid=A430091A16 | -1.1543700 | -0.3738429	NOCODE4.0		chr9	95942048	95959393	-	CATATTTTACCTAAGCCTAGTGAAATTTATATTCTATATACAGAAGCATGCAAGGTCTTCCTTCCCTTC
n271193:4324165	1.11267	1.54095	1.25399	1.44517	1.0031	1.26264	4324165	325	NONMMUT024267	1952	| AK084480 | mRNAlike lncRNA | Mus musculus | Mouse noncoding transcript | FANTOM3 | D330005B04 | http://fantom3.gsc.riken.jp/db/annotate/main.cgi?masterid=D330005B04 | -1.2110500 | -0.2968012	NOCODE4.0		chr15	80640457	80642408	+	GTCAGCTCAGCTCTACATTTAAATGAGATGGGTCAAGCCATTTCTAATAGCAGGGTCTTTTTTTTTTTTTAATCCTCTTCTGCCAGTCTCTAGCAGAGGACAGAACTCTGATGTTGCCCTCTTTCAAATAAACAGTATGAAAGGTCTCTGATTACTTACTCTTAACTGGGAACAGATCTGGAGAGATGACTCAGTGGTTAAGAACATAGAGCCCTGGCAAAAGATCCCAACACCCACACCAGGGAGCTTACAACCTATCAGTCCAACTCCAAGAGGTCCAACTTCTGACTTCCACAGGCACCTGCACTCGCATGGCATATATCTG
n276086:4324279	2.39663	2.63057	2.72822	1.4267	2.35	2.2196	4324279	342	NONMMUT043156	3570	| AK081127 | mRNAlike lncRNA | Mus musculus | Mouse noncoding transcript | FANTOM3 | B930091A08 | http://fantom3.gsc.riken.jp/db/annotate/main.cgi?masterid=B930091A08 | -1.0706800 | -0.3395694	NOCODE4.0		chr3	56122590	56126159	-	TCCTGTTAACCTTGCTTTTCCACTCCCTCTGGTGGCTAGAAGGGAGGTTAAAGCATTTAAGAACCCATATTAAAAGTAGGTTTTGAAAAATTGTAAGCCAGCTTTAAGTAAATGTTTTCCTTTTTAAGAATTGCTGTGGTCATGGTGTCTCTTCAAAGCAGAACTCTAAGACATACAGTCACTCTAAGACAGGCACATACACACATACACTCAAACACACACACACACACACACACACACACACACACACACACACATATATAAAATGTATATGCAGGACTGGGAATTATACCCATTGTTTCATTTATACCCCACATTGAGCTGCTTCATTAGCCCTAAATA
n271317:4324296	1.74134	1.51119	1.48526	1.86017	1.69982	1.635	4324296	124	NONMMUT024273	1634	| AK052079 | mRNAlike lncRNA | Mus musculus | Mouse noncoding transcript | FANTOM3 | D230044B12 | http://fantom3.gsc.riken.jp/db/annotate/main.cgi?masterid=D230044B12 | -0.4623770 | -0.3136089	NOCODE4.0		chr15	80831579	80833211	+	TGTCTGACAGATTTGCCACATAGTAGCTAGTGACCGTTATAAAATGAAGCAATGTGCTTACTTAAGAGCTCTTATGCCCGTGCATGGCTTTCCTAACCAAGTCTTCTATACTTGGCCTGCAATA
n273048:4324365	2.6687	2.14928	2.90535	3.35107	2.63794	2.25307	4324365	720	NONMMUT051120	1916	| AK050470 | mRNAlike lncRNA | Mus musculus | Mouse noncoding transcript | FANTOM3 | C820001N14 | http://fantom3.gsc.riken.jp/db/annotate/main.cgi?masterid=C820001N14 | 0.3452930 | -0.4042973	NOCODE4.0		chr5	3823157	3825071	+	TGCTGTTCCTCCTGTACAAGGGATATTTTTTTTCCTTTTTCTGTTAAATCTTTATATTCTGTTGTAAGAGGGAATTTCAGTTGGTCTACATACAAAATTCTGGTTGGCAGTTTTTTCTCTTTTACTTTTATTACCTTAACAAATATATTTTTTTTCCTTTTGAAAACAGAAATGAGAGTAAGGAGGCCATAATAAAGAAAATTAGCAATCAGAGAGATGGTTTATACAGAAATTAACTTTTTTTAGAATAGAAATCAGCTTTGTGAATTTCAAAGAATGTATAGGAAAGGACAGGATAAAAAACAAAAGCCTACAAAATTTGAGTAAAGAATAGAGTTTTTACAAAAGGGGTGCAATAAGGTGTCCTAAGCAGTAAGAAAACAACCATTCTTAAGAACA…
n273584:4324382	1.22231	1.10704	1.21887	1.49703	1.44025	1.4583	4324382	257	NONMMUT051893	2554	| AK049635 | mRNAlike lncRNA | Mus musculus | Mouse noncoding transcript | FANTOM3 | C530010D13 | http://fantom3.gsc.riken.jp/db/annotate/main.cgi?masterid=C530010D13 | 0.1352880 | -0.3744851	NOCODE4.0		chr5	33990509	33993062	-	TTGTTTCAGATTTACCTAGGTGTTGTTCATAATAAAGTTTAAATTCAAGATTTATAAAAGGTCAACCAGGATGTAGAACTTATGAAGGCATTACAAGATGGCTTGCCTACTTCATATAAAATTATTGTAGATTTGAAAGTTTGTTTTTTCCTTTGCATCCTGATAATTGTAAAGGGTTTGCTTCTAGTGAGCTCATGATCACTGGAAAATTTTGCTTTTAGGTATGGCTAATAGCCTTGCATTACGTAAGAAAAAAT
n344373:4324487	1.17627	1.11275	1.12005	1.35675	1.1665	1.03064	4324487	256	NONMMUT067961	1061	| NULL | lincRNA | Mus musculus | mouse lincRNA | Scripture Reconstruction LincRNAs By Guttman | linc1298 | NULL | -1.3600000 | -0.2014157	NOCODE4.0		chr10	92979045	92982003	-	TGATGGCATGCCTAAATACACCAAGAAGGAAGAGGAGGAAGAGGAGGAAGAGGAGGAAGAGGAGGAGGAGAAGAAGGAGAAGGAGAAGGAGAAGGAGAAGGAGAAGAAGAAGAAGAAGAAGAAGAAGAAGAAGAAGAAGAAGAAGAAGAAGGCTGATACCCCAGATTGTGGGGCAAATGAAAGGATACCCACAATTAGGTGGATTGGTGCCCCCACATCAATGATGTTTAACCATATATCCTGGTATCTGTAGGTA
n286908:4324500	2.71376	2.94266	2.93544	2.2274	3.31946	3.17099	4324500	438	NONMMUT064182	549	| AK078996 | mRNAlike lncRNA | Mus musculus | Mouse noncoding transcript | FANTOM3 | 9230106I06 | http://fantom3.gsc.riken.jp/db/annotate/main.cgi?masterid=9230106I06 | -1.5906100 | -0.4557648	NOCODE4.0		chr7	141171079	141171627	-	GAACTCACCCTTATCCTTCTTGATGGAAGTGCTAGTGAGGTAAAGGTTGGGCCACTGTGGTTGTACACAGCTAAAGTAGGTTGTGCGTGGTAGCAGTGGCTTAGTGCGGAGGAGGATGAGACCAGCCTTGATTTTGTACTGGGTTCAAGGTGAACCTGGACTACATAGCAAGGCCATATCTTTTTGTTTGTTTTTGTTCTCACTATGTAACCCATGCTCACTATGTAACCCTTGAACTCACAAAGATCCACTTGCCTGGGCCTCTGGAGTAGAGTGCTAGGATTAAAGGCAGCCCATGGCCTGCTGCAAGACCACAGCTTAAAAAAAAACTGTGACAGAGCCATGGATAGATAGTGGTGCATGCCTTTAGTCCTAGCACTCAGGAGGCAGAGGCAGGTT…
n278792:4324504	3.25572	3.15494	3.0317	2.58363	2.08966	2.27019	4324504	219	n278792	2255	| AK044015 | mRNAlike lncRNA | Mus musculus | Mouse noncoding transcript | FANTOM3 | A830080M10 | http://fantom3.gsc.riken.jp/db/annotate/main.cgi?masterid=A830080M10 | 0.7431620 | -0.3887488	NOCODE3.0		chr10	108893514	108893553	-	AATCCACGTGGAGGCATTCAATGCACTATGGTGGCCTTCATGGGAAGCAGCCCTAAAGGTTGTGCACAGACATAAATGCAGGCAAAATACCTGCATGCATAAAAATATAAAATATGAAAATGAAATGTTTAAAAATAACTTTACTAGCTTTTGGATGAAAACTTAACAAGACAATTACAACTCTTTATAGACCTATGGTGTGGTGCCTTATGTTCTAGA
n275257:4324553	2.47193	2.35594	2.27007	1.76734	1.49297	1.83158	4324553	216	NONMMUT047801	2077	| AK048247 | mRNAlike lncRNA | Mus musculus | Mouse noncoding transcript | FANTOM3 | C130043D08 | http://fantom3.gsc.riken.jp/db/annotate/main.cgi?masterid=C130043D08 | -1.2504700 | -0.4714055	NOCODE4.0		chr4	77803665	77805738	-	GCCTTGAACCCTAGAAGTAGATCCAGGTGACATAATTCTGGTTGTCTTCCAGCCAAAATAGTCTAAGGTTCCAAATTCCATCCCCAGTGACCTTGTCTTAAAAAAAAAATAAGTGAACAGGGGCTGGAGAGATGACACTGAAGTTCAGAGCACTGACTGCTTTTCCACAGGTCCTGAGTTCAATTGCCAGCATCCACATGATTGCTGAAACCATCC
n277362:4324599	0.98412	1.05559	0.96438	1.28728	1.06056	1.06806	4324599	230	NONMMUT004251	1195	| AK080824 | mRNAlike lncRNA | Mus musculus | Mouse noncoding transcript | FANTOM3 | B230324F10 | http://fantom3.gsc.riken.jp/db/annotate/main.cgi?masterid=B230324F10 | -1.5906100 | -0.4267227	NOCODE4.0		chr1	186999057	187240357	+	AATCGAGGTTTCAAGCTGATACTGAAAAGAACATGAAATTAATATATAATTAGCATAATTAGAATATAACTTTCTAAACATACATTCTCCAAAGTCTCCAAAAAATGCTCTAGGAATACAGATTTCCAGGCAAGAAGATAATCATAAAGGATCCAGCTGCTAAAATTTCCACTAAAAAGGCTTGAATAATACTCACCTTATAATCAAAATATAGTTGCAGACACAGGCTG
n284221:4324657	2.69263	2.39697	2.79433	2.94412	3.11384	3.02727	4324657	90	NONMMUT003816	1624	| AK037426 | mRNAlike lncRNA | Mus musculus | Mouse noncoding transcript | FANTOM3 | A130018A01 | http://fantom3.gsc.riken.jp/db/annotate/main.cgi?masterid=A130018A01 | -0.9576730 | -0.3134091	NOCODE4.0		chr1	171909956	171919356	-	GGACCGAGCCCGATATGTCACAGTCTTGTTAAAAGAAGAATCCTCAGAGATGTGGAGGAGGGACACCCAGAAATTATCCAGCTTTATAGA
n287045:4324668	1.27295	1.14035	1.19666	1.06155	1.14826	1.2342	4324668	122	NONMMUT048759	1091	| AK018667 | mRNAlike lncRNA | Mus musculus | Mouse noncoding transcript | FANTOM3 | 9130410C08 | http://fantom3.gsc.riken.jp/db/annotate/main.cgi?masterid=9130410C08 | -0.0697317 | -0.2579940	NOCODE4.0		chr4	114817160	114902859	-	AGTGCGGAGCGTGCCTCCTAAGCTTGCGGCTTATGAAACGGTGGGAGGAGGCGGTGTGCCTTGGTCTTCACGGACGGGATTCGGCGTTTCCTCCCAACCCTGCGCTTTCCACGGAAGAGAGG
n265878:4324721	1.91881	1.95789	1.75636	1.7742	1.47797	1.44394	4324721	1333	NONMMUT005712	2774	| AK089839 | mRNAlike lncRNA | Mus musculus | Mouse noncoding transcript | FANTOM3 | F830031L12 | http://fantom3.gsc.riken.jp/db/annotate/main.cgi?masterid=F830031L12 | 1.5703700 | -0.3563017	NOCODE4.0		chr10	57632095	57654740	+	CCCGTTGATCCTTGGACTGATGCTATCACTGACTATATCTTTATTACTCTAAAGCCAGGGAACAGCAAAGGATGGCTAGGGAGAGACTGGCCTCAGTTTAGAAAGTTACTCAATACTGTCCTGTCAACCATTTCTAGTGATGAATAGCAAACACTACACACATTTCCATCTGATGTAACCTCGGGACTGGGGGAAGTAGAGAAAGACCATCTTTTGATATTTCTATTCTTCTTAGCTGTCTCTCTTTAAATTTCTCTCAGTGAAAGCCAACTGGTCATTAAAATCTTTTAAAATTCTAGTCTTTAATGCTGGATACAAATTCATTACATTAATTATTACTCTCACTGGAAATATTTTTCTGAGAGGCCACAGTAAGAAATGCCTGTAAATGATGTTTTG…
n274572:4324742	4.07317	4.76371	5.23254	2.33327	3.28088	2.98458	4324742	397	NONMMUT073223	2651	| AK082107 | mRNAlike lncRNA | Mus musculus | Mouse noncoding transcript | FANTOM3 | C230007P09 | http://fantom3.gsc.riken.jp/db/annotate/main.cgi?masterid=C230007P09 | 0.2453280 | -0.3552858	NOCODE4.0		chrX	95050176	95052825	-	CTTGTCTGTCAAACAAATGATGGTAACACTCCAGATTTTATTTTTATTTTATTTTATTTTATTTTATTTTATTTTATTTGTGATACCTGATAAAATGGTGAAATAAATAGAATAAAAATAAGATGGTGAATAGAAATAGAGATATTGGTGCAAATATGACAAGGGAAAAAATTGCAGCACAGGTTGATTATCATTTACCTGAAATGCTTGAGACACAATGTACCTCAGATTACAAATTGTATATATATATTTTTTTTATTTTGAAATATTTGTATAGACTTTCTACTTTCTATTAGATTTGAGAGTATTTCAGATTTTGGAATTAGGGTTATTCAATCCGTTACCAGGTAAAACTCACAAAACTAGTGTACTGTGAGTGATCACTGTTCATTTGAAA
n283511:4324788	1.3369	1.25166	1.09117	1.21423	1.13335	1.10484	4324788	683	NONMMUT057382	3274	| AK038185 | mRNAlike lncRNA | Mus musculus | Mouse noncoding transcript | FANTOM3 | A130085C06 | http://fantom3.gsc.riken.jp/db/annotate/main.cgi?masterid=A130085C06 | 0.4612570 | -0.4012193	NOCODE4.0		chr6	71503885	71507156	+	CCAGCTATGCTGGACTTAAATTAGATGGCTTCATGAAAACTTCAGACAGTTTTTGGTTTTCCATTGAATTGTACTTTACTATGTTTACATTTTTAAAAACTATACTGTTATCTTCAGTGAAACTCTGCTTCCATTAAGTCAGGAAGACCGGGGATCCAGAGAAGAGATATTTAACCACTGTCATAAACAGAAGTTAGTAACATTTTGAAAGTCAATTTGATTTTTTTTCCTTTCTTTAAAATATAATCTGTTTCAGACCTAACTGTGTACGAGGGCTGTTAGCACACTTGAAGCAGAAGTTTAAGGTTGTCAAGTTCATTTTGGCTGTTCCTTTTCCTAGAGTCTTTCAAAGTTGCTGAGGAAAAAGTCCTACGCGTAGCACCGATTTAATCAAAGTGT…
n269592:4324810	2.64673	1.99268	2.4756	1.60832	2.22305	1.72476	4324810	467	NONMMUT020400	2108	| AK086133 | mRNAlike lncRNA | Mus musculus | Mouse noncoding transcript | FANTOM3 | D930007J20 | http://fantom3.gsc.riken.jp/db/annotate/main.cgi?masterid=D930007J20 | -0.9182690 | -0.3070385	NOCODE4.0		chr14	38723803	38725911	-	CACATGAATTTTGTGGGGACACTTCATGTGTAGACCACACTCATTCTCTGCCATAGGAATTTTACCAGAATTGTACAAAATGCACCAAACTTCCCTTAACTTCAACAGAGGTAAACTGGGAGGACTCACCTCTCCCTCCTGGGTACTATGAAGTTTTTGAACGCTAGGAAAACACTATTTTATTTTTCTTTCTTTCTTTCTTTCTTTCTTTCTTTCTTTCTTTCTTTCTTTCTTTCTTTCTTTCTCTCTCTCTCTCTCTCTCTCTCTCTCTCTCTCTCTCTCTCTCTCTCTCTTTCTTTCTTTCTAACAAAAAGCTTTTGTTTTAAAATATTTGCTCATATAAATAACTTACATTAATGGAAGAGAGATAAGGTGATGCTATTTCATAATTGACAGTTG…
n282195:4324848	1.8025	1.67079	2.59755	2.8818	1.42628	1.69893	4324848	287	NONMMUT055421	1639	| AK138685 | mRNAlike lncRNA | Mus musculus | Mouse noncoding transcript | FANTOM3 | A430008F17 | http://fantom3.gsc.riken.jp/db/annotate/main.cgi?masterid=A430008F17 | 0.5686960 | -0.2371726	NOCODE4.0		chr5	149399489	149401127	+	TGGAGTCTTTCATCTAGCCGGTGTGAAGATGACAGGTTCTAATGAGAAAAGAAAAAAAGCCAAGCAGGATTTATCTCGCTCGGAAAACACAAACAGGGAGACCTAAGAGACCCCACAAGAGCGCTGCAAAGAGTTCAAAGAGGAGGGGAATTCTGGCAGCCACAGAAAAGTCCTGGAGAAAGAGGAAGTGGGGCAGCTGAATGCCACCCACCGTTCTACCTGGAAGGCCAGTGCTTTCACAGGCTCTGCAGACGGTGATAGAAGCACCCATGCTTGATGAGGCCATG
n418003:4324870	1.46553	1.63151	1.64783	1.32933	1.74278	1.45178	4324870	195	NONMMUT019420	583	| NULL | lncRNA | Mus musculus | | UCSCGeneNoncode | uc007rxs.1 | | 1.4011600 | -0.2092981	NOCODE4.0		chr13	114608872	114656824	+	TCATCCCGTTGTATGTCCCAGACTACAAGGAAAGGGAGCCAACGCTCGCATTCCCAATTCAGCCAAACCTTTACAAGCCTTTCCTTGGAGTGAAGCCATGGAGGAGAAAAGGCAGGTTGCAAGTCTGCCCTGAGCATGGAGAACCTCACTTGGAGACCAATGCTATTCTCCATGATTGTTTTGGAGCCTCTACCA
n271078:4324880	1.55973	1.0675	1.21343	1.63831	1.42263	1.80787	4324880	457	NONMMUT034574	765	| AK084571 | mRNAlike lncRNA | Mus musculus | Mouse noncoding transcript | FANTOM3 | D330016D24 | http://fantom3.gsc.riken.jp/db/annotate/main.cgi?masterid=D330016D24 | -1.5906100 | -0.4457045	NOCODE4.0		chr19	36597529	36598294	-	CACATGGCAGTGTCCACCTGTAATCCCTATAACTGGGAGACTGAGAGAGGAGGATTGTGAGTTAGAAATCCCCTGGGATACATGGTAAGTTCCAGGCTAGCCTGAGGTACAGACTCACCTGCCTCAAAATCCAAAGATCTTACACTGTAATAATTAAGTGCTGGCTAGTTCCAATGAAGAACAAAGTTGTGATGTTATACAGTGAACAAGAAGGACGTGGTGTGTTGTACTCACAAAGTGTGTGTGTGTGTGTTATGGTTATATTGGCATTGCATATAGTGCAACCATTATGATTTCGATTTAACTAATCAATTTCCATGGAATAAGGCATCAAGGATGAGCACTCATAGAGTGGAAGCCTGGTGAGCAGATAGGACTGCAATCAGAGGCTCCTAGTAA…
n269473:4324917	1.16023	1.1796	1.95399	1.24147	1.10416	1.08108	4324917	494	NONMMUT063134	1321	| AK086244 | mRNAlike lncRNA | Mus musculus | Mouse noncoding transcript | FANTOM3 | D930016B19 | http://fantom3.gsc.riken.jp/db/annotate/main.cgi?masterid=D930016B19 | -1.1821400 | -0.2764679	NOCODE4.0		chr7	107377626	107378229	+	CAGCTTACACAAAGAGGCGGGCTTAAGTCAAAGTAGCATGTTAGCTAGTCATGGCACAGTTGCAGGTGTCCCTCAGTATCTGAATGACATTGGTTCAGGAGTCCCACAGTGGAACAGTCTGAGGATGGTCAAGCCTACCATACAAAATGATTTAATGCTTGAGTGTACCCTATGTACATTCCCCCATGCACTGTAAGTAACCTGTTGGTTTTCATACCTAATAATGTAAATGACATGTTAAGTTGTTACCATATTATTTACAGACTAATGGAAGGGGAAAGGGCTGGCTATGGTCAGTACAGACACAATTTCCCCCAAGCATTTTTTAATCTACAGTTGTTTAATCTATGGATTTGGAGGCCTTTGACCCAAAGAGCTGACTCCACTCAGAACTCAAAA…
n263728:4324950	3.65746	2.93793	3.74882	3.55545	3.25916	3.58267	4324950	87	n263728	435	| AK008395 | mRNAlike lncRNA | Mus musculus | Mouse noncoding transcript | FANTOM3 | 2010111E04 | http://fantom3.gsc.riken.jp/db/annotate/main.cgi?masterid=2010111E04 | -1.6509300 | -0.1868485	NOCODE3.0		chr3	88552231	88552943	-	GGCTGACTTCGAACTTGCAATGATTATCCTGCTTCTGCCACCTCAACCCTGAGATTGCAGGTGTGCACCATCGCACCTTGCCAAATA
n288312:4324977	4.90954	5.39647	5.15773	3.89117	4.79733	4.15624	4324977	450	NONMMUT020426	1248	| AK148612 | mRNAlike lncRNA | Mus musculus | Mouse noncoding transcript | FANTOM3 | 7120420N02 | http://fantom3.gsc.riken.jp/db/annotate/main.cgi?masterid=7120420N02 | -1.3031300 | -0.3507222	NOCODE4.0		chr14	39397206	39398454	-	TCAGCATGACTTTTGGCACTGTCTAGTTACATTCACTTTCATTTTGTAGATGGTGATTCTGCTCATATATCTGTTTGGGTGATTGAATGTTCGACATTTCTATACAATAAATAGTATCTTTGTTCTTAAGACATGAAGAGTATATTAGTTAATTTTTAAAAAAATATATAGTTAAGCGGGCCCCTTTCATGATCATTTAGCAGGATATAACAGCTTGAATTTGGTCCTTTTCAATCTGTCCCCAAAACTTATACATTATATTCTGATGTTCTGATGCTGTGTGCCCAGAATATGATTTCCCTTGGAATTACAAGCATTTTTATTAAGAGGATACTTTTCTTGACTACAATAGACCCCCTAATCTAATATGACTATTGATTTTAAAATGAAATTACCATT…
n273735:4324986	1.772	2.01309	1.75177	1.89676	2.19913	1.48696	4324986	392	NONMMUT051115	1920	| AK049436 | mRNAlike lncRNA | Mus musculus | Mouse noncoding transcript | FANTOM3 | C430010C20 | http://fantom3.gsc.riken.jp/db/annotate/main.cgi?masterid=C430010C20 | 0.1535530 | -0.3274127	NOCODE4.0		chr5	3744398	3747020	-	GTGCGAGTTTCCACAATACCAAATGTATATTAATATCAGTAAGTACTTGTAACATGAATAAACATGTTATGTTTATCCTTGAAATGTTTTTAAAATCTATGTTTTTGCTTTAAAATTGCTTCTCCATTATCATCTTTTAAACTCTATATTAAATCCTGAGTCAAAAAACTTAAATCTACAATTGTACAAATCTACAAGTTCTTGATAGCCTTTTGGGAATAGAGATAGAGCTCAAATATAGCTTGTAAAGCACTTGCTCGGCATGTATGAAGGCTGAGTTTATTCCTAGCACCTATTACTCTGAACATAACATGGTAACACATACTTGTAATCTCAACATTGTGAGATATAAACAGGGTGATCAGAAGCTTGGTGTTATCCTCAACGATATA
n291162:4325056	1.42253	1.26573	1.39604	1.55814	1.52252	1.32737	4325056	260	NONMMUT012457	2388	| AK133464 | mRNAlike lncRNA | Mus musculus | Mouse noncoding transcript | FANTOM3 | 5031400C06 | http://fantom3.gsc.riken.jp/db/annotate/main.cgi?masterid=5031400C06 | -0.9354790 | -0.3023904	NOCODE4.0		chr11	107480702	107483091	+	TCCTTGGGTAATCATGCTCAGGTTCCTAGCAACAAGAAGTCAATTTTTGCTATATCTCATTTCCTGTTTAAAGGGTCATCTGCACTTAATTTCCCTTCAGACATTGTTTGTTTCAAATGTGAAAGAAAATTTGAAGGTGAAATTGTCAGTGCAGACACTTGATACGCATGCGTCAGGTGTAGGGCTCAGCAGTTAGGAGCGTTTGCTGCTCTTCAGAATTCCTGAAATCAGTTTCCAGTACCCTGGTCAGTGGCTCATTC
n282009:4325104	2.8221	3.06351	3.48238	2.18749	2.81823	3.43528	4325104	391	NONMMUT009798	4173	| AK040007 | mRNAlike lncRNA | Mus musculus | Mouse noncoding transcript | FANTOM3 | A430042L02 | http://fantom3.gsc.riken.jp/db/annotate/main.cgi?masterid=A430042L02 | -0.0076836 | -0.3279999	NOCODE4.0		chr11	54664332	54668503	+	CTAGCACTTAGGCACATACCAAACATACCCAGCCTTGTATTTGCTTTAAGCTTAGTAATGGTTTTTCCTTCCAATTTTTTAAAATTTAATTCTCATATAAGGAAAAGTACCCAAAACAAATGAGCAACTAATAAAATCTAACAACATAGTCAGTTTTTTGGGTTTTTTTGTTTTTGTTTTGTTTTTTTGGTTTTTCGAAACAGGGTTTCTCTGTGTAGCCCTGGCTGTCCTGGAACTCACTTTGTAGACAGGCTGGCCTCGAACTCAGAAACCCACCTGCCTCTGCCTCCCGAGTGCTTGGATTAATGGCGTGCACCACCACGCCTGGCAACATAGTCAGTTTTATGGGCAAAATTTAGTATTGCCAGCACCCTAAAAGCTTGCTCCTGCT
n267542:4325176	1.53521	1.66598	1.8684	1.6079	1.98396	1.98096	4325176	1262	NONMMUT055358	2053	| AK054439 | mRNAlike lncRNA | Mus musculus | Mouse noncoding transcript | FANTOM3 | E330025H18 | http://fantom3.gsc.riken.jp/db/annotate/main.cgi?masterid=E330025H18 | -0.0854421 | -0.2999735	NOCODE4.0		chr5	148711465	148718397	+	CTGAACCGATTCTCTGCCAAGGGTCAGTCAATACTTGAGCCTATAAACTACTTGTGACAACTTTCTGTTCAAATGTGTCATTGCTCTTTAAGACAGTATCTCAGGTCTGGAGAGATGACTCAGCGGTTAAGAGCAATGACTGCTATTCCAGAGGCGGTGAATTTAATTCCCAGCAACCACATGGTGGCTCACAACCATCTGTAATGAGATCTGACGCCCTCTTCTGGTGAGGCTGAAGACAACAACACACTCATATAAAATAAACATTAAAAAAAAAAAAAAAAAAGAGACAGTGTCTCATTATGTTGCCCAGGCTGGACTCAACCCTGAACCCTTCTATTCCTCCTCCAGGTGCCAGAATCGCAGGTGTACACCACCATGCCCAGGCTTAAACATCTA…
n294601:4325186	1.47487	1.61693	1.45964	1.19834	1.49221	1.35368	4325186	519	NONMMUT029067	1838	| AK013461 | mRNAlike lncRNA | Mus musculus | Mouse noncoding transcript | FANTOM3 | 2900001G08 | http://fantom3.gsc.riken.jp/db/annotate/main.cgi?masterid=2900001G08 | -0.9181760 | -0.2458375	NOCODE4.0		chr17	30938869	30940706	+	GACAGGGCTCCCATTATCGCTAATGGCTGCGACGTGCTCAGGGGAGGCAGAACATGTTTCAAAGGTTTATATTCCATCTGCTGAATTGATTCTAATCTACAGGGCTGACTCTACTTTGGGCTCCTAGGAAGCAAACAATTTTTTTTCTTTGATCCTCAATAAAACACAGGGATTGATTCTGCTAAGACAGCTATGCAAATAGCATGTTAAATATTCAACAGAAAGGAAATTAGAATCAACTCTAATGTGGTGAGATGGGTTTCCCCCTCAACCTTTTTTTTTTTTAATGGCTCAAATGAGTTTCCTTGGTGAGAAAAGGGGTCCAGTTTGAGAAACTTCTATCAACATTACCATGTGTCTATGCTATTGTCTGCAACCTGAACCGTTTCTCTGGTCCTG…
n286617:4325213	1.74694	1.29344	1.3774	1.18176	1.39511	1.43085	4325213	201	NONMMUT071501	4382	| AK136855 | mRNAlike lncRNA | Mus musculus | Mouse noncoding transcript | FANTOM3 | 9330151M24 | http://fantom3.gsc.riken.jp/db/annotate/main.cgi?masterid=9330151M24 | 0.1334640 | -0.2438703	NOCODE4.0		chr9	122898766	122903146	-	CCTGGTAGCTATTGGGTAGCGAATCAAAAGAGGGAGAAGTGGTAGACTGCATAGACGAAGCTTATTTAGGAAACGAAGGAAAAATGCAGACATCTGGGAAAAGTGTGTTCCTGTCGGAACATTAGGAGCAAAACTCTTGGATCAGGAATTACCTGAGGCAGTAAGGATATTAGAGGCCGTGGTAAGCGCTTTGGATCTCTC
n269350:4325245	3.11761	3.48271	3.53088	3.60662	4.40727	3.01111	4325245	424	NONMMUT053168	1794	| AK086368 | mRNAlike lncRNA | Mus musculus | Mouse noncoding transcript | FANTOM3 | D930024F11 | http://fantom3.gsc.riken.jp/db/annotate/main.cgi?masterid=D930024F11 | -1.2696900 | -0.4392866	NOCODE4.0		chr5	96083607	96085402	-	GCAGTCTGATATGCGTGCTGGAAACAAAACCCTTGTCCTCTTCAAGAGCAGCAAGTGCTTTTAACCGCTGAGTCATTATCGAGTCCCACAATTTCCATTATAAAATTAATTTTATTTGGGAATTTACTTGGGTGTAACACATTTGTTTCCTTATTTAATTTTCTGTTAGTGATTTTTGCTATTGACCTTTACTACTAAGCTTGTGAAATGCAAGATGAATAATTATTTGTTGTGCAGTGGCAAGAAATTAAGTATTAGTTAATTCACCTGGAAACATCTCTCACTAGATATTATGCTATTTAAATAAGAGTCACTTAAAAGTGCTTGCTTCATGTTGGAGAGATGCCTCAGCAGTTAAGAGCGTGCATTATTTCCCCAGAATTTGAAATGCTGGAATTT…
n292854:4325270	1.38016	1.25979	1.34846	1.42879	1.42154	1.44352	4325270	252	NONMMUT054748	753	| AK076755 | mRNAlike lncRNA | Mus musculus | Mouse noncoding transcript | FANTOM3 | 4930432F18 | http://fantom3.gsc.riken.jp/db/annotate/main.cgi?masterid=4930432F18 | -1.2420800 | -0.2699931	NOCODE4.0		chr5	133534589	133598406	-	GGCTTAAGGATCCAGATGACATCTCCATGAAACCTGTGTCTATCACTCCAAGCTATATGCCCTGGTTTGAGTTGCATCACATCCCTGAGGCTGTGATTACTGATAAATAGAAAGGGAGCCTGAAAACATGGCCTTAATGGTTAAAAGCAGTAACTGTTCTTGCAGAGGACTCAAGTTAGGTTTCCACCACTCATGATGTGAGGCTCACAACTGCCTATAACGCCAACTATAGGCACCCAACTACAACTCTTG
n289561:4325310	1.71489	1.70957	1.75063	1.38294	1.37228	1.4607	4325310	322	NONMMUT044108	2256	| AK018134 | mRNAlike lncRNA | Mus musculus | Mouse noncoding transcript | FANTOM3 | 6330407D06 | http://fantom3.gsc.riken.jp/db/annotate/main.cgi?masterid=6330407D06 | -0.2803400 | -0.2913959	NOCODE4.0		chr3	94432413	94434668	+	TTGAGGTCTGTCACTGCTACGCAGTGTATTTGAGGATCGCCTGGGCTACATGACACCCTGTTCCCCTCTCCAAATCCCTATTTTTTTCATGTGCTCATTATTTCTTGTCAGTTTATACCTCATCCTATGCTGCTTCTGCCATTTTTCCAGCACTTGCTCTTGTCTGGTTGTCTGAAATGCTCTCGTTACCTTATAATTCTTTCCCTTAAGATGTACGTACTTCCTCTGGTTTCCTCCACATCAAAGAGAAGGAATTGGTATATGTTTCCAGTTTGAATTGAAATACATAAATGCATTCTAGCAAGGCTTAGTCTGATTTTTC
n287035:4325341	4.1272	3.9533	4.12662	4.08683	4.34629	4.3429	4325341	236	NONMMUT002104	2104	| AK018677 | mRNAlike lncRNA | Mus musculus | Mouse noncoding transcript | FANTOM3 | 9130414P19 | http://fantom3.gsc.riken.jp/db/annotate/main.cgi?masterid=9130414P19 | -1.5906100 | -0.2941542	NOCODE4.0		chr1	94015049	94017147	+	TCATGAGCATCCCATCGGCAGGGGCATCTCTTCCTTTCTCTGCCACTCCAACAAGTCCTTAGTGCCCTGAGCCTGTCCCCCGCAGAGCTGGTGTCCATGGTCTGATTTGGTGAGGCATGCCAGCGAGCCAATACAGGAGCACAAAGGAGAATGAGCACTCAAGGACTCTTGCAAAAGGCTTCTGGAGTGTAGGGAGATGCATCAAGAAAGGACCCTGACATCATAAGAACGGCCCA
n267036:4325344	2.63342	2.02064	1.46195	2.02282	2.19479	1.82693	4325344	152	NONMMUT045410	2167	| AK143715 | mRNAlike lncRNA | Mus musculus | Mouse noncoding transcript | FANTOM3 | F430012D12 | http://fantom3.gsc.riken.jp/db/annotate/main.cgi?masterid=F430012D12 | -1.5906100 | -0.2841904	NOCODE4.0		chr3	135719331	135721495	+	CTGTAAAGTGTGGACTTGACTTTTAAAGCACCCCCAAACTTCTGGGTGTGGTGGCATACGCTTATAATCTCAGTGGAGGATGGCAAAGGCAGAACTCTGTGAGTTCTGGGCCAGCCTGGTTCACATGGTGAAGAGCAGCTCGCCAAACCTAT
n266346:4325357	1.45429	1.36137	1.10868	1.15054	1.2222	1.31641	4325357	377	NONMMUT030455	3307	| AK156011 | mRNAlike lncRNA | Mus musculus | Mouse noncoding transcript | FANTOM3 | F830004A03 | http://fantom3.gsc.riken.jp/db/annotate/main.cgi?masterid=F830004A03 | -0.3963610 | -0.4542283	NOCODE4.0		chr17	71521796	71525098	+	CACCAGGCACCGGTAGTGGTACACACCTTTAATCCCAGCAGTTGGCGAGGCAGAGGCAGGCAAATTTCTGAGTTCGAGGCCAGCCTGCTCTACAAAGTGAATTCTAGGACAGCCAGAGAAACCCTGTCTCAAAAACAAACAAACAAACAAACACCCCAAACAAACAAAAAAAGTAGTGGAGCCTTATACTATATCAATACAAGTGTTTACGAATGGCTTTTTAAGTAGCTAGCTTATATGTAGACTTTATAGGATATAGGGTTAGAGAGAGCCTTCTGTTAACTGGAAGAGCAATCTCAGAGAGAAAAACTGATGTTTACCATAAGAAATTCGTTGGTTGGTTGTTCTGTGAACTATACAAGCTGGGGAACTTACTA
n269924:4325370	4.35239	4.43424	4.90221	3.50707	4.6167	5.3017	4325370	477	NONMMUT018657	1649	| AK085781 | mRNAlike lncRNA | Mus musculus | Mouse noncoding transcript | FANTOM3 | D830007O09 | http://fantom3.gsc.riken.jp/db/annotate/main.cgi?masterid=D830007O09 | -1.5906100 | -0.3087076	NOCODE4.0		chr13	93317426	93319075	+	CTTCTTGATGATACAACATGGGGTGTTTTTCTTGAGTGTTCTTATTTGTCCATTTGCTTGCAGTGCTGTGGATTGAACCCATGGCCTCCTACATGCTAGGCATGTACTCTGCCCCTGATCTAGATTCCCAGCTCTTCTGTGGTTTTTACTTTCTAATCATTTGTTCTTTAGTATTTGGAAACGTACCTCCCTAAGTTTGGAGATTTTCTTGTATCTTAAAGGAATAATTTCCCTCCTCTCCCTACTTCCTGAATCAGGCAGGGTCTTATTCTGTAGCTCATGCTTTAAACTCTCCCGCCTCAGCCTTCTAAGCACTGGGACTATAGATGTGTGCTGGCCAGAACTATTTTCTTACCTTTTTCCTCTTCCCTCTTTATAACAGATCTCCTTTCATTCATG…
n283726:4325372	2.58648	2.16297	1.96571	1.66027	1.64392	2.25715	4325372	1500	NONMMUT010723	3271	| AK138007 | mRNAlike lncRNA | Mus musculus | Mouse noncoding transcript | FANTOM3 | A130066O10 | http://fantom3.gsc.riken.jp/db/annotate/main.cgi?masterid=A130066O10 | -0.1023840 | -0.2475062	NOCODE4.0		chr11	75524637	75527908	-	CGGCACGGACATGGGCACAACATTCTCATACAGGGGCTCCTCTTGCTCCTTCTCTTCCGCCTGCTTCTGGGAATCCTGTTCCAGGGAACTGCCTCCAGCGTCTGGCTCCTGGACAGTCCCTGAGCTCTCAATGCCATCTCCCAGACCTCTGGGTGTTTCCTCTGGTCTAACTGCGGTGGACTCCATGGCCTGGGAGAGCACAGCACCTGGAGCTGAGCCAGCGCTGGCCTGGTTCCGACCCAGAGATCGGCGCAGAGGCTTAGGGATAGCACTCTTTACTTTGGGATCCATCTGATCTTTCTGGTAGTTTCCCAAACGACGAAAGACAGACCAGACAGGACCCTCAGGTTTCTGAGGTGTCCCTGCCAGCATATAGATAGTGGCCACAGATCCTGAGCT…
n263983:4325379	4.15786	3.80991	4.41297	3.99177	4.94335	4.32854	4325379	59	NONMMUT027836	1346	| AK158737 | mRNAlike lncRNA | Mus musculus | Mouse noncoding transcript | FANTOM3 | K230308N03 | http://fantom3.gsc.riken.jp/db/annotate/main.cgi?masterid=K230308N03 | -1.0255000 | -0.4584012	NOCODE4.0		chr16	94712558	94713903	-	CCGCCGCTGCGTTCCTCGCAGGGCGCGGCTCCCTGGGCTGCTGCAGGAAACTCAGATCA
n272152:4325491	5.21639	5.43753	4.54474	4.47781	4.80739	4.14537	4325491	66	NONMMUT044967	3510	| AK141880 | mRNAlike lncRNA | Mus musculus | Mouse noncoding transcript | FANTOM3 | D130048N24 | http://fantom3.gsc.riken.jp/db/annotate/main.cgi?masterid=D130048N24 | -1.1858800 | -0.4190678	NOCODE4.0		chr3	118537020	118540531	+	ATCAAGATCTGAAGGGGGGTTACCAGGAAACTTGTTCACTCTGGGCCACCAATGGAGCACTCTGTC
n268618:4325562	1.61491	1.35641	1.34179	1.48423	1.49407	1.66266	4325562	200	NONMMUT033414	613	| AK087197 | mRNAlike lncRNA | Mus musculus | Mouse noncoding transcript | FANTOM3 | E030033I04 | http://fantom3.gsc.riken.jp/db/annotate/main.cgi?masterid=E030033I04 | -1.0701000 | -0.1397829	NOCODE4.0		chr19	3322329	3322941	+	TGCACGGCATTGTGAGCTACCCACACACCCTAATTGTTCCGCAGATGAGGGTTCCCCCGCCCCCTGACGATTTTATCCCAGGGAGACTATGAGTGTGTTGGCCTCTGGCGCCAACCTGCCCCCGGATGTCAAACATCTGTTCTCAAACTTGGAACCTGAGCTTACTTCTTCATTCTCTGATGTTAGACAAGCCGTTCTTC
n265690:4325621	1.54924	1.30489	1.41218	1.53768	1.55371	1.26029	4325621	151	NONMMUT047673	1188	| AK156848 | mRNAlike lncRNA | Mus musculus | Mouse noncoding transcript | FANTOM3 | F830103C06 | http://fantom3.gsc.riken.jp/db/annotate/main.cgi?masterid=F830103C06 | -1.1258400 | -0.2922328	NOCODE4.0		chr4	66805265	66806447	-	TACCTCCTGATAGTGTCATCCCGTGAGCCAAACATATTCAAACCACTACATCCAAGGAGTTCATCTAGAGTTCATCTGGACGAAATCAAGATAGCCACAAACCCAGCATGGATGGAGTTGAAACCTATGAAGCCCGACTCCTAACTGAAGA
n271883:4325759	1.30621	1.21394	1.28497	1.38042	1.22435	1.22933	4325759	54	NONMMUT020442	3916	| AK084007 | mRNAlike lncRNA | Mus musculus | Mouse noncoding transcript | FANTOM3 | D130076A03 | http://fantom3.gsc.riken.jp/db/annotate/main.cgi?masterid=D130076A03 | -0.6845560 | -0.2489166	NOCODE4.0		chr14	40895250	40899166	-	ATGGCGAAAGAACAGGATTCATATGAACCAAGACTCGGATTCGCTAAGGAGCCA
n280859:4325809	2.14271	2.06616	2.26229	3.22781	2.25768	2.78087	4325809	62	NONMMUT047001	1144	| AK041215 | mRNAlike lncRNA | Mus musculus | Mouse noncoding transcript | FANTOM3 | A530092B14 | http://fantom3.gsc.riken.jp/db/annotate/main.cgi?masterid=A530092B14 | -0.8274230 | -0.2981030	NOCODE4.0		chr4	43588071	43608758	+	GCAGGCCAGAATCTTGGTGTATCTGCTGGCTTACCGTCTAACTCGGGCTGGGACGGAACCAG
n419899:4325814	1.24167	1.23588	1.13998	1.41899	1.16057	1.15679	4325814	77	NONMMUT038797	1544	| NULL | lncRNA | Mus musculus | | UCSCGeneNoncode | uc008lhs.1 | | -1.2197500 | -0.1803817	NOCODE4.0		chr2	102039628	102066717	+	AGAAGCCCCTAGCACATTAAAGAGACAGAAGTAGAGGAATGAGCACCACTCTTCTTAGGTGGATCCCACACTGCACA
n284286:4325826	2.54084	2.82003	2.7813	2.75678	2.65946	2.26811	4325826	524	NONMMUT039110	1562	| AK037352 | mRNAlike lncRNA | Mus musculus | Mouse noncoding transcript | FANTOM3 | A130009N08 | http://fantom3.gsc.riken.jp/db/annotate/main.cgi?masterid=A130009N08 | -0.9859730 | -0.3306791	NOCODE4.0		chr2	112331086	112332647	+	ACTGTGGTGATTACATCTTTGAGCATGCTTACCATGTATTTTTGTATTTCCTTTATATTTTCTGCATTCCTGGAGAGGCTTAGTAGATTGAATTTCCATTCTTTTGCTAAGAATGAACAGTATCTTGCCCTCCGTGATGTTAGTATTGGTCAGCAGGCTCATGACTGCCTTCCTTTACTCATTGCCAGGTTATACTTCAGCTCTTTATCATTGGTTTTCATAGCCATTGAGATGACTGCTTAGATCTGTTATTTTTACAAAGGTTTGCAAACTGGCAGAGGTTTTCTGTGTACTGTTCCATGTGTCATAAATTAGCTACAATGTGTTTCTAAAAAAGTTAACTAATAACTAGTCTTTAGCAGTATAATTATCCTCAGGTGTAATTCTCACAAAACATAC…
n281564:4325879	3.31786	3.36087	3.21952	3.61193	3.42776	3.64567	4325879	397	NONMMUT037208	1812	| AK040455 | mRNAlike lncRNA | Mus musculus | Mouse noncoding transcript | FANTOM3 | A430099A21 | http://fantom3.gsc.riken.jp/db/annotate/main.cgi?masterid=A430099A21 | -0.8694420 | -0.2076724	NOCODE4.0		chr2	49722323	49730298	-	TGCCGTCCACAACAGGCGTGATGTTGTCTATGATGGGTGTGTTGTCACAGGGCTCTAGGCTCTTCTGGTCCTTGGCGCTGATCTGTTCGTCCTCGGGTACAGCTTCCCCTGAGAAAATACAGCAAGCAGGATGCTGAGAACTAAAGAAATCAAGCATGCAACCCTCCAGGAAGAGCTCTAAGAATTGCCGCTCCCAGTGACAAAGACACAGCAGACACAACAGAGAGTCCTTGTGTAGAGCTACAGTCCATTCTTTCTGCTTGGGAAGAAAGGTGTAGCTAATCGACCACTGTTAGACCAAGAATGCATGGCAGAAATCAAACGGCTGCACTGGCCACAGAGCTCATCCAACTGCTCCAACCCCAGCACTGCCTGCGAGCTCCTGCATACATGTTTC
n274338:4325883	1.86608	1.81732	1.57601	1.58812	1.65937	1.62855	4325883	401	NONMMUT050482	2973	| AK082378 | mRNAlike lncRNA | Mus musculus | Mouse noncoding transcript | FANTOM3 | C230043C08 | http://fantom3.gsc.riken.jp/db/annotate/main.cgi?masterid=C230043C08 | -0.2651030 | -0.2807288	NOCODE4.0		chr4	145350131	145353103	-	GATGGCTATCCACCAAACAGATGGGTGTTTGGGTCTCCAAAGCAGACTAGACCAAAGTCAGATGTTAAAGTATCTCAGGCCTGGGGAGATGGCTCAATGGATAAGAATTCTAGCCATGTAAGTTTGAGGATCTGAGTTCAAATCCCCAGGACCCATGTAAAAGCCAGGTGCAGAGCAAGTGTTCAAAATCCTATGGGGAAGGTGAGAGATGGAGATAGAGAAATCCCAAAGGCTGATGGGCAAGGTAACCTGGCATACACTTTGGAAGAACAAGAAATCCCCTACATCAAAATGGAAGAATGGACCCACATCCTATGTGGTCTTCTGACCTTCATATGTATGCCATGGCATGTATGTACCTGTGTCAACACACATATAGGTGTCTCGGCAAGGGACTCA…
n274550:4325933	1.49414	1.72079	1.30443	1.20549	1.4477	1.38421	4325933	264	NONMMUT068381	1400	| AK082123 | mRNAlike lncRNA | Mus musculus | Mouse noncoding transcript | FANTOM3 | C230009N21 | http://fantom3.gsc.riken.jp/db/annotate/main.cgi?masterid=C230009N21 | -1.3091900 | -0.4225704	NOCODE4.0		chr9	25146799	25148199	-	CTTGGGCTTAGTTACCAGATATATAAGTACAGAAATGGTTGAACTTTGCATTGTTCAGTAGAATGTACTATCCAGTAAAAATTAAAAATATGTGAAATTCACCTAAGTCCAGTTAGGCACTTTCCATCACTCCGTATGTACTTTTTGTTCTTATTTGCAAACAGTAGCTAGAGATGGTGTTGACCTACCCTGAATTAGATGTTGAAGGCAAACTTTGCCTTCAGTAGTGCTTGGTGTCAAGATGCCTTGTGATTGTGTCTCACC
n295626:4325979	2.92133	2.49262	3.12707	2.77084	2.86751	3.22731	4325979	73	NONMMUT026786	206	| AK009051 | mRNAlike lncRNA | Mus musculus | Mouse noncoding transcript | FANTOM3 | 2300009N04 | http://fantom3.gsc.riken.jp/db/annotate/main.cgi?masterid=2300009N04 | -1.0495000 | -0.3419221	NOCODE4.0		chr16	45407193	45408942	-	TGGAGTGTTCCCTGGTTACCGCCCAGCAATTCCACGTCATCTTTCTGAGAAACAGAAAGCCTACCACTGCCTG
n272975:4326005	1.18295	1.10292	1.25953	1.12707	1.03842	0.97826	4326005	61	NONMMUT019187	1920	| AK153828 | mRNAlike lncRNA | Mus musculus | Mouse noncoding transcript | FANTOM3 | C920009A21 | http://fantom3.gsc.riken.jp/db/annotate/main.cgi?masterid=C920009A21 | -0.4219290 | -0.4655229	NOCODE4.0		chr13	107537009	107565331	-	ACTGATGACGTCAGAAGTTTTGGCCAGCTGTAAGTTCTCACACATAGCCTTTGATTTCAAA
n275912:4326024	4.7125	4.86758	5.04024	1.69698	3.63258	1.89668	4326024	202	NONMMUT042292	1965	| AK047699 | mRNAlike lncRNA | Mus musculus | Mouse noncoding transcript | FANTOM3 | C030013H07 | http://fantom3.gsc.riken.jp/db/annotate/main.cgi?masterid=C030013H07 | -1.5906100 | -0.3631739	NOCODE4.0		chr3	25776907	25778873	-	TGACTGCAGCATAGACAGAGATTTCAAGTGGAAATGCTCACCTACCAGATCAGCGCAGCCAAGCTTAAACGTGATGGACTCACAGAGTTACATTGATTCTCCATGTTGCTCAGCCTTCTATTGGAAAGAGGAGTCTATTTAAATCTCTAGGGAATGAAATCTAAACACTCTCTCCATGCAGGGCTCTGTCTCATTGCATTTC
n288699:4326176	1.82608	1.64596	2.17099	1.94091	2.17666	2.10475	4326176	120	NONMMUT037713	3035	| AK135259 | mRNAlike lncRNA | Mus musculus | Mouse noncoding transcript | FANTOM3 | 6720448G18 | http://fantom3.gsc.riken.jp/db/annotate/main.cgi?masterid=6720448G18 | -0.0926942 | -0.2797028	NOCODE4.0		chr2	69051220	69054254	+	AAGTCTGTGGAATTGAGCCTAAGCCAATGTATTGTCAATGTTTAAAACTTAGTTTTATGGATATTTAGTTTTTTTCCTAATTAAAATGCTTGGCACCTCTCTTATTATTTGGTCAGTGTA
n292186:4326191	1.33119	1.35604	1.627	1.32115	1.36072	1.33134	4326191	144	NONMMUT006024	962	| AK016030 | mRNAlike lncRNA | Mus musculus | Mouse noncoding transcript | FANTOM3 | 4930543I11 | http://fantom3.gsc.riken.jp/db/annotate/main.cgi?masterid=4930543I11 | -1.0282100 | -0.3424613	NOCODE4.0		chr10	67785743	67786693	+	ACTCCAAGTGCGAGTGGTTCTATTGGCATTAAGAAAGTGACACCAGATTTTTCTTCATACAGAGGACAGTGGGTCACCAAGTGCTGTAGACCCAGTGAGAAGATCACTGTTGACTCCATAGGAATTCTCGACATGGCTTCTACC
n290560:4326223	1.70004	1.6651	1.30641	1.66896	1.42408	1.87502	4326223	224	NONMMUT062946	2147	| AK077636 | mRNAlike lncRNA | Mus musculus | Mouse noncoding transcript | FANTOM3 | 5730494J03 | http://fantom3.gsc.riken.jp/db/annotate/main.cgi?masterid=5730494J03 | -0.8883510 | -0.3276572	NOCODE4.0		chr7	100580931	100583075	-	AGGCATTAGCTCTAGTACCGACTGAGGACAGTGAGGATAACGTGAAGCTTCTGGGATTCCACTTTGGTGCCTCTTCATCTCTTCCTTCTCTTTTGAATTTGACTACTTTGTTTCCTTTCATTGAGATAGTATTTCACTTTTTTTGAAGGCTGACCTTGAACTTGTAGGTTCTAGTGATTCTCCTACTGCTGTCCCTTAAGTAGCTCAGTCTACAGGTATTTGTC
n290272:4326261	1.87203	2.00514	1.7653	1.89652	1.58772	2.08872	4326261	100	NONMMUT024525	1067	| AK134153 | mRNAlike lncRNA | Mus musculus | Mouse noncoding transcript | FANTOM3 | 5830458F06 | http://fantom3.gsc.riken.jp/db/annotate/main.cgi?masterid=5830458F06 | -1.1837100 | -0.2900819	NOCODE4.0		chr15	86179581	86180648	-	CCCTGGTTGTCCTCACACTTGACGAGGCCCACCTACTTGAGCCTCCCAAATGCTAGAATTAGAGGCACGAACCATACTGGGCTCTCCAATACCTTTATGA
n267882:4326345	1.27128	1.12601	1.26966	1.06295	1.18595	1.2005	4326345	267	NONMMUT022767	2911	| AK054082 | mRNAlike lncRNA | Mus musculus | Mouse noncoding transcript | FANTOM3 | E230017A05 | http://fantom3.gsc.riken.jp/db/annotate/main.cgi?masterid=E230017A05 | 0.0275899 | -0.3372510	NOCODE4.0		chr15	11245147	11248057	+	CCATGAATATTAGACAGGAATCCCATTCCTACTTCCTAGAGCAAACAGACACCAAGACTGGAAGTTTAATCACATTCCATAGTCACATTACCTTTGATTCTGGGTTTCTGGACTTCAGAACTTTGAAAGAATGGTTTTCTCTTACTAAGTTATTAAGGTTTTGGTAATTCTTTTTGGAATCTCCAAGAAAATAATACAGTGCGTCCTAACAAAGGGACAAAATATAATATATATATTTATATATGAAGGATGGCATGAGTTCTCAGA
n289134:4326366	1.14936	1.09101	1.18822	1.70093	1.05629	1.34159	4326366	65	NONMMUT065795	1923	| AK134924 | mRNAlike lncRNA | Mus musculus | Mouse noncoding transcript | FANTOM3 | 6430519A17 | http://fantom3.gsc.riken.jp/db/annotate/main.cgi?masterid=6430519A17 | -0.4010560 | -0.4427119	NOCODE4.0		chr8	63230200	63232123	+	CAAAAATTATCAAAGGATTTCACTGATACACAGTATAGGAGTATACGTTTTCTTATACTTCTCCA
n280826:4326367	1.46585	1.32076	0.99651	1.44118	1.25949	1.68509	4326367	127	NONMMUT065360	3154	| AK041257 | mRNAlike lncRNA | Mus musculus | Mouse noncoding transcript | FANTOM3 | A530095A18 | http://fantom3.gsc.riken.jp/db/annotate/main.cgi?masterid=A530095A18 | 0.1444200 | -0.4131112	NOCODE4.0		chr8	40360987	40364144	+	GGCTTTATCAGTTGTCCTACCCAGAGAAAAGGGTTGTTCATGAAGAAAGTAGTTCTTCAACTTGTAACACGGACTGTCACACAGATGTCCTCTTGCTGGGCAGTCCCAGCTCTGAGTATGCAGCAGA
n275796:4326426	3.20948	3.64614	3.4668	1.70612	2.72595	2.78807	4326426	445	NONMMUT026600	2929	| AK140733 | mRNAlike lncRNA | Mus musculus | Mouse noncoding transcript | FANTOM3 | C030036F02 | http://fantom3.gsc.riken.jp/db/annotate/main.cgi?masterid=C030036F02 | -1.0776700 | -0.3315599	NOCODE4.0		chr16	40011655	40014584	+	CCTCACGATAGTTGATGGGAGTCACCTCTTGCATACTTGAGTTTATGGGACAAATTCTCCTCTGAGTTTCCTCCACTATATTGCATTATGAGAATAGGAATTAGCCTCGCTTTCTCTCTCTCTCTTTCTCTCTCTCTCAACACTGAAGTGTCCCCACAATGGTAGTTATGAGAACAGCACTATTTAATATTTTCTTTGATAGAACATTTTAAAGGGAACCCTGGGTGCATATTGCTTGGCTTTGTTTTCTTTTCAAACCCTTAGGCAAGAAGCATTTGCTTTAAAATTTAGGTAAGACCATGCTAACTGTGAAATACAGACTAGAAATCCCAGTCTGTCAATTCAAATAGAATTCACCAAGAAAAAAAAATACTAGAATATTTTAATATTTCTCAGGGC…
n281306:4326476	1.95345	1.69597	2.03181	2.11503	2.06298	2.4247	4326476	131	NONMMUT017039	526	| AK079953 | mRNAlike lncRNA | Mus musculus | Mouse noncoding transcript | FANTOM3 | A530024C05 | http://fantom3.gsc.riken.jp/db/annotate/main.cgi?masterid=A530024C05 | -0.9395660 | -0.2221109	NOCODE4.0		chr13	37421944	37435149	-	TTTACATGGGTACCAAAAGCCAGACATCTAGATGACGTGGTCCGGCTGCCGGAGAGCTCTGAAGGAACCCAGATTGACTATCGAATAATTTATGTCCACTTTTCTTCTCCTAAAGAGACTTTGCTGCTGTC
n415318:4326551	1.75913	1.92503	1.51263	2.1214	1.95134	1.73593	4326551	59	n415318	1417	| NR_033504 | lncRNA | Mus musculus | | RefGeneNoncode | NR_033504 | | 1.6363900 | -0.3099678	NOCODE3.0		chr7	57387271	57409941	+	CTGGCCCGTGTCATCGATGGAGTCATGGGCACTGGTAGTTTTACTGCAGCGCACCCACC
n415476:4326573	1.72313	1.79539	1.71293	1.90836	2.02005	2.07286	4326573	64	NONMMUT055747	1035	| NR_033776 | lncRNA | Mus musculus | | RefGeneNoncode | NR_033776 | | -1.0264700 | -0.2954928	NOCODE4.0		chr6	10971467	10974378	-	CCAACACTGCTTCGGGAACTTCAGAGGAGCCTACATCTCACAGGCTGTCTAGTAGCACTGTGTC
n266741:4326594	1.11271	1.17215	1.00132	1.18979	1.04154	1.35877	4326594	287	NONMMUT071707	1879	| AK155183 | mRNAlike lncRNA | Mus musculus | Mouse noncoding transcript | FANTOM3 | F630206N21 | http://fantom3.gsc.riken.jp/db/annotate/main.cgi?masterid=F630206N21 | -1.0733800 | -0.2252296	NOCODE4.0		chrX	7375924	7378038	+	CTGGACCCAAAAGGGACTTTCACTGAAGGAGGCGGCAGCGGAAGCAGGCGACGCCCCCGGGAATGCTCCCGCCGAAGCCCCCTAGCGGAGGCCGCTTCTGCAGCCAGGCCCCGTTTCCTTTAATTCAATATTTCCCAAACTTGCTGGTTCACGACAATCACGTGGGGGAGCGTGTTAAAATTACAGATTCCTCGGCTCCACCCGCAGGCCTACTGAATCAGACTCTTGAAGGGAGGTACTCCGGAACCTGGATCTCTAACTAGGGCCGGAGAAACTGCTAGTGATCA
n269679:4326618	1.25954	1.31159	1.18353	1.60683	1.45231	1.63855	4326618	611	NONMMUT008908	2489	| AK142755 | mRNAlike lncRNA | Mus musculus | Mouse noncoding transcript | FANTOM3 | D830050P20 | http://fantom3.gsc.riken.jp/db/annotate/main.cgi?masterid=D830050P20 | -0.9934670 | -0.3155212	NOCODE4.0		chr11	23338764	23341254	+	GCCCGGCTGTGTCTATTGTTATAGCTGCCTGATTATACTCAACTGGGAGGGACAACATAATATGACCTGATTTCCCCCCAAAAAGGATGTGTGTGTATGATATTTCATTTGCATGTACATATAATATATAGTACATGATATATTTTGGTAGTTTATATATATATTATAACATTATATATGCAGTGTATGCATACTTAGTGTCTGGAGGCCAGGATAGGGCACTGGATTCCCTGGAACTGGAGTTACAGCTAGTGTTAGGTACCACATGGGTACTAGGAACCAAATCTTGGCCATCACAGCAGGCTCTTCTTTTTATAATGTTTTTTTCAAAACAGGGTTTCTCTGTAGTCCTTGTTGACCTGGAACTCGGCCTTGAACTCAAAGATCCTCCTGCTTCTG…
n277071:4326638	1.9156	3.39944	1.78157	2.38343	2.45351	2.31986	4326638	809	NONMMUT056244	1823	| AK046388 | mRNAlike lncRNA | Mus musculus | Mouse noncoding transcript | FANTOM3 | B230378P21 | http://fantom3.gsc.riken.jp/db/annotate/main.cgi?masterid=B230378P21 | -1.2819600 | -0.2699021	NOCODE4.0		chr6	32511227	32515576	+	ACTGTGCATTAGAAGCTGGCCTGGCCTCCTTTAGCCTGGCTGGGAGACAGCCCTAGCCCTGTGCGCTTTCTGGCCTCCCCCTCCCTATTCTCAGCTCTGAACTCTCCTCTAACTTGAAAGAGCTAATTAAAGCCAAAAGAAAAAAAAATCAAAAGCTTGTTATCTGGCTCCATTACTCCCAGTCCTGGCATTGGTCTGCCTCGCCAAGCTGTACTCCCTCTGTTTGCTCCAAGGATACCGTGCAGTGTTAGGACCTACTGCTCTGTAGGCCTCTGTGGTGAACTTGGCTTTTGTATTACGGCAGAAGTGAGAACAGGATAGATACCAGTCAAATGGACCCCTACAGATGCTGTTGCTTCCCAAAGCCAAGCCCAGAACAATTTTCTAGTAAGTTTTCTA…
n274929:4326641	6.38495	6.92261	6.53915	4.46179	5.55526	5.29342	4326641	259	NONMMUT023472	2459	| AK048548 | mRNAlike lncRNA | Mus musculus | Mouse noncoding transcript | FANTOM3 | C130072I22 | http://fantom3.gsc.riken.jp/db/annotate/main.cgi?masterid=C130072I22 | -1.1079300 | -0.3202422	NOCODE4.0		chr15	53272723	53275183	-	CGGCATCGCAGGTTCTGTGGTATCAGCAATTTCTGAGGTTCTCAGAGGGCATGAGCCAGCTTATCAATTTCTTGTATGTCTAGCAGGCCTCTCTAGAATACTCTGCTATCACATAAGTATATAGATTTCAAAGCATGTGTTGAACATGACCCTTAGCTGCGATAACCCCTTATCATCCTTTAAAGGTCAGGTTTGGGGAAGATGGAAATTAAGTCATTGTTTACCCCCAAGGAAAGCGTGACTGCACACCAAGAGGTTT
n278730:4326698	1.14513	1.09854	1.03071	1.66353	1.80788	0.97838	4326698	100	NONMMUT002215	3381	| AK044124 | mRNAlike lncRNA | Mus musculus | Mouse noncoding transcript | FANTOM3 | A830092I11 | http://fantom3.gsc.riken.jp/db/annotate/main.cgi?masterid=A830092I11 | 0.2118750 | -0.2735662	NOCODE4.0		chr1	105887632	105891012	-	GTAGAACCCATTCTAAGGCACATGGCATTCTTATGCACTGTGACTCCTTATGCACTGTGCTTGGCTATTGAAAACTTAAGCCAGCGCACAACAGTTGGTG
n292316:4326702	1.84096	2.27999	2.01697	1.67786	2.03916	1.79666	4326702	288	NONMMUT025096	3136	| AK029748 | mRNAlike lncRNA | Mus musculus | Mouse noncoding transcript | FANTOM3 | 4930526B20 | http://fantom3.gsc.riken.jp/db/annotate/main.cgi?masterid=4930526B20 | -0.3363420 | -0.2242216	NOCODE4.0		chr15	101845828	101848961	+	AAGCCTAGTCCAGCATGTTTATTGAACTAAACGGTTTCCGGAAACTAATATGCTAAGGATATGACTTATCATGTAGCAATGGCTTTCCCTCAGTTAGGGGCAAATCAATTGGGCATTAAAAAATAACCAAACAAACCTTCTTCATCTTCTCAGAACATAGCTATAGTTGAATGGTTTTAGTGCGCAGAAGTAAGGGGTGTTCAAGATGATCCTGCTTGTAGAGGGAGGCAGGGGGTCCTTTACTCCAGAATGCTGAGTTTTGGGCCTCAGTCTGCTTTAATCACCCAA
n274619:4326705	1.09185	1.13338	1.22068	1.443	1.13788	1.3608	4326705	68	NONMMUT038747	3241	| AK141011 | mRNAlike lncRNA | Mus musculus | Mouse noncoding transcript | FANTOM3 | C130099M06 | http://fantom3.gsc.riken.jp/db/annotate/main.cgi?masterid=C130099M06 | 0.1883060 | -0.3939826	NOCODE4.0		chr2	97520158	97523399	+	TGCTTATGTAAAATGTCTCTTCCGCCTGGCCACTAAGGGAACAGGTCATTATGAAAAAGCCACTTTTG
n280370:4326721	3.03445	2.34103	2.35073	3.11111	3.51082	3.40701	4326721	558	NONMMUT000554	948	| AK042003 | mRNAlike lncRNA | Mus musculus | Mouse noncoding transcript | FANTOM3 | A630051M04 | http://fantom3.gsc.riken.jp/db/annotate/main.cgi?masterid=A630051M04 | -0.2707050 | -0.3748026	NOCODE4.0		chr1	36349714	36350661	-	GCCTCTGCTCTGAGTTAATGCTAGAATTAATGGTGTGCACTGGTCCGTCAGGAGGAAAGATTTTGAGACTCTTGTCTTTGACATCAAACTTTTCATTACATACACTTTACATTTTTTATTTTATTTCTTTTTAATTTTTTAATTTTGTTGTCCTGGCTGTCTTATAACTATGTAGTGTAGACCAGACTGGCCTCAAATTTACTGCCTCTGCTTCCTGAGTGCTGAAATTAAAGGTGTATGCCACCTTACCTGATTAAAAATTTTTGTTTCAAATTTTTGAGTTACATTTTTTTAAAAAAAGCAAAGTCAGTTTTTTTAAGACTTATTTATTATATGTAAGTACACTGTAACTGGCTTCAGACACACCAGAAGAGGCTATTGGATCTCGTTATGGATGGT…
n270048:4326778	2.15785	2.07354	1.60338	1.49985	2.06711	1.74965	4326778	625	NONMMUT020938	2686	| AK142613 | mRNAlike lncRNA | Mus musculus | Mouse noncoding transcript | FANTOM3 | D730013G24 | http://fantom3.gsc.riken.jp/db/annotate/main.cgi?masterid=D730013G24 | -0.1769640 | -0.3118895	NOCODE4.0		chr14	54877010	54879682	+	GCCCGCTCGGTCAATGCCGCTATAAAGCTCAGGTTGCGGGGTATATCCGTGCGCGGTGGCCGCTCGTGGGACATGTCACCCCTGAGCCCCAGCGGGGCTAGCGCACAGTGCCCGGCGCGTCCTCGCTCTGCTGCCGGCTCTATGCCCGAGCATAAGGTGTAGGTAGGGCTGCTCAGCAGCAGCTGGCTGCGGACTCTCCTTGCTGTCAGCCCGCGTACCCTGCCTGCTCGGTTTCCTTGACCATCTTTCCCTTCCTTTGGCGGCCAGCCCCGGTGTCAGACTATCCGTCCTGCTCGCTTCCAGCTCTCTGCTCTGAGCGTGCGCTCAGCGGCGCCGCTCACCCTTCAGTTCTGCGGGCCTCGCTGACCCGGCCCCCGCCCACAGCCCTCTGACAGGTGG…
n272704:4326823	2.24343	2.26154	3.0116	1.68842	1.87529	2.05308	4326823	391	n272704	2798	| AK083513 | mRNAlike lncRNA | Mus musculus | Mouse noncoding transcript | FANTOM3 | D030038E19 | http://fantom3.gsc.riken.jp/db/annotate/main.cgi?masterid=D030038E19 | 6.6276300 | -0.1684141	NOCODE3.0		chr11	115896264	115933487	-	GGGCTCAGTGGCTCTATTTGGTTACTATTGCTATGAGAAAACACCATGTGTGACCAAAAGCGACATGGGAAGGAGAGGGTTTATTTGCTTGACACTTCCACATCACAGTGCAGCATCAGGGGAAGTCGGGGCAGGAGCTCCAGCAGGGACCTGGAGGCAGAATTGAGGCAGAGACCGTGGAAGAGTGCTGTTCCCTTGCTCAGTTTGCTGTCCTCTACAACCAGGACCACTTACCACAGCCCATAGTAACCTGGGCCCTTACACGTCCATCAGGAAAATGTCCCCACAGACCAGTCTGCCGGGAGGCAGTTCCTCAGCTGAGGATCCGTCTTCCCAGACGACTCTAGTTTCTATCAAGTTAACAAAAAGCCTAAGCCAGCGTGGTGACACA
n269868:4326844	5.35685	5.3577	5.38716	5.79557	5.69813	5.38376	4326844	57	NONMMUT074304	3164	| AK085843 | mRNAlike lncRNA | Mus musculus | Mouse noncoding transcript | FANTOM3 | D830016D23 | http://fantom3.gsc.riken.jp/db/annotate/main.cgi?masterid=D830016D23 | -1.1324800 | -0.3048977	NOCODE4.0		chrX	150491704	150494868	-	CAAGGTTACTATATATAACACCGGGGAGGGACAGGGCTTCCGGGCAGCCCTTGCATT
n265987:4326871	1.41111	1.72602	1.66727	2.0086	1.73266	1.42692	4326871	361	NONMMUT059062	5477	| AK156419 | mRNAlike lncRNA | Mus musculus | Mouse noncoding transcript | FANTOM3 | F830021D13 | http://fantom3.gsc.riken.jp/db/annotate/main.cgi?masterid=F830021D13 | 0.6418920 | -0.3227208	NOCODE4.0		chr6	128964708	128970182	-	ATTAGCTGGAATCATGGACCCATCCATGTATACTCTTTGGTTGTTTGTTTAGTCCCTAGGAGCTCTTGGGGATCCAGTTGTTTGAGTCTGTTGTTCTTCCTAAGGGGTTGCAATACTCTTCAGCTCCTTCAGTCCTTCCCCGGACTCTTCCATCATGGTCTCTGGGCTCAGTCCAAAAGTTGACTGTGAGTATCTGCATCTGTCTTAGTCAGGTTCTAGCAGAGCCTCTCAGAGGACAGCCTTACCAGGCTCCTGTCTGCAAGCACATTTTAACATCAGTAATATAGTAGGGATTTGGTGTCTGCAGATGGAATAAATTCTAAGTTGGGGGGGGGGGAATTCTCTAGGTGGCCTTTCCTTC
n277157:4326892	3.79914	3.81193	3.82153	2.92191	3.04984	3.19731	4326892	404	NONMMUT022958	1621	| AK046258 | mRNAlike lncRNA | Mus musculus | Mouse noncoding transcript | FANTOM3 | B230362B09 | http://fantom3.gsc.riken.jp/db/annotate/main.cgi?masterid=B230362B09 | -1.1925500 | -0.2849351	NOCODE4.0		chr15	27503911	27505532	+	CTGTGCTCCGAGATGATTGCCAAGATGTCTCCAGTGTTACATGTAACTCTTCCCTCAACGCATAAACTCTTCTGCTAGCCTGGGCTCATGGGACAAGAGCTCTCCTAATGCCCGGCCCTATCAGAACTACAATATTGCCTGTGGCTGGCCTCAGGATCCTGCCAACTCCTGCTGTTTACACACACCAATCAGGCCAGAATAACCCAAGGTGGGCACAACAGGGGATGACAGGAATAGGACGGAAGGAAAGTGTGCCCACCACCCCCTAAAGGAGGCCAAACCAAACTTCTCTAGGCTGTGGGGGCAGGAAGTGGCTGAGAAGAAATTCCCTGACGGCTTGGGCTGTGTAAACATTGCGGGTTGAGAGTGTGTGTGTGTATGTGTGTGTACGTGCCTTAG…
n290154:4326895	1.56605	1.48962	1.2152	1.38985	1.76824	1.28928	4326895	247	NONMMUT001015	3183	| AK031026 | mRNAlike lncRNA | Mus musculus | Mouse noncoding transcript | FANTOM3 | 5832401H24 | http://fantom3.gsc.riken.jp/db/annotate/main.cgi?masterid=5832401H24 | -1.1627400 | -0.3581618	NOCODE4.0		chr1	58022715	58025898	+	ATTGCGTCCCATCCACACTGTGGTGGAGCACACATACCCCAAAATACCGAGTATTGCCATATTTTTAATTTGTGTTAGTGGCAGGTGAGAAATGCTATCTGGGCTCTGTTGCATTTGCAGTTCTGGTGGTACTATTCCTAGGTTCAGTCTATACGCATCTCTTATTTTTCCCTGCCTGGTCTTTCTTATCCTAACTGTGCTGCAATGAAGTCTGTGTGTTGCTGTGTGCCCATGTGACTCTTTTCTA
n281139:4326902	1.55634	1.48889	1.25953	1.29596	1.8141	1.4885	4326902	190	n281139	983	| AK080030 | mRNAlike lncRNA | Mus musculus | Mouse noncoding transcript | FANTOM3 | A530050A15 | http://fantom3.gsc.riken.jp/db/annotate/main.cgi?masterid=A530050A15 | -0.6014940 | -0.2338973	NOCODE3.0		chr3	86142756	86145545	+	TGTTCCGATCGGTCATGTTAAAAGCACTTGAACTCCCCAGTCTGTGACTAGTCACGCCTGGCAGACACCTTGGATGCTGGGCCCTCGGGGCTTTTCTTTGCCCTCAGGCTCTTCTTGGTAGTCATTAAGTCCCACCAAACCCTCACAGCTACAGCATAGCTTCCATTCGGCAAGCCTTTAACTCTTAAGA
n274294:4326907	2.08995	2.00398	1.99372	1.97663	1.8426	2.61524	4326907	266	NONMMUT008794	3184	| AK082424 | mRNAlike lncRNA | Mus musculus | Mouse noncoding transcript | FANTOM3 | C230049M24 | http://fantom3.gsc.riken.jp/db/annotate/main.cgi?masterid=C230049M24 | -1.5906100 | -0.3580726	NOCODE4.0		chr11	20741783	20744964	+	TCCGAAGGAAACGTTTGAATGATGATTTTCAAATAATTTAAACCAATCAAAAATGTTTAATATAGTGATTCTAAACATTAAAAGGAAACCGTGCAGTTTGGGAAAGTATCTTCCCGATTTCACAAATTATATGATTACCAAATGATTATCTTTGTTAGGTAAGTGAAGAGGCTAACTCTGTTTACTTAATTTTTTTTTTTTTAAATCCATGGAAGCTGAGTAGCTATTTGTTCAAATGACTTGGGAGCACAATCAACCTACCTGTA
n268161:4327054	1.31206	1.25701	1.49782	1.63756	1.21508	1.42388	4327054	377	NONMMUT066472	2532	| AK053613 | mRNAlike lncRNA | Mus musculus | Mouse noncoding transcript | FANTOM3 | E130114J20 | http://fantom3.gsc.riken.jp/db/annotate/main.cgi?masterid=E130114J20 | -0.8892200 | -0.2650882	NOCODE4.0		chr8	85745763	85748296	-	GGTTCTTGGAGGAAAGGTCCATACAGGCTCCCCTAGCTAATACCTATGGAAGAACATGCAGGATCTGCCAAGAGCCATTTTTAATCTACATGGAAAAATAAATTCTACATCTTTCCAGGAAGGCCTTCAAATATCAGGCTACCATTTTGTTTTTATTATTTGTCTGTCTCAGATGCTTGGGTAGAAGGTTTGGTATCCAGTCTTTCCTAGCTCCTTCCCTGATCCTAGTAAGCTGGTCCACCTGTCCTCAGAGGGAAGGGATGCCCTTGAATCCCAAGTTTCCATAAAGAAGTGAATAAAGGCATGAATATTAATCATTTTACATCTGTTAAAAGATGTGAAAACAGCATAAGTGTGTTCACTTAACCTTCTCTAGA
n274836:4327160	1.64984	1.48917	1.5424	1.46959	1.7088	1.44566	4327160	251	NONMMUT000082	2703	| AK081827 | mRNAlike lncRNA | Mus musculus | Mouse noncoding transcript | FANTOM3 | C130080D04 | http://fantom3.gsc.riken.jp/db/annotate/main.cgi?masterid=C130080D04 | -1.0392900 | -0.3020422	NOCODE4.0		chr1	7378686	7381389	-	CCACAGACTTGAACATGTGCAGGCCAGAGATAAATATTAGGTGTCTTTCTCTCTTTACCTTTAAAAAAATTAATTTTTACTCTCAGAGTTTTATACATTTATGCTATGTATTTTGATTGTATCCACCCTGAGTCTTTTTTTCTGACTTCTCCTGGAATATCCTGCTCCTTCTTCTAATACTTCTCCTTCTCCTCTTCTTCTTTATGACCCAATTCATGCTGCCCATGTGCACATAGATACAGGGTAGTCTG
n272351:4327193	1.65554	1.87555	2.28045	1.80141	2.12899	2.53477	4327193	151	NONMMUT014081	2688	| AK051190 | mRNAlike lncRNA | Mus musculus | Mouse noncoding transcript | FANTOM3 | D130013J01 | http://fantom3.gsc.riken.jp/db/annotate/main.cgi?masterid=D130013J01 | -1.5906100 | -0.3563274	NOCODE4.0		chr12	44512122	44514808	+	GGACTCATAGGAAACCCACAAATTCCATGATGATATTGGGTCTAATCAACAATCAGGGTTATTAGACATTTACTTGAAATGATTGTCCTAATAAAAGCACGAACATTTTAATTTCATGGGTTTTAGCACATTAGGGGTAAATCCAGAGTCA
n285387:4327196	2.43197	2.15061	2.35266	2.44056	2.06876	2.51937	4327196	157	n285387	1951	| AK035603 | mRNAlike lncRNA | Mus musculus | Mouse noncoding transcript | FANTOM3 | 9530075O11 | http://fantom3.gsc.riken.jp/db/annotate/main.cgi?masterid=9530075O11 | -0.4732950 | -0.3384094	NOCODE3.0		chr1	127868788	127882446	+	ACAACCACCTGGCTCCTAAATTCTTTTAAAGTAAAATTGATCATTGTTTTTATTATTATACTGAAAAGACCTTTCAATCTCAGTATTTGCTAAGAGGTTTCAGCTTCATGGAAGTGATAACAGAATTTAGATAGTAAGATCTTTTTCCCATTATGAG
n279628:4327262	4.17192	2.8951	3.06416	2.76712	2.65239	2.778	4327262	2454	NONMMUT011964	3118	| AK042961 | mRNAlike lncRNA | Mus musculus | Mouse noncoding transcript | FANTOM3 | A730043M03 | http://fantom3.gsc.riken.jp/db/annotate/main.cgi?masterid=A730043M03 | -1.0608700 | -0.3204179	NOCODE4.0		chr11	99225298	99230446	-	TGGCAAGGCACTCACCTAGCGTGTCCTAGGTTGGAACCCCAGCAACACGACTTTTTTAATTAAACTTTCTTGTCAGCATATAAAAATTTCACATTAAATAAAGTTTCTTGTTCTAAGGATAGTTACGCTCATAAGTCTTATTTTAAAGCTGCTCAGGCCAGGGTTTCGTTACCCATGGGTCAGCTCTTGCTACTGGATTTGGTTCTGTTTTGGCTTGCCGGCTGATCTGTTTTGAAGGTGTCCAATGGTTGTGAACTGTTTTTACCCAACAAGCTCTTCCCAGCTTAAGCAGCTTGTAAAATAACTATCCAATCACAAGTCCACTTTAACAGCAAACTGTACAGGCCCTTGCTGAAATGCTGAAATGGCTTTCTTACCATTTTAAAACAACAACAAAAA…
n290485:4327289	2.55176	2.138	2.44554	2.04983	2.07963	3.00246	4327289	416	NONMMUT065779	1759	| AK077756 | mRNAlike lncRNA | Mus musculus | Mouse noncoding transcript | FANTOM3 | 5730598D06 | http://fantom3.gsc.riken.jp/db/annotate/main.cgi?masterid=5730598D06 | -1.5906100 | -0.3428349	NOCODE4.0		chr8	61511431	61513190	-	CTGGCCCTGATGTTTCACCTAAATGGATCTGAGATCCCCATGTGGGCAGCAGCTCCTTCCTTCCTTCTTTCTGTGCCTTCCAAACCTGCCTCCCCCAAATGCCACATGCCTTGGTCATGGTTTGGATGCCTCTTGTGGAATGGACTGTAATAAATGTCTGCTTTCTCCAGAACCCTTTATTAACTTTAAGGTAATCTTTTATTCACCACAGATTGTAAGCAAGCTTCCTGATAAGATAACAGACAAGGAAAACTCCTGATATGAACAGAATTTAAGGCAAGGACTTCCCTCTTTCTGATGTAACATAAGCAGTTTGCAAAGACAAGGCATTCCCTCGGCTGTCTCCACCCTTCTCTTTCTCATCCCCCCCATAGCGCATGAGGTTCACTGGGCCATCTG…
n293240:4327302	1.66739	1.68043	1.92368	1.95324	2.22339	1.78891	4327302	3565	NONMMUT026855	5141	| AK029539 | mRNAlike lncRNA | Mus musculus | Mouse noncoding transcript | FANTOM3 | 4921520D03 | http://fantom3.gsc.riken.jp/db/annotate/main.cgi?masterid=4921520D03 | -1.0696200 | -0.3079726	NOCODE4.0		chr16	49171109	49176252	-	ACTGGAACTCTCGTGCTAATGACTCTTTGAAGTTTCAGGACAAAGGCACTATTATTTAAGTGTCCTAGTTGGCTTCTTTGTTGCTGTGATAAAACACTGAACAAAGGCAACTTTGGGAGGAAAGATTTTGTTTCAGCTTATACTGTCAGTCTTCAAGGAAATCCAGGAAACTCAGAGACAGGAACTGTCACAGAGGCCATGGTTGAGTGCTGCTTACTGGGTATGGCTTGTTCAGCCTGCTGTGTTATATAACCCAGAACCACCTGCCCAGGACCTAAAGTGGGATGGCCCCTATTACACCAATCATTAATCAAGAAAATGTCCTACTGCCTAGCCTACAGGCCAAGCGAAAGGAAGCAATTTCTTAACTGATGTATTTTTTTCTAGGTGACTTTGGTT…
n271583:4327371	4.73995	4.21961	4.55173	3.11046	3.11331	3.00457	4327371	569	NONMMUT042370	2090	| AK084280 | mRNAlike lncRNA | Mus musculus | Mouse noncoding transcript | FANTOM3 | D230017H06 | http://fantom3.gsc.riken.jp/db/annotate/main.cgi?masterid=D230017H06 | -0.0744443 | -0.3140243	NOCODE4.0		chr3	29174837	29176927	+	GTGTCCTAGGGCTAAACTACCACTCCCAACCCACTTGCTGGTTACTTAGCAAAAACTGGAGCAAACATCTGTCTGAGAAACAGGACCTTCTAGGTTGCAAGGGCAATGTTGAACTGGCAGATTAGCAGAAGAAAGGGCAAGTGTCATGATTTCTCTGGGAAAGCTGAAACATGAGCTGAGCTGAGGAACAAAGGAGAGGAAGGAGATGTATAAGTGGTGCTGAGAATGGAATTGAATTGGGAGGCTGCAAGAGGAGGCAGAGCCAGTCACAAGAAGAGACATGGGGCACTCCTTAAGACCCCTTTCTTCCTTCCCTACAAACAGCATCAGAGCAAATTTGAGGATTATTTCTCAAGTTTTCCAAGACCGTTGTCTTTCACGAAGCTATTCTCAGAAGCA…
n263504:4327390	2.89381	3.15928	2.93309	3.60288	2.89943	3.80163	4327390	352	NONMMUT069611	691	| AK153351 | mRNAlike lncRNA | Mus musculus | Mouse noncoding transcript | FANTOM3 | I830144M07 | http://fantom3.gsc.riken.jp/db/annotate/main.cgi?masterid=I830144M07 | -1.3223200 | -0.1750088	NOCODE4.0		chr9	65521105	65529806	-	CTGGTCATTTGCCACCGGTCAGAGCATCCCCTCCAGCAAGGGCAGGGTGGGACTAAAATCCAGAGACATCTGGGCAGTGTCCAAACATCACACAAGCTCAGGGAACTGCAAACATCTGCACTGGGCTCCCATCGTGGGGCAGTCTGCCGTCCTGTCCCGCTCTCTCCTCCTTTTATGCTTCTGTTCATCTAACGAAGAACAAAACAGCACACAGAGAAGCAGAGAAGATGGGCAGCAAAAGGACTCAACAGATGTAATACTGCCACGCTCAAGAGCCTGTGTGAATTTTTGAGCTTCTTCGGGAGGCAACGGGTGGCTCCGGGGTATCCCAGCATCTTGCAGTATGGTCAGA
n272068:4327422	1.27128	1.13578	1.41403	1.0317	1.15074	1.47805	4327422	492	NONMMUT028410	2880	| AK051563 | mRNAlike lncRNA | Mus musculus | Mouse noncoding transcript | FANTOM3 | D130057G18 | http://fantom3.gsc.riken.jp/db/annotate/main.cgi?masterid=D130057G18 | -1.2755800 | -0.4283272	NOCODE4.0		chr17	17351855	17354736	+	CTGGACAATCAATGCAAGAGCCATAAACTCTTGATGAAGAAAATTTTAATTGTATTATAGAAAGTAAAATAAAGTTTAAATGTTACCAGAACATTTTCTGTTTTCAATGATGTCTTAGTTTGGGTTTTTAATGCTTCAGGAAAACACCATAACCAAAAGTAGGTTGGGAAGGAAGGTGCTTATATGGCTTACACTTCCAGATCTTAGTCCATCATTGGAAGAAATCAGGACAGGAACTCAAGCAGGGCTGTAATCTGGAGGCAAGAGCTGATTCAGAGGTCATGGAGGGGAGCTGTTTACTGGTTTGCTTCCCGTGGCTTGCTCAACCTGTCCTCCTATAGAACCCAGGACTACCAGCCTAGGGATGGCACTACCCACAGTGGGCTGCACCCTCCCCCA…
n269837:4327464	1.43008	1.09191	1.03492	1.37753	1.05545	1.30708	4327464	354	NONMMUT030765	1733	| AK085875 | mRNAlike lncRNA | Mus musculus | Mouse noncoding transcript | FANTOM3 | D830021I19 | http://fantom3.gsc.riken.jp/db/annotate/main.cgi?masterid=D830021I19 | 0.0925209 | -0.2440426	NOCODE4.0		chr17	80853312	80855044	-	TGTGACCAGATATGCAGACTCCATGATTTTGCTACCACAGTGAACTTCACCCTTGAACTGTGAGTTGAAATAAAGTCTTCCTTCCTTAAGTTGCTTTCATCAGTATACTTTATCACAGCAATAGAACAAGTAACTAAAAGTTGTTAGCAATAGAACAAGTAACACAAAGTATTTTGTGATACTCTAATCAGATAACTTTTATTGTAGTATATTATTGCAACTGTTCTAATTTATTGTTGTTTTGTTGTTAATTTCTTGCTGTGCCTATTTTAAAATTAGATTTTATCTAAGGAAGTGGGTGATGATATCTTATATACAGGGTCTGGTACTCTCCATGGTTTCTGCAAGTCATTG
n284463:4327546	4.10052	3.95564	4.21292	4.44014	3.95317	4.28115	4327546	505	NONMMUT014272	1611	| AK037081 | mRNAlike lncRNA | Mus musculus | Mouse noncoding transcript | FANTOM3 | 9930109J19 | http://fantom3.gsc.riken.jp/db/annotate/main.cgi?masterid=9930109J19 | -1.2130700 | -0.3842834	NOCODE4.0		chr12	55679386	55680997	-	TCTAAGGCAGATGGCGGGTGTTTAAGTAGAGAAGACTCTTTGGACGTTGTGGTTTCGAGCTGGGCCTTACTGTCTGTTCAGGCCAGCCTTGAGCTCCCGTTGCTCCTGCCTCAACCTACCCAAGTACAGAATTACATAAGTGCATCTCCACGCACTCTTTAAAACTGAATCCCCCTGTCCCATCCTTTGGGAAGAGGATGTGAGGGAAGACTAAAGCCTGGGCTTGGGGTTTATATTGTACAAAATGAGCTATGGCATTCTTGGGTTCTTTATAAGAAAGCTCACAGGGGGAATTTCTAAAAGATGTATTCCTTATAATGCTATTAAAATTGAATAGTTTATATTTATTATTCTGAGCATTATACAAAAGAGCTTTTAATTCATTTCTACATGTAAGTA…
n292331:4327561	1.55366	1.59006	1.82201	1.88301	1.92242	1.30669	4327561	178	NONMMUT035260	1930	| AK132933 | mRNAlike lncRNA | Mus musculus | Mouse noncoding transcript | FANTOM3 | 4930524E07 | http://fantom3.gsc.riken.jp/db/annotate/main.cgi?masterid=4930524E07 | -1.5906100 | -0.2184365	NOCODE4.0		chr19	58783583	58785513	-	CTAAGCCCGGGAGCTGAAACCCTGCCTATCTGTCTTCTGCCCAGCTATAGGCTGTTGGCATCCTTATTCACCAATCAGAGATACCTTGGGGGACAAGATTACATGGCATCATTTGTGTACAGACATCCTTGGGGGCAACCAGGACTTGGGGGCCAGTATTTAGCATTGCAGTACAAGC
n283933:4327609	3.09306	2.86695	2.87927	2.48987	3.99405	2.97608	4327609	82	NONMMUT009269	4064	| AK137927 | mRNAlike lncRNA | Mus musculus | Mouse noncoding transcript | FANTOM3 | A130040F22 | http://fantom3.gsc.riken.jp/db/annotate/main.cgi?masterid=A130040F22 | -1.2250600 | -0.3190369	NOCODE4.0		chr11	35311188	35315251	+	GAAGCAAGCGCTGGCTGAACAAAGCAAAGAAGAACGACTGCACGGCTGATGAACGGAACAGGTCGTGCAAACACAGATCTCA
n286641:4327641	1.97892	1.98103	1.89908	2.17963	1.79924	1.82994	4327641	350	NONMMUT027451	2469	| AK034010 | mRNAlike lncRNA | Mus musculus | Mouse noncoding transcript | FANTOM3 | 9330140H02 | http://fantom3.gsc.riken.jp/db/annotate/main.cgi?masterid=9330140H02 | -1.2099400 | -0.4452710	NOCODE4.0		chr16	81332791	81335259	+	GGTGACACCTTTGAACTAAACTGTAATGATACAATATTCTTGATGCATAAATTTAATTTTGAACGAACACAATTTTCATTTTTAGTGGATAAAAATGTTTGGTTTTTGCATTCTACTTTCAGTATATCTTTCAGCATAAAGATTACTTTAAAACAGTTATTTAAGGTAGTTCCTCATTAGTTTGTGCATGAATTTACATATTTATTCAGCATAGTTTCACATAAATATAAATATTTTAGCATTTAATTGCTATTTATAAGCACTGGATAATAACATAGTACATATAAGTGCATTGTCTTCAACCTATGGCAAATTTCAATTGACAGAGTGCCTCCTGCAACTTTCTCATT
n272178:4327650	1.22413	1.44128	1.22579	1.53097	1.22948	1.6736	4327650	3174	NONMMUT055529	3735	| AK051392 | mRNAlike lncRNA | Mus musculus | Mouse noncoding transcript | FANTOM3 | D130045N01 | http://fantom3.gsc.riken.jp/db/annotate/main.cgi?masterid=D130045N01 | -1.1652000 | -0.3110562	NOCODE4.0		chr5	151157689	151161415	-	GGCCTCCTACATACAAGTGTCCAGACTGGCATTCGAAATGATAATCTGATTATCCAAGACTTTTCATCATCAGCAAGGTTCACTTTTTATACCAAGTACAAAGCAAAGTATAGACAACCTGACACAAGTTTCTCTCATATCATCTCTGTGTGTTAACTGTCTTTTTGTTTGTGTTAGCTCAGCCCACTGAGGCATTAAAAAGGCTAAGGACTCATGCTTAAGGTGAGCTTTTAAACTTGGTTTGAGGGTGTCTCAAAGTTCTGAATATGCGTCAGGTGTGTCAGTAGAGATGATGGTTTGTATATGTTCTGCCCAGGGAGCAGCATGATTAGATGGTGTGGCCCTGTTGAAGTAGGTGTGTCACTGTGGGCGAGAGCTTTAAGACCCTCATCCTAGCTG…
n274444:4327687	3.90671	3.50097	3.42618	3.37914	3.33372	2.93601	4327687	212	NONMMUT047763	3160	| AK141060 | mRNAlike lncRNA | Mus musculus | Mouse noncoding transcript | FANTOM3 | C230028L02 | http://fantom3.gsc.riken.jp/db/annotate/main.cgi?masterid=C230028L02 | 0.4954400 | -0.2761410	NOCODE4.0		chr4	76101771	76104931	-	AGCATGTATTTGTTCCTACTCAGGAGGAAGGCTCAGTGCATATGACTGGTTTTTTACTCCTGGAGAGTCCATGTAGACACAGAAAATCTCAGTTTAGATAAATCTGAGGATATTGGAATAATCATAGGAACATCTGTGCCCTGGATGCCATTTCGCTTCCTTAACTTCATTCTCTTTTGAGCTTGCATGTCTCAGCGTAGCCAAGTTTGTTA
n283582:4327746	2.03107	1.81255	2.34464	1.62015	1.5793	1.66033	4327746	461	NONMMUT038496	2995	| AK038109 | mRNAlike lncRNA | Mus musculus | Mouse noncoding transcript | FANTOM3 | A130079J19 | http://fantom3.gsc.riken.jp/db/annotate/main.cgi?masterid=A130079J19 | -1.5906100 | -0.3801834	NOCODE4.0		chr2	91782751	91782818	+	GGACTAGGCAGGTACTCAACTACTGAGCTTTATTCATCTCTAGCCTTTTTGTTAATTGTTTTTATGTTATTGTATGTACATGCATGCATGCATGTTTGATATGGAGTGGCATGGGGCAGTGGTGAGCTTTTGAAGGTCAGAGGACAGATTTGTGGATTCTTTTATCTCCTTCTGCGCTTACATGGCGTTCCAAGGCTTACTTGGGTCAATAGGCTTGTTTAGAAAGTGTGTTAGTTAAGTTTTCAGATGTTCTTGCTAATTTGCTTAAGCTGTTCTTAGATTCACTCTGTAACCCATGCTGACCTTCTCTCTTAGCCTCCCTAGGAGGTTTGATTTTATGCCTTTGCCCTTCCTTGCCCTTTTTTGTAAGAGAGGTTAAAGGATCCATTATATCATATT…
n413689:4327773	3.23423	3.03208	3.32333	3.56329	2.98022	3.24067	4327773	117	NONMMUT022897	3522	| NULL | lncRNA | Mus musculus | | EnsemblNoncode | ENSMUST00000170503 | | 3.8963100 | -0.3542079	NOCODE4.0		chr15	24981619	25027358	-	GCTGTGCACACCAGTTTCCTGCTCAGCACAGCTGCCTGCTCAGCTGGGGGTTGGAAATCAGCACTGTGAGAAAAGACAGAAATGACCGTGATGCGTGCCTCTCTCTATGAGGAAAAG
n269325:4327794	3.6583	4.33836	4.49754	4.18539	3.6211	3.42722	4327794	280	NONMMUT043502	1863	| AK086394 | mRNAlike lncRNA | Mus musculus | Mouse noncoding transcript | FANTOM3 | D930025K14 | http://fantom3.gsc.riken.jp/db/annotate/main.cgi?masterid=D930025K14 | -1.0584400 | -0.4071323	NOCODE4.0		chr3	75529073	75530937	-	GGGTGCTTCTGTGAGTTTGCACATAATAAAAACTTCTGATGCATAAGCTAAACAAAGCTGATGGCGCCTTTCTTAGCACCTGGGTCAACAGTGCTTTCTTGTCCTTATAAGTGATTAAATTCAGAACAATTAAATTTTAGCTTTAAAATGTTGATCACATTTCTATGTATCAAAACTAGCGATTTTTTTTCTCAACAGAAAAAGATTAGAAATGTAAGGGTTTTTTTTTTTAACCTTTTATTGATTCTTTGTGGGTTTTGCATCATGTGTGCCAGTCTCA
n294017:4327796	5.17492	4.73727	4.68803	1.57166	4.00923	2.5007	4327796	306	NONMMUT042288	3446	| AK132297 | mRNAlike lncRNA | Mus musculus | Mouse noncoding transcript | FANTOM3 | 3930401K10 | http://fantom3.gsc.riken.jp/db/annotate/main.cgi?masterid=3930401K10 | 7.7476300 | -0.3503742	NOCODE4.0		chr3	25721726	25725173	-	TGCAACTGTCTGTCTTGTAATAATGGAAAAACGCACAGAGAGAGAGGGCACAGAGTAGACGTTTTATAGGGCATACTTGAAAAATAAAATAAAAGTGATTAGAGAATGCATGTAACCTTTGTGTGAGTTTGAGTTGAAGGTTATTTTCATTCTCCTTCCACTTCTGAATTCCTTGTAACAGTGGGAAAGTTACCTCTTCTTTTGCCTTCAGAGCCAATTTAAAAGACAAGGAGATCAATGTCCTTTCTAGTTACTCCTTATTTTTGCTGAAAGCTGATTAGTCAGCGCGATCACTAGACTATTCAG
n279815:4327809	1.38307	1.16582	1.1183	1.54982	1.47687	1.24635	4327809	138	NONMMUT059325	1772	| AK042725 | mRNAlike lncRNA | Mus musculus | Mouse noncoding transcript | FANTOM3 | A730019C02 | http://fantom3.gsc.riken.jp/db/annotate/main.cgi?masterid=A730019C02 | -1.1095300 | -0.3557746	NOCODE4.0		chr6	141504173	141505946	+	TTCGCATCTATGAGTGTCAGTATTCTGCATATATTCTCACAGTAGAACGTATACCCTAATTTTTTTGTACCAGTAAAGCTGATCTGTCAGCTGACATGCACTGGAAATAAATATGTCTGAATACATGCATCCCTTGAA
n414458:4327867	2.8606	2.6614	2.97134	2.78415	2.02354	2.42253	4327867	195	NONMMUT007463	753	| NR_028107 | lncRNA | Mus musculus | | RefGeneNoncode | NR_028107 | | 1.9711200 | -0.2188427	NOCODE4.0		chr10	116418120	116421235	+	CAATAAGGAACAACCCAGCCAGTGAAAGAGCTCCTAAGAGGGAGTCTGGAACCACCACACCCCGGAGCACTGGCTGGAGAAAACCCGGGAGGAAACGGGCAGGAGAGAAGGAAGCGACCGGAAACTGTTGGATCCAAAAGCGTGTTTTCCTCAGAAACTTTCTAGAATTCCATCTCCTGGATCTTGGGCAACACT
n280425:4327881	1.78972	2.04968	2.03197	1.91175	1.73379	2.24261	4327881	132	NONMMUT054375	3897	| AK041904 | mRNAlike lncRNA | Mus musculus | Mouse noncoding transcript | FANTOM3 | A630046C02 | http://fantom3.gsc.riken.jp/db/annotate/main.cgi?masterid=A630046C02 | 0.6617640 | -0.2553009	NOCODE4.0		chr5	122707568	122711463	+	AGCCCTGCTGCTAGCTCACTAAATAACTTGGATTGGAGTATCTGGAATCAGGGGCTCACCAGTAGCTTTGAGCTCTCGGCTTTTGTTTTCCTGGGATAATCTGTTCACCCATAAGATTCTGTGGCTGTTGTC
n284988:4327977	1.98617	1.91232	2.06908	1.66403	1.65784	1.79481	4327977	677	NONMMUT057801	3469	| AK036162 | mRNAlike lncRNA | Mus musculus | Mouse noncoding transcript | FANTOM3 | 9630042K20 | http://fantom3.gsc.riken.jp/db/annotate/main.cgi?masterid=9630042K20 | 0.2280760 | -0.2675149	NOCODE4.0		chr6	86843655	86847123	-	TTGACCTTGACGACACTCCTGACTACATTTTATCCGTGTGGAAACAGAGGCTGCATGGGGCTGAGGTATAGCCATGGTTGCCACACAGCCCCACAAAGAGCAAGGCCAGAATCAGAACCAGACTGACCTCAAGCCTACAGCAGGTTCTGTGCTGCTGTTTCTGTGTTCCATCCATGGTGTGGCCATCTTGAAGCCCGGTGGAAATTGTTAGAAAGGCAAACTGTTGGGCTCCATCCAGACCTGCAAAATCAGAAGGTGAGATAGAGGCAATGCCTTCAGACGCCTAGAAAATTCCAGTGGGTGTTCTGGTTTGAGAACTACTGTTTAGCTGAAAGAACTGGTGAAGACCAGACCCAACTTAAAACAAAACCTTACATTGGTTTTGTTTCATCCTCTTGT…
n279741:4327989	1.1728	1.32295	1.24761	1.26213	1.22539	1.4471	4327989	204	NONMMUT023311	1423	| AK042823 | mRNAlike lncRNA | Mus musculus | Mouse noncoding transcript | FANTOM3 | A730027E04 | http://fantom3.gsc.riken.jp/db/annotate/main.cgi?masterid=A730027E04 | -1.5906100 | -0.3995230	NOCODE4.0		chr15	40907564	40908987	+	GCACTCCTCTGGCTAGATGCTATTAGCAAACCCTTAAAATAGTGACAAGTGAAAACATCTGAAGACATTGCTATATATTCCTCGGGGAGAAACATGCTCCCTTTGAGAAGTCCCAACTAGAACATTAGTGGATTATATGATGGAGAATATAGATCATAAAAACTCAGAATAAGTTAAATGCATGCACTTTGTTGATTTACCTCC
n275218:4327998	1.59134	1.68228	1.597	1.20098	1.55202	1.57342	4327998	429	NONMMUT027152	2854	| AK048285 | mRNAlike lncRNA | Mus musculus | Mouse noncoding transcript | FANTOM3 | C130046I06 | http://fantom3.gsc.riken.jp/db/annotate/main.cgi?masterid=C130046I06 | -1.2320700 | -0.4520032	NOCODE4.0		chr16	67180006	67182858	-	CTAGGGACCATAGATGTCATGAATAGGACATCAAGGCTTAAGCTAAATATGGAGTATGAAAGTATTTTATGATTGGGAGGGAGAGTGAGAATGATCTATAAAACTACCTATTTAGCAGTAATTCAGTATGAAAGTGAATTGCAATGATTAGTGGGAGTGGATGTAATCGTATATTTCAAATTCAAATTCTATAATGATACTTCCAATGCATATCTATTCAACACAGGAGGGAGCTGGGGTAATAAGGGAGTTGCTTAACAGTATAAACATATGTAGAGAGCAACAGAAAAAGACTGACTGCCCTTTGAGCATAACCTGTCACATAGAAACAGCTTCTAAGCTGAACTACAATTTAAAGTCAACTAATAGAGGTGAATGAATCTAGATTTATCTGTGATT…
n273558:4328050	2.0231	2.16033	2.81521	1.62069	1.68466	1.95892	4328050	384	NONMMUT065398	3532	| AK141445 | mRNAlike lncRNA | Mus musculus | Mouse noncoding transcript | FANTOM3 | C530021I22 | http://fantom3.gsc.riken.jp/db/annotate/main.cgi?masterid=C530021I22 | -1.2158200 | -0.3630881	NOCODE4.0		chr8	41299111	41302643	+	CGACCTCCACATGCTTATATATCTAAACACATACATAGGAATAAATAAAATTTAAAATGTGATATAAAAATTCAAAAGAAATCTAGCCCTTGACCTTGATATTTTTCTTGATTCATGTTTTTTCTCCCTCTTTGTAAATATCTAAAAATTATTTTTATTATTGCTATATTACATATATTATTATCATTATTCTCTTTCTGGTGTGTGTGTGTGTGTGTGTGTGTGTGTGTGTGTGTGTGTGTGTGTGTGTGTGTGTGTGTGTGTGTGTGTGTATTGGGAAAAAGTCCCAGCTAGATGCATGTGTGTGTAGGTTAGGGGAAAACTCCATGTAGTTTGTTGTTTTCTTTCACATTTATGTGTTCTAGGATCAAATTCTAGTTTCTG
n290888:4328066	3.54373	3.18261	3.16796	1.53878	2.44432	2.8511	4328066	255	NONMMUT062375	1831	| AK030590 | mRNAlike lncRNA | Mus musculus | Mouse noncoding transcript | FANTOM3 | 5330435K21 | http://fantom3.gsc.riken.jp/db/annotate/main.cgi?masterid=5330435K21 | -1.0721100 | -0.2487896	NOCODE4.0		chr7	80110803	80112634	-	GAGTCTGGACTGCTTGCACTGTGCACTGAGGTCTGGGGCAGGGGCAGGTTTTCGTTTTCTAGGTGTCCACTGTGGATATTGGAGTATATTTATATTCCTTATGGAGATGGGGGTGGGAGGAATCTGTGAGATCTGTGTTTTCATTTGCATTTTTTCTCAGTAGGACAGGGGCGTGGACAAATGGACCCGAGGGCTCCTTTCTGCACCAGCTTTTTTTTCTACTGCTGATGCCATCCGTTAGTGTGTCATATCTTA
n282403:4328074	3.07939	2.57793	2.70987	2.98916	2.64413	2.70783	4328074	219	NONMMUT048187	929	| AK138580 | mRNAlike lncRNA | Mus musculus | Mouse noncoding transcript | FANTOM3 | A330068P15 | http://fantom3.gsc.riken.jp/db/annotate/main.cgi?masterid=A330068P15 | -1.0119600 | -0.2269357	NOCODE4.0		chr4	95849272	95850201	+	GGCCCAGCAAAACATGTGATAAAGTTAGAGGTAAACCAGGAACCTGGGTGCCAAAGCCTTACAAGTTGATAGGTATGGTATTGGCCACCTTGAGGCTTGTGGCTGGTACACTGGCCATCACAAGGCAGAGAAATCTCCCAAAACCCAAATCCCAAGGACTGGGGACTTCGGGGAGGTATAAAGTACTGCTGCTTTGACATCAGCGGGTTTGCCTCCAGA
n263746:4328171	1.41537	1.17352	1.10541	1.04598	1.1583	1.32942	4328171	197	NONMMUT058371	447	| AK018861 | mRNAlike lncRNA | Mus musculus | Mouse noncoding transcript | FANTOM3 | 1700054O15 | http://fantom3.gsc.riken.jp/db/annotate/main.cgi?masterid=1700054O15 | -1.3089600 | -0.2576006	NOCODE4.0		chr6	112210707	112212513	+	CTCCATGGAGGCTAGGTATGCAAGATGCAGGCATTACCTCATCTGAAGAGTGGTAGCCACTGGACTCAGAAATGGCAAGGAGAACAAGCCACAAAGGTGATTGCTAGACACACTAAGAGTGGAGAGCAGTTGGCCTGGTGAACTGTACTTCCTCTTGTGGTACACACATTTACAGCCTGGTGTAATTATCATTCTTA
n296229:4328205	1.27772	1.27205	1.20699	1.46046	1.49572	1.73735	4328205	80	NONMMUT024678	724	| AK131781 | mRNAlike lncRNA | Mus musculus | Mouse noncoding transcript | FANTOM3 | 1700108O07 | http://fantom3.gsc.riken.jp/db/annotate/main.cgi?masterid=1700108O07 | -1.5906100 | -0.3089132	NOCODE4.0		chr15	92126078	92128954	-	TCCAGAATGGGATTTTCAAGCATACTGATAAAGATCTTTCTTCACAGGGCATGAAGACTACATGGTTAAAGTATCTAAGA
n292169:4328297	1.68318	1.79732	2.29265	1.8209	1.61575	1.91688	4328297	82	NONMMUT071193	624	| AK016042 | mRNAlike lncRNA | Mus musculus | Mouse noncoding transcript | FANTOM3 | 4930545B19 | http://fantom3.gsc.riken.jp/db/annotate/main.cgi?masterid=4930545B19 | -0.9581160 | -0.2192284	NOCODE4.0		chr9	113969983	113970998	-	TTCTCACCAGGAAAACTAGACCGTAGATTCCTGTAGTTGTTGATTGTACCTGCTGGGGCAGCTTACCCTCACAGTCTCATTG
n278305:4328469	0.94711	1.06297	0.91089	1.06297	1.17316	1.37748	4328469	139	NONMMUT043717	1127	| AK139517 | mRNAlike lncRNA | Mus musculus | Mouse noncoding transcript | FANTOM3 | B020002K17 | http://fantom3.gsc.riken.jp/db/annotate/main.cgi?masterid=B020002K17 | -1.5906100 | -0.4116609	NOCODE4.0		chr3	86287403	86288524	+	GTTCTATGTTTAAATAACTTATCCAGAATATATAATCAATACTTTATATAATAAAGTATTGTTATAAAAAGTAAAAACAAGGAAATTGTGAAGGTTGTGGGCAGATATATTTTTATAGACAGAAGTTCTATGTATACAG
n272492:4328470	1.43652	1.58119	1.28372	1.27401	1.13115	1.20043	4328470	553	NONMMUT061307	2368	| AK051088 | mRNAlike lncRNA | Mus musculus | Mouse noncoding transcript | FANTOM3 | D030068B16 | http://fantom3.gsc.riken.jp/db/annotate/main.cgi?masterid=D030068B16 | -1.5906100 | -0.3406986	NOCODE4.0		chr7	49639311	49641676	+	GCTCTGTTTTTACGAGGCCACCTTGACTCACTATAAGGTAGGTCTACCCGTTCATGATCCACATAGACCCTTTCCACTGGTGGCAAAGAGCGAAAGTGAGGGTTCGCGGAGGTGGGGGAAGCAAGGCTGGCCGCCATTGAAAGAACAAAATTAAATCCTAAGGGAGGAAAAAACAAAACAAAATAAAACAAAAGCCAGGAACGGATCTTACTTTAAAGTGATTTCTGAACGCGCCTTTTCAAACTCGTGGCCACCGAGGGCCACGCGCATGGCGGCCGCGCCTAAGTCCTGTGACTAATTCCATTTGACCTGAGCTTGAGGGGTTTTGTGAGTCCTGACATTCACTGTAAAGTCGTCGTTATCTTTAAGTTTATGTCGGAGAAAACATTCCCATTCTTA…
n420904:4328495	2.05095	2.22255	1.9119	1.74422	1.70146	2.60079	4328495	413	NONMMUT053804	1510	| NULL | lncRNA | Mus musculus | | UCSCGeneNoncode | uc008ysd.1 | | 1.9174900 | -0.2245393	NOCODE4.0		chr5	111392059	111395731	+	CCCGCTGAGACTGCATAACCATCTGCCATAAATTGAGACTAGTACGGCTTATTTTGGTGAATGCAAAATTGGATCCCATTCTTTACTCTGTGGCTTGATTCAACTTCCAGATGGTTAATCCACATGAAGTAATAGGAATGCACCACAGCTCTGCTTAGCTGAAGATGGAGACGTAATATTTATTTGCTGATGTGGAGGCCTCCAAACGCTGCCCTGTCGGGATGTCAATATATAACACGGCAGCACAGAAATGTCAGCTTGTTCTGCAGGAACGACAGGCTCCCCTGAGTTGCCATGGGGGGACCCCTGGGTGCCTACTCCCCCCTTCTGTCCTTGACCTAATCTCAAGAGGTTTTTATTCTCTCCTGGGCTGTTTCTTATCAGCTAGGTCTGCCTGTG…
n289984:4328532	1.42575	1.28727	1.16303	1.47618	1.94189	1.97958	4328532	731	NONMMUT042331	1212	| AK134311 | mRNAlike lncRNA | Mus musculus | Mouse noncoding transcript | FANTOM3 | 6030406J18 | http://fantom3.gsc.riken.jp/db/annotate/main.cgi?masterid=6030406J18 | -1.1092700 | -0.3686530	NOCODE4.0		chr3	27530745	27531957	-	GCACCCTATGGGCACTGCAGGTATATGGTGCCCATATATGCAGCAAAACACTCGCATACATAAAAATAAAAACTCATGTTTAAGCACCCAGTTCAGAACAGGCCCATTAATCCTGAGCACAGGTGAGTAGGAAACACGTAAGGAGAGGAAAGTGGAGGGAGGGCTAAGTGTGATTTCGCTTGCGTGGTAAACTCTGTGATCCGCGCAGCCTATGCCAGCAGCTTTCCCCATCCCTAACTGGAGTGAGCATGACTCCTGGTGTGTTAACCTGTGCTCTTTCAAAACATACTAGGGTTGAGAGATTATCACACACACACCAAGTGACACACTATTAAATAAACAAGGGTGTTACCTTGGATAATGTTAGGGTAGTTCTTATCAGGACCCTGATTCTTTCTT…
n288513:4328536	1.77117	1.71649	2.18794	1.53026	1.77044	1.76471	4328536	223	NONMMUT019772	2121	| AK018358 | mRNAlike lncRNA | Mus musculus | Mouse noncoding transcript | FANTOM3 | 6820402I19 | http://fantom3.gsc.riken.jp/db/annotate/main.cgi?masterid=6820402I19 | 0.0287114 | -0.3076080	NOCODE4.0		chr14	18699826	18701947	-	GACTGCTCTGATAGCTGACCTCTTGACTACCAGGAGGGGATGCTACAGACAATTTTGAGATCATTGAGTGTGAACATATGTACATCTTTCTACATATCCACAGTTTCTGTTGATGACTGGTTTGGTACATAAAGCAATGCTTGGTTACTTTATTGTAATTTGCAGTTATTTATTCTGCTAGATTGGAGAATACCAAATTGTACTCAATATAAGCCTGTAGGGC
n419497:4328602	2.18374	1.93661	1.57775	1.66344	1.35609	1.53478	4328602	1165	NONMMUT033012	2145	| NULL | lncRNA | Mus musculus | | UCSCGeneNoncode | uc008fpd.1 | | 5.1851800 | -0.2785246	NOCODE4.0		chr18	74065102	74068512	+	TGTGCGAACGCATCCCTTTAAAACGGAAAGCTGCTCTCCTAAGCAGGGGGGCGGGGGTGGAATGTGATGAACTAAATATTGTATAATGAGGTCACCAGTGTTTTGGTTGCCAGTGAATTCTCCCTCTTCTCATCCAAAGCACCCAGCAAGTGGGGGCTGCACTTGTACACTTAACCAAGTCTAATGTGCCAGGTGTTTATGTCTGCCCATTCTGGAGAGCGGTACAATTTCTGATACTTCATAGATACTCAGTAACTACTGAAATTATTTGGGTTGTATAACCTCACTAAGGGGTAACATGGATTAAAAAAATGTAAAACTTAGAAACTGTGGGATTGCATTGGAAGCTGTAACAAGTGCTTAACTCGGTGGTAGTCCTGTAAAGGGAACAGATGGTAG…
n268620:4328627	3.36514	3.16879	3.15654	2.33115	2.81471	2.23772	4328627	285	NONMMUT027814	1593	| AK143009 | mRNAlike lncRNA | Mus musculus | Mouse noncoding transcript | FANTOM3 | E030033F11 | http://fantom3.gsc.riken.jp/db/annotate/main.cgi?masterid=E030033F11 | -1.1509700 | -0.3574540	NOCODE4.0		chr16	94404295	94405887	+	CAGAAGCAAGTGTACAATAGTGTTGTTGGCTTCATGGATAAATTCCCAAATATTAGATTTGTGTTAGAAATGAGGTGACTGACTCATCAAAAAATCTATCTATCTATCTATCTATCTATCTATCTATCTATCTATCTATCTATCTATATCTATTTTAAAAAGAGTATTAAGGGGCTGGAGAGATGACTCAGTGGTTAAGAACACTGACTGTTATAAGTCCTGAGTTCAATTTTCAGGACCACATGGTGGCTCACAACCATCTGCAATGGGGTTCAGTGCCCACTT
n278780:4328667	2.64894	2.52641	2.41268	2.13098	3.00034	2.27058	4328667	135	NONMMUT000700	1937	| AK139433 | mRNAlike lncRNA | Mus musculus | Mouse noncoding transcript | FANTOM3 | A830082F09 | http://fantom3.gsc.riken.jp/db/annotate/main.cgi?masterid=A830082F09 | -0.1234830 | -0.3340637	NOCODE4.0		chr1	40007392	40009329	+	CTCTGATGGCTAGCTTCAGCGGTGCTCTCTGCCTCTCGGCTCTGCTCAGCTCAGACTTGCGCTCTGCCTTCCGCTTGCCTTTAATGACCGTCGGCTGCTTTAGCTGATGAACCAAGCTTTGGGTCTTTATTGCCA
n414354:4328709	1.61776	1.49418	1.76509	1.93184	1.75941	1.62187	4328709	318	NONMMUT053997	1251	| NR_027872 | lncRNA | Mus musculus | | RefGeneNoncode | NR_027872 | | 4.0668000 | -0.1715657	NOCODE4.0		chr5	114773732	114774983	-	ACAAACAACGATCTGTGGGACCGCAGGGCCTCCGAGAAGCCCGAGATCTCCACGCACAAAGTCCACGATGCGCGCCCCGCGACTCTCGTCCCCTGCCCAGCCTCTTCCAGTGGTGCGCTCCACAATCGGGCCTCTTCCATCGGCTCTGCAGCCCGGGGTGAGCGCGCAGGCCGGACCAAACCATCCGGCTGGAGCCTCCCCAGGCTGCCTTCCACGATTGGTCAGAAACCATTTTGGAAGTGGGCAACGGGAACTCGTTTTCACCGGCGAGCTGGAACCTGGAGAGCTGGCACCAGATACTCTCCTGATAACGGGGTA
n289575:4328779	1.72731	2.00448	2.24496	2.04434	2.0652	2.47891	4328779	738	NONMMUT062391	1190	| AK018109 | mRNAlike lncRNA | Mus musculus | Mouse noncoding transcript | FANTOM3 | 6330403N20 | http://fantom3.gsc.riken.jp/db/annotate/main.cgi?masterid=6330403N20 | -0.1195520 | -0.3236965	NOCODE4.0		chr7	80297727	80299616	-	GTGTGAAGACTAACAACCTGGGTTGGATCCCTATCCATGAGACAAGGATGACCTTGAACCTTGGCCCCTTGGTTCTCCTTCCACCTGTGCCACCAACCTCAGCAGTATTTTATCTTTGAAAAGTTTTAATATCTATGCCAGGCAATAATGGCACATGCCTTACATCCCTGCATTAGGGGTGCAGAGGCAATCGGATCTCTGAATTTGAGGCCAATCTAGTCTACAGAACAAGTTCCAGGATAGCCAGGGCTACACAGAGAAGCCCCGTCTCAAAAAACAAACAAAAAAATTAATCCCCTTTATATAACATTTAAGAACAGAATGTTTCCTCCTTTTTCTTCGATACACCAAGGAAGGAAACAGACTATTTTGCTGCTAGAGAACTGGAGCTTGGAATAG…
n274569:4328797	1.55016	1.43788	1.07618	1.66355	1.07995	1.34283	4328797	132	NONMMUT059785	2980	| AK141031 | mRNAlike lncRNA | Mus musculus | Mouse noncoding transcript | FANTOM3 | C230008E02 | http://fantom3.gsc.riken.jp/db/annotate/main.cgi?masterid=C230008E02 | -0.3301760 | -0.2655461	NOCODE4.0		chr7	4711002	4713980	+	CCTAGCAATGAGAAAGGTCTGGATTCAGTCCCTAGGAGAAAAAAAGAAATGCAATAAACTTGAACGGGGTGGGTGTTTGGATTTGGTTTGGTTTGTTTAAGACAGGTTTTTTTGTGTGAAACCTTGGCTGTC
n296713:4328836	0.92956	1.01392	1.1744	1.13182	1.22129	1.37625	4328836	253	NONMMUT052418	766	| AK006413 | mRNAlike lncRNA | Mus musculus | Mouse noncoding transcript | FANTOM3 | 1700027F09 | http://fantom3.gsc.riken.jp/db/annotate/main.cgi?masterid=1700027F09 | -0.8172410 | -0.2749267	NOCODE4.0		chr5	64454812	64467942	-	CTGGAACTATAGACCATCGTGAGCCACTGTGAGAATTGAGCTATCTTCTGGAAGAGCAATCAGCACACTCAACTGCTGAGCCATCTCTTCAGCCCTGACAGAATTCTTAAACCCGATAAACACTTTTAACGAAGTACCAAGGTATAAACTCAACACACGAAAATCAGTGGCTTCCTTATCTGCCAGTCACAAACTAAGAAAGAAATCTGAGGTGAAAAATCACATAACTATGTACCTCATAGCCCTAGGAGCA
n272885:4328902	2.27428	2.174	2.44954	2.83276	2.95912	4.21791	4328902	212	NONMMUT055242	1764	| AK050723 | mRNAlike lncRNA | Mus musculus | Mouse noncoding transcript | FANTOM3 | D030011I02 | http://fantom3.gsc.riken.jp/db/annotate/main.cgi?masterid=D030011I02 | -1.5906100 | -0.2338389	NOCODE4.0		chr5	145258444	145260207	+	CCTGACCTACGCTGGGGAATCCATGGTTTGATCCATGATGTTGGATTCTGGACAAGGTCCTGCCAGACAGTAATATAAGGCTGTTGATCCGGGTGGGACCCAGGTCCACTCTGAAAAACAATGGCTTTAACTTCAAAGATAAGAGTCAAATTAAAAGTCCCCTCTGGTGGCTATCCTACATCAAAAGCCGGCCACTAGGAGGTGCAAAAATC
n292092:4328942	1.54322	1.44377	1.7891	1.83012	1.42702	1.35112	4328942	116	NONMMUT036013	1866	| AK076917 | mRNAlike lncRNA | Mus musculus | Mouse noncoding transcript | FANTOM3 | 4930553I03 | http://fantom3.gsc.riken.jp/db/annotate/main.cgi?masterid=4930553I03 | -1.3411700 | -0.4708573	NOCODE4.0		chr2	20214321	20216185	+	ACATCCAGGTCTGCCTAGAGAAACCTGTTTCAAAAAAGTAAAATAAAAATAAAAAGGATTAACTAAAAACAAAATAATAAATCTGTAAGAATCACACTATTAAACATGAGGGCTTT
n414424:4328957	3.96017	4.35336	4.0966	3.79637	4.15009	3.50352	4328957	128	n414424	2587	| NR_027976 | lncRNA | Mus musculus | | RefGeneNoncode | NR_027976 | | 7.7612400 | -0.2240448	NOCODE3.0		chr7	80890722	80901269	-	CAAGTAATGTGACCAGATCCGCGCATGTGAGGGCTGATAAGGCACACATGGCCGGTTACCCTGGGCCGGATTCTAGGTTAACTTGAACACAGGTTTCTCCTGATTGTTCACCTCAACTTGGGGAAATC
n286752:4329001	1.47719	1.49418	1.38261	1.30792	1.69703	1.52974	4329001	504	NONMMUT033804	1710	| AK079050 | mRNAlike lncRNA | Mus musculus | Mouse noncoding transcript | FANTOM3 | 9330103O16 | http://fantom3.gsc.riken.jp/db/annotate/main.cgi?masterid=9330103O16 | -0.0123304 | -0.2890876	NOCODE4.0		chr19	8752627	8754334	+	TAGCCGTGGCTGTTCGAGAACTCCCTCTGACCAGGCGGTGGTGGTGATAACTTGTCTTCAAATTTTGAAGTTAAAAGTTGTGTGCCACCATACCTGGTTTTGTTTGTTTTTTTTTTTTTTTCAAGACAGGGTTTCTCTGTATAGCCCTGGCTGTCCTGGAACTCACTTTGTAGACCAGGCTGGCCTCAAACTCAGAAATCTGCCTGCCTCTGCCTCCCGAGTGCTGGGATTAAAGGTGTGCGCCACCACGCCCGGCTAAATAATTCTTTAGAGAACAAAATTAAATGCATTTACACTAAAAAAATGTAATGAAGGGCTGGGCATGGTGGCATATGACTTTAATCCCAAGCACTGAAAGGTGGACCTCTGAGTTTGAGACCAGCCTGGTCTAGGTAGTAA…
n282957:4329094	1.66724	1.59674	1.5205	1.32789	1.56393	1.65717	4329094	270	NONMMUT058635	1943	| AK138337 | mRNAlike lncRNA | Mus musculus | Mouse noncoding transcript | FANTOM3 | A230072G03 | http://fantom3.gsc.riken.jp/db/annotate/main.cgi?masterid=A230072G03 | -1.2820500 | -0.4917541	NOCODE4.0		chr6	119944329	119946271	-	GAACATCAAGAGTTCTTCCTCACTCTTCCTTAAAACTCTGTTCACTATGTTTTAAGAAAGAAAGGAACCCATGAACCAGGCCTTGTAGAAAAATAATTTTACCACTTGGGTAGGTCAAGAAAAAGAATGTAGGTATGAGAACAGCTGGCCATTCCCAGAGGGAGAAGAGAGGAAACCACATGGTAACTGGTACAGCTTTCCTCTGGTGTTTACCATTTTTTTTCACTAGTGAAATGGTTGAAGTACGGCATGGTCATACTTAACAATATT
n270174:4329143	1.30682	1.20692	1.17833	1.12044	1.22435	1.23866	4329143	309	NONMMUT066941	1470	| AK085551 | mRNAlike lncRNA | Mus musculus | Mouse noncoding transcript | FANTOM3 | D630040G02 | http://fantom3.gsc.riken.jp/db/annotate/main.cgi?masterid=D630040G02 | 0.5668710 | -0.2692184	NOCODE4.0		chr8	104711248	104712716	+	CTCTCTTTATAAGGGAATGCAATTAGAAGATACAGGACTTAAAGGGTCACTCTCATTTGGCACCTTTTGTCTTATAATAGGGAGAAGTTCAAATTATAAGAAAAAATTTGGAGTACTTCCTGGAGTAATTGATTCAGATTTCCAGGGAGAGGCAAAAATTATGATTGGGCCATTAAAAGAAACAATACAATTACATAAGAACCAACAGGTAGCCCAGATAATACTACTTCCCTAAATACACCTCCCAAATCCAATATCAAAACAAACTAGAGGGGATGAAGGGTTTGGCTCCACAGAAGTGATAGCTTG
n274479:4329166	2.32947	1.97052	1.69579	2.22366	1.56976	1.97254	4329166	419	NONMMUT057891	3174	| AK048727 | mRNAlike lncRNA | Mus musculus | Mouse noncoding transcript | FANTOM3 | C230024E18 | http://fantom3.gsc.riken.jp/db/annotate/main.cgi?masterid=C230024E18 | -0.5969610 | -0.2840025	NOCODE4.0		chr6	88738191	88741364	+	GTGAACTCCAGCAGCCGTTTTAATGTTAGCCAGAGGTGGATGGGTGCGCATGTTTGTCACCAACAAATGCATCAGGTTCTAACAGAGATTTCTTGACCATCCACTATAAGACACACCTTGTGCTTGGGACTTGGGGATGTAGAAACCTTAAAGGCCTTCCAAGAGCCCTCAGCCAAGAGAAAGGCAGATATAGATAACCAGTGGTGTCCATGCTGGGATCTGAGCTCTAAGCTAGGCACCCTGATCTGGGATCTCAGGATACCCTGAGAGGCTGTAGAGTATCACAGAGGAGGGTGCTTGGCAGTCTCTCACTCATACCCTGCCTGCCTATCTGGTGCAGTGCTCACCAGTGGTAAGCATGGCCAAGCTGTCTGTACTGAGATAACAACTTCAGAGACC…
n275111:4329181	2.68238	3.19348	3.31798	1.9805	2.81325	2.82562	4329181	155	NONMMUT070686	2072	| AK140874 | mRNAlike lncRNA | Mus musculus | Mouse noncoding transcript | FANTOM3 | C130054C01 | http://fantom3.gsc.riken.jp/db/annotate/main.cgi?masterid=C130054C01 | -1.3405400 | -0.3623249	NOCODE4.0		chr9	100895467	100897539	+	TCTCCTTAGTAGACATAAGTATATAGACAAACATGCAAGGAAAGTACCCATACACATGAAATAAAATTTATGAAAGCAAATTACTTTTTTTTCTTAATATTTGGTGGAACATAAATAGTTATATTTAAGAATCCTATAGGGAAAACTGGGCAGTG
n270423:4329191	1.61489	2.21535	2.17775	1.92933	1.40225	2.15938	4329191	283	NONMMUT018379	821	| AK085265 | mRNAlike lncRNA | Mus musculus | Mouse noncoding transcript | FANTOM3 | D630002K12 | http://fantom3.gsc.riken.jp/db/annotate/main.cgi?masterid=D630002K12 | -1.5906100 | -0.3070393	NOCODE4.0		chr13	76097814	76098632	-	CTGTGGCTCTCGATCCCTTGGGAGAGGTCGAGTCACCTTTTGCAGAAGTCACCTAAGACCATCGGAAATATCAGATATTTACATTACAACTCATACCTAACAAAATTACAGTTATGAAGTGACAACAAAAATAATCGTATGGTTGGGAGAGTCACCATAATATGAGGAACTGTATTAAACTGTTGCAGCATAGAAAGGCTGAGAACCACTAATCTAGACATTCTATACTTGTGTTAGCACTGATTTAAAGAAGTTATTTGTGTATGCATCACCTTAAATTTGA
n291583:4329237	1.05611	1.54867	1.43676	1.35564	0.9321	1.49738	4329237	186	NONMMUT027510	2916	| AK133260 | mRNAlike lncRNA | Mus musculus | Mouse noncoding transcript | FANTOM3 | 4932426A02 | http://fantom3.gsc.riken.jp/db/annotate/main.cgi?masterid=4932426A02 | -1.2176700 | -0.3896646	NOCODE4.0		chr16	85556449	85559635	-	TCTTGGCAGTAGCAACATTTGGAGCGAAGAGAGGAAAGGTACCTCTTCCTCCCAAGAGGGCAATATTCAAACTGATGTTGCCCAGACAGTGAAGCGAATGTTTTATTCTTCTTGGTTTAACTTTCCTAGAGTGTATTTTAATGCCATTTTTTAAAAACTTAAGTGAGCTGCACATCCTAATGAGCC
n281102:4329248	0.99003	1.64569	1.20055	1.23335	1.02451	1.35894	4329248	472	NONMMUT007219	3479	| AK138998 | mRNAlike lncRNA | Mus musculus | Mouse noncoding transcript | FANTOM3 | A530055C20 | http://fantom3.gsc.riken.jp/db/annotate/main.cgi?masterid=A530055C20 | -1.2603700 | -0.3909980	NOCODE4.0		chr10	106939815	106943292	-	TTTAGAGCTGACACGACATTCCGGAAAAATGAAACATTGTGATATTATATTCCAGGGGACTGTATGACTTATCCACAAATTATCTTTGGCTTTTAAAAATAATCAGCAGTTTCCTAACCAGATCAACATGTATCCCCATTAAAGATAGAAAAGCGAAGCAACTGGATGATAATTGGTAAAAAGTACACTGGAGAAGTTTTAGTATTTATATTTGGTTACCTGTATTGTCTTACTAGTTACACAACCAAATACCTGAAAGAAGTATTCAATAATGACCTTTGAATAGATCATAGCATCTTACAAATTAAGTTTCAGATGTTTGGAGCACTATTGAACACATTGTTGATGACCATTAACTCTAGATAACCAAGTAAAATGGCCATTCTTCATTCATCCAAT…
n292374:4329271	3.20432	2.9878	3.08199	3.10789	2.46994	2.76057	4329271	111	NONMMUT060161	702	| AK015839 | mRNAlike lncRNA | Mus musculus | Mouse noncoding transcript | FANTOM3 | 4930519D19 | http://fantom3.gsc.riken.jp/db/annotate/main.cgi?masterid=4930519D19 | -1.1752600 | -0.2177893	NOCODE4.0		chr7	19508753	19509454	+	TGACCTGCCATAAGGCTCGATCACACCCCACTTCTCCACCCCGAGGCCACGGCGTGCCGCTCACCCCCGAGCCTGGGTCCGGGTCCGGGGCCCACAGCTCCGCCACCATCT
n286324:4329356	2.21938	2.93535	2.80962	2.52582	1.89078	1.63041	4329356	250	NONMMUT027242	4046	| AK034515 | mRNAlike lncRNA | Mus musculus | Mouse noncoding transcript | FANTOM3 | 9330209N08 | http://fantom3.gsc.riken.jp/db/annotate/main.cgi?masterid=9330209N08 | -1.0708400 | -0.3836769	NOCODE4.0		chr16	73905888	73909933	-	ATAGAGAGTCACCAGCAGTTCTTTTTTTTTTTTTTCTTTTAGGGTGTAGCAAACATAGGCATGGATATTGACACAAAAAAACTTACTATTGTGAGGAGATAAAGCAGGCTCATTTGGGAAGAAGAGAAAAGGTGGTTTTCTATTCAGAGGCTGCTCAGAATACCATTTCTATAGTGATGATGCTGAGACACAGGACTTTCCCCTCTGCATTTCACAGGATGTAAGCCTTGATTGTCGATAGGCTAGATCA
n271281:4329397	2.43337	1.93023	1.76841	1.1432	1.99565	1.3417	4329397	580	NONMMUT015505	1395	| AK084435 | mRNAlike lncRNA | Mus musculus | Mouse noncoding transcript | FANTOM3 | D230046F15 | http://fantom3.gsc.riken.jp/db/annotate/main.cgi?masterid=D230046F15 | -0.8455030 | -0.1956874	NOCODE4.0		chr12	104836553	104837948	-	TCCCACATGGGGTTTCCAGAATAAAAGATACAGGAGGGGGCCAGCATTCTGACATTCAGGGGGTGCTTCCCTCCCACCTATGGCCAGGCAAGGGGTGGGATATAGGGGCAGATGCTCAGGAACCTGACAGGACATGACATGTGGCAGTGTGTTTGTTGCTTGACCACAGGATGACATGCCAGCTCATCACAGGCCAGGAGCCACCATGTCTTGGCAGAATGGGCACACATGTTAATTCACTTGAGGATTGGGGGTACCATGCAGCCCGTGGGAGCCTGGAAGGTGTCGGTATAGTGTGGGGCACAGTATATTGTGCTGGACAAGGAAAGAGGAAGGTGTGGTATTGTAAAGTACATTAGTGGAGGGGAAAAAAATCAGGATTTGAGGACTTAGGGGTGC…
n272707:4329408	5.13225	4.62025	4.0188	5.64297	4.38159	4.58231	4329408	83	NONMMUT053297	759	| AK083511 | mRNAlike lncRNA | Mus musculus | Mouse noncoding transcript | FANTOM3 | D030037O21 | http://fantom3.gsc.riken.jp/db/annotate/main.cgi?masterid=D030037O21 | -1.4180500 | -0.2941082	NOCODE4.0		chr5	100415410	100416166	-	CGGCAGCGGACACCGAACCTGGCGAGGGGCAGGAAACAAACGGCGGACACACCTGGCGGACCTCAGCGACCTGTCCTGCGTTA
n271086:4329427	4.87898	3.42846	4.28012	4.82328	4.20195	4.2757	4329427	75	NONMMUT034631	4148	| AK142229 | mRNAlike lncRNA | Mus musculus | Mouse noncoding transcript | FANTOM3 | D330016A16 | http://fantom3.gsc.riken.jp/db/annotate/main.cgi?masterid=D330016A16 | 0.9329180 | -0.2727984	NOCODE4.0		chr19	37781289	37785435	-	GAAGTACCTAAGTGTGAGTGGTTGGCTCAGAGCTTATCCAGAAGTACCTAAGTGGCCCAAACTCGTCCGGGAGCT
n266814:4329428	1.49152	1.85666	1.71742	1.56302	1.9607	1.2901	4329428	389	NONMMUT068643	2144	| AK089254 | mRNAlike lncRNA | Mus musculus | Mouse noncoding transcript | FANTOM3 | F630105N03 | http://fantom3.gsc.riken.jp/db/annotate/main.cgi?masterid=F630105N03 | -1.4001300 | -0.4680390	NOCODE4.0		chr9	37497768	37499912	+	AAGGATTCTTTTGGACACATACTCAAGACCTCTAAGGGGAGGTCAGAATTCTTTTCATTTGTCATATCATTCTATTTCTCTACAGGGACAACTTTGAAGTGGTTCCCTGTTCGAAGTGGTGGGGATTTTAGGCCAAGAACTAAAAGTATTCTAAACTTAAGTTGACTGGGGCAAGTATTAAGTTTTTGGTTTTGGCACACAAAGTCCAGGAGGCCTTTCTGTGATATAATAGAAAGGCTTTACATCTGTATAACTACAGGTGCTGTGAATAATTAAAAAGGTACCAGAGAGACTACAGCAAAAATTTTGTTTAATTTAACTTAAATGTGAATAGCTGCATGTTTCAGTGCTGGTATATTGATTGGCCAGGGCAACTCTGGAACTAATGA
n285522:4329450	1.35367	1.69123	2.13497	1.88076	1.83386	1.98477	4329450	1128	n285522	3066	| AK035452 | mRNAlike lncRNA | Mus musculus | Mouse noncoding transcript | FANTOM3 | 9530050K08 | http://fantom3.gsc.riken.jp/db/annotate/main.cgi?masterid=9530050K08 | -1.0962700 | -0.3421955	NOCODE3.0		chr9	73007418	73014796	-	TCAGCTGAGTTGCAGAAGGACTACCACATCATCTAGCTACTTCACTGTCTAGCAGGACTCTTCCACTAAGGAACCGTTTACTTCCAATGTGAAGCAGCTAGCACACTTCCTGAATTGTTGATAGACTACCAAACTGAAACTCTAAGCTGGAAACCACGAGTGCCCTCCCCATTCTCACCTCTTCCTTGATCCTTCACCCTAATCCTCAAGGCCTGACTTCAGCACTAGTATACAGATTACAAAACCCACAGCAGTTCCAGCTGGCCGCTAGCTTCTTTTATTTTTATCTTTTCCTTTTCAGTTTTTTTTTTAAATGGTTGTTTTCAGTTGCTCCATAAATCAAACTTTCTCACTCAGCATCCTAAACTGTATTCAGACACTAGAAGAGGGCATCAGATG…
n267941:4329458	1.96245	1.81581	2.03292	1.48777	1.71139	1.56034	4329458	447	NONMMUT067092	2340	| AK053988 | mRNAlike lncRNA | Mus musculus | Mouse noncoding transcript | FANTOM3 | E230011A12 | http://fantom3.gsc.riken.jp/db/annotate/main.cgi?masterid=E230011A12 | 0.3096840 | -0.1768733	NOCODE4.0		chr8	108737592	108739930	+	GAGCTGAACTCTAATCCTTTTGGAACTGCTCCTGGGCCCTCTTTGCACAGTGGCTGTTTGAAGAACAGTGGCTTCTGCCCTCAGATCCTTAGAATCGTCAGCTCAGAAGCCCATTTCTGGAAGGGAACCCCAATGAAAGCACCGTGGTTTAGGGGTGACCAGTTGGAAGCTGCCACGGGCTCCTCTGGTGTTAAGCTTTGGCTCTGCATTCTTTCTGCCCCTGGGGAATCTCCCAGATCTTTCAGCGTCTCTTCTTTGCCTGGGTGGGTTTGCAGTCATCGCAAAAGGGTGAAGGAAGAGTTAAGCTTCAGTTGTTGGAACTGGGTGGCCTCTAACCCAGACACCACGGGTGGTGCCTGGAAGAGTAAGGAAGATGGGTGGAACGAGGCCCTAGAGGAA…
n274962:4329475	1.35763	1.15391	1.5285	1.39486	1.53978	1.3599	4329475	331	NONMMUT044575	1370	| AK081693 | mRNAlike lncRNA | Mus musculus | Mouse noncoding transcript | FANTOM3 | C130068L12 | http://fantom3.gsc.riken.jp/db/annotate/main.cgi?masterid=C130068L12 | -1.1490700 | -0.3674527	NOCODE4.0		chr3	103922238	103923609	+	AGAGCGCTATAACTGTGCAATTACAGTTATGTAACACCGAAAAAGACACACCCATGGAGACAATAGAAAACGTCAGTGGTTGCTAGTAATTAGGATGGGGAGCACTTCAGAATAGTCAGATCACAGGATTTTTAGGATTAAACTGCCCTGTATAATATTGTAATGGTGATCCCATATCACTTCTATTTGTTCAAATAAGAATGTACAGTAAGAGTACTTTCAGTAAGTACTTTACAGTAAGAGTGAACCACAATTTAGACTGAGACTGCTGGGTGTTGAAGACATGTCAGTAGTGTGTTCAGGGGAAGCAACTGTGCTTTATGACTATGGC
n286224:4329639	2.0224	1.66695	2.5198	1.70037	1.57108	2.34673	4329639	237	NONMMUT058007	1028	| AK020425 | mRNAlike lncRNA | Mus musculus | Mouse noncoding transcript | FANTOM3 | 9430019H13 | http://fantom3.gsc.riken.jp/db/annotate/main.cgi?masterid=9430019H13 | -1.2445100 | -0.3544991	NOCODE4.0		chr6	92165991	92167016	-	GGATACTATAGCGATGCATATCTGCAATCACCTCACTCAGGAAGCTGAGGCAAGAAGAGTAAAGTGGGAGGGAGGCCAGCTTGTGCTATACAGTGAGGCATAACAATCTATAGTTACTGAAAGCAGAGAGATCCAGATTGTGCAGTGACTATTTAAAAGAGCACAGCTGTTGTATTACATGTGCATATTTGTGCAAAAGCACTTTGGAAGAATGTTAGCTACGTGCTCATGGTTTGC
n281081:4329671	1.79841	1.76349	2.1058	2.27211	2.44938	2.05423	4329671	447	NONMMUT025273	2247	| AK041000 | mRNAlike lncRNA | Mus musculus | Mouse noncoding transcript | FANTOM3 | A530058F16 | http://fantom3.gsc.riken.jp/db/annotate/main.cgi?masterid=A530058F16 | 0.4572030 | -0.2318045	NOCODE4.0		chr16	4677451	4679693	-	CGCGCCCTAGTAGTTGGGTGATCCCGGAGGTCGGCCTGGCCGGTTCGCCTCCCCCTGTTACCCCAGGAGGCCTCGCAGCACTCCCAGACGCGAACAGGCCTCTGTTTCCGGTCGGCCTTGCTGGGAACCTGGCTGGGAAACTGTCGACGCCGGTCTCCCCCTTCCAGCAGTCTAGGATCACCCCTGCTCCGGGCCGGCCGGGCTGTGGGAGAGATGCATCTCTTTCTTGTGGTCTCAGTGAGAGGGAAGGTATCATCTGGAGAGGGAGCCCCTGGGGCCAGGCAGGCTTCCTCCCTCGAGTTTCTGCCACTCTTCCTTGTCTACTGGTGCAAGCTCTTCCTTTACTGGGGTGATGATACTAGCGGTTGTTGGGGCCTGGAGAAGCCTAGAGCAGGTGGA…
n282962:4329703	2.77788	3.35906	4.07078	4.05793	3.73618	3.97115	4329703	110	NONMMUT037248	851	| AK038881 | mRNAlike lncRNA | Mus musculus | Mouse noncoding transcript | FANTOM3 | A230071O11 | http://fantom3.gsc.riken.jp/db/annotate/main.cgi?masterid=A230071O11 | -1.5906100 | -0.2539933	NOCODE4.0		chr2	51599736	51600586	-	CTGGAGAAATCATCATTAATGATTAATACCCGCAGCAAGAGAGTGGCTTTGTGGGCTGCGGGCTGCGAGATTGCTGCTGTCTTCTTTCCTGATATTTACGAAGCTTCGGG
n273552:4329755	1.42874	1.86588	1.93144	1.30658	2.10652	1.38359	4329755	375	NONMMUT038982	4895	| AK141452 | mRNAlike lncRNA | Mus musculus | Mouse noncoding transcript | FANTOM3 | C530023K05 | http://fantom3.gsc.riken.jp/db/annotate/main.cgi?masterid=C530023K05 | 2.1916300 | -0.2745992	NOCODE4.0		chr2	105946096	105950989	+	TTGCCTGTGGTAAACTTGTCTTTCAACCAAAAACATCTACTTTCCTGTAGTTGTGTAAAACTATGAATCCTTTTCATTTCTTAAAAAAATACTATTGCATTTATTTATTTATGTATGTATGTATTTATTGTGTGTCTCTGTGTGTGTGTGTGTCTGTGTATAAGGACAGCTTGTAGGATCTCTCATCCCACCATAGGAGTTCTGGGATGAAACTCAGCCATGGCAGCATGTGCCCATATCTTCTGAGCCATCTTGCAGTCCCCCATATTCAGATATTCCAAGCAATGCTTCAGTGTCTCAACCATAACAGCTTATATGTGTTTATGAAACGTCAGTGCATTTCTGAGATTGTTGTTGCACGCTTGTCTGACCTCA
n290293:4329818	1.6748	2.78267	1.65213	1.95906	1.86677	1.79077	4329818	418	NONMMUT014916	3148	| AK030901 | mRNAlike lncRNA | Mus musculus | Mouse noncoding transcript | FANTOM3 | 5830452A06 | http://fantom3.gsc.riken.jp/db/annotate/main.cgi?masterid=5830452A06 | 0.7514380 | -0.2975735	NOCODE4.0		chr12	81963646	81966793	+	TCTGCTTAGCCTGCGGAATGACAGCACCAAGCACGAGGGATTCTTCCTAATACGAAAGAAAGTCTCATACCAAAAGAGGGCAGAGAGAAGAAAGCTGAAGACAAAAGGAATTTAGTGCCTGATCCAGGTCTCCAGAGAAAGAGAACTTTAATGTGAGATGTGCACTTGAGAGGCAGAGGCAGGGTTGGGAGTTCAAACTCAGCTACAGCTACATAGCAAATTTGAGGTCAGCCTGAGCTACATGAGACCCTCTCTCAATGAAAAAAAAAAAGGAGTCTAAATTCATTTGGAATAAAGTTCAGTTACGAATATAGCTAAAACATTTTACACTTTAAGTTTGCCGTCCCTAAAATATTGATGTAAGAGGATTGATTCGCTGTTGGGTATTTAAGGTTACAC…
n271313:4329819	0.96689	1.13307	1.04063	1.03447	1.01977	0.99123	4329819	78	NONMMUT055813	1179	| AK052081 | mRNAlike lncRNA | Mus musculus | Mouse noncoding transcript | FANTOM3 | D230044H03 | http://fantom3.gsc.riken.jp/db/annotate/main.cgi?masterid=D230044H03 | -1.0432000 | -0.3816022	NOCODE4.0		chr6	15324287	15325465	+	TCTGGCTCCTGAGCTATACACCTCATAGTTTCTCTAAGTTGGAGGCATTAGAGTCCACTGGAACTCTAACACTGTATA
n283819:4329838	1.88947	2.02995	2.16071	1.87839	2.19194	1.88901	4329838	78	NONMMUT034318	5164	| AK137978 | mRNAlike lncRNA | Mus musculus | Mouse noncoding transcript | FANTOM3 | A130053M22 | http://fantom3.gsc.riken.jp/db/annotate/main.cgi?masterid=A130053M22 | -1.2375300 | -0.4650703	NOCODE4.0		chr19	27984487	27989649	-	TGCTGGAAGTGCCTATTTGGCATGATGACAAATCAGCAGGGCTTCTTCCTGTATTTGTGAAACGCCATAAGAATGAAA
n278428:4329862	2.52463	2.45783	2.83578	2.23019	1.96914	2.3551	4329862	295	NONMMUT038161	1890	| AK044646 | mRNAlike lncRNA | Mus musculus | Mouse noncoding transcript | FANTOM3 | A930029I05 | http://fantom3.gsc.riken.jp/db/annotate/main.cgi?masterid=A930029I05 | -1.0722300 | -0.3386759	NOCODE4.0		chr2	79387515	79391139	-	CTTACCAGAATTACAGGACGGCACCACCGTACCCAGCTTCCTTTTCAACTTTTGGTCATAGAGAAGCTGTCATAGTGTTGTAACTGGTAGGCAACATAATTCATTCATGTAATGCACATTATGCTATGACTCTCTGCTTTGTATTGTAAACAAAGAGAAAACCCTGAAACAATAAAAAACAAACAGCACATACTGCTTTTGAAGAGAACCTGAGTACAGCTGCTGGCCACCACAGCAGCAGGCTCACAACCGCCTAGAAGAACAGCTCTAGGGGATCCAACACATCTGACGTCTG
n293136:4329967	1.11839	1.3735	1.18877	1.11296	1.26708	1.17726	4329967	138	NONMMUT054056	642	| AK015035 | mRNAlike lncRNA | Mus musculus | Mouse noncoding transcript | FANTOM3 | 4930401G09 | http://fantom3.gsc.riken.jp/db/annotate/main.cgi?masterid=4930401G09 | -1.0354400 | -0.2701819	NOCODE4.0		chr5	115358699	115360123	-	GCCTTGGTTTTGCTACGTAATGACCTTGAGCCCCTGATTCTCCTGCCCCCGCCTCCTGAATATTGGGATAACAGGCATTTATTACCACAGCTGTTTTTATCACAGTGCTAGGGACAGACAGAGCGCAGGCCTTGTGCA
n272457:4330012	2.42446	1.57291	2.12546	1.20152	1.8583	1.52649	4330012	219	NONMMUT001146	2047	| AK051110 | mRNAlike lncRNA | Mus musculus | Mouse noncoding transcript | FANTOM3 | D030073H18 | http://fantom3.gsc.riken.jp/db/annotate/main.cgi?masterid=D030073H18 | -1.1466600 | -0.3078914	NOCODE4.0		chr1	60516904	60518953	-	TTCCGTACAGTGAGAATGGGCATTAGGAATGGCAGCTGTGGAGCTTCACATTAGATTCTACACTTTCATTATTGAATACAGTTTATGTACTTATCCACCACCAAAAACCAAAGCAGAACAACCCATGACAGCCAGAACTAGAAAGACAACTTAGCTTCATATGCTCCTTCATAATCCATGCCACTACCTGCATTCAGATCTTCCTTAGCCCGTCATATT
n273272:4330066	3.42589	3.54042	2.70596	2.53608	3.03679	2.44817	4330066	159	n273272	2431	| AK083279 | mRNAlike lncRNA | Mus musculus | Mouse noncoding transcript | FANTOM3 | C630033M04 | http://fantom3.gsc.riken.jp/db/annotate/main.cgi?masterid=C630033M04 | 2.4878100 | -0.2230148	NOCODE3.0		chr8	70302792	70306922	+	CTGGCTTCTCTAAAACAGGGTCTTACTGGGGCCCAGTCTAACCCTGACTCCCATAAGTTGTCCTCTGATCTCCACACTTCCACACTTGTGGTTTGGACATGCGCAAACACACACACACAAATAGAAAGAAAAGAGAACTTAGGTAAGTCCAAGCTGAAG
n283178:4330086	1.95923	2.72319	2.28664	2.88831	2.59254	2.58609	4330086	136	NONMMUT064713	4099	| AK038571 | mRNAlike lncRNA | Mus musculus | Mouse noncoding transcript | FANTOM3 | A230044M22 | http://fantom3.gsc.riken.jp/db/annotate/main.cgi?masterid=A230044M22 | -0.9400740 | -0.2127658	NOCODE4.0		chr8	15024325	15028422	-	TCACATCCTCATTGCTATGGGCCAGCAAGCCCTTCTGTTCCCTGGACTGACAGAGCTGGGTGGAAGCTTCACTGGGGTGGTCACAGATCATCCAGAGAACATCACGACCTGTGTCCTCCTCCGTGGAGTCCTCTGA
n273538:4330095	1.33827	1.53356	1.40659	1.05138	1.23709	1.32359	4330095	66	NONMMUT069860	3222	| AK082972 | mRNAlike lncRNA | Mus musculus | Mouse noncoding transcript | FANTOM3 | C530026H19 | http://fantom3.gsc.riken.jp/db/annotate/main.cgi?masterid=C530026H19 | -0.8901500 | -0.2702709	NOCODE4.0		chr9	70311093	70314313	+	GAGCATCTCTCCCAGCGGTCAGGATGACCGAATGAGCAATGTGAAGGCAGAAATGCTTTCACACTT
n277625:4330106	1.59615	1.73418	1.94369	1.94053	1.27522	1.87703	4330106	200	NONMMUT064506	1034	| AK045563 | mRNAlike lncRNA | Mus musculus | Mouse noncoding transcript | FANTOM3 | B230210N13 | http://fantom3.gsc.riken.jp/db/annotate/main.cgi?masterid=B230210N13 | -1.0850100 | -0.2061188	NOCODE4.0		chr8	8735969	8755337	+	AGGCAGGCACTCTGAACTTCGTGTTGGAAGTTGCTTATGGGAAAGCTTGCACTGGATCCTCCAACTGAAATGAATGTTCTGGAAAAGACATCTGCAGAGTGAAGAAGTGGGTTTGGAGTCCAGCTGTCCCCGAGTTTAAGGATGTTTTGAAGAAACGTGAGAGTTGAAAATTGAATCTGAAATCGTAACCCGGGAGAGGC
n280732:4330130	2.23564	2.35102	1.79013	3.21088	2.27659	2.19348	4330130	269	NONMMUT064452	1775	| AK041430 | mRNAlike lncRNA | Mus musculus | Mouse noncoding transcript | FANTOM3 | A630008M13 | http://fantom3.gsc.riken.jp/db/annotate/main.cgi?masterid=A630008M13 | -0.9916780 | -0.2570654	NOCODE4.0		chr8	4399237	4401011	+	GGTGGAAATACCTAACATCGATCTCTGGCCTCCACAGGCACATATCCACGCATTCTTGCACATCTGCACAAACTACCCCCTAAACAACACACACACACACACACACACACACACACACACATCCACTCACACAGAGACTGTACAATGAGCTTGTCACCTCTGATCTTTGATCTTAGATGAATTGTCATGGAGAGTGGGAAAGGGATGAAGGGACCCACCATCTGGGATTCCAATGTGTAAGTGAGGGCAGCAATCCAGGTACTCATGTT
n294263:4330153	6.13415	6.19104	6.19206	4.49438	4.79577	5.04221	4330153	281	NONMMUT000309	1129	| AK013938 | mRNAlike lncRNA | Mus musculus | Mouse noncoding transcript | FANTOM3 | 3110001D06 | http://fantom3.gsc.riken.jp/db/annotate/main.cgi?masterid=3110001D06 | -0.9846690 | -0.4039673	NOCODE4.0		chr1	20938523	20939649	+	ATTCTCCTGTCGCAGTCGGCCAAGGAGCTGGGATTCCAGGCTGCACCAACACCATATCCAATTCTAATAAAACTAATTTTAAAGTTCTTAAAGATGTCAGGGTTACAATTTCAGCTCTTAAGTCTCTCAATAACAATAGTGTAAGCCATAGACTGGAAGCTTGAAATAGAATTCAGAGCCCTGACAGGAGGGTAGTTTAGCCCTGTTTCGGTCGCCCTCCATTTGTTTGGTTACTATTCTGTAGTTCCACCTGCATCCTCCAGAGGGTGATGTTGTCACTC
n280556:4330179	1.4544	1.49433	1.18734	1.33646	1.24292	1.08431	4330179	307	NONMMUT060756	1373	| AK041705 | mRNAlike lncRNA | Mus musculus | Mouse noncoding transcript | FANTOM3 | A630031C22 | http://fantom3.gsc.riken.jp/db/annotate/main.cgi?masterid=A630031C22 | -0.3022950 | -0.2715459	NOCODE4.0		chr7	35347457	35348299	+	TGACACCCGGTTCTGGTCTGGAACTCCTGACTCTCCTGCCTCGGCTGTGCTGAAGTTACAGGTGTGTCCAGCCAGAACTGGTCAGATGGTTAAGGGCAAACTTCTAAAACAATTCCATTGTGAGCCGTTCCTTTCTGTGACTTGATGCTATCAGTTAGGGAAATATTTACACAAATGTCACTATGTACTATGGGACTGGATTTTGTTTTTGTTGTTGTGGTAAGAGCAACTAAAATCTCATTTCTCAGGAGTCTCAGATACAGTGTAATCTCTTCTATCTCTGCTATACTGTAGCATCCTTAGACTA
n266314:4330210	2.53944	1.6726	2.11734	1.90995	1.84425	2.10885	4330210	159	NONMMUT004244	1885	| AK089622 | mRNAlike lncRNA | Mus musculus | Mouse noncoding transcript | FANTOM3 | F830005D23 | http://fantom3.gsc.riken.jp/db/annotate/main.cgi?masterid=F830005D23 | -1.0592100 | -0.3015930	NOCODE4.0		chr1	186711217	186713098	-	CGCATGATGTCTCGTGGCCTCTTTTCCCACCAGAGAGAAAACCAGAGCCATTCCTATGGGCGAAGACTTGAGAGCAGCTTCACCCTAACAGGACAGCCTGTGGTACCCTGCCTCCTTGCTCGTGGTGCGTTTATTTGTTGTATTCTCTTCCCACGCTGC
n270432:4330276	2.58107	2.33346	2.87021	3.54223	3.30052	2.97155	4330276	104	NONMMUT057765	2234	| AK052590 | mRNAlike lncRNA | Mus musculus | Mouse noncoding transcript | FANTOM3 | D630001G17 | http://fantom3.gsc.riken.jp/db/annotate/main.cgi?masterid=D630001G17 | -0.8718330 | -0.2175328	NOCODE4.0		chr6	86470804	86480830	-	GTTTTTCCATGGACTTGGCGGCTGAGAGCTCAGATGACCCCAGGCCTGTATCAGTTCCAATGGCAACTTTCCCAGTGTGGTGGTAAAGGTTCCTCTCCACCTCA
n264880:4330316	2.17289	1.45	1.72767	2.81071	2.06659	1.98437	4330316	491	NONMMUT024646	5702	| AK149720 | mRNAlike lncRNA | Mus musculus | Mouse noncoding transcript | FANTOM3 | G530013A02 | http://fantom3.gsc.riken.jp/db/annotate/main.cgi?masterid=G530013A02 | -0.0403210 | -0.3411308	NOCODE4.0		chr15	90477840	90483542	-	TCGGCAACCATATAGAAGGAACAGCAATATGAACTAATCAGTACTCCCCAAGCTCGTGTCTCTAGCTGCATATATAGCAGAAGATGGCCTAGTCGGCCATCATTGGGAAGAGAGGTCCCTTGGTCGTGCAAACTTTATATGCCCCAGTACAGGGAAATGCCAAGGCCAAAAAGTGGGAGTGGGTAGGTAGGGGAGCAGGGCGGGGGGCAGGGGTTAGGGGACTTTCGAGATAGCATTTGAAATGTAAATGAAGAAAATACCTAATAAAAAATGAAAAAAAAATATAAAGTCCTTGACTTTCAATTAACTCCCAACAAATGTGTGGGGAGGCAAGCTTTTAACTTCCAGGAATAAGTCATTTCTCATTCTGGGATGGATAGGTGACAACACATTGCTCAT…
n278265:4330339	1.70004	1.97942	1.71598	1.33217	1.73216	1.90502	4330339	233	NONMMUT069370	1483	| AK139643 | mRNAlike lncRNA | Mus musculus | Mouse noncoding transcript | FANTOM3 | B020007M09 | http://fantom3.gsc.riken.jp/db/annotate/main.cgi?masterid=B020007M09 | 2.9652700 | -0.2477538	NOCODE4.0		chr9	59499360	59512865	-	TACAGAGCGCTATGCGCCCAGAACAGGCTGAGCCACAGAGTGAAGGAGGTTTTCCAAGAGCAGATATTTAGTCTAAGATTTGAAGAGTAAATTTGTCCAGGAGAACAAGGAACAGAAGTGAGAAGGAAGAGCCCAGGCCATTCTCCAGTGCTCTGAAGAGCATTCATCACAGACAAGAATGCCCTAAGATGAAGCTAGCAAGATGGGAGAAAGCTGGCTCCTATACGCAAGGG
n286303:4330441	1.97816	1.74811	2.18162	1.7961	1.768	1.78348	4330441	1082	NONMMUT022581	2072	| AK034547 | mRNAlike lncRNA | Mus musculus | Mouse noncoding transcript | FANTOM3 | 9430004F14 | http://fantom3.gsc.riken.jp/db/annotate/main.cgi?masterid=9430004F14 | -0.5337630 | -0.2804556	NOCODE4.0		chr15	3325354	3327427	-	ACAGTAGGATGGCTTCGGATTTTTCTTTCCTAAGCATACAGCATGCTTGTCCACTGCTTAAATCTATATCTATCTATCTATATATGTAGATATAGATTTAAGCATATATATGTCACACATATATACATATATATGATGATGATACACTTCCTCACTTTCCCTCAAATTTTTGGTCTCTTTTTCTTTAACTGTTTTTAAATACATATATGTAAACACACACACACATATATATATATATATACATATATATATATACGTGTATATATGTATACATCTACCTATATGTATATACATGTTAAGCACATGTGTATACATATATTTTATATGTGTAAATATACATATATAACATATTTAATATATATAAATATATGTTTTATATATATATATAAACAGTTAAAG…
n289904:4330478	1.61963	1.54422	1.37712	1.38225	1.31152	1.27943	4330478	439	NONMMUT018698	2747	| AK077907 | mRNAlike lncRNA | Mus musculus | Mouse noncoding transcript | FANTOM3 | 6030433H05 | http://fantom3.gsc.riken.jp/db/annotate/main.cgi?masterid=6030433H05 | -1.5906100 | -0.3166342	NOCODE4.0		chr13	94372620	94375367	+	GAGCTGAGAGTCTGGTTCCAAAGGCAAACAGGAGAAGACTGGCAGCTAGGAGGAACGTCTCTCAAAAGCCCACCCCCACAGTAACACATTTTCTCCAACAAGGCCATACCTCCTAATAGTGCCTCTCCCTGAGCCAGGGATATTCAAACCACCATACCACCATAGCTTCTCTATGCCACCATAGTCTCTCTTTGCCACCATAGCTTCTCACTACCCCATAGCCTTTGTCCTCAGCTAGGAGATGAGAGCCAGCATTCTAACTGTAGTAACAACAGCAATACTTTATATGGGCTTTGCTTGAGCCAGGGCCTCACTATGCAGCTCTGGCCATCCCAGAAGTTTCTGTGTAGACCAGGCTGGTTTCAAACTCAGAGATCTTTCTGCCTCTGCCTCCCAAGT…
n284491:4330497	1.92664	1.49454	1.27439	2.22303	1.64099	1.24686	4330497	261	NONMMUT036129	2416	| AK037040 | mRNAlike lncRNA | Mus musculus | Mouse noncoding transcript | FANTOM3 | 9930101P12 | http://fantom3.gsc.riken.jp/db/annotate/main.cgi?masterid=9930101P12 | -0.7246640 | -0.2283561	NOCODE4.0		chr2	24442848	24445264	+	GTTCTGCCGCTTGTAGTCTCCTATCTTCTCCACCACCTTGGGGGTGGCCACCTTGGGCTTGGAGCCCCCTATCACTCCAGGCCGGATGCTGCCAGTCTCGTAGTACCTACTCCAATAGAGAACCCCCCAAAATTACCCAATAAGCAGGTGGGGCCTTTGAACATGGACCTGGCCAGAGCCTCTGTCCCCCCTGAGTCTCCTGAGGAGAGGTGTGGAACTGAGACATGGCCCTCCCCTGACTCCTGCTCATCTTAACACTGG
n267688:4330591	2.52664	2.16914	1.43085	2.57466	2.22577	2.6703	4330591	833	NONMMUT042614	2200	| AK054274 | mRNAlike lncRNA | Mus musculus | Mouse noncoding transcript | FANTOM3 | E330009D11 | http://fantom3.gsc.riken.jp/db/annotate/main.cgi?masterid=E330009D11 | -1.5906100 | -0.2717497	NOCODE4.0		chr3	36499803	36506809	-	ACGTCTGGCCAGGATGCCCATTTCAGAAGAATTTCTATTTTCTTTCTCATTGTTCCCCAACAGAAATGATCTCACCGTGACTCAGCTCTAGCTCATGGATTCCCCTTATGTATTACTTACTGCTTGATGCTCCCAGTTAGAGAGGCAGCACTAAAAACGTCAGAGCACTGACATCCTGGACTCAGTCCCTCAGTCCCCCGTATGAAATACAGAGATGATGTGCTTCTGTGTCATTGGACTCTGTGAGGGACACGTGCTAGCCGTTTAATCCCTGAGCTATAGCAGTTTTTGAGACAGGTCTTCATGTAACCCAGGCTAGCCTTGAACTTTCTCTGTAGCTAAAGATGAGCTTAAATTCTTGGTCCTCCCCATCCCAAATGCTGAGTTTGCAGGGATGCC…
n266439:4330644	1.65529	1.48352	1.43674	1.42088	1.84203	1.31058	4330644	310	NONMMUT032368	2689	| AK155834 | mRNAlike lncRNA | Mus musculus | Mouse noncoding transcript | FANTOM3 | F730228I16 | http://fantom3.gsc.riken.jp/db/annotate/main.cgi?masterid=F730228I16 | -1.1600600 | -0.2464397	NOCODE4.0		chr18	53245624	53248314	+	ACCATATCTGGCCTGAATTTCTTTCATTTGAGAACCTGAATTTCCTCCCTGAAGTATATATCCCTTAGTGATTATGACTGTGTGTTATATTAAAAGAACGAGATGTGTAATTCTTACTACTTCAGTGATAGAGAGGTTAAGTAGAAACCACAGATGGTCTGGAGTTAAGATCTGTCTAACCAAAATACAGCTCTCATTCCAAAGGGAACAAGAGAGAGAGAGAGAGTCTGTCCTGTGCCAGACCTGAGTGACTGCACCCTGGGTACATATGGATTCACATTACCCCAAATGGCATGCTCTACCCTGGAAG
n294068:4330661	2.3229	2.8059	3.03661	2.30102	2.13958	2.12398	4330661	195	NONMMUT052022	2849	| AK132199 | mRNAlike lncRNA | Mus musculus | Mouse noncoding transcript | FANTOM3 | 3425403E18 | http://fantom3.gsc.riken.jp/db/annotate/main.cgi?masterid=3425403E18 | -0.2770540 | -0.2842361	NOCODE4.0		chr5	37412568	37415414	+	ATTTCTGTTCCCAGGTGAGAGGCTCAGGAGCAGACTTCTGTAAAGCACTGTTACTCGGGTCTCAGGGTCTTTCAGAGAATCCAATCAAGAGGCTCAGAAGTTTAAGCAGAAATGTATTTAGCAAAGCAAAACACGGAACTCAAGAGAGATTGGGGTAGGCTGTCCCGAAGCAGAGATGATCAGCACAGAGGGTTC
n272898:4330676	2.23853	3.186	2.2453	2.47198	2.35197	2.66208	4330676	152	NONMMUT071229	1404	| AK050708 | mRNAlike lncRNA | Mus musculus | Mouse noncoding transcript | FANTOM3 | D030007H01 | http://fantom3.gsc.riken.jp/db/annotate/main.cgi?masterid=D030007H01 | -1.3720400 | -0.4411834	NOCODE4.0		chr9	115264427	115265831	-	TACCTTCAGGCTGTATGAACCGGGCCGACGGCAGTGCTGAAAGGCATTTGTCTTGGCCTCTCTCTTGCTTGCAGGTCTTTGTGTTGGTTACAGTAAATGCTTTCTAGGGGAGCAAGGAGCACTCACTCCCTGAACGGAGGTCTAGCAGCATC
n283501:4330688	1.72102	1.63209	1.39116	1.45429	1.6873	1.57528	4330688	195	NONMMUT062627	2272	| AK038195 | mRNAlike lncRNA | Mus musculus | Mouse noncoding transcript | FANTOM3 | A130085P16 | http://fantom3.gsc.riken.jp/db/annotate/main.cgi?masterid=A130085P16 | -0.0927161 | -0.3246562	NOCODE4.0		chr7	89327662	89329932	-	TTAAGGACAACATAGCTAGCGCTCATGCTGGTGTAGAGCATAGCACCCATGCTGATGTGGTATTTTAAAATGCATACGTGCACACTCGGAGTATGAATCCTGTAGTGTTCAATACTTAGGAACATTCCCTAAGAAGGACAAGTTGTTCATTAACCTTTTAAAACTATTTCTTAAGCGGGTTCTTTCAGGACTGCC
n278974:4330739	2.23759	1.74257	2.0061	2.23639	1.81546	1.94963	4330739	137	NONMMUT054492	1201	| AK080621 | mRNAlike lncRNA | Mus musculus | Mouse noncoding transcript | FANTOM3 | A830028G15 | http://fantom3.gsc.riken.jp/db/annotate/main.cgi?masterid=A830028G15 | 0.0371883 | -0.4510093	NOCODE4.0		chr5	124395922	124397122	-	GTAGACCGCATGTTGAGTATATTCCATTGCTCTCTCACTCTCTTGAGGAAGGGTCTCTAAACTGAAGCCCTTCCCTTTTAGCTACATTGACTGGCTAGTAAACTCTCAGTCAGGATCAGTTTCTCTGCCCTCCTATG
n292096:4330782	1.23992	1.2643	1.50434	1.66453	1.56579	1.26129	4330782	140	NONMMUT007702	490	| AK076916 | mRNAlike lncRNA | Mus musculus | Mouse noncoding transcript | FANTOM3 | 4930553B03 | http://fantom3.gsc.riken.jp/db/annotate/main.cgi?masterid=4930553B03 | -1.2037600 | -0.1920399	NOCODE4.0		chr10	120765731	120774479	+	GGGAGATCATGACTGCCGAAGCTGATTCTCTCAGAGAGAAGAGACTGCCTGTATCATTCCTAGAAGATGAATAGTATGTATCATATGACCTCACACTCACACTGAGGCGTTACCTCTCCAGCAATTAAACCTCAGTTGTG
[truncated: 48,115 more rows]

## Sheet: mRNA
# Column A: Probeset,it represents probe name.
# Column B-D: the log of contronl group chip signal value to base 2
# Column E-G: the log of JEV infection group chip signal value to base 2
[truncated: 23,334 more rows]
[truncated: 2 more columns]
