# Supplementary material for: Microarray Analysis Identifies the Potential Role of Long Non-Coding RNA in Regulating Neuroinflammation during Japanese Encephalitis Virus Infection
Source: Front Immunol. 2017 Sep 29;8:1237. doi: 10.3389/fimmu.2017.01237 (PMC5626832; doi:10.3389/fimmu.2017.01237)
Supplement: Table S2 — Differentially expressed lncRNAs and mRNAs between JEV-infected and mock-infected groups. [file data_sheet_2.xls]

## Sheet: lncRNA
# Column A: Probeset, it represents probe name.
# Column B: P-value, P-value calculated from Paired T -Test.
# Column C: FDR, corrected p-value calcualted by Multiple Testing Correction.
# Column D: Geom mean of intensities in JEV, geometric mean of intensity of each probe in JEV
# Column E: Geom mean of intensities in con, geometric mean of intensity of each probe in con
# Column F: Fold change, the absolute ratio (no log scale) of intensities between two conditions.
# ColumnG: Style, it depicts which group has greater or lower intensity values vs other group.
# Column H and I: The ID and length of each probset
# Column J~R: Annotations to each lncRNA, including database_ID, length,description,database source,chromosome_location,lncRNA_strand
# Column I: The sequence of each probeset
ProbeSet	P-value	FDR	Geom mean of intensities in class JEV	Geom mean of intensities in class con	Fold-change(JEV/con)	style	probeset_id	probeset_length	lncRNA_id	lncRNA_length	lncRNA_description	database	chr	start	end	strand	sequence
ENSMUST00000139982:5367013	< 1e-07	< 1e-07	188.1	2.44	77	up	5367013	383	ENSMUST00000139982	1215	cdna:known chromosome:GRCm38:10:51480678:51485748:1 gene:ENSMUSG00000089672 gene_biotype:protein_coding transcript_biotype:processed_transcript	ensembl_cDNAncRNA	chr10	51480678	51485748	+	CCTCTGGCTCTTCATAGGACTGTGAACAAAGCAAAGAACAGAACTCCTCACCCACTCCAAGCTCACCTCAAGGCTAGAAAATGAGATGTGTATGACTGAAGAAAGTGGTGTGGAAAATTAAACAGAAAATACTTAGTGTTTGAGGCACACAGGGCTGTTGTGAATCCTAAGAGAAGACTCTGCTAAGTTAATTCTGAGGATAACCCTAAATGGAGAGGTCCACACAGACATCTAATGAACTAGTGCACATAGGCAGAAAATACAGCAGATACAGTCCTCAGACATGAAAATGGGAATCAGTGTGACAATAAAAGGCTGGAACTATGAGAAGGAAGCTTCCAGACTCCCCAAGTTCTACAGGCCACAGCAGAAATGATATAATG
n280986:5218309	< 1e-07	< 1e-07	173.93	2.5	69.65	up	5218309	297	NONMMUT032520	3226	| AK041062 | mRNAlike lncRNA | Mus musculus | Mouse noncoding transcript | FANTOM3 | A530076D18 | http://fantom3.gsc.riken.jp/db/annotate/main.cgi?masterid=A530076D18 | -1.5906100 | -0.3350863	NOCODE4.0	chr18	60212076	60215301	+	CTGGATTATGGGCAACCTTCAAGAAGCTATATCTCTAAAAAGAAAAAAAAAATGACACTCCCTCCCCCACCAGGCATTATTCTTATATTACTCTACTATCTTCTTGGCTAAGGGTAAGGCCTCCTGTGCCCTAGTCTCATTAATGCTAAAATGTTGAAGGGCTATATCTCATTTAAGTCTTGTTCAGCAGGCATGAGTGCAAATTCCACTTTGCATTAATAAGACATTAAGTCACACCACTCCCTGTGCCTCATTCCCTGGCTTTTCCATGATGTTTCCTGAGCCTGACTAAAGAGG
n266295:5122785	< 1e-07	< 1e-07	165.14	3.34	49.4	up	5122785	416	NONMMUT054010	2106	| AK089636 | mRNAlike lncRNA | Mus musculus | Mouse noncoding transcript | FANTOM3 | F830006B06 | http://fantom3.gsc.riken.jp/db/annotate/main.cgi?masterid=F830006B06 | -0.8439380 | -0.2901902	NOCODE4.0	chr5	114901833	114903941	+	CATAAGGGGAACTCCGATTGGACTCAGTGTGTGTGTACATGTTCACATGTGTGTGCATGTGCATGCGTTTATGCAGGCGTGTGCTTGTGTGTGTGCATGTGTGTGAGGGGTAAATTTGCAGCCACCTAATTTTTCTTATATGTTTAATATATACTTAATTCCATTTTTAACTTCTTGTATATGACGTGACTTTGGCAACACCTTTATTTCCTTTCAAATAACTAACAAGTTGTCCATCACATCTTGAACTATGCATCCTTTCTCGCTGAACTAAAATATTACATTTGCTAAAACTATTAAAGCCACAAATCTAATGAGAACTAATTCTAAACAGTCTACGCTGTTATACTTGGCTTCCTTTGTAAGTCCTGAGGGATTGAACCCAGGACCTTATGCAAG…
ENSMUST00000139982:5487201	< 1e-07	< 1e-07	137.73	3.54	38.87	up	5487201	450	ENSMUST00000139982	1215	cdna:known chromosome:GRCm38:10:51480678:51485748:1 gene:ENSMUSG00000089672 gene_biotype:protein_coding transcript_biotype:processed_transcript	ensembl_cDNAncRNA	chr10	51480678	51485748	+	CCTCTGGCTCTTCATAGGACTGTGAACAAAGCAAAGAACAGAACTCCTCACCCACTCCAAGCTCACCTCAAGGCTAGAAAATGAGATGTGTATGACTGAAGAAAGTGGTGTGGAAAATTAAACAGAAAATACTTAGTGTTTGAGGCACACAGGGCTGTTGTGAATCCTAAGAGAAGACTCTGCTAAGTTAATTCTGAGGATAACCCTAAATGGAGAGGTCCACACAGACATCTAATGAACTAGTGCACATAGGCAGAAAATACAGCAGATACAGTCCTCAGACATGAAAATGGGAATCAGTGTGACAATAAAAGGCTGGAACTATGAGAAGGAAGCTTCCAGACTCCCCAAGTTCTACAGGCCACAGCAGAAATGATATAATGTGATAAAGTTCCAAAA…
n273378:5326131	< 1e-07	< 1e-07	135.42	7.96	17.02	up	5326131	350	NONMMUT026201	4061	| AK049914 | mRNAlike lncRNA | Mus musculus | Mouse noncoding transcript | FANTOM3 | C630010M09 | http://fantom3.gsc.riken.jp/db/annotate/main.cgi?masterid=C630010M09 | -0.2124940 | -0.3174662	NOCODE4.0	chr16	31305546	31309606	-	CTGAGCATGCCTACGAAACCTGTTAGCCTCAGTCTTTGGTACTTTCAATGAAGGTCACATTTGATTTTGTTGTTGTTGTTGTCAGTTTTTTGTTTTGTTTTCTTCTGAGGCAGGTTCTCTATGTAGCCCAGGTTGGCCTTGAACTGTCTATGTGTCTAATGCTGACTTGAATTCCTGATTTTCCTGCTTTGTGCACATCCCAAGTTTTGGGTTTCGAGGCCTCTGCTAAGTTTCAGTGTTTTTAAGTGACAGTTGGAGCTTACTGAAAGGATGGGGACAGGGTGGTCAAAGATGTGGGTGTGTGCTTGGGCAGTCACGTGACAGAAACGGTACTGTCACTTTCAGGATGC
ENSMUST00000145846:4814884	< 1e-07	< 1e-07	109.33	4.77	22.94	up	4814884	231	ENSMUST00000145846	931	cdna:known chromosome:GRCm38:11:86585020:86586994:-1 gene:ENSMUSG00000018171 gene_biotype:protein_coding transcript_biotype:processed_transcript	ensembl_cDNAncRNA	chr11	86585020	86586994	-	AGTGGTGATAAATGTGGGACTTCTCAGAAGTCATTCATTTTATTCTTTGTGCCACAGCAGTGTGCAGTCTCAGCTGCACTAGCCTCGCCCTCCTGACATAGCAGTGGCTCTGAGCTCTCTCCTACTTTCTCCCAAATGCATTACTGCTGGCGAGACCTCTAAGGAGTTCAGGAGGAATTTTATCACTATCCAAGCTTCACAGGATTGCTGTGACCCTGATTGTTGAATTTT
n270682:5565564	< 1e-07	< 1e-07	108.49	4.18	25.93	up	5565564	800	NONMMUT009926	2361	| AK052469 | mRNAlike lncRNA | Mus musculus | Mouse noncoding transcript | FANTOM3 | D430030N05 | http://fantom3.gsc.riken.jp/db/annotate/main.cgi?masterid=D430030N05 | 0.0977320 | -0.2742934	NOCODE4.0	chr11	58202414	58204772	+	GCCAGCCCGCCATCTGATCATTTTAATAGATAGAATTTTCCTTTTCTTAAGGAAATAAGAGATAGTTTGTTCTGGAGCCATTTTGATCATGGTTCTAGAAGACAGATTTAGGTTTCCACAAATTCTATGTTCCAACAATCCCTGTTAATGGTGGCATTGTGAAGAAGGCCTGTTGAAATAATTAATTGATAATTCCTGGCGTTATGTTCCAGAATGAAAGACACACACATAACCTTTGTGTTTTGTATTGTGCCTTACTCAGCACAATAGCTGGCCACTGCCTGACCTCCACTACTGATGGAATCTACCTTGTACAGAGAATTCCAAGAATTCTGTGTTCTGTTTTGTGCTCTGGACCCACTGGTCTGGGCTGCACTCTCCTGGTTCCTTCACATGGCA…
ENSMUST00000141774:4776855	0.0001698	0.0125	88.51	19.86	4.46	up	4776855	132	ENSMUST00000141774	768	cdna:known chromosome:GRCm38:7:80338825:80340148:-1 gene:ENSMUSG00000030533 gene_biotype:protein_coding transcript_biotype:retained_intron	ensembl_cDNAncRNA	chr7	80338825	80340148	-	CCGCCCTCACCTTTTCTGAGGCTGAAGCACCGAGCTCCACATTCGTACCCCTATCTTCCTTTGGCCCTCGAGATCTATCCCTACTGCTCTTGCCTGGAGACGGTGGCCTCCTGGGTGCTGATAGAGTTCCTG
ENSMUST00000156456:5286986	< 1e-07	< 1e-07	86.72	4.35	19.91	up	5286986	73	ENSMUST00000156456	371	cdna:known chromosome:GRCm38:16:31297420:31303445:-1 gene:ENSMUSG00000022548 gene_biotype:protein_coding transcript_biotype:retained_intron	ensembl_cDNAncRNA	chr16	31297420	31303445	-	TCGATTTAGAGATTGGGTCCCCAGAGCTCTAGAAAGTAGGCTTCCCTTGCCCTGGTCGTTCCTCATGAGGTTG
n280986:5424022	< 1e-07	< 1e-07	85.29	2.31	36.97	up	5424022	293	NONMMUT032520	3226	| AK041062 | mRNAlike lncRNA | Mus musculus | Mouse noncoding transcript | FANTOM3 | A530076D18 | http://fantom3.gsc.riken.jp/db/annotate/main.cgi?masterid=A530076D18 | -1.5906100 | -0.3350863	NOCODE4.0	chr18	60212076	60215301	+	TGGAGACATCCTCTTAGAACAGAAACAATTTACAAGCTAAAATTCATTTTCTTGAACATTTTCTTTAAAAATCCATCCACCTACTTATAACCTTTTAAGCACTCTATCTAGTACTTACTGAATCCTGTTTTTATTTTTTTAATATTGTGAAGCTCAATGATATAAATAAACAACTAAGATATTTATTGCCTCAAAGACCTGGCAAGGTTGAAATGATTGCTTTATCATAGGGTCATAAGTATATTTAGACCAATTTATCAGAACAGGCCCCATGGAGCTGTTATCAAAAATGA
n413921:4491930	3.67e-05	0.00504	84.9	4.88	17.41	up	4491930	339	n413921	2040	| NR_003363 | lncRNA | Mus musculus | | RefGeneNoncode | NR_003363 | | 15.4800000 | -0.2661394	NOCODE3.0	chr17	78850504	78852544	-	TGCCTTCAAAGGGAGAATGAATTTGAAATGCTATTTACTTATTGGAGAATGAACTGAAGCTAGATGTAGTAACAGTATATTAACAGCATGTTAAGAGAAAAATATTTTTTAAATGTTTATGGAAGGAAACCATTCACAAGTTGATAGAACATTCCAGAGCATACAAAACAAAATCATTTTTAAAGATCCCCTCCCCGATTTTTGGAATCTCAGTAAGTAGGACAAGCTTTTACGCAAGGGGTTTGCCATCAGAACGCAGGTGTTGGGAAAGCCACCGCTAATTTAAAGCAAAAATGGGGAAGGAAAAGACTCACATCAACATCGTCTCCGGCAAGTCCA
n296866:5247450	0.0028764	0.0696	82.72	24.22	3.42	up	5247450	53	NONMMUT010698	864	| AK006051 | mRNAlike lncRNA | Mus musculus | Mouse noncoding transcript | FANTOM3 | 1700016P03 | http://fantom3.gsc.riken.jp/db/annotate/main.cgi?masterid=1700016P03 | -1.0640400 | -0.2008851	NOCODE4.0	chr11	75172559	75177633	+	GGTGGTTCTGCGATAAGGATTCTTATCTCATGAGTGGTGAACCGATGGGATCA
n268810:4922883	4.62e-05	0.00575	81.53	12.52	6.51	up	4922883	396	NONMMUT028345	860	| AK086967 | mRNAlike lncRNA | Mus musculus | Mouse noncoding transcript | FANTOM3 | E030016J02 | http://fantom3.gsc.riken.jp/db/annotate/main.cgi?masterid=E030016J02 | -0.9494920 | -0.3205496	NOCODE4.0	chr17	15000077	15000937	+	GCAATCTCTTCATTCCAGGGGCCTTTCTTACAAAACGAGAGTGAAGCTGATCGATAACAAAGCTTTTAATTAACTGCCTTTCTGGAGTGCACCCAGGACTCTACACTGAGTTCTGGTGATAACAGGCAGACTCCTATCACTCCGACTCACAGGAACAAAAAGTCAAGTAGATGTCTTTCCTCCATCCTCCTGGCCTGCTCCTTCTGCCCCTTTCTTCTCTTCTCTCTGCAACTACTGCTATTGGCTCGCTGACCCGGTCCTTCCATATGCACAGCTGGCTGGAGGCCTGCACTGGGGCTTGGATCTCTCTTCCCAATACTCAGCATCGTCTACTTGCTTTTGACTCTAACTCAGGTTCAAGGGCAGTCTTTTCTGAGAGTAGTCCCAGCACCATGG
n284207:5451727	1e-07	0.000125	77.1	3	25.73	up	5451727	155	NONMMUT057145	1828	| AK037442 | mRNAlike lncRNA | Mus musculus | Mouse noncoding transcript | FANTOM3 | A130019G07 | http://fantom3.gsc.riken.jp/db/annotate/main.cgi?masterid=A130019G07 | -1.5906100 | -0.3268267	NOCODE4.0	chr6	57606510	57608340	+	GTATGTTAATACCACCTCTTCAGGGATTGAAGGAGGCCTAGGCCTAGTACTCTGCAACACAAATACTATAATGAGACAGCTGGCTGTATGGTGAAGGTAAATCTGTCATTTCCATTTCTTTTTAAACTCATGGGTGTTTGGTTCTTTGGACTATC
n276897:4994804	1.6e-06	0.000773	69.25	3.16	21.91	up	4994804	441	NONMMUT057146	2654	| AK046673 | mRNAlike lncRNA | Mus musculus | Mouse noncoding transcript | FANTOM3 | B430306N11 | http://fantom3.gsc.riken.jp/db/annotate/main.cgi?masterid=B430306N11 | -1.1929600 | -0.3496567	NOCODE4.0	chr6	57608235	57610888	+	GCCTCCTCAGTCCTAGCTAATTTCTTCTTTATTTCTATAAGTTTGCCATACTTTATATATGGAATCATAAAATGTCTCCTATTTTTTAATTGATTTATTTCCACTTAGCATGGTCTAGAATACACCTACATTATATTATAGTATCACTTTCAATGCTGAGTAATATTTCACTGCATATTATATTATCACATTGAAAATGCATTCATCTGTTGATCGATAGTATGGCCGTTTGAAGGATGGTAAGATGAATATTGATTTATAAGCACCTATCTGTCTCTATTTTTAATCTTTTCTTGCATTATTACACTTTTTAAAATCCAGACCAAGCAAAATGGCACAAGTTAGGAAACAGAATGTTCACCCTGAAGCAAAAGCTCAACCCACCAAACACCTATGCAA…
ENSMUST00000154999:4310416	8e-07	0.000507	64.85	7.68	8.44	up	4310416	53	ENSMUST00000154999	588	cdna:known chromosome:GRCm38:4:86648386:86658683:-1 gene:ENSMUSG00000028494 gene_biotype:protein_coding transcript_biotype:processed_transcript	ensembl_cDNAncRNA	chr4	86648386	86658683	-	TTCCCTGCTGCTGACTCGACATCTGACACTGACGAAGTTCCTGATATTATTCC
n285382:5231439	0.0397202	0.304	63.35	7.26	8.72	up	5231439	523	NONMMUT016470	2539	| AK035610 | mRNAlike lncRNA | Mus musculus | Mouse noncoding transcript | FANTOM3 | 9530076L18 | http://fantom3.gsc.riken.jp/db/annotate/main.cgi?masterid=9530076L18 | -1.2334500 | -0.3995197	NOCODE4.0	chr13	16028819	16031354	+	ACTCTGTAGTACGTGGGTACATTTCAAATGTTAGGATGGGGAAAGACTGAAAATCCCAGTGAGTATCCAGCCAGGCCCTCTTTAAATGTACAGGATGAAATCCCCTCTTTCATATCCCCCCTGCTCCCTACAAGTTATCCCCTGTGGGGAAAAATGGGATGTTACTTTAAAAACAAAATGGGCTGATTTTTTCAACTTATATTTATTATTTATTGGAATCAATCTTAAATCAGAAACATTTTTGGAAAAAATCTTTAGGCTAGAATAATTTTTTGAATAGTGTTATTACTACTTAAATAATAAAATAAGCAGGAAAGTATTTAAGACAGTGAGAGTTAAGGGAGAGAGCACTCAGGAGCCAGGGAGTTGTACAAATCTCTAATATTCTATTTTGCAGCC…
n289320:5411497	1.55e-05	0.0032	58.68	10.39	5.65	up	5411497	481	NONMMUT028346	578	| AK078138 | mRNAlike lncRNA | Mus musculus | Mouse noncoding transcript | FANTOM3 | 6330565M04 | http://fantom3.gsc.riken.jp/db/annotate/main.cgi?masterid=6330565M04 | -0.9513390 | -0.2400074	NOCODE4.0	chr17	15005663	15006241	+	TATGCCTACATATAGATTTTGTTTGGGCATGTTTTTCTGCTGTGTTCTCTGACCTTCCTGGCACTGTGGTGGCCTCTGAGTTATTTTAATTTACTGGACTTATATTCCTTATATTCTATTTTCTGTCTGGAATTTCTATTATGAATAATCTACAACTTCTTTTATTTTTATTTTTTTAAGATTTATTTATTTTTGTATATGAGTACACCATTGCTCTCTTCAGACACACCAGAAGAGGGCATCAGATCTCAACAGATGGTTGTGAGCCACCATGTGGTTGCTGGGAATTGAACTCAGGACCTCTGGAAGAGCAGTTGGCACTCTTACCACTGAGCCATCTCTCCAGCCCAATTTACAACTTCTATAACTGCCTCAAAAATTTTAAACATTCTTCCCTTT…
n263527:4432581	< 1e-07	< 1e-07	57.5	4.88	11.78	up	4432581	998	NONMMUT027903	3479	| AK149792 | mRNAlike lncRNA | Mus musculus | Mouse noncoding transcript | FANTOM3 | G530017G13 | http://fantom3.gsc.riken.jp/db/annotate/main.cgi?masterid=G530017G13 | -1.2973000 | -0.2574702	NOCODE4.0	chr16	97459427	97462905	-	CAGCTGCTTACTTTGCTTGGGCCAAGGTGAGAACAACAGCCCATCTTTCTCCTTCACTGAATGTTGTTAGTTGCCATCATGGTCTTGGAAACTAGGGGGTTACTAGGGACTGGCAGAGTCCTGGGTGTGATATATTATTCCTTCCTTGCATGGTTCACTCTCCAGCCTTCCCTGTGAGTTCTTATTGTGATATTCCCTCCCTGGAGAAGCCATGTGATAAATTTTCTTTATTGTTGAATGTTGAATGCTTATTATATATTCAGGTACAAATCTTTGCTCAGATAGATGTTTTATAAATATTTACTCTTTGACTGTGGCTTCTCTTTGAATTTTTTTCGAGCAAGTGTTTAATTATCATGAAGTTGTATTTATTGATAAGTTCTTTTATTAATTTTGCCT…
ENSMUST00000128411:4648580	< 1e-07	< 1e-07	56.41	2.02	27.9	up	4648580	70	ENSMUST00000128411	370	cdna:known chromosome:GRCm38:11:49059901:49064206:-1 gene:ENSMUSG00000078921 gene_biotype:protein_coding transcript_biotype:processed_transcript	ensembl_cDNAncRNA	chr11	49059901	49064206	-	CTGCAGTGGGTAACTGTACAGAGTCAGTGGAGTCTGACTTACACCAGCAAGTGTGAGGAAATTTCTAGGA
n297327:5516707	< 1e-07	< 1e-07	52.79	5.35	9.86	up	5516707	90	NONMMUT029368	582	| AK004150 | mRNAlike lncRNA | Mus musculus | Mouse noncoding transcript | FANTOM3 | 1110038B12 | http://fantom3.gsc.riken.jp/db/annotate/main.cgi?masterid=1110038B12 | 0.7628430 | -0.2574286	NOCODE4.0	chr17	34950245	34952468	-	CTCACCTAGATGAGGGCTAACCTTGGAATCCAGACAAAGGTGGAAGTGACCTAGATGTGACCTGAATGAGCTAATCATCTAATGAGAGCC
ENSMUST00000128411:4587630	< 1e-07	< 1e-07	51.13	1.88	27.17	up	4587630	70	ENSMUST00000128411	370	cdna:known chromosome:GRCm38:11:49059901:49064206:-1 gene:ENSMUSG00000078921 gene_biotype:protein_coding transcript_biotype:processed_transcript	ensembl_cDNAncRNA	chr11	49059901	49064206	-	CTGCAGTGGGTAACTGTACAGAGTCAGTGGAGTCTGACTTACACCAGCAAGTGTGAGGAAATTTCTAGGA
n267232:5374170	< 1e-07	< 1e-07	49.63	2.3	21.57	up	5374170	129	NONMMUT003879	629	| AK088748 | mRNAlike lncRNA | Mus musculus | Mouse noncoding transcript | FANTOM3 | E430025C02 | http://fantom3.gsc.riken.jp/db/annotate/main.cgi?masterid=E430025C02 | -0.9903740 | -0.2998362	NOCODE4.0	chr1	173848971	173913129	-	AGAACCATTGCCCATTCAAGCACAAAATATGAAGAAGAAAGTGACTACCCAAAAGATCAGTTCAATGCTTTTAATGTAGAGATGCCAAACTATCACTTCGAAATGACAGCTTTAGTAGTACATCCAATC
ENSMUST00000023207:5428591	5e-07	0.000387	49.56	5.08	9.76	up	5428591	68	ENSMUST00000023207	979	cdna:known chromosome:GRCm38:16:31297156:31314594:-1 gene:ENSMUSG00000022548 gene_biotype:protein_coding transcript_biotype:retained_intron	ensembl_cDNAncRNA	chr16	31297156	31314594	-	GTACGTTCATAGTTGGAGCTTGCACTTGGGGTAACCGATGGGTAAAGCAGAGACCACCCTGATTCCCA
ENSMUST00000129916:4744501	7e-07	0.000488	47.69	5.45	8.76	up	4744501	385	ENSMUST00000129916	1009	cdna:known chromosome:GRCm38:6:39089016:39091093:-1 gene:ENSMUSG00000038507 gene_biotype:protein_coding transcript_biotype:retained_intron	ensembl_cDNAncRNA	chr6	39089016	39091093	-	GCTCCATCAGTGTGAGGCATGTTGCTGATTTCCAGTGCTGGGAACATGCTAAACACTGCAGACAGACTCTTCCATTATGAAGCCTATCCTGAGAGGACTTTTCTCACAGAGCACAAAGCACGCACAAATTGTAACAAGAGGCAGCATGTGAAGGGCTGGAGGAGCGCACACACCTCTGTTAATTCCAGTTCTCACAGGCCATGTGCTCTTATGGTTTTGTCTTTGACCTGTGTGGGATGTAAAAGAGGAACAAGGACTAACATCCTAGAGACACTTAGGATGGTGGCTTAGACACCACCTGCCTGACTTATGGGCGTTTTTACAGTGAACAAGAGGGAAATTACCTTGTAAACATTCCATATCTTGAGAGACTACATCCCAGGGC
n294386:5325763	2e-07	0.000212	45.16	2.84	15.9	up	5325763	110	NONMMUT032524	311	| AK013785 | mRNAlike lncRNA | Mus musculus | Mouse noncoding transcript | FANTOM3 | 2900074L10 | http://fantom3.gsc.riken.jp/db/annotate/main.cgi?masterid=2900074L10 | -0.9518680 | -0.3694491	NOCODE4.0	chr18	60376027	60376337	+	AGGCATTCAGGACCATGCCCAGACAATGGAAATCCTCAGCTTGAAAGCTAGAGGGGCTTTGGTGGGAGCTGAGCAGAACTGGCTTTACATGGATACAGCCTATCATTCAA
ENSMUST00000156158:4952684	1.73e-05	0.00342	44.68	10.09	4.43	up	4952684	264	ENSMUST00000156158	3083	cdna:known chromosome:GRCm38:5:121371725:121378823:-1 gene:ENSMUSG00000042726 gene_biotype:protein_coding transcript_biotype:retained_intron	ensembl_cDNAncRNA	chr5	121371725	121378823	-	TGGTACTCGACAACGCCAGACAGGATCGTGAGCAGGCTCTGGTCAGTGTAACAAGCTGCAAGAGGCCTTACTGAGATCAGTAAGGTGTGACACAAGTACCTCACCTTGTGGCTGTGGTACTGAGCGTCCCAGGCAACTGGGATCATGGGCACACAGCACTGTGTCTGGTTCTGAGGGAGTCATGAACCCTTTCCAGTTGACTGGTCTAAGTGGTGAGCATATCTAAAGGTGCCATGTAGTCTCTGCTTTGGGTGACAGGACATA
n272910:5324274	3.91e-05	0.0053	44.08	7.38	5.97	up	5324274	1430	n272910	1875	| AK083419 | mRNAlike lncRNA | Mus musculus | Mouse noncoding transcript | FANTOM3 | D030005C14 | http://fantom3.gsc.riken.jp/db/annotate/main.cgi?masterid=D030005C14 | -0.9464200 | -0.2547816	NOCODE3.0	chr3	94994409	94996996	-	TGATGCTGTCCACCGAGAACTGGGAGATGTTGTCACAGCTGTTGGTGTGCACTTCAGGGAGCTGGGAAGAGCAGGTCAGAAATGCTAAACACAGATCTCCCTCTTGATCTCTGCTCACTTGCCACTAACTAACTACCTATGGCATGGTGGCCTACCACTCCACTCCAGCCTTCTCCCAAAGCCACCATGGTTCCATATCACTGAGGCCTTGAGCCATAGATCCCACAGCAGTGTTCTCAAAGTGTGAACTCATAGAATTCATGGAAAAGCATAGGAAGTGCAGATTCTCAGTTCTGACCATCAGCCCAAATTAGAACTACTGGGAATGAAATCTAGAAGCTGCATTTTTGTGAACTTTCTAGAATATTCCCAACACTCTCTAAGAATGGTCTCAAACTC…
ENSMUST00000138944:5370824	2.8e-06	0.00115	41.56	11.45	3.63	up	5370824	395	ENSMUST00000138944	1275	cdna:known chromosome:GRCm38:X:155213306:155214904:-1 gene:ENSMUSG00000025283 gene_biotype:protein_coding transcript_biotype:retained_intron	ensembl_cDNAncRNA	chrX	155213306	155214904	-	TTTGCCAAGCCAACATACCAGCATGTCATTAGGATGTGAATAATGTGTGTGTTTAGTTTAAGTCCCTGGCCCTTTTGTTCTGGCAAGTACTGAAAATGTTCTCATTTCCTAAGTGTGAGTCCTGCAGAGTACAGACTAGCCAGTCCACAAGTGTAGCCTAGCTTCAGCTATCTCTAATGTGTGCCTTTTGCAAGTACATGTCTGAGACCAGAGAGATCATTCATCATTGGTCTGGACTGTAGTAGCATAAACATAAGGAGGCAGTCCAGTTCCTGGCTACTTGTTTCAGTGGTGCACGCATATATATTTTCTTACAATCTACACTAGGCTTCTGATTCTACCAATACAGCTTGAATGGGTTGTTTTTCTTCTTTGCATCTCATGGGATACTCTGA
n273378:4639309	1e-07	0.000125	41.47	3.49	11.87	up	4639309	148	NONMMUT026201	4061	| AK049914 | mRNAlike lncRNA | Mus musculus | Mouse noncoding transcript | FANTOM3 | C630010M09 | http://fantom3.gsc.riken.jp/db/annotate/main.cgi?masterid=C630010M09 | -0.2124940 | -0.3174662	NOCODE4.0	chr16	31305546	31309606	-	TCTGCATCTCCTCTAGCGGTTGTTACCATGTTTTCTTTTATTGCAGGCTTCATGGTGATGGTAAATGACATCATCTCCATTTCCTAATGGCTCCTGGTGTTGAATGTCTTTTCTCACGCTTGTGAGCCATGTGTAAATCTCCCATTCA
n343242:4388140	2.49e-05	0.00422	40.2	9.34	4.3	up	4388140	65	NONMMUT064439	433	| NULL | lincRNA | Mus musculus | mouse lincRNA | Scripture Reconstruction LincRNAs By Guttman | linc158 | NULL | -1.3392100 | -0.2332756	NOCODE4.0	chr8	4249076	4251046	+	AGACACCCATCAGTTACCTTGCATCCAGAGCCTCTCAAACAATCTCATTCACAATACTTGAAGCC
n280790:4676954	0.0001326	0.0109	39.17	9.4	4.17	up	4676954	626	NONMMUT037168	2324	| AK041319 | mRNAlike lncRNA | Mus musculus | Mouse noncoding transcript | FANTOM3 | A530099N09 | http://fantom3.gsc.riken.jp/db/annotate/main.cgi?masterid=A530099N09 | -1.5906100 | -0.3756044	NOCODE4.0	chr2	48893403	48895727	-	GGTTGGTCCCTTCTACTTTAGCTCAAGGAATGAATGTTATATTTATTCATCCAAAAGACAGAGAAAATACTTTATCCTTAATTCTATCACTGTGGATTTACTAAAAATTGTCTTTAAACTCAAAATTTTGAGTTAAAATCATTTCTCCTTTGAAATAGAGAAAATACACTTTTATTCTCAAACATACTTTCAGAAGTTACACAAATTAAAACATGGGATCATTAGACTTTATTAACAAGATTAACATGTACATTAACATGTACATACCAAAACACACCCTAGCCAATCTCACCTAATTTTAAAAACTTGAAAAGTCTTTGCCTCTTCAAATATGATTGGATAATCACTGCAAAAATAAATTTTACTCCAAGAGTTAAAAGTTTAAGTAGTAAACATTTG…
n264887:4752947	2.1e-06	0.000915	39.09	5.17	7.55	up	4752947	409	NONMMUT028444	2956	| AK149690 | mRNAlike lncRNA | Mus musculus | Mouse noncoding transcript | FANTOM3 | G530010F21 | http://fantom3.gsc.riken.jp/db/annotate/main.cgi?masterid=G530010F21 | -1.0453400 | -0.3287680	NOCODE4.0	chr17	17887850	17890807	+	ATCATAGCTGGACAAGAGTTGCTCCATTATACCCAACCACAATTAAGTACTGACAGATGTCAACAGTGCTAGGCTTGAGAAATTCTGAAAAACATTACACAATGTCCTGGTTAGGATCTTAGTGAAAAGAATGTGTTAGAAAAAGAAAAGTAGGAACTGCTATGAGAAACAAAGCAGAGAAATCATCATTGTATCACCATATGAGCATAATCAGCTACTGTGGCAGGTTCATATCAAATGAGGCATATTAGTGATGCAAAATTTGAAACTCTAAAATTAAATTAGGGTTCCAATGCTTGTCTCTTCTGACAAAAACAGAAAAAAAACCCACAAACAATACTCTACCAAAATCCTTAGAATATGGCTTTGGCTTGATAAAACAGTGGTGTTGCTGTCTCT…
n294028:5506384	1.9e-06	0.000883	37.58	8.08	4.65	up	5506384	90	NONMMUT042694	1181	| AK014451 | mRNAlike lncRNA | Mus musculus | Mouse noncoding transcript | FANTOM3 | 3830422I06 | http://fantom3.gsc.riken.jp/db/annotate/main.cgi?masterid=3830422I06 | -1.0783200 | -0.2616828	NOCODE4.0	chr3	38418970	38420149	-	CTGAGTGGTTGAGTAGTCAGGCTTTGAAGACCTACAGTGTGCCGTTTGCCTTAATTGTAGACCTTTCGGTGCCTCGGTGCCTCACTACTT
n266295:4496308	< 1e-07	< 1e-07	37.33	2.39	15.63	up	4496308	90	NONMMUT054010	2106	| AK089636 | mRNAlike lncRNA | Mus musculus | Mouse noncoding transcript | FANTOM3 | F830006B06 | http://fantom3.gsc.riken.jp/db/annotate/main.cgi?masterid=F830006B06 | -0.8439380 | -0.2901902	NOCODE4.0	chr5	114901833	114903941	+	GTGAGAGCTCCGTCCATTCATGTTGTCCACACACTTTACTTTGTGTCTTCCAGTGAACTGTAAGACCTCCCAGGCTACAGGTATTTACCT
n421218:5263950	1.33e-05	0.0029	36.41	3.02	12.04	up	5263950	992	NONMMUT055554	2991	| NULL | lncRNA | Mus musculus | | UCSCGeneNoncode | uc009aux.1 | | 0.2838120 | -0.2612467	NOCODE4.0	chr6	3333193	3346069	-	TGGCTCTGTTTAGCGCAGCCCTGTGTTGTGGATTAGTGCTTATACTATGACTGGTTTGCAAACTCAGATCTCAGCAGAAACGTGACAAGGTGGTAATTGCTCAAGCACTTGCTGCCATAGAGCAAGGCACCTCCCCTGAAATTTGGCTATCTATTCTCAAGAATTAGTTGGCATTTGAGTTCTCTGCCTTTGCATTCCACGAATTTGTGGATACATTGCATTGAGATGAGAGAAACTCAACGATCATTGATCAACCCGTGTGCATTGACTGAGGTTTCCTCATTGCATGTGATAGAATGACCATGATTTCCCCACTAATTTATTTTTGGCTGGCCTCTTCTGTAGAGTTCACCCTAGGCCATTTAGCAGTTGTAGTCACACAGCACTGTGGTATCCAGA…
n271293:4692674	0.0020396	0.0564	36.02	2.99	12.07	up	4692674	362	NONMMUT019757	1994	| AK052097 | mRNAlike lncRNA | Mus musculus | Mouse noncoding transcript | FANTOM3 | D230045L08 | http://fantom3.gsc.riken.jp/db/annotate/main.cgi?masterid=D230045L08 | -0.1211430 | -0.3387255	NOCODE4.0	chr14	18304536	18306527	-	AAAGTATTGTTTCGGGGCTGTCGAGATGGCTCAGTGGTTAAGAGCGCCAACTGCTCTTCTGAAGGTCCTGAGTTCAAATCCCAGCAACCATATGGTGGCTCACAACCATCTGTAATGGGATCTGACGCCCTCTTCTGGTGTGTCTGAAGACAGCAACACTGTATACAATAAATAAATTAATTAAAAAAAAAAGGATTGTTTCAAGCTGGGTGTAGTGGCACACGCCTTTAATCCCAGCACTAGGGAGGAAGAGGCAGGCGGATTTCTGGGTTCCAGGATAGCCAGGGCTATACAGAGAAACCCTGTCTCGAAAAACAAAAACAAAAAAGTATTGTTTCTCTTACAGCACAGAACTTTTTGTG
ENSMUST00000124448:4346981	3e-07	0.000276	35.34	5.8	6.09	up	4346981	210	ENSMUST00000124448	2315	cdna:known chromosome:GRCm38:2:11705759:11720392:1 gene:ENSMUSG00000023206 gene_biotype:protein_coding transcript_biotype:retained_intron	ensembl_cDNAncRNA	chr2	11705759	11720392	+	TTCTGAGATCTGGAGCTAACTAAGCCAGTAGGACATGAAGCATCACGCCCTCCCCCCATGGGAATACATTGGTAGTGGGTTCTGTCACCCAACATTGGTTCATCTCCTATCTCTGCCATTTAGCCATTTTGTGTCCTTGGGCAAATCCCTTAGGCTCTTGGAACTCTGGTTGGTCACTCAAAATATGCACCTGATGTCAACAGTGGTTTG
ENSMUST00000129707:4543313	1e-07	0.000125	34.24	3.47	9.86	up	4543313	231	ENSMUST00000129707	708	cdna:known chromosome:GRCm38:5:114904430:114906723:1 gene:ENSMUSG00000029561 gene_biotype:protein_coding transcript_biotype:retained_intron	ensembl_cDNAncRNA	chr5	114904430	114906723	+	CTCCAACTGAACTCCAAGGGACATAAAGAGAAGGAAAAGAGGACTGGAGAAAGATGGGGGCATGAGGAGGAAGGGTGGAGGGACGTGGCTATGATCAAAATACACTCTATACTAGTATAGAATTTCAAATATACCGCATTGCCTCCTCCATTCTAACTGGAAACTGTAGATTGATTGATACTCGGACGGTCCGCAAGGAAACCCCCGTGCCATCAGCCCATGTAGACCTAC
n280986:5265623	< 1e-07	< 1e-07	34.01	2.12	16.05	up	5265623	309	NONMMUT032520	3226	| AK041062 | mRNAlike lncRNA | Mus musculus | Mouse noncoding transcript | FANTOM3 | A530076D18 | http://fantom3.gsc.riken.jp/db/annotate/main.cgi?masterid=A530076D18 | -1.5906100 | -0.3350863	NOCODE4.0	chr18	60212076	60215301	+	CCTAAGGAGCCTGTGGATAACAAGACATTTAGAGACATGGCCTCAGAGCTGGGATCCCTAGTTGGGAATCTGCGGTGCTTTGTTTGGAGGTAGTGAGGACTTGTTTATAGATGTTCTTTAGACAGACCTAAACTGAATGACCTAAGTATTATTTAAAATTTACGCAGTTTGCAGGAGGGGTGGTTTTGCTTCTTTGTTCTCCACTCCCTGTAACAACTTTAAATAAACCTTGAAGGATATGTGTTATGAAATGTCACTACAGAATATATGAAAATTGTTGTGTCTTGATCCTGTTAAGTGCTAGCACTA
ENSMUST00000142921:5210482	4e-07	0.000331	33.65	2.88	11.69	up	5210482	288	ENSMUST00000142921	2582	cdna:known chromosome:GRCm38:11:72301665:72308768:1 gene:ENSMUSG00000040483 gene_biotype:protein_coding transcript_biotype:retained_intron	ensembl_cDNAncRNA	chr11	72301665	72308768	+	TTTAGAGGGATGTACCCAATCTTCCATCCTGGAACATGAGTCTTCTAGCGAAGTTAGCTGTAAAATCAAATGTCTGCCTTATATTATCCAGCATTTTAAAAATATTTTTACTCTGTGTGTTTGTGTGTGTGTGTGTGTGTGTGTGTGTGTGTGTGTGTGTGTGTTTGCTGAGTAAAGGTCTTATGGGGATTTTCTACTGTTTGAGTTCCAGGGTTCAAATTCATATCTTCAGGCTTGACAAGAAGCACCCTTACCCACAGAGCCATCTTGCTAGCCTTTATCCAGGGG
n286387:5544311	0.0050703	0.0982	33.4	10.5	3.18	up	5544311	744	NONMMUT022151	3388	| AK034417 | mRNAlike lncRNA | Mus musculus | Mouse noncoding transcript | FANTOM3 | 9330188P03 | http://fantom3.gsc.riken.jp/db/annotate/main.cgi?masterid=9330188P03 | -0.7879100 | -0.2628084	NOCODE4.0	chr14	105590056	105593904	+	TGAGAAAGACTCTACCATGAGCTGGAAAATGGAACTTCTGTGTTGGATGTTTCCTGTGAGCTCAGAATTTGGGGTCTGTCAGGTTGAAAGCTACAGGGTGATACTCAGAGACTGTAAAAGGACTTTAAGTCGTCCCATTTGACTTGGTGTGTAGCACACTATCTGAAGCAGGCATCTTGCTTCTTGATCAAGATAGACACAGCAAACCAGTCTTTCTAAAAACCAACCAACCAGATTTACTTATTTAACATGTATGAGTGTTTTTTTTTTCTGCATGAATGTGTGTGCTCCATGTGTATGTGTGTTCCGTGTGTGCTCCATGTGTCTCTGCCCAAGGAGTCAGAAGGGATTGTCAGCATCCCTGGAACTGGAGTTGCAGATGGTTGTGAGCCACCATGT…
ENSMUST00000155682:4547874	2e-07	0.000212	32.9	5.53	5.95	up	4547874	102	ENSMUST00000155682	422	cdna:known chromosome:GRCm38:16:31297513:31303678:-1 gene:ENSMUSG00000022548 gene_biotype:protein_coding transcript_biotype:retained_intron	ensembl_cDNAncRNA	chr16	31297513	31303678	-	CTGCAGTCCATTTGGCCTGGTTTCCCCTGGAAAGGGCTCTGCTTCTAAGGCAACAATGGAGACGAGTCAGCAAGGTCCCTAGAGAGCCCTTGGGTTTTGCCT
n270852:4570396	1e-07	0.000125	32.27	4.78	6.75	up	4570396	88	NONMMUT059457	887	| AK084826 | mRNAlike lncRNA | Mus musculus | Mouse noncoding transcript | FANTOM3 | D330049B05 | http://fantom3.gsc.riken.jp/db/annotate/main.cgi?masterid=D330049B05 | -1.5906100 | -0.2519003	NOCODE4.0	chr6	145250551	145251856	+	CAGGCATAGTGTGATAAGCCTTTCATCCCAGCAGTCAGGAGGCAGAAGCAGGAGGAGTTCTATGAGTTTGATTGAGGCCAGCTTACTC
n266295:5543215	6e-07	0.000444	32.12	2.77	11.59	up	5543215	127	NONMMUT054010	2106	| AK089636 | mRNAlike lncRNA | Mus musculus | Mouse noncoding transcript | FANTOM3 | F830006B06 | http://fantom3.gsc.riken.jp/db/annotate/main.cgi?masterid=F830006B06 | -0.8439380 | -0.2901902	NOCODE4.0	chr5	114901833	114903941	+	TCCCTCCTTCTGCTGTTTCTAATGGCATGTATCCCCGCCCTCACCCTGGAGGTGAGAAAACTGAGCTGAGATTTGAACACGAGTCCCTGACTCTAGAATCTGTGCTCGTAAGCAGTCCCAGGAAATG
n411801:5333879	0.000244	0.0155	30.74	7.05	4.36	up	5333879	1574	NONMMUT013861	5003	| NULL | lncRNA | Mus musculus | | EnsemblNoncode | ENSMUST00000075165 | | 3.7405500 | -0.3470429	NOCODE4.0	chr12	32821871	32826904	+	CCAGGCTTAGGAGGGCACATAATTATTTTAATCCCAACACTCAGAAACCAGAGAGGCAGGCTTCTGTGAGGTCCAGGCTAGTCTGCTCTACATAGCAGAGAAGGAGCAGCTGGAACTACAGGGTTTATCAAAAAGAAAGCAGTAGCTCCTCCCGCCATTGTGAGTGCCAAGTGTGACACTGCTGCAGGTCACAGTGGTGTTTTGGAGATGTGTTTAGTTAAGAAGTAATCTTAAAGCTTTCTAATGTCCTAGCAAGTCCTGCTTAGCTGAGGGAATTTTATTTGCATATAATAAATTTTATTCCTGACCGGTGGTCTCAGGGGGCTAATATTAAAGTATTTATCCTTCTTGTCTTTTTAATCCTAGGTAGAGAGGTAGCAAGAGTGCTAAGCACGATAT…
ENSMUST00000171451:4709552	< 1e-07	< 1e-07	30.7	3.55	8.65	up	4709552	230	ENSMUST00000171451	574	cdna:known chromosome:GRCm38:17:78878115:78882554:-1 gene:ENSMUSG00000024079 gene_biotype:protein_coding transcript_biotype:processed_transcript	ensembl_cDNAncRNA	chr17	78878115	78882554	-	GACTGGAACATCTCACTTCTTGGAAGCCAAGTGTTAAAGAAGGGGCAGGGCCAGTAGTTTTTTAAAGCAGATGGTCCAGGAGGAGAGGAAGAAAGATTTTGACATGAAGTTTTTTTCTAAATTCATTTGGAGCTGAGACGAGTCATGTAGAGAAGCGGCCCTGTCTCCTGTTCTCCTGTGGTGGGTTGGAAACACCAGATCTGATGTCGTCTGTCAGTGTCACATGTGTA
ENSMUST00000155744:4694937	1e-07	0.000125	30.44	2.65	11.5	up	4694937	68	ENSMUST00000155744	1922	cdna:known chromosome:GRCm38:7:141263187:141266422:-1 gene:ENSMUSG00000025498 gene_biotype:protein_coding transcript_biotype:retained_intron	ensembl_cDNAncRNA	chr7	141263187	141266422	-	GTACATCTGGTCCATCCTTCCTAGGTGTGGGGGATCGGCAGGTGCCTACCACTATGCTGTCTATTACA
ENSMUST00000139467:5321258	2e-07	0.000212	28.22	4.6	6.13	up	5321258	80	ENSMUST00000139467	2306	cdna:known chromosome:GRCm38:3:89351023:89355546:-1 gene:ENSMUSG00000042672 gene_biotype:protein_coding transcript_biotype:retained_intron	ensembl_cDNAncRNA	chr3	89351023	89355546	-	CTGAGCATGCAATCGCACAACTCCCCACTACCCTACAGTGTCCTCCCCTGCTCTAATCACTATCGCTGGCTCCTCTTGCT
ENSMUST00000180495:4444836	6e-07	0.000444	27.9	5.12	5.45	up	4444836	74	ENSMUST00000180495	496	havana:lincRNA chromosome:GRCm38:1:136670769:136688753:1 gene:ENSMUSG00000097113 gene_biotype:lincRNA transcript_biotype:lincRNA	ensembl_ncRNA	chr1	136670769	136688753	+	CGCTGAACCCGAGCTTTGCCATTTCGAAGTGCTGAGTCACCTCGTCCTCTCAGGGTCAGACACTTTCACGCAGG
ENSMUST00000152329:5519696	4.3e-06	0.00145	27.47	3.83	7.17	up	5519696	93	ENSMUST00000152329	800	cdna:known chromosome:GRCm38:5:114929849:114933367:1 gene:ENSMUSG00000041827 gene_biotype:protein_coding transcript_biotype:retained_intron	ensembl_cDNAncRNA	chr5	114929849	114933367	+	TATGCACCAAGAACTACCTCAGACCCTGACACTGAAATCTCGAGTGGACAGACATCAGGTTTCCCGAGGGTTGTAGGGGATACGACTCTCTTC
ENSMUST00000138143:4595864	0.0002153	0.0144	26.19	2.41	10.86	up	4595864	233	ENSMUST00000138143	2471	cdna:known chromosome:GRCm38:1:173933205:173942480:-1 gene:ENSMUSG00000039997 gene_biotype:protein_coding transcript_biotype:retained_intron	ensembl_cDNAncRNA	chr1	173933205	173942480	-	TTCATCGCCCTAGACAATGAGTGTATCTGCTGAAAATAATTTCATGTAGATAATGCTTTAGTCCAAGACGATTATGGGTACTGGCCAGTCTACACCATTAGTAGGGCCAGTACAAACACTTGCTCAAAGAACGAGGTTTAAAGATTTCTGAAAGTACAGTGAGAGGGTTCTTAAAAAATAGACAGACTTGCTCCTTGGTTTGCCCCCACTAGGTCGCTAACGCTACCTAGTTT
ENSMUST00000173788:4962528	< 1e-07	< 1e-07	25.84	1.83	14.14	up	4962528	85	ENSMUST00000173788	4209	cdna:known chromosome:GRCm38:17:35439207:35443769:1 gene:ENSMUSG00000060550 gene_biotype:protein_coding transcript_biotype:retained_intron	ensembl_cDNAncRNA	chr17	35439207	35443769	+	TTACTGATTTAACGTTGTCTTGGCAGTTTTCAGTTTGCATTTATTTATTTATTTATTTATTTAATGCATGGAAGTACACTGTTGC
ENSMUST00000142142:5174530	0.0004362	0.0218	25.67	7.92	3.24	up	5174530	86	ENSMUST00000142142	916	cdna:known chromosome:GRCm38:X:74270956:74272223:1 gene:ENSMUSG00000008682 gene_biotype:protein_coding transcript_biotype:retained_intron	ensembl_cDNAncRNA	chrX	74270956	74272223	+	GTGGCGTTACCCAATACTAAAGCGCTTGGGTAGAACTAGCATGTCCGTGTGCATCCAATCCTCTGCGTCGCAAATGAGCCTTTTTA
ENSMUST00000139149:5561237	1e-07	0.000125	24.71	3.4	7.26	up	5561237	52	ENSMUST00000139149	678	cdna:known chromosome:GRCm38:2:157107512:157110040:-1 gene:ENSMUSG00000027639 gene_biotype:protein_coding transcript_biotype:retained_intron	ensembl_cDNAncRNA	chr2	157107512	157110040	-	GGATCCTTGTGTGCACGATGCAAAGCAAATCTTCAAAATTTCCTTCTATGTT
n284207:4966731	4.2e-06	0.00145	24.41	2.96	8.24	up	4966731	130	NONMMUT057145	1828	| AK037442 | mRNAlike lncRNA | Mus musculus | Mouse noncoding transcript | FANTOM3 | A130019G07 | http://fantom3.gsc.riken.jp/db/annotate/main.cgi?masterid=A130019G07 | -1.5906100 | -0.3268267	NOCODE4.0	chr6	57606510	57608340	+	AATTCTTATGCCATTTGTAGTCAGAATTTAGGAGAGTATACATTTCTAACAAATGAATAAATTTAACTTAATTATATATAGGTTTATTTTTCCCCAGTAAAACTTTGAACGTGGATCTCTTAATTTTATA
ENSMUST00000135461:5554474	1.7e-06	0.000805	24.22	4.25	5.7	up	5554474	113	ENSMUST00000135461	882	cdna:known chromosome:GRCm38:19:6164454:6171367:1 gene:ENSMUSG00000039699 gene_biotype:protein_coding transcript_biotype:retained_intron	ensembl_cDNAncRNA	chr19	6164454	6171367	+	GCGTACTGCTTCCTCGCAATCCATTTGCTCTCACCTTGCAGCGTTTCCCAGATCCTTCCCTTCTCTCTCTAGTCTCCCAAATCACAGCTGCCTTCTTTCCTCGCTGACTCTGT
n290372:4832081	0.001631	0.0499	24.13	8.03	3.01	up	4832081	91	NONMMUT041560	3819	| AK030853 | mRNAlike lncRNA | Mus musculus | Mouse noncoding transcript | FANTOM3 | 5830428M17 | http://fantom3.gsc.riken.jp/db/annotate/main.cgi?masterid=5830428M17 | -0.9513210 | -0.2201426	NOCODE4.0	chr2	173259153	173262972	-	AACAGCAGGTACGCTGGTGGAATCCTGGAGCTGCAGAGCTCACTGGTGCCTGGAACCCCCAGACCTGGCCTCACAGACAGCATGGGTGTTG
n267209:4796939	5.8e-06	0.00174	24.11	4.24	5.69	up	4796939	241	n267209	1349	| AK088874 | mRNAlike lncRNA | Mus musculus | Mouse noncoding transcript | FANTOM3 | E430029I03 | http://fantom3.gsc.riken.jp/db/annotate/main.cgi?masterid=E430029I03 | -1.5906100 | -0.1812190	NOCODE3.0	chr1	52119569	52137852	+	ATTGGCAGCTCATGTGTGGACCACAGACACTGATGGAGAGTGCCTTGGGGCTGGTGGGCCCGGTCAGCACTGCACTGGAGTCCTGGACATGCTCAGCTTCTCGCCACCGAGAGCGTTTGGAAAGCACAGCAGTCCATGTGGCTGCCGTCGTGTGCAGCTACGTCTGCTTGATTGCCTGATTTTGACCACACAAAACCACAAATGAATAGTAGTTACTGAGCCCACTGACCAATTTGAGACC
n287406:5039515	0.0028609	0.0694	24	7.9	3.04	up	5039515	126	NONMMUT060552	287	| AK033366 | mRNAlike lncRNA | Mus musculus | Mouse noncoding transcript | FANTOM3 | 8430406M14 | http://fantom3.gsc.riken.jp/db/annotate/main.cgi?masterid=8430406M14 | -1.0099000 | -0.4457634	NOCODE4.0	chr7	30160489	30160776	-	TGGGAACTCTGCACCTGTAGAGATGTTATAGTTGACTAATTCCCAATCAAATACTAAGCTTTTATAGAGATATTTCTAAAACTTAACAATGAGTGGATGGACTTGGCACTCTATGTAATGAAATTA
n273218:4505790	3.9e-06	0.00141	22.6	5	4.52	up	4505790	325	NONMMUT066780	2354	| AK149402 | mRNAlike lncRNA | Mus musculus | Mouse noncoding transcript | FANTOM3 | C730006C24 | http://fantom3.gsc.riken.jp/db/annotate/main.cgi?masterid=C730006C24 | -0.8585130 | -0.2797249	NOCODE4.0	chr8	94512777	94515129	+	AGCAGATACGGTGCAGAAGGATCTAAGAGTTCTACATCCTGATCCTCAGGCAGCAGAAGGAGACTGTGTGCCACTTTAGGCAGAGCTTAAACATAGGAGACCTCAGGAGCCCACTCCCACAGTGACACATTCTCCAACAAGGCCACACCTACTCCAACAAAGTCACACCTCCTAATAGTGCAACTCCCTATGGGCCAAGCATTCAAACACGAGTGTGTCTATGGAAGCCAAACCTATTCAAATCACCATAGCCCCCTTGCCTGCCTGTTCCACCTGTTCCCTAGCTCCCAGCCCAGAGGATGCTGGTCCCACAACTGTGCTCAGG
n263527:4811882	< 1e-07	< 1e-07	22.55	2.84	7.93	up	4811882	135	NONMMUT027903	3479	| AK149792 | mRNAlike lncRNA | Mus musculus | Mouse noncoding transcript | FANTOM3 | G530017G13 | http://fantom3.gsc.riken.jp/db/annotate/main.cgi?masterid=G530017G13 | -1.2973000 | -0.2574702	NOCODE4.0	chr16	97459427	97462905	-	TGAGCTGCTATTTAAAGTCACTCTCTACAGGATATGAGCTGTGTCCACCTGAGAAGAGGGTGGGGCCTACAGTTATGAGTGCATGTGGAATGCTAGAGAGGAATAAAGACTGTTCCTTCTCTGATGGAGTGGCTT
ENSMUST00000152397:5575435	2e-07	0.000212	21.73	2.19	9.93	up	5575435	151	ENSMUST00000152397	761	cdna:known chromosome:GRCm38:7:104411345:104412623:-1 gene:ENSMUSG00000030921 gene_biotype:protein_coding transcript_biotype:retained_intron	ensembl_cDNAncRNA	chr7	104411345	104412623	-	GTGATCAGGATCATAAGTATGTCCCATATATCTACATTTAATAATCTACATCCCCTCTTCCTTCTCAGAATTCTCAGGGGAGTTCAAGGTAATCTATGGTTAGAATGACAGGGAGTCAGTGCTGGTCAAAAGTCAAAGGTTTGTGATGTGA
n272194:5541861	2.64e-05	0.00434	20.84	6.14	3.39	up	5541861	108	NONMMUT034046	1881	| AK051371 | mRNAlike lncRNA | Mus musculus | Mouse noncoding transcript | FANTOM3 | D130041J22 | http://fantom3.gsc.riken.jp/db/annotate/main.cgi?masterid=D130041J22 | -1.3025000 | -0.3401919	NOCODE4.0	chr19	17208250	17210131	+	CTTGAAGTCTCCGTTGCTCCCAGGAATCCCCATTGACTCTATAGCATCATTATTTTTTAAAGGAAGAGAGGGTATGGGAGACAGGGTGAAGCTTATGGCACACAGGCC
n280959:5209654	< 1e-07	< 1e-07	20.76	2.05	10.14	up	5209654	252	NONMMUT011100	526	| AK080205 | mRNAlike lncRNA | Mus musculus | Mouse noncoding transcript | FANTOM3 | A530080H10 | http://fantom3.gsc.riken.jp/db/annotate/main.cgi?masterid=A530080H10 | -1.1702200 | -0.4423086	NOCODE4.0	chr11	83120094	83120619	+	TTGGAATCTAGGGACAATCCTCTTCTCTTTGAAGACCACTAACATCTCCCTGAGGTGTGATGTAGCACAGAATGAGCTTAGCTGTCTGGAGGTCCTTTGTCCAGACCCTGGGGCCAGTTAGATGACATTGTCTTAGTGACTTAGAAACCTCCTAGCGTCCTCATCACCACCAGAGTAAAGAACTATATGACCTTTGAATAGAAACAAGCATTGGGTCACAATGCTTCTGCTTCATATGTAAGGACCTACCTC
ENSMUST00000040306:4882005	1.5e-06	0.000732	20.74	3.13	6.63	up	4882005	90	ENSMUST00000040306	1036	cdna:pseudogene chromosome:GRCm38:17:34341959:34344645:-1 gene:ENSMUSG00000036322 gene_biotype:pseudogene transcript_biotype:unprocessed_pseudogene	ensembl_cDNAncRNA	chr17	34341959	34344645	-	CCTTTCAGTTGTTCATCTCAGCGGAGACCTCATCTTCTTCAGTTTCCAGCATTAAGCCTCAAGAATGGCGGCAGGTTCTCTGATCTAATG
n267232:4886528	1.5e-06	0.000732	19.63	4.28	4.59	up	4886528	85	NONMMUT003879	629	| AK088748 | mRNAlike lncRNA | Mus musculus | Mouse noncoding transcript | FANTOM3 | E430025C02 | http://fantom3.gsc.riken.jp/db/annotate/main.cgi?masterid=E430025C02 | -0.9903740 | -0.2998362	NOCODE4.0	chr1	173848971	173913129	-	CTCTGAGAGTTTTGTAATCACTACCCTCTTCCTTTACACCCAACTGTTCAGTTTCTCATTTACTGACTTATCTGCCTACCTACTC
ENSMUST00000166287:4560457	0.0002648	0.0163	19.13	5.28	3.62	up	4560457	338	ENSMUST00000166287	2638	cdna:known chromosome:GRCm38:17:34187728:34192276:1 gene:ENSMUSG00000037321 gene_biotype:protein_coding transcript_biotype:retained_intron	ensembl_cDNAncRNA	chr17	34187728	34192276	+	GACTCTGCCCTTAATTCTCTCAGTGTTTTGTAGTGTTAAGAATCAGCCTTCCACATTGGCACACAAAGCCCACTTGACCTGTGTGTTAAGGAGATACCACTCTCCCAACTCCGGCACTTCCTTGGCTTCTCAGAAAGCCACACATTTCCTGCACGGTGTGCGCTTCATGTTGGCACTGTGTGGGCAAGCTAGTGGGAGCCACGAGAAGTGCCAGAGGCCAGCGGCCAGGGGCAGCTGGAACTAAAGCTGTAACCGAGATTCCAGGATCCTTCCTGCCACCCACCAGTTCTGTATCCAGCACATGTTACCTTTTTCTGAGGCTGTTGCCCTGATTTGAA
ENSMUST00000160521:4872396	1e-07	0.000125	19.1	2.81	6.78	up	4872396	133	ENSMUST00000160521	365	cdna:known chromosome:GRCm38:9:5308865:5321740:1 gene:ENSMUSG00000033538 gene_biotype:protein_coding transcript_biotype:retained_intron	ensembl_cDNAncRNA	chr9	5308865	5321740	+	GTTCGATTTTCAGGCCCAACACTTGCTTTGGTCTGCTAATCTTTGTGTCACTATCACTTTTCTCCAAAATAGATAATACTTTAGAAAGTGTGTTGACTTTCATAGGTAGGTCTCAGAATCCAACGTGGTAAAA
n281175:4719695	4.4e-06	0.00147	18.71	2.59	7.22	up	4719695	595	NONMMUT034373	3116	| AK080003 | mRNAlike lncRNA | Mus musculus | Mouse noncoding transcript | FANTOM3 | A530045L16 | http://fantom3.gsc.riken.jp/db/annotate/main.cgi?masterid=A530045L16 | 2.9886000 | -0.3363147	NOCODE4.0	chr19	29367459	29370573	+	TTCTGCCTGCGTGTACACCTGAAGGGCAGAGGAGAGCACCAGGTCTCATAGGTGGTTGGTTGTAAGCTACCATATGGTTGCTAGGAATTAAACTCAGGACTTTGGTAAGAGCAGCCAGTGCTCTTAACCTCTGAGCCATCCCTCCAGTCCCAGACAAAACACTCTTACACATAAAATAAATCAATCTTTAAAAGTGTAGAGGAAAATGGCTGAACAGAAACTATTGACAGACATGCTGAGAGTGGTCACCGTTTCTCCAGCTTGGCACTGGTGGTGCTGTAGGCCATCTCAGTGTCTGTCACCTTGGGGCGGGGCGGGGGGCGGGAGGGGGGGAAGGCGGCAGGGCAGGGTCTTGGCAGCATCTCGGGCCTCTATTTCATCACATCAGTAACAGCTCTC…
n284841:5592821	1.91e-05	0.00363	17.48	4.74	3.69	up	5592821	52	NONMMUT030731	4779	| AK036397 | mRNAlike lncRNA | Mus musculus | Mouse noncoding transcript | FANTOM3 | 9830005E11 | http://fantom3.gsc.riken.jp/db/annotate/main.cgi?masterid=9830005E11 | 0.6826250 | -0.2873883	NOCODE4.0	chr17	80023407	80028184	-	GAGTGACTGAGACTCGACACTGTGAGAGGCCACGGAAGGACATTGGGTGAAG
ENSMUST00000146981:4375601	0.0026115	0.0654	17.12	5.35	3.2	up	4375601	134	ENSMUST00000146981	880	cdna:known chromosome:GRCm38:6:39118473:39148312:1 gene:ENSMUSG00000073144 gene_biotype:antisense transcript_biotype:antisense	ensembl_cDNAncRNA	chr6	39118473	39148312	+	CTCAAGAGCATTTATGGACGGACCATGGTTTCAAGCAGTTTATTACCTGGGCTCTTATCTGCCTTTCTCTTCTGCAAGCACCACTGCATAGCAACTCTTCTATCAGCTCTCAGTGATACACTGCCTTGCCCTGA
n284201:4720745	1e-07	0.000125	16.55	3.16	5.24	up	4720745	347	NONMMUT063082	1589	| AK037450 | mRNAlike lncRNA | Mus musculus | Mouse noncoding transcript | FANTOM3 | A130019K15 | http://fantom3.gsc.riken.jp/db/annotate/main.cgi?masterid=A130019K15 | -0.8065520 | -0.3626490	NOCODE4.0	chr7	104430801	104432391	-	CCCATCAGCAGAGTCAGGTCTATTATGCTGCCCAAGTGAGGGGCAGGCCCTACTCTCCCACGTGCTGCAGCAGATGAGGAGGAGGGCCACATCTCCTGTTCAGAAGACCGCTGGGACAGCTCTCCTGCCTCCCAGAGATAGCAAGGGATGTATATTTGGGGGTGAGGGAGCATATAATTTCTCCCTTGCCCATGTCACCTCACAGCAGACAATTGGCAGATCCAGCTCTCTCAGCTCACACCCTTGGGTTAGCTCACCCAATCCCCTGCCACCAGGATCATCAGCATTGCTGTGCTGTTCAGGAAAGGTACAGGGTCTGCTCTCCCTAGTGCTGCAGACAACACATG
ENSMUST00000125015:5230852	0.0022421	0.0598	16.5	5.45	3.03	up	5230852	289	ENSMUST00000125015	668	cdna:known chromosome:GRCm38:11:83528728:83530513:-1 gene:ENSMUSG00000035042 gene_biotype:protein_coding transcript_biotype:retained_intron	ensembl_cDNAncRNA	chr11	83528728	83530513	-	ATAGCTATGGCTCCTCGTCTCCAGCTCAGAGTCTCCAACTGTAACATTAAAGGACTAGACACAGGGAGCCCTAGAGCAGCAGTTCTCAATCTGTGGGTCGGGTCCCCTTTGGCAAATCTCTATCTCCAAAAATATTGACATTACAATTCATAACAGTAACAACATTACAATTATGAAACAGTAACAAAAATAGTTTTATGGTTGGGGGTCACCACAACATGAGAAGGGCCGCAGCATTAGGAAGGTTGAGAACCGTAGCCTTAGAGGCTCCTGCCTATAGAGATAGACA
ENSMUST00000142124:4366158	0.0015322	0.0481	16.32	4.03	4.05	up	4366158	116	ENSMUST00000142124	314	cdna:known chromosome:GRCm38:7:104411685:104412267:-1 gene:ENSMUSG00000030921 gene_biotype:protein_coding transcript_biotype:retained_intron	ensembl_cDNAncRNA	chr7	104411685	104412267	-	TGTTAAGTCTCAGGTTTCATGGTGCTTCTCCCACTATGTGCAGCCCTCTGCCTCTGCTTGACTTTAAACAAGGCTTCTCCAAGTTTCCTTGCTCTTTCTCCTTATGCTTCTGTTGC
n277207:5266751	0.0003105	0.0178	16.25	4.91	3.31	up	5266751	187	NONMMUT029239	748	| AK140218 | mRNAlike lncRNA | Mus musculus | Mouse noncoding transcript | FANTOM3 | B230348K03 | http://fantom3.gsc.riken.jp/db/annotate/main.cgi?masterid=B230348K03 | -1.2098100 | -0.2601483	NOCODE4.0	chr17	33919294	33920485	-	AGACTTCTAGCCCACTTCGCCGAGGCAGGGAACGGGATGAAGCGGCTCATCTCGCAGTGTGGGGCGGAGGCGCCTGCGGGGTACCGCCTGAAGGCGGCCAGGAGCATTCCCGCCGGGTCTGCAGAACCGAAAAGGGTGTAACGGTAGCCCGGACTGGAAATGTGCTGACTACACACAGGCCGGAAGG
n266547:4356896	5.69e-05	0.00658	16.09	3.11	5.18	up	4356896	1188	NONMMUT012683	3929	| AK089465 | mRNAlike lncRNA | Mus musculus | Mouse noncoding transcript | FANTOM3 | F730035L05 | http://fantom3.gsc.riken.jp/db/annotate/main.cgi?masterid=F730035L05 | 1.5836300 | -0.2335919	NOCODE4.0	chr11	115118847	115133990	-	TGTCCCGACTCCTGGAAACTTCGTGCACTTTCCCCTACTCTTCACTGCACAGCTCCATCTGGAGTCTACTCCAGGAGAGGACAGGGCGGTTGTTCCCACCTCCAGTTCACAGGCCAAAGATAACCACTTCCAATGGTTCCCAGTCTCCGGCTCCGGCCAACGCTTTCCTTGAGTTCTGTGGAAAGTTCGCCTTGCTCTCTGAGGAGCTCCAGGTGTTGCCTTCACCTGATGCTGTTCTCTGCCCCTCTCTATCCATCCCAAGGGAAATGGTACCAGCTTTAGTTCTGGTGTTGTGGCCTAACTTGCAAGGTTTAGAAAAGCCTTCGCACACAGTTGCATTTCTGGAGTCTTCAATGTCCAGAGGATGCCATTTGTGCTCATTAATGATGTTCTCTTTGA…
ENSMUST00000175964:4394214	5e-07	0.000387	15.9	2.37	6.72	up	4394214	474	ENSMUST00000175964	2565	cdna:known chromosome:GRCm38:2:62633488:62646158:-1 gene:ENSMUSG00000026896 gene_biotype:protein_coding transcript_biotype:retained_intron	ensembl_cDNAncRNA	chr2	62633488	62646158	-	TCCCTGAAGCGATGAGGCTGCATTTTAGAAGAATTGGAATGCATAGGCACACTGTGAAGCCACCCATGTCCCCACAGTATCCAGCACGGGTGACATTTGGGATGCCCCTCCTTCTGCATACCTGTGTGTAGAACTGCGATTTCTCCTGTGCTCATTGTAGGTGTTGCTCGCGGGTTCTTTACTGACTGAATAATGGTAACATCATTTGGACGCAATTAAACAAGTGTTGACAACAAGTGCATTTCCAAATTACGGCATCGTGAACAATGCCTTTAGAGCCCTCTGCACTTATGTCATGCTTAACTCATTAGACACATATATAATTGGAGTTTCTGGGTCAAACGATTTATACAGTTTTAACACATTTGATACTTAGTGTCAACTCTCACTGTAGGAATT…
ENSMUST00000147832:4848782	0.0004348	0.0218	15.58	4.02	3.87	up	4848782	242	ENSMUST00000147832	1471	cdna:known chromosome:GRCm38:15:94536159:94543493:-1 gene:ENSMUSG00000033356 gene_biotype:protein_coding transcript_biotype:retained_intron	ensembl_cDNAncRNA	chr15	94536159	94543493	-	GGGACCACCTTATCTTTACTGCCAGTGTTAATTAACTGATTATGCACCAAACAGCACATTCTACATTAATAAAATAATTGTCTTCCATGTATGTAAGCACATATATGAAGTTTGGGACAGGCAAGGTGGCTCAGACATTTGGAACACTTCCTGTTCTTCCAGATGGCCCAAGTTCAGTCCCCAGCGCTCGTGTGGGGAGGCTCACACCTGCCTGCAGTCCAGCTCCAATGGAGCCAGTGTCC
n265841:4430929	< 1e-07	< 1e-07	15.55	2.2	7.06	up	4430929	596	NONMMUT003874	1456	| AK156630 | mRNAlike lncRNA | Mus musculus | Mouse noncoding transcript | FANTOM3 | F830034A09 | http://fantom3.gsc.riken.jp/db/annotate/main.cgi?masterid=F830034A09 | -0.8439380 | -0.2930521	NOCODE4.0	chr1	173631855	173633312	+	GTTCTGTGAACATTAGACCAGGCTCACTAAGTTTATTAATTATTGTAGCTAAACTTTCTAAATCACTGCAAAAGATTTTACTTATTTTTAACAATCAAGGGATGTACTTCTTTTTTATTTATTTTTATTTTTATTTTATTTTATTATATTTCAAATGTTATCCACCTTCCCAGTTTCCCCTCTTCAAACCTACTATCTCATCCCCTCTTCCTCTGCCTCTATGAGGGTACTCCCTCACACACCCAACCACTCCTGCCTGCCTGCCCTGCCATTCCCCAACACTGGGGCATTGGGCCTTCACAGGACCAAGAACCACCCCTCCCACTGATACCAAATAAGGCCATCCTCTGCTACATTTGCAGCTGGAGCCATGGTTCCCTTCATGTATACTCTTTGGTT…
n265841:4478700	< 1e-07	< 1e-07	15.02	2.24	6.71	up	4478700	308	NONMMUT003874	1456	| AK156630 | mRNAlike lncRNA | Mus musculus | Mouse noncoding transcript | FANTOM3 | F830034A09 | http://fantom3.gsc.riken.jp/db/annotate/main.cgi?masterid=F830034A09 | -0.8439380 | -0.2930521	NOCODE4.0	chr1	173631855	173633312	+	CAGCGCTGACACTAAAGCAGGTTTATTTTTTCCCAGTCAGCTTTTATACCTTCTAGGTCCTTGCAGAGAACAGGGTCAATTTTTAAATCAAAGTAATCAAGAAAGGCTATGAACAAAGAGATCACACCAGGTAGGAATCAGCCAAAGCAATAAACAAAGTATCCTGAGTCATCATTTCTAGGGATTACCAAGACAAAAGCAAAGTCACACCTTCCTTGACTGTATTTGCCTCAATCCTAGCATCAGCCCAAATGCAATGCTGTTACTGATCCTACTGAGCCCAGTGACAAGTACTGGCCAAATTTCTA
ENSMUST00000176180:4566305	1.7e-05	0.00337	14.83	2.45	6.05	up	4566305	105	ENSMUST00000176180	550	cdna:known chromosome:GRCm38:8:54880096:54887184:-1 gene:ENSMUSG00000039375 gene_biotype:protein_coding transcript_biotype:processed_transcript	ensembl_cDNAncRNA	chr8	54880096	54887184	-	AGCTGAATCAAACAGATATTGACACCCACAGCCAAACAGTGGGTGGAGCTTGAGGGTTCATATGGAAGAACAGGAAGAAGGATTGTGGGTTCCAAAGGGGATACA
n272885:5602889	4.6e-06	0.00151	14.63	4.72	3.1	up	5602889	229	NONMMUT055242	1764	| AK050723 | mRNAlike lncRNA | Mus musculus | Mouse noncoding transcript | FANTOM3 | D030011I02 | http://fantom3.gsc.riken.jp/db/annotate/main.cgi?masterid=D030011I02 | -1.5906100 | -0.2338389	NOCODE4.0	chr5	145258444	145260207	+	GTTGCCCAGGTACGCTGTCTGTCTATTCTCAGGCCTGTGCTCTCCTACTACTGCGACCAATATCCTGCTTAAGTTCCTCTCCTGTCTTCTATCCCTTTTATTCTCCCTCTCTTCTTCTTTGCGCTTTTCCCTCTCTTTCTTCTATTCCTCTGTCTCTCTCTTGTGATACACCTTTTCTGCCTCCTTGACTAAATCTTGTAAAACCATGGCATGTAATCCTTCTAGTCTC
ENSMUST00000124479:4834974	1.9e-06	0.000883	14.5	2.78	5.23	up	4834974	149	ENSMUST00000124479	1096	cdna:known chromosome:GRCm38:11:82035610:82037450:1 gene:ENSMUSG00000035385 gene_biotype:protein_coding transcript_biotype:retained_intron	ensembl_cDNAncRNA	chr11	82035610	82037450	+	TCCTTAAGAACAAGGGATGGTCCTCATATACTTATAGTCAGTCACACACTCAGATCCAATGGGGAAACCAAGGCCAAGAAGGCAAAGGCAGTTCTCAACAGCATTGTCTCTATGGCTGCTGTTCAGGCCCTTTCTACTCCACAAGCTTA
n264932:5481896	1e-07	0.000125	14.49	2.31	6.27	up	5481896	452	NONMMUT056327	3270	| AK165621 | mRNAlike lncRNA | Mus musculus | Mouse noncoding transcript | FANTOM3 | G430074J12 | http://fantom3.gsc.riken.jp/db/annotate/main.cgi?masterid=G430074J12 | -1.0041700 | -0.2431853	NOCODE4.0	chr6	34863145	34871587	+	CTCTCACGGTGTATGCCTAAGGTTACCAGAGGGCATCTGCATTCGTTCATTCCACAAAGCGTTCATCCTTCTGAGGATGGGACAGATGAAGACTGTCCCTCAGGAACACTGCATCCCGGTATCTATTCCAGCTTCCAGCCTTCCTGAGGCAGCTGGAGAGAGGCTGAGCGTGGGCACAGCCTGGGCAGAAAAGCTTGACCACAAGAAAGTAAGGGCAGAGGACAAAGAGACCTGAGTCCCAGTAAAACTCAAGTTCTAGGACAGACCAGATGCTAGAGAGCCAGGCACAGGAGCAAGGGCTGAACTCTGCCTGCCCCAAGGCAGAGCAAAGCCAGGGCAGGCCTTCTGCACATGCCCGGGCCTGGGTTCCTTCCCCTCCTGTTTTCCATTGCTCTGCTC…
ENSMUST00000146453:5493150	0.0014185	0.0459	13.93	4.2	3.32	up	5493150	350	ENSMUST00000146453	5117	cdna:known chromosome:GRCm38:14:70313959:70351414:-1 gene:ENSMUSG00000022094 gene_biotype:protein_coding transcript_biotype:retained_intron	ensembl_cDNAncRNA	chr14	70313959	70351414	-	TCCCGTCCTGTACGCAACTTTGTTGTTTCTTGCACAAACCGAATGATCCTTGGGTAGTGTCACACTCGCCACTGTGATGTGGCTTAAATAGGCACAAGTAGAGCCAACGACACACCAAACCTTCTCTTCCCACTCGCTCTGGTGTCCTGTTAAAAGACCTTGAGTCCTAAGTCTGCACCGGGCCCGAGCACGTGCTGAATGCGTGCATGCGATGAGGCAGTAGCCTGCCCTGTTTGCCAGTCACACCAGCTGGCAGGTATGACTCAGGGCACCTTGGGAGCAGGGGCAGTAGTCACAGGGTTCCGAGACCACCTCAAATTCCTCCTCATACCTCCTGCACTGATTGAAGG
ENSMUST00000142921:5356610	6.24e-05	0.00694	13.88	3.57	3.89	up	5356610	78	ENSMUST00000142921	2582	cdna:known chromosome:GRCm38:11:72301665:72308768:1 gene:ENSMUSG00000040483 gene_biotype:protein_coding transcript_biotype:retained_intron	ensembl_cDNAncRNA	chr11	72301665	72308768	+	GACCCACTCTCTAACTGTGCCAGGAGCCAGTTCGTATTCCAAAGAGCAGGTCCGACAGCAGATTCTCGATACACTTCG
ENSMUST00000139110:5179483	3.02e-05	0.00452	13.55	3.75	3.61	up	5179483	108	ENSMUST00000139110	541	cdna:known chromosome:GRCm38:4:40226570:40228356:-1 gene:ENSMUSG00000040296 gene_biotype:protein_coding transcript_biotype:processed_transcript	ensembl_cDNAncRNA	chr4	40226570	40228356	-	GCCTTGGCATATTGATAACACATTATAAAGGACAAAGGTGAAGAAAGGAATATCTTAAAAGCTAGTGCTGGACAGGGCAAAAAGATGATGCTAACTAAGCCCTACTCA
n416337:4422751	0.0001078	0.00956	12.93	4.11	3.15	up	4422751	460	n416337	4348	| NR_040453 | lncRNA | Mus musculus | | RefGeneNoncode | NR_040453 | | 8.5322300 | -0.2570885	NOCODE3.0	chr7	105924343	105928691	-	CCAGCCTAGCTGAACAACTTCGAAAATAAGATATAAGATAAACTGTTTGTTTCTTGGTAAATACAAATTGGTCAACATCTAAGCATAGAGAAAAGTTGCTACTGTAGACTTGGCTTGCTTAATCTTTGTTAATCAATGACGAAAGAATTGTGGCTTTGGGATTAGTATGAAGGAAAAGATAGATGAAAGAAAGTTAGGTGAGAAATGTTTCATTAGATGTGAGTTTCAAAAGAGGAATACACAATCAATACTCCTGTTGTAATTTCCTGTTGTGTGATGGCTTGATTCTGTTTTTGAAGAACATGGGTTTTGGTGATTGTTTTTAGAAAATTTGTAACTTGTAATCAGGTAATCTTTTACAAACATAGAGAACTTTGTCTTAGATGATGTTAAAAGGAT…
ENSMUST00000181224:4537638	4.5e-06	0.00148	12.65	3.5	3.61	up	4537638	71	ENSMUST00000181224	656	havana:lincRNA chromosome:GRCm38:7:75769762:75782099:-1 gene:ENSMUSG00000097415 gene_biotype:lincRNA transcript_biotype:lincRNA	ensembl_ncRNA	chr7	75769762	75782099	-	CCAGGGTGTGCACCTTGAGACGTTCCAAGGCCCCTGCAGGCTTGATTTCAGTTCGGAGGTCCACAGCTGCA
n273378:5301409	4e-07	0.000331	12.45	2.74	4.54	up	5301409	441	NONMMUT026201	4061	| AK049914 | mRNAlike lncRNA | Mus musculus | Mouse noncoding transcript | FANTOM3 | C630010M09 | http://fantom3.gsc.riken.jp/db/annotate/main.cgi?masterid=C630010M09 | -0.2124940 | -0.3174662	NOCODE4.0	chr16	31305546	31309606	-	GGATTCCCTTTAGTTGAGTAAGCAAGGGAAAATCACAAACCAACAATCAACCAACTTACCAAACAAACAATAACTTCATGAGTGGGAAATTTGATTTAGATTTTAATTTAGAAGTAAAAATTCCGAAATATCTTGGAAATTACAACTGGAATCTGCACTTAAAGAAGTCCTTTGGGGACTGAAGAAGATTGTTTTCTTTAATATGTGTCTGTGTCTGTGTGCACATGTGCATAGGTGCCCAGGGGGAGAGTGTTGGGTCTTCCAGAGCTGCAGTTACAAGTAGCTGTAAGCTGTCCAATATATATTCTGGGACTCCAACTCTAGTCCTCTTCCAAAGCAGCAAGCACTCTTAACTGCAGAGCCCGTCTCTCCAGCCCTAAAACAGAATAAAAAAATTAT…
ENSMUST00000147441:5549110	6.5e-06	0.00191	12.43	3.23	3.85	up	5549110	752	ENSMUST00000147441	2605	cdna:known chromosome:GRCm38:11:98241737:98278504:1 gene:ENSMUSG00000003119 gene_biotype:protein_coding transcript_biotype:processed_transcript	ensembl_cDNAncRNA	chr11	98241737	98278504	+	TGAGTATATGTCTGCGCATCACTTGAGTGCTTGGTTGTTGGAGACCAGAAGAGGGCATGAAGCCAGAAGAGAGCATGGATCCCCTGGAACTGGAATTATAGATGGTTGTAATTTGCCAAGTGGGTGTTGGGAATCCAACCCAAGTCCTCTGGAAAATAACCAGTTCTCTGAACTCCTAAGCAATCTCCAGGCCCCTATTTATTTTATAATTATGTGTATGCATCTGTGTCTGCTTGTTGGTATGTGCAGATGAGTGCAGTTGCCTCAGAGGTCAGAAAAGGGCACTGGATCCCCTGGAGCTGGTGTTACAAGTGGTTGTCAGCCCCCTGGCATGGGTGCTAGGAAGCAGACTGAGATCTTCAGCAAGAACAAGTGTTCTTAGCCACCGGGCCGAGTCCT…
ENSMUST00000176431:4680354	8e-07	0.000507	12.08	2.17	5.56	up	4680354	335	ENSMUST00000176431	2904	cdna:known chromosome:GRCm38:2:62608250:62646255:-1 gene:ENSMUSG00000026896 gene_biotype:protein_coding transcript_biotype:retained_intron	ensembl_cDNAncRNA	chr2	62608250	62646255	-	CCAGCTTGTAGTCAGTTTGGACGTCATGTTTAGTAGATTATTCCAGTCTCTTCTTTGGTAGAATTGGAAACTTGATAGGCTTTAGAAATGTAAAATAAATTTAATTCCACTGAGAATCTGCCATCTGCCTCATCAGGCTACGAGGATTAAATGAGGAGATACGCGTGCAGTAGGTAACACTCAGAATGCTGTGGACACCACACCAGTACCAGTGGGCACCCTCCACAGAGCACCCATTTTCATTCTGAATTGAAGCTGCCTCCTGTTGATTATCCACTACTCACGTTTACGTTTTTTTCTCTTGCACTTACCTGAGGAACTCAAACACATGCTTC
n290485:5505396	4.3e-06	0.00145	11.98	3.76	3.19	up	5505396	1306	NONMMUT065779	1759	| AK077756 | mRNAlike lncRNA | Mus musculus | Mouse noncoding transcript | FANTOM3 | 5730598D06 | http://fantom3.gsc.riken.jp/db/annotate/main.cgi?masterid=5730598D06 | -1.5906100 | -0.3428349	NOCODE4.0	chr8	61511431	61513190	-	ACAGCGTCTACAGATGGCCCAGTGAACCTCATGCGCTATGGGGGGGATGAGAAAGAGAAGGGTGGAGACAGCCGAGGGAATGCCTTGTCTTTGCAAACTGCTTATGTTACATCAGAAAGAGGGAAGTCCTTGCCTTAAATTCTGTTCATATCAGGAGTTTTCCTTGTCTGTTATCTTATCAGGAAGCTTGCTTACAATCTGTGGTGAATAAAAGATTACCTTAAAGTTAATAAAGGGTTCTGGAGAAAGCAGACATTTATTACAGTCCATTCCACAAGAGGCATCCAAACCATGACCAAGGCATGTGGCATTTGGGGGAGGCAGGTTTGGAAGGCACAGAAAGAAGGAAGGAAGGAGCTGCTGCCCACATGGGGATCTCAGATCCATTTAGGTGAAACA…
n286464:5026562	0.0001451	0.0114	11.67	2.98	3.92	up	5026562	134	NONMMUT061264	2095	| AK034312 | mRNAlike lncRNA | Mus musculus | Mouse noncoding transcript | FANTOM3 | 9330176C10 | http://fantom3.gsc.riken.jp/db/annotate/main.cgi?masterid=9330176C10 | -1.0164300 | -0.2138051	NOCODE4.0	chr7	47110850	47125990	+	GCCTCCAGTGATGGGGCACTCATTTCTCTCCTCTGGAATCATCAGCTCGACGACTGGACCACTCTGAAAGTCAGGAAGCTAAGTTCTTCACCCCGTGGACCCCCATCTTTCTTGCCTACATGTTGGACTTATGC
n289143:5202757	9.02e-05	0.00853	11.26	2.54	4.44	up	5202757	94	NONMMUT044257	3217	| AK134918 | mRNAlike lncRNA | Mus musculus | Mouse noncoding transcript | FANTOM3 | 6430517B15 | http://fantom3.gsc.riken.jp/db/annotate/main.cgi?masterid=6430517B15 | 0.8335420 | -0.2683958	NOCODE4.0	chr3	96267074	96270289	-	TGCAGCAGAGACGTGATTGATCGGCTTTACCCAAAAGGCTCTTTTCAGAGCCACTTTAGTTCTCAAAAAAAGACTGTAAGCACTAAGGGTCTGA
n281074:4505401	5.8e-06	0.00174	11.21	2.95	3.8	up	4505401	327	n281074	1703	| AK080088 | mRNAlike lncRNA | Mus musculus | Mouse noncoding transcript | FANTOM3 | A530058P16 | http://fantom3.gsc.riken.jp/db/annotate/main.cgi?masterid=A530058P16 | -1.5906100 | -0.4271639	NOCODE3.0	chr1	173936521	173938220	-	CAGGGAGACCCGCATTTTGAGAACACCTCAAGGTACACAGAAAAATGTATATCCAGCATATAAGAAATCTAAATCCAATGTCACCACTTTGATACATCAAATATCAAGTCATAATTTCTTTCTCTTTGAATATGGCTTTGAATCATTTTCCTCAGAAGGTTACCTACTGTTATTATCATAAAAATTTCAGGTTCTTAAAATCAGTCTGTGGTATACGAGGGTTCAGTTGATATAAAAAGAAGTTCCCAGGATGGAGAGACTAGGTCTGCTATATCTGGGAAGAGCAAAGACTCACCTCAGGCAAACTGCATGCCTCACTTGGTTCTC
ENSMUST00000138143:5464061	0.007137	0.121	10.54	2.56	4.13	up	5464061	863	ENSMUST00000138143	2471	cdna:known chromosome:GRCm38:1:173933205:173942480:-1 gene:ENSMUSG00000039997 gene_biotype:protein_coding transcript_biotype:retained_intron	ensembl_cDNAncRNA	chr1	173933205	173942480	-	GTTGTTAACCAGCTCTCTGCTTTGGGTTCAGAAGAAAGTATAGGGGATACCAGAGTATTTCAACCTGCCATTGCCTAGTTTCTTCTCAGCCTGTTTCCCTTTGCTGGTGACCCATCTTCTGAGGCTATGTTCCTCATTCTGTGTTCTACTCAGGAGGTATTTTGACATGTGATATTTCCCTGTTTGGGAAATCTTGATCACTGTCCACTACTGACCAAATGTTCTAGAACTGTAATAGTCACTTTTGCTGAGAGTCAGCCTCAAGCCTGTTCCACGTATATCCCAAACTCTCCCTGCCATTCATCATTAAAGGGAACAGCTCCCTCTTAACCTCCCGAAGAATTCTTAATATAATTACAATGATTATAACAGTGACAGTACTTCCCTTAATAATGTACT…
n263527:4803109	0.0003288	0.0184	10.45	2.79	3.75	up	4803109	236	NONMMUT027903	3479	| AK149792 | mRNAlike lncRNA | Mus musculus | Mouse noncoding transcript | FANTOM3 | G530017G13 | http://fantom3.gsc.riken.jp/db/annotate/main.cgi?masterid=G530017G13 | -1.2973000 | -0.2574702	NOCODE4.0	chr16	97459427	97462905	-	GTGAGTATCACCCAGGCCTAGAGGACACCCCATAGCTCAGGGCAAGGATGCCTCTGGATTCCTTGTGGATCCTGGGGGGAGGGCACTGTGGGACATTTCTGGGTGCTATTAAAATAAAGGGGTCATTGTCAGCACAGGTGGAGCTTCTAGGCTAGACACAGTGCTCCACCCAGCTGCTGATTGTGGGGGCAGTCTGAAATTGCTCCCCAAACCGCAATTATCTCTGCTAGGAGGCA
ENSMUST00000136122:4415686	0.0273155	0.253	10.34	3.33	3.1	up	4415686	112	ENSMUST00000136122	795	cdna:putative chromosome:GRCm38:12:85474691:85476007:1 gene:ENSMUSG00000021250 gene_biotype:protein_coding transcript_biotype:processed_transcript	ensembl_cDNAncRNA	chr12	85474691	85476007	+	GCTTTTATCTCCGATGAGGTGCATACAGGAAGACATAAGCAGTCTCTGACCGGAATGCTTCTCTCTCCCTGCTTCATGCGACACTAGGGCCACTTGCTCCACCTGTGTCTGG
n267363:4787829	2e-06	0.000895	10.33	3.23	3.2	up	4787829	1074	NONMMUT002944	2574	| AK088215 | mRNAlike lncRNA | Mus musculus | Mouse noncoding transcript | FANTOM3 | E430007G18 | http://fantom3.gsc.riken.jp/db/annotate/main.cgi?masterid=E430007G18 | -0.4668630 | -0.4227033	NOCODE4.0	chr1	138123872	138175245	-	GCTCATGCTGCCAGTGTGTTAAAAATTCTTTAATGACCAAATATAGATGTTAAAATTCTCTAAAGCCTAAACACACAGAGGAAGTGACCTGCAGGTGGGTAAAGGGAAGTTAGATCCCTTGCATGTTTCTGTTGCTGTAAATGCTTGTTTCCTGGTTAATCATGTGACTGACAGTATGTCTTAAGAAGGTAAGTGAGACCGTAAAACATGAGTGTTTTAATAACTTAAATGCACATTTCAAGGGGAGCAAATCTGAAATGCTAAAAGTTGATTATCCTAGGAATTATTTGTCATTAAATGCAACACTATGCAGATACTTACAAATCCCACTCCTGAGCCTTTAAAAAAAACCACATTCTTTTATTTTTTCAATGTCTAATATTGGAATTGTATAGTTTT…
n267232:4415838	1.3e-06	0.000689	9.88	2.56	3.87	up	4415838	313	NONMMUT003879	629	| AK088748 | mRNAlike lncRNA | Mus musculus | Mouse noncoding transcript | FANTOM3 | E430025C02 | http://fantom3.gsc.riken.jp/db/annotate/main.cgi?masterid=E430025C02 | -0.9903740 | -0.2998362	NOCODE4.0	chr1	173848971	173913129	-	TTTCCCATAGTGACCACAGTGTTTAAGGGAAGCTAAGAGGTTTCCCAGGCCAGGGAAATTGAAAGCTATGAACAAAACTGGGAGGAGGCCTGGCTATTTCAGCACTCCTCACCCGAGGGAGACAGCACAGTGAGAGACACCCAGTGCTGCTCAAGAAGTGAAACAACTCTGAGAGTGTCCTAACCACTGGTGTCTTCATTTATACCCCATTTTTCACTTTCTCAGTTACTGAATTATCTGCCTACCTACTCAAACCAAGCAGGCCACTTCTGTTGTTGAAGATCTCAGCACCTGTACATTGCTGCCGAAATTC
FR0400905:4310273	7e-07	0.000488	9.82	2.62	3.75	up	4310273	95	FR0400905	930	coding (noncoding) transcript	fRNAdb	chr7	11478208	11479567	+	CCATCTAGAGATTGTTCCCAGAACACTCCTAAACTTTTCACCCCAAAACTCCTCACCCTAAAGTTCGAACCCTTCCAGCTAAAAACTGTTCCAAG
n266032:5590712	0.0060066	0.109	9.75	2.73	3.57	up	5590712	147	NONMMUT043162	1867	| AK156364 | mRNAlike lncRNA | Mus musculus | Mouse noncoding transcript | FANTOM3 | F830018I23 | http://fantom3.gsc.riken.jp/db/annotate/main.cgi?masterid=F830018I23 | -0.1740060 | -0.3544410	NOCODE4.0	chr3	56575585	56575750	-	CAAACATTGTTTGCCCTGGAATATGGTGAGAAAACTGAAAAACGTGGAAAATGAAACGCAAACACTGAAGGACCTTGAATATGGCGAGAAAAGTGACCAACGAGAAAACTGAGAAACGCACATGGTAGGACCTGGAACATGACAAGA
n268753:5111952	2.77e-05	0.00443	9.33	3.1	3.01	up	5111952	753	NONMMUT034940	1273	| AK053163 | mRNAlike lncRNA | Mus musculus | Mouse noncoding transcript | FANTOM3 | E030022F06 | http://fantom3.gsc.riken.jp/db/annotate/main.cgi?masterid=E030022F06 | -0.9869420 | -0.1866549	NOCODE4.0	chr19	46314426	46314460	+	AGACGTGTGGTCTCTTGCTATAATCGCTGGCGCGGGTAGCCAGGGCGTGGTGGATGCTGATAGCATTCTTCAGCTCTGCCTCGGAAAGAGCCTTCCCAGGCTGATACTCCTCCTATGGGGGTGCCCATCTCGTCCTGCTCCAGTCCTGGCCTGGCCATCTCCAGCTACCTAATCCCCTCTGGCAAGCCAGCCCACTCCTGGCCCCGCCCACTCCTGGCCCCGCCCACTCCTGGCCCCGCACCTTCTGCAGGTAGAGGATCATGCCCTTGAGGATCCCGTGGAAGCTCTTCCAGCCCCGCTTGCCACGAGGTGCTAGGGAGGGAAGGCAGGTCAGGGTGGCCTGAGGAAGGCCCGCTCCCATCCATCCCCCAGTCCCCGCACAGCCACATACTCTTCCTG…
n279911:5511027	0.0168081	0.197	9.3	2.72	3.42	up	5511027	459	n279911	1601	| AK042619 | mRNAlike lncRNA | Mus musculus | Mouse noncoding transcript | FANTOM3 | A730011C13 | http://fantom3.gsc.riken.jp/db/annotate/main.cgi?masterid=A730011C13 | -0.7044750 | -0.2347189	NOCODE3.0	chr3	94995042	94997350	-	GATCAAGGGTACAAGCCCATCTTTGACCATAACTGATTCAAGGCCAGCCTGAATTACAAAATCCTAACTGAAATCACACCCATCAAAAAATGACATCCAGTGATGAGAACAGGGCAGATGCAGTTCCAGAAACAACCAACAGAGGTCCCCATAGAGCTGTTCTTCTCTGGAGAAAGGCAAACCAGTTTCATTTTCATCTTCCCATTCAGACCTGGGTAGGAAGCAGGTGCCCAGCAGAGCTCCCTGGAGTTGCACTGAGCCTTTCCTTTCAACACCCCTTTCTCTGTGTGTTTCGTTTTTTTTTTCTTTGCTGCTCTGTGCTTCCATTTCTTTACCTGCAGTTGTTTCAACACCTGGAAAGCCAGCAGCTCCTGGCGAAGGTCATCTCCACACTTGACA…
n280523:5055008	6.95e-05	0.00736	8.95	2.88	3.11	up	5055008	401	NONMMUT029512	2243	| AK153655 | mRNAlike lncRNA | Mus musculus | Mouse noncoding transcript | FANTOM3 | A630034D23 | http://fantom3.gsc.riken.jp/db/annotate/main.cgi?masterid=A630034D23 | -0.2580350 | -0.2867604	NOCODE4.0	chr17	36018460	36020701	-	CCTTGGGCCATTTTGCAGAAGACTAGGTTTCAGTTAGTAGCTCTGTCTTCAAACTTGCTATGTAGACCAGGCTGGCCTTGAACTCAAAGGAGTTGGGACTAAAGGCATGCACCGCCAAACCAGCCCTTTCCTTACATTCTAATGTGGTTTTGAGTATTTGCTTGTATGTGTGCATAACATGCCAGAGGTCAGAAGAGGGCATGAAGCTCCCTCCAGCTGGTGCTCAGAACTATACCACAGTCTTCTGGAAGAACAGTAAGTGCTCTTAACAGCTGGGCTGCCTTCCCTACTTCTGCGAACTACATGTTTACTTATAAAGTATACACTGTGCACACTGTTGTGTAAATTTATCCATATGCATGTTTGTGTGTGCTCATGTGTAGCCTGCAACCCATAGTA…
ENSMUST00000133888:4693500	0.0005183	0.0244	8.19	2.41	3.4	up	4693500	72	ENSMUST00000133888	4064	cdna:known chromosome:GRCm38:3:151745693:151749947:-1 gene:ENSMUSG00000028037 gene_biotype:protein_coding transcript_biotype:retained_intron	ensembl_cDNAncRNA	chr3	151745693	151749947	-	TACTTGTATTTTAGCCTACCCAGGCTTCTCGGTTCAACTTAACTGTATTGGGAACTATTTGGCCAGTCAATC
n264165:4422728	5.6e-06	0.00172	8.13	2.3	3.53	up	4422728	473	NONMMUT033958	1603	| AK152734 | mRNAlike lncRNA | Mus musculus | Mouse noncoding transcript | FANTOM3 | I830083F22 | http://fantom3.gsc.riken.jp/db/annotate/main.cgi?masterid=I830083F22 | -0.4158770 | -0.3397812	NOCODE4.0	chr19	12524511	12526116	-	CCACTGTTTCCATCGGCCCAAGTTACTTTTCCCCAGATCACTCTGGTTTTGTTTGGTTTGCCTCCAGGAGTCGCTGTATCATTTTTTTGCTTTATACACACAAACACATCTCTTGCCTAAGTAGAATTCCGTTTCATCTCGGGCATAAACGCCTTCAATTTCAAGAAGAGCCGTGTGCTCTCTTTGGTTTTGGAGACCTCACTTGTACCAGCAAAAATGGCCTTGCACTACAGCCTTCCAGGCATACTTGCTTTTAGAAGTCCTGTTCCCAGCAGGCTTCCACAGGCACCAAGATGGTGGAAAGGGCATGTACCTTTTAAGACTGCCAATAGACCACTAATGTTTCTTGTGTACTTTGTGGGATGATAGCTCATTTCTATTCATTACTGCATAGTGATA…
n416337:5118814	0.0001546	0.0118	7.69	2.5	3.07	up	5118814	103	n416337	4348	| NR_040453 | lncRNA | Mus musculus | | RefGeneNoncode | NR_040453 | | 8.5322300 | -0.2570885	NOCODE3.0	chr7	105924343	105928691	-	TTTTAAGTGAGACTGGTTAGGAATCAAGTGACAAAGAATTGGAAGAGAATTTCAGTCTACTTTGAAAAAGTGGATCTACAATGTGTCTTCCAATGTCCCTCAT
n264449:4785165	1.1e-06	0.000631	7.6	2.41	3.15	up	4785165	68	NONMMUT022147	2876	| AK145081 | mRNAlike lncRNA | Mus musculus | Mouse noncoding transcript | FANTOM3 | G830038H18 | http://fantom3.gsc.riken.jp/db/annotate/main.cgi?masterid=G830038H18 | -1.0954200 | -0.2733653	NOCODE4.0	chr14	105589548	105603902	+	CATGTAAGAAAAAAGTCGATATTTAAAACCCACAAATGTATAACTGCCACGTCTAAAGCTAACATGAA
n297173:5170465	0.0001484	0.0115	7.52	2.28	3.29	up	5170465	117	NONMMUT016573	3282	| AK075710 | mRNAlike lncRNA | Mus musculus | Mouse noncoding transcript | FANTOM3 | 1200016E24 | http://fantom3.gsc.riken.jp/db/annotate/main.cgi?masterid=1200016E24 | 1.0467600 | -0.2453577	NOCODE4.0	chr13	21764549	21767823	-	TGACCAAGGTAACAGAAAGTTACAAAAGTTAAGAGTTAAAGAAACATGAGGCTGACAAAGACAGAAACCAGAGTCAGAATCAGAGCTGTGCTGTGAGACAGAAAGATAAAAAAAATA
ENSMUST00000172633:4554054	0.0020851	0.0572	7.17	1.96	3.66	up	4554054	59	ENSMUST00000172633	3062	cdna:known chromosome:GRCm38:17:36037128:36042500:-1 gene:ENSMUSG00000056116 gene_biotype:protein_coding transcript_biotype:retained_intron	ensembl_cDNAncRNA	chr17	36037128	36042500	-	GAGATCTGAGTGAGAAGCGAGCTATTTGGAACATCACGGGTTACAGTAACTGCCCTGAA
ENSMUST00000152397:4860608	0.0005882	0.0261	7.16	2.34	3.06	up	4860608	68	ENSMUST00000152397	761	cdna:known chromosome:GRCm38:7:104411345:104412623:-1 gene:ENSMUSG00000030921 gene_biotype:protein_coding transcript_biotype:retained_intron	ensembl_cDNAncRNA	chr7	104411345	104412623	-	CATTATGTGAGTGTGACGTTAAGGCACTATGCTTTGGAGAATAAGACTTTCCTAGTATCACACAGCAA
n343399:4840243	0.0002567	0.016	6.79	2.12	3.2	up	4840243	114	n343399	316	| NULL | lincRNA | Mus musculus | mouse lincRNA | Scripture Reconstruction LincRNAs By Guttman | linc316 | NULL | -1.3094600 | -0.2794476	NOCODE3.0	chr6	48530146	48532085	+	CAGACAGATGCGCAGCATTCTTGTAACTAGCCTATGATGAGGACATTCTCTGTTGTTAATGTTGAGACTTATCTGATGCTCCAATCATTAAGGATTGCTCCTGGGTAATGGTAA
ENSMUST00000166287:4881718	5.1e-06	0.00162	5.81	1.93	3.01	up	4881718	61	ENSMUST00000166287	2638	cdna:known chromosome:GRCm38:17:34187728:34192276:1 gene:ENSMUSG00000037321 gene_biotype:protein_coding transcript_biotype:retained_intron	ensembl_cDNAncRNA	chr17	34187728	34192276	+	GAGTACAGGAGGTGGATATCCCATCCTTTGTGTGAACATGTCTTGATTCTGCTGTTTTCCA
n289022:4639914	4.7e-06	0.00153	46.69	153.09	0.3	down	4639914	113	NONMMUT022574	3319	| AK032450 | mRNAlike lncRNA | Mus musculus | Mouse noncoding transcript | FANTOM3 | 6430549F20 | http://fantom3.gsc.riken.jp/db/annotate/main.cgi?masterid=6430549F20 | -1.0841500 | -0.3850503	NOCODE4.0	chr14	124641865	124645183	-	TCTTTTGCTTCTTGGCGATGAGGCCATGGTTTGCTTTCCTTTGCCCTCCTTGCCTCAGTGTGCTGACTCATCTGAGGTCCCAAACCAGCAAGGCTAATGGATGAAGCACCTTC
n277474:5203163	1.12e-05	0.00259	46.53	158.79	0.29	down	5203163	120	NONMMUT037344	2785	| AK045772 | mRNAlike lncRNA | Mus musculus | Mouse noncoding transcript | FANTOM3 | B230310I03 | http://fantom3.gsc.riken.jp/db/annotate/main.cgi?masterid=B230310I03 | -1.1343700 | -0.3307360	NOCODE4.0	chr2	55467777	55470559	+	AAGTACTCCTAGAACTTTGCCACCTGCCTACCTATTAAACTTCATGCTCTCACTCTTTCTATCTGAACACACACACACACATTAATAAAATCTCAGCAAACTGAAGCCAATGAGACAAAA
n263886:4518401	0.0007273	0.0296	46.49	155.22	0.3	down	4518401	341	NONMMUT052364	1467	| AK159047 | mRNAlike lncRNA | Mus musculus | Mouse noncoding transcript | FANTOM3 | K530044I24 | http://fantom3.gsc.riken.jp/db/annotate/main.cgi?masterid=K530044I24 | -1.2763200 | -0.4486144	NOCODE4.0	chr5	57929750	57931216	+	GTCTGACTGAAACTTCCATTGGGTAAATCTAAGCATATTTGGTCTGTAATATTTGAATTAAAAATAGGCTTTTAAGATTTTTAAACTTTTAAAGATTAAACTCATTTTAATGATTGAGAATGTTGCTCAGTGGTGGAGTACTTGCCTGGCATACACATGGGCCTTGATTTGATCCCCAACACTTATAAACAAAAACATTAGTGGCTATTCAAATGGAATGTTTCAAAGACTGAGGAATTTACCCACAGAATGTAAAACTTTATAAAGTTACATTTTTGAACACAGAAAAAAAAGTGCAACAGCAAGCCATGAAAATATTTATTGTGTGCATGAGGTCCAAA
n274362:5540174	2.9e-06	0.00115	45.91	193.79	0.24	down	5540174	403	NONMMUT021924	3455	| AK082343 | mRNAlike lncRNA | Mus musculus | Mouse noncoding transcript | FANTOM3 | C230039J04 | http://fantom3.gsc.riken.jp/db/annotate/main.cgi?masterid=C230039J04 | -1.3029800 | -0.4136507	NOCODE4.0	chr14	93816341	93819794	-	GGGACCATCTAAGCTTTGTGCCTTAAATATAAGCAAGGAAAAACTATGCAAACAATTTAACATTATACAGATTGAGCAAGTTGTATTTATATATTTAGGAACACTCATACACACAGGCAATGACAATTTAAAAAAAGACACCATGAATTTTAAAAATAGCAGGGAGGTACATGGGAGAACATAAGGGATTGAAAAGAGGGAGGGTTGATGTAATTATAATCTCAAAATATAGAAATATTTTTAAAGTGAATATGTTGAGAATTCCGTGGGAATGTCCCTGAAGCTCCACTCTGGGTATAATTTCCTGAGACTGTACATGGACTTACACACACACAGTTCCTGACCATGAAAATACTGTTTACTTTTGGCTATTCCCAGGCACCCTGTTGATCAAGGCAA…
n264784:5571359	0.0002742	0.0166	45.49	141.62	0.32	down	5571359	361	NONMMUT055921	2442	| AK144305 | mRNAlike lncRNA | Mus musculus | Mouse noncoding transcript | FANTOM3 | G630012K08 | http://fantom3.gsc.riken.jp/db/annotate/main.cgi?masterid=G630012K08 | -1.2739100 | -0.4097852	NOCODE4.0	chr6	21498747	21501100	+	TCTGGCTGTTATTCTGCACAAGTCCAAGTCCTCAACCCCTTGAACAATCTTGAAATTAATATCTATCAACTGTGATGGGGAAATAATTTTAAAGTACAAAATTAGAGTAAAAATTGTAATTAGACCTGAGCCAAGTTACGTGCAATTCCTTTTTAGAGCTTCTGAATATTTAGCCACTTTCTGAATTTTTAACCTATTTTCTGGGAGTGGTTCTTATTCCAGGACACCTACTTATATTCACAATGCTACTGTATAGGTTTAAAACAGCATAGTACAAGCTGTTATACCTGAAATAAGCTCAAGATTTTTATTTCTGATTCTGAAAGCACAATTAAGTATTTGGCAGGACTTCATTCTCTTC
n284303:5481957	0.0020258	0.0562	44.67	155.6	0.29	down	5481957	227	NONMMUT042296	3725	| AK037334 | mRNAlike lncRNA | Mus musculus | Mouse noncoding transcript | FANTOM3 | A130007K15 | http://fantom3.gsc.riken.jp/db/annotate/main.cgi?masterid=A130007K15 | -1.0489800 | -0.3850554	NOCODE4.0	chr3	25854087	25857809	-	ACAGGCTGTGCCAATCAGTGATGCTGCTGGTAGAACTAGCTTTATACATAGTGAGGGTGTCTGGAATCCAGAACCACTGAGTTGGATTCAGAACATTTGAAGGAGGAAGGATCTTGGTGTGCAGTCAGGAGTCCTTCATTTTCCATTTCCCCAAAGGAAAGATGCTGTTTTTTTTTTGTTTTTTTTTTTTTTTCCTACAAACACAGGAAGCTCACCTTTGGAAAGTC
n276698:5480937	4.3e-06	0.00145	44.52	152.21	0.29	down	5480937	204	NONMMUT000339	1903	| AK046954 | mRNAlike lncRNA | Mus musculus | Mouse noncoding transcript | FANTOM3 | B930007L19 | http://fantom3.gsc.riken.jp/db/annotate/main.cgi?masterid=B930007L19 | -1.5906100 | -0.4120583	NOCODE4.0	chr1	22392051	22393954	-	CCTGACCTCATAGATAAGGGATTTGATTCAGATCCCCACTTCTCTTTCTGCGTAGGGTCTGCTGTACATAAAAGAAAATCCCTACATCTTACTGTCTAGATAGAACGAGATTCCTGAGACTTCTCATCCTTCCTGCAGCCAGGCATGTTCGGAGCAGCTACCTAAGTATTGAGAGCTCTGGGCTTCAGTATTGTCGGAGTCTTA
n279181:4475019	0.0001488	0.0115	41.01	134.71	0.3	down	4475019	198	NONMMUT055908	3170	| AK043453 | mRNAlike lncRNA | Mus musculus | Mouse noncoding transcript | FANTOM3 | A730096M12 | http://fantom3.gsc.riken.jp/db/annotate/main.cgi?masterid=A730096M12 | -0.1866630 | -0.3948924	NOCODE4.0	chr6	21258920	21262090	+	TAAATGGGACAGTAGTGAATGACTCAAAAGAAGAGATAAGATAAGATCTAAGGGCCTGTGATAGGGACTGGAGAACCTTTTGTATTTTTAAAGTCACAAGAAGAGAAGGTTTTAAAGGTCTTTGAGGGGAACAGTTCAACACCATGATTGCAGTCTCAACCTGTAACTACAAAACACGTATCCTTATCAGACTCTGGC
n274571:4504926	0.0001235	0.0104	40.62	147.14	0.28	down	4504926	762	NONMMUT026640	3753	| AK141029 | mRNAlike lncRNA | Mus musculus | Mouse noncoding transcript | FANTOM3 | C230008B04 | http://fantom3.gsc.riken.jp/db/annotate/main.cgi?masterid=C230008B04 | -1.1740100 | -0.3730540	NOCODE4.0	chr16	41607892	41611644	+	TTGCCCTCTATAGATTCGGAACTCAGACTTAAGTCAAGCAGGTGGATGTCACCAATACATCTGCCTGGTCGACAATCAGATTTCTCTAACTCCTTTTCTGCCATATGGTGGTTTAAGTAGGAATGGCCCCCACAGACTCATGGGTTTCAATGTGTGGGTCATAGGAAGTGGTTTATTAGGAACGGTGGCTTTGTTGAAGTAGGTGTGACCTTGTTAAAGGAAGTATGTCACTCTGGAGGCGGGCTTTGATGTGTCATATGCTCAAGCTAGGCCTAGTGGGACGGTTTCCTTCTGCTGCCTGCAGATCAGTATGAGAGTTCTCAGCTCTGTCTTCAGCACCGTGCTTGCATGGTGCCGTGCTTCTCACCATGGTGATAACAGACTGAACCTCTGAATCTA…
n272134:4449087	1.41e-05	0.003	38.41	122.27	0.31	down	4449087	1343	NONMMUT026643	2110	| AK051477 | mRNAlike lncRNA | Mus musculus | Mouse noncoding transcript | FANTOM3 | D130051P21 | http://fantom3.gsc.riken.jp/db/annotate/main.cgi?masterid=D130051P21 | -1.0203100 | -0.3634784	NOCODE4.0	chr16	41697932	41700041	+	GATTGTTACTCTGCATTGGTCCATGAAGCCTAAAAAGTTCAATTTTTCTTTTTTCTTTGGGTCTCAGAACACTTTACTTTCTGTAATTATGGACTTTAAATTAGCTTACAAAGCAGTGGCTTTATAAAAGGCATTGTCATGCATTTTTAGTTTCCCTTAACCTACCCCAATGCCATTCACCATTCCTATTCCCACTTAAATCTTTAGCCCCTGGTTCCCCATCCTGTGTTCATTCACACTATGAGAACAAATTACTGTTTTACCCCCTAAAATAACATAAAAACCTATCTGAAAGCATAAAATATGTAAGGAAAAGTATTCCAATTAATTCGTGCCAATAGGTTTCTTTTAGGGTTCAATTTTAATATCACCTTTGATAATTTCCTATACAGAAAAAGT…
n269640:4776204	2.43e-05	0.00416	37.38	167.15	0.22	down	4776204	471	NONMMUT055906	2046	| AK086084 | mRNAlike lncRNA | Mus musculus | Mouse noncoding transcript | FANTOM3 | D930003I12 | http://fantom3.gsc.riken.jp/db/annotate/main.cgi?masterid=D930003I12 | -1.3374200 | -0.4387414	NOCODE4.0	chr6	21245996	21248033	+	GTTGGGACTACTTCCTTAGGCAGCCATACATTTCCAGTGTTCTAAAAATAAGTGTTAAGGACTGTCCCCCCTCAAAGTTTTCCGTGGCAAAGATTTAGGCTCATACATTTCCTCTAGTTTCTTCTTTAATAAGTTCCAGACAAAATGCTTTAGAACAATTTAAGAAATAATTCTTTCAAAGACCAATTTTGGTAAAACTACAACCAAATTTTGAAGTAATTTTCTCTCGCTCATGCATATAAATAATAATTGATCAGAAATATTTGAAAGTATAGCTCTTACTCTATCTACTGTACATATAGCGCCCATAAGTGTGTTAAGAATATATTTGTGTTTACTGGTTAATTGGGAAAATCTGTCATTTAACCTTATATTTTGTTGCTTTGTAGTCTGGTAAAA…
n293525:4524539	0.0002115	0.0142	34.9	114.31	0.31	down	4524539	1502	NONMMUT073501	3475	| AK132566 | mRNAlike lncRNA | Mus musculus | Mouse noncoding transcript | FANTOM3 | 4832415F17 | http://fantom3.gsc.riken.jp/db/annotate/main.cgi?masterid=4832415F17 | 2.7651900 | -0.3097340	NOCODE4.0	chrX	103577626	103581101	-	AGGTGTGCCGCATCTTTAGAAAATCTGTATCCTTTATGCCTGCTGCTACCCCCAGAATCTTAAGACAAGGGTAAGTTGTTTGAGATAAGGAGTGCAGATCCTTACATTAAAGGTTCACTGAGTAGGCCCTGCTGAGTTTTATGTGTAAGCATTAGAACGTTTTAATCAGTCTCCTTTCCTTCTGTAGGCTGGTGGGCTGACTCAAACTAAAGGAAACTGCATGACCCCCTCCAGCATTTTAATAGCTTGGCTTGTCATCTATTAAGGAGCAAATGGAAATCGTAGGAGTGTAATAGGAAATGTTATGGATACGGGTGATACAAGTATATGTGTTGCTTTAGGACAAGAAGGAAAGAACATCTTTCCTTTTAGATCAGCCTGACTGGTTGATTTTTTTTT…
n277564:5339933	0.0044156	0.0906	33.19	125.44	0.26	down	5339933	433	NONMMUT059213	1501	| AK045641 | mRNAlike lncRNA | Mus musculus | Mouse noncoding transcript | FANTOM3 | B230217H04 | http://fantom3.gsc.riken.jp/db/annotate/main.cgi?masterid=B230217H04 | -1.0444800 | -0.2527527	NOCODE4.0	chr6	135816456	135817957	-	AGCACAGCCAGGAGCTCACTAAATGCTCAGAACCACTTAACAAAGGCAGCATACAATTCTGGAGTGTTTTACTAATCTTCCACAGGATCCTCTCAATGAATAGTATCCCCACTTTGCAGATGGGATTGCCAAGATCTGGAAAGATTAAATAGCTGGCTTAGCATCAGAAAACCTGCCAAACCCTGGAGCCACTGGGGTCGGTCCAAGCTTTGTGAACTCTTGGCATGGATTCTGGACACTGGACTGACTTCTGTCTACTGACACTACAAAACAACTTGTGATGCTGGGTGGTTCCAGCTAGGGATAGAGTGATGAGGAAGCACTGCTGGTAAGGGACTGAGGGTGAGAGTCAAGCTAAGGAGTGAGGGCGCTGTAGATCTGAAGTCCAGTGCATGGATG…
n268287:4961661	0.0001816	0.0129	33.05	105.92	0.31	down	4961661	492	NONMMUT072210	2479	| AK053464 | mRNAlike lncRNA | Mus musculus | Mouse noncoding transcript | FANTOM3 | E130019N22 | http://fantom3.gsc.riken.jp/db/annotate/main.cgi?masterid=E130019N22 | -1.1535700 | -0.3462036	NOCODE4.0	chrX	41656752	41659232	+	CTTGGCCAAATTATACCCGGTCTGCCCTTGATGATCTATAAATGTACAGAGGTAACTCATGGAAACAAAGGCTGTGGTTTGAGAATTTTCAACCAACAAATCACCCTATTGTGTTGCTGCTTTATTGTAATACATGTGAAAAAGCAGTAATTAGGAGGCTTCTAGGTTGTTCCAGCTATAAACCTAGATCACTAGAGGTTTGAGAGACAGCTGATGAAAGTCTGTCACAGTAAAACAGCAGATAGTGATTTTTGCAGAGTTCCCATATAAGGGCATTAAGCTTCTCCCACAGCTATTAGTCCTCTCACAGTTTTACATTCTAGTCCTTCCTAACTTCATTCCCTTAATCGTAAGTAAATGATGCCAGCTCAGTTTTTTCTATATACCTTTACTTAGTAG…
n268415:4696526	0.0002067	0.014	32.86	140.94	0.23	down	4696526	240	NONMMUT042285	1214	| AK053289 | mRNAlike lncRNA | Mus musculus | Mouse noncoding transcript | FANTOM3 | E130007N09 | http://fantom3.gsc.riken.jp/db/annotate/main.cgi?masterid=E130007N09 | -1.1959900 | -0.3524719	NOCODE4.0	chr3	25681556	25682770	-	CCTTGTTGACCAGAGATACCCTTGACATTAGTTTGCTTATAGTGCCCAATACCGTCAGTCAAGTTGTGACTCCCTAGAAAGAATGAAAGAATATCCATATTTTGAAAGTATCTAAGCAATCGCAGAACAAGAGGCATAATAGAGTTCCATTGTTGGCAAAAATCCTTGGAGCCTCTCATCAATTTTTAGTCTCTGTAACTGTTGTAAAGGTAAGGCTCCACAGGCTTTCTGAGGTGAATG
n288146:4456441	0.0048308	0.0956	31.78	102.66	0.31	down	4456441	276	NONMMUT055925	1255	| AK148938 | mRNAlike lncRNA | Mus musculus | Mouse noncoding transcript | FANTOM3 | 7120465F07 | http://fantom3.gsc.riken.jp/db/annotate/main.cgi?masterid=7120465F07 | -0.9344050 | -0.3075683	NOCODE4.0	chr6	21649736	21650991	+	AACTGGTTTTGCTTGTGCACGAGCACACGTGTGTGTGTTTGTGTGTGTGTGTGTGTGTGTGTGTGCTTATTCCTTTATAGAACCTGTTAAGGTTATATAAGGTTACTTTTATGTATATTTCCCAGGGGAAGAACACCTCCTCTGCTCCCACGTTTCCTTGGTCGCCTATAGCTCTGTGAATAGGGTTGAAACCTCATTAACTTTCTCCTTACAGTTTGGGAGGATCGTTGGAGTCATCATTGTTCAGATCATGTTTGCTCCGTCATGCTGGTCATA
n274240:4654883	0.0005148	0.0243	31.35	120.38	0.26	down	4654883	583	NONMMUT007262	1315	| AK082490 | mRNAlike lncRNA | Mus musculus | Mouse noncoding transcript | FANTOM3 | C230056G22 | http://fantom3.gsc.riken.jp/db/annotate/main.cgi?masterid=C230056G22 | -1.1275000 | -0.2692837	NOCODE4.0	chr10	108804280	108805593	-	AATTGTCGATGTACTTGATCTGCCCCAAATAGCGTTCTATACACAGGACTTTCTACTGTGTTTTTCTTCAAGGAACTGGCAAAATAAAACAGAAGTCAGACAATAAATAAGCAAAAAAATAAAATATAAGCACATACTATATGGGGAAACACTATATGTAAACATATTGAATTTTGTGGGGAAATTTAAACTTTTATTTTAAGACAAGAAAGTATATGCAACACATGCAGAGAGGTGACAAGACAAAGAAGGCAGACTGAGCAGAATAACAAAGTGTACTGGGATCACAGGGCGAGAAGAGTTGGAATACATATCTGTGAGTCCTTTTTGCTACTGAATCTGAGCCAAACAGCTGCTGAGGCTTCAAGCCCTGCTTGGATCTTGAAGAAAAGGACAGCT…
n278976:5139838	0.0001796	0.0129	29.5	107.53	0.27	down	5139838	417	n278976	1731	| AK043754 | mRNAlike lncRNA | Mus musculus | Mouse noncoding transcript | FANTOM3 | A830028E23 | http://fantom3.gsc.riken.jp/db/annotate/main.cgi?masterid=A830028E23 | -1.2237100 | -0.2779413	NOCODE3.0	chr6	135713232	135714962	-	TCCTCTCAAAGATTAGCTGGTGTTCACCCAGGCTCATCTAATGCCTGTCTTCAGTTCTGCGTTGGAATAGTATTACAGCCAACTCAAGGGCTTATTCCATGCTTTGTGCACCAATGCTGGCTAGAGCTCCTTTAGCAAAGAATAGGAAAGCCAGAGCTACTGGGGTATGTGTTGACTGCTTTACTTCCTGCCCAGCAGGAATCCAGCCTTTCAAAGGTAAACTGAGCACAGCCTAGTTTCCATCTACTGAGACTTCCCTTGCTTTAGGAGGTCACACCAACATAATTGGGCAAGAAGAAGTATGGAATCTGTGTCAAGTGGGGGAGAGGTTGACAAAGGAGAAGAAATTTTAAGTGGGAGTTTTGTGACCCATTGACCACCCCCGCACTCATACCTTAG…
n280521:5488004	0.0002614	0.0161	29.23	96.91	0.3	down	5488004	628	NONMMUT035518	2301	| AK041753 | mRNAlike lncRNA | Mus musculus | Mouse noncoding transcript | FANTOM3 | A630035A22 | http://fantom3.gsc.riken.jp/db/annotate/main.cgi?masterid=A630035A22 | -1.5906100 | -0.3706361	NOCODE4.0	chr2	6818693	6820994	-	TAGGCCTGTCGCACTGGTCACTACTGGAGTGGATGTAGCAATAGCTGACTAGTTTGGCCTGAGCTCAGCCATGAGATAATATTTTAGTGCTTTTCTATCTACAAATTGTCTTCCTATAGGCATAATATATTTAGCTGTGCCTGCCAATGGTATATCTTCTTGATTAAAAAAAAAAAGATATATTTAAAAGAGTTCCACCATACCTTTTACACCTGTTAGCTTTAGCAGCTTTCCTTGAATGTGTTGTATTAAAGTATGAAGTATAATGGTTTTCACTAACCACTCACACACTTTGGGAGTGGAATTGTTCTCTTTCCTTTGGATGTGAGACAAACTGTAGAAAAGGTTAAAGCTCTGTCCACGCTCTGTGCTTCGACCAGAACTGTTGCTCAGACACAG…
n277418:5215193	5.3e-06	0.00166	29.12	223.81	0.13	down	5215193	275	NONMMUT026612	4032	| AK045852 | mRNAlike lncRNA | Mus musculus | Mouse noncoding transcript | FANTOM3 | B230315B10 | http://fantom3.gsc.riken.jp/db/annotate/main.cgi?masterid=B230315B10 | -1.1201200 | -0.3780421	NOCODE4.0	chr16	40323047	40327075	+	TGTAAGCACGAGGACATTGAGTTTGATTCCAAGAATAAAATTTAAAAAGAAAGTGCCCAAGTGTAGTGTTGCATACATATAATCCCACTGAGATGCAGCTCTCTGGGCTGATAGGAAAGCTGGTGTATCCTAGGTTGTTACATCTAAGCCTGGGAATCTTGTTTCAAAACTACAAACAAGTTGGGTAGAAACTGAAACAGTAGCTAAGGTTATCCATTGGCCTGTCCATGTATACATAAGCACATTCTTAGTTGTACACTCATGCTCAACATGCA
n288936:4803283	0.000749	0.0301	29.05	97.99	0.3	down	4803283	504	NONMMUT014375	1725	| AK078312 | mRNAlike lncRNA | Mus musculus | Mouse noncoding transcript | FANTOM3 | 6430591H23 | http://fantom3.gsc.riken.jp/db/annotate/main.cgi?masterid=6430591H23 | -1.2681100 | -0.1934090	NOCODE4.0	chr12	61523149	61605008	+	TGGCCCTTCAGTTTTCCCGGCACTAATCTGGAGGTTTTCCACCTTTTCAAGTCATCTTGGTGTTCCTCTAGTGTTTTGTAAGCCTCTTTTCAGCTAGCTGCGTGTGTGTATGCGTGTGTTTGTGCGCCTGTGTATGTGCGCGCGCCTATCAGATGCATTTGACAGTCTTTTTTCCAACTGCCCAGAAGCAAACGTGTTAACTCAGAGATGCCCCTCCGTGCCCAGGTTCTCGCAGAGCATGGAGGACACCCAGACCGGTTTTCCAGGCTGGATTCTGGGAGGCTGATGGGCTGTGAACCCAGGTGTAAGGATCACTTAATCCAGAGGCTTGGAAAGTGGCTGTATTAACGAGCTTCCAGGTACATCGCAAGGTCAAGAGAGGGACTTGCAGCTGTATTA…
n274856:5255614	1.38e-05	0.00298	29.04	108.51	0.27	down	5255614	199	NONMMUT031132	2929	| AK140948 | mRNAlike lncRNA | Mus musculus | Mouse noncoding transcript | FANTOM3 | C130078J02 | http://fantom3.gsc.riken.jp/db/annotate/main.cgi?masterid=C130078J02 | -1.1528500 | -0.3909123	NOCODE4.0	chr17	90897602	90900530	-	GGGATATATTAACGGGGCACTGAGCACAGTCTTCTGCATTTGACAATTCAGCCAAGAGAGGTTTGTTGGTGTGGTTGAACTTCTTCTGCTTTTACCCATAAAGTCAGCAGTCCTTCTGTTCTTGCCCCAAACATTGTTGCTAGTGAGAAGAAAACCAGAATTCTAACCCCCAAACTTCACCTGATTCTGGCTAAACACT
n279374:4430099	3.02e-05	0.00452	28.95	194.83	0.15	down	4430099	522	NONMMUT027273	3557	| AK043250 | mRNAlike lncRNA | Mus musculus | Mouse noncoding transcript | FANTOM3 | A730076E23 | http://fantom3.gsc.riken.jp/db/annotate/main.cgi?masterid=A730076E23 | -1.2313700 | -0.3864793	NOCODE4.0	chr16	75082197	75085753	-	TGTGTCTAATAGTTCATGGGCCTTGTTTCCCTGAGATAAATAGAATATACTAATGTGATCCTATAATCTCAAGTCACCTTGATAAAATTTGTAGAGTACCTTATTAATAGAAAATTTTACTTTAAAATGCATTGACACACATAGTAAATTAGGTTGACTTTCAAATGTCATGGTTACTGGGTCTGTGTGCAGTATTTACAAGCAGGAAATTACACAGGGATTTTTTTTGACCCCTCTAGCTAAATTGCAAGTGTTTTCATCTTCTAACATATCTGATAGTGTTTGTTATGAGTTAATAGTTCAAGATTGAAGCTTTATGTAATCTACATGCTATATATTCAAAATATCCCCAAAGATCCAATGTCTATAGGCATTTTCATGATTTTTTACAAAACCAGT…
ENSMUST00000137153:5171671	0.0093979	0.141	28.79	90.33	0.32	down	5171671	109	ENSMUST00000137153	2138	ensembl_havana_lincrna:lincRNA chromosome:GRCm38:X:61116386:61120651:1 gene:ENSMUSG00000071753 gene_biotype:lincRNA transcript_biotype:processed_transcript	ensembl_ncRNA	chrX	61116386	61120651	+	TTCAAGATGGTTACATTCCACAATAGTACTTTTACCTTCTTGCCACATCATGCAGCCTGCTAAACCATTGTGTTTATATATTTTACCTTTCAAGAATCCTAGCTGTATA
n276716:4629550	9e-07	0.000563	27.66	97.44	0.28	down	4629550	167	NONMMUT014433	637	| AK046929 | mRNAlike lncRNA | Mus musculus | Mouse noncoding transcript | FANTOM3 | B930004G13 | http://fantom3.gsc.riken.jp/db/annotate/main.cgi?masterid=B930004G13 | -1.1906900 | -0.3562356	NOCODE4.0	chr12	67190678	67191313	-	TCGCTTTTGAGCAGATCGAGGACAATAATTTTATTAATTGAAATAAGAAAATGCCATTTTTTGGATGCATAGCCTATTGTTTGTATTTAATTACATTGAGTTGTGCTTGCATACATGCATTTATCTACTAATGCTGGATTCTGGGGACTGACCTTATGACAATTTTA
n273353:4618796	2e-06	0.000895	27.59	119.93	0.23	down	4618796	657	NONMMUT052221	1295	| AK083109 | mRNAlike lncRNA | Mus musculus | Mouse noncoding transcript | FANTOM3 | C630015A02 | http://fantom3.gsc.riken.jp/db/annotate/main.cgi?masterid=C630015A02 | -1.2146800 | -0.4520572	NOCODE4.0	chr5	49017512	49018807	-	CTGAGGCTACTCTTTCCCACAGATCCAACCTGGCCCCATCCATTAGTGCCACTTCTCACATTGACTAAGCTGCTGTCATATGATTAATATCAAAAGTTATTTCATGTGTCTGGATGACCCTAGGTCGCTTCTCAATTGTGAGTCTGTCATTATAAGAGAGGAAAGGAAATACCGTGAGATAATTTTGATGTAGACATGGGTCATGTTCCCAGTCCTATGCCCTTTTGGAAAAAGAAGGATAGAACTACATTTTCTGGTTTATAATTGTAAAGCTATACGTCTGGAGAAATGTGTGATGCCTTCAGTTTCTGCTCAATGTCAAAGAAGCTACATGAATAGGAAAGATGCCAAGGAATACTTGATGAACTAGCACTATAACACATCCCCAAGCCTTAAAAA…
n277142:5006971	0.0024417	0.0629	27.35	97.83	0.28	down	5006971	420	NONMMUT061667	1478	| AK046285 | mRNAlike lncRNA | Mus musculus | Mouse noncoding transcript | FANTOM3 | B230364L15 | http://fantom3.gsc.riken.jp/db/annotate/main.cgi?masterid=B230364L15 | -1.2894100 | -0.4084494	NOCODE4.0	chr7	59928978	59930456	-	TTCACCTATGAGATTCGATGAAATATTTGCAAACAAAATTTAAAGCAATTTAAATTCCAGATAATATTGAAAAACTAATTAAGATAGAGATATATGATGAAAATTAGCATATTTTATCACTATTTCACTTTTAGAAAATCACTTATAGTATGTAATTTGAAGTTTAAAATATGTGAAGCATTAAGAGTACTCATCATAGTGAATAATTATGTTTGTTATTATTGATATATATGTATCAATCATAATTTTAATTAAGTAATTGATTTATGTCTAGTGATTATGATAATGTATGTTCAAATTAGCTGGCAAAGGTCCCAGATTGAAAAGTTCATTCATTTTTGCTGAGAACCATTTATGTCTGAAACATTGATGTATATATCCATATCAAATGTTATATGC…
n268620:5285801	3.8e-06	0.00138	26.75	111.19	0.24	down	5285801	305	NONMMUT027814	1593	| AK143009 | mRNAlike lncRNA | Mus musculus | Mouse noncoding transcript | FANTOM3 | E030033F11 | http://fantom3.gsc.riken.jp/db/annotate/main.cgi?masterid=E030033F11 | -1.1509700 | -0.3574540	NOCODE4.0	chr16	94404295	94405887	+	CTTTGGGTAGTAACAGGGATCTCTGGTGGGAGTGTGGGAAGATGTATGATGTACACACCCCATAGCACTGGATTCTGTATGCAGATGATTTAGAGGATCACTTAATCTTTCGTGTAGGTACCCTAACAGTTACTTGATTGTATATACACCCACCCTAGAAACCCTTCTGCACAGCTACACCTGGGGTAATGTACAAAGGCAGTCATTTTCTTTATTTTTCCTTTTGGTTTTTATATTGATTGGTAGATTGATTGATTGATTGAGGTAATGGGCATTGGATCTCGAAGCTCATGTGTTATCAAAGA
n276429:4921781	2e-07	0.000212	25.86	112.57	0.23	down	4921781	290	NONMMUT005924	2528	| AK047266 | mRNAlike lncRNA | Mus musculus | Mouse noncoding transcript | FANTOM3 | B930044F08 | http://fantom3.gsc.riken.jp/db/annotate/main.cgi?masterid=B930044F08 | -1.1182500 | -0.3577290	NOCODE4.0	chr10	64037771	64040299	-	CGAGCTAGGATCCATGCAGCATCTCTGAATGCATTACATCCTCTGCTTCTTACAGAAGTCCTATGGTAGACATTGTTGTACCTTGTTTCACAGATGACAGTGACGAAACTCAGATAGGTTTTCTATCTCGCTAGTGCTACCTACTCCATAGTGGCTTTGTCTCAACTCTTTTCACTGGAGACTGTGTCCTTAAGCACTCATCCCATCATCAGACATTCACTTCACAGGTAAAACATGCCAGGCATTAACCCAGATGCCATGGACCACCGAGCCCACTTTCTACATCAAGG
n289309:4789298	2e-06	0.000895	25.75	88.45	0.29	down	4789298	125	NONMMUT026646	1801	| AK134802 | mRNAlike lncRNA | Mus musculus | Mouse noncoding transcript | FANTOM3 | 6330570J21 | http://fantom3.gsc.riken.jp/db/annotate/main.cgi?masterid=6330570J21 | -1.2536500 | -0.3641102	NOCODE4.0	chr16	42022134	42023935	+	ATGGTTAACGTATCAGCCTGAGTCTAGGTCATCATTAGGTATGGGTCAGAAGGCAGTATTTCAGAAATTATTTTATGAAAATGTATCGTGAATTATAATGCACATATAGTAGAGATTGAAAGTTC
n276737:5609161	4.68e-05	0.00576	25.59	90.69	0.28	down	5609161	276	NONMMUT073095	3203	| AK046902 | mRNAlike lncRNA | Mus musculus | Mouse noncoding transcript | FANTOM3 | B930001N11 | http://fantom3.gsc.riken.jp/db/annotate/main.cgi?masterid=B930001N11 | -1.0427100 | -0.4469146	NOCODE4.0	chrX	87662418	87665622	-	GCTCTGCATCAGCTACAAATTATGGCTTCCAGTTGATATTGCATATATCATTATATACAAATATCATCAGTTCAAGCATTTTCTTCTTGGGCTATAATGGTTTTGTGCAGTTGACATTTGGGTGATACTTCTGGAGCCTAAGAGACATTAGAGGTCTGCAGTCCTAATTGCTTGTGGAAAAGTTCAAGACAAGCACAAGCCCAAGGCTTCTCTGGCTACAGAGTTAGTTGACTACTAGCCTGCAAATGTTAGTGACATGCTACTTCGACAACAATA
n279301:4954441	7.96e-05	0.00797	25.38	80.09	0.32	down	4954441	73	NONMMUT000331	1082	| AK080550 | mRNAlike lncRNA | Mus musculus | Mouse noncoding transcript | FANTOM3 | A730084J23 | http://fantom3.gsc.riken.jp/db/annotate/main.cgi?masterid=A730084J23 | 0.0646845 | -0.3678140	NOCODE4.0	chr1	21897778	21898860	-	ATGCACAAGGATCGGTCAGGCCAGTCCAATGTCTGTGCTGCTTCAGTTCACTTGAGAGGTCTTAGTTGTTTGA
n288618:5188188	9.6e-06	0.00241	24.38	88.49	0.28	down	5188188	492	NONMMUT055915	2481	| AK032888 | mRNAlike lncRNA | Mus musculus | Mouse noncoding transcript | FANTOM3 | 6720467L15 | http://fantom3.gsc.riken.jp/db/annotate/main.cgi?masterid=6720467L15 | -0.1629310 | -0.3394026	NOCODE4.0	chr6	21352116	21354597	+	CTTCCTAACTGGACAAGAGCTTGTGATGCATGCTACCAATCCATGTTACTCTCAGCCTCTCTTACACCCTTTAGCATGATGATCAATAATTAGAATTCTAGGATTTTCTTTGTATTAATATTGACTTATGTATGAGAGTCCTGTTGTAGCCCCTTCCTCCAGTCTATTAGTTTCTTAAGCTTTACGACAAATATTGATGGAGTAAATAACAACTGTCAAACATGGTTTGGGGAACTACTGATAAAACTGAACACACCATTATCATGCAAAGATGTGATGATATAGTTCAATCACACAAATGAATCTCTTCATCCTCAACTCATATTGGACTCTTTTGTCAATAAATTTAACAAAGTCTAGGCATTTTCAGTTAACAAGTTGATAAAGGCAGCCATTCTG…
n294384:5366533	0.000388	0.0203	24.01	87.4	0.27	down	5366533	106	NONMMUT007259	550	| AK013781 | mRNAlike lncRNA | Mus musculus | Mouse noncoding transcript | FANTOM3 | 2900074G08 | http://fantom3.gsc.riken.jp/db/annotate/main.cgi?masterid=2900074G08 | -1.1166900 | -0.4842288	NOCODE4.0	chr10	108773997	108774546	-	CTTCCTCCTTTACCACGGTTGATGGCTTCTGTAATCTCACTAGGTAGAAGTGTTTGTAAAGATTCGTGGATGCCAAGAGCACAGAATATTGGGGAACTCTGGGTTA
n272368:5178097	2.62e-05	0.00432	23.94	93.63	0.26	down	5178097	305	NONMMUT026611	3529	| AK141818 | mRNAlike lncRNA | Mus musculus | Mouse noncoding transcript | FANTOM3 | D130011K22 | http://fantom3.gsc.riken.jp/db/annotate/main.cgi?masterid=D130011K22 | -1.2953600 | -0.4292576	NOCODE4.0	chr16	40311925	40315451	+	TGCGGGTACTGCTTTTCTAGCAACAACTTATCAGGAGTTTCGTGGCCTGAGGCAAAACTCCTTCCCTTATTTTTTCTGTGTTTACTAGTTTTTTATTCTCTGTGCATCTGACAATTCACTTAATCTATAATTCAAATATGCTCAGCATATCTCCCAAGATTTGACAATCTAGTTTATAATTACTTTCATTATTATACAAAATCTTGAAAATTGTTAAGTCAATAAATAGGGTTATAAAAAACCTGATTCTTAACCTCTTCTTTACAGCAACCCAAAATGATGCCATTTAGGTTTGAACACGTCTC
n275999:4709374	0.000259	0.0161	23.79	106.41	0.22	down	4709374	393	NONMMUT058351	3578	| AK047624 | mRNAlike lncRNA | Mus musculus | Mouse noncoding transcript | FANTOM3 | C030003D06 | http://fantom3.gsc.riken.jp/db/annotate/main.cgi?masterid=C030003D06 | -1.2440300 | -0.3729321	NOCODE4.0	chr6	110718560	110722137	+	ACGTCTGTCCCAGAGTGGTAATTTGTGATTCCTATAGCATAATACACAGAGGTATGCTATTGGTTTACATTTTAAAATAATAAGAAACACCACAGCATTCAACATTCCTTCAGCTTCTACCTTGTTTTAATGGTTGCAAAGTAGTAATAGTCTTAAATACTGGTTTATTTTATTTCTTTCTGTCATTTCTAGATATTCTTTCTCTTTTTTTTTTCATAAAACATATATACTCTCTTCAGACTGGTAGATGTCCTTGAGCATACACTTTTGCCTGGATCCATAGTGATTTCTCAACAGTGAACTTGTGGTTATTTAGACACTTTTGTCAGAGAAAAATGAAGCTCAACAATGGAGAAAGTGCTTGATAATTTCAGGGTCATTTTGGGCACATTA
n275820:5501396	6.89e-05	0.00735	23.6	78.7	0.3	down	5501396	249	NONMMUT007263	2246	| AK047769 | mRNAlike lncRNA | Mus musculus | Mouse noncoding transcript | FANTOM3 | C030032K10 | http://fantom3.gsc.riken.jp/db/annotate/main.cgi?masterid=C030032K10 | 0.3459620 | -0.3097204	NOCODE4.0	chr10	108806669	108808914	-	GCCATGTGGTGCTAGTAAGGCATCCTAGCTTTGGGACATATCACTAGCCCTTACTCATTTTATATTTAATTCTAAGTTATCGGCACTGTAGGAAAAACAGCTAAAGAAATGAATAGTCAGATATCCAGTTATATGATATCAACATATTTAGATGAAAAATGAGGATTATGTAAATGATGTTTTTTAACCTTATATACTGAACATCTGCATTACCTTGGGACACCTGGATCTTTGACAACCACCAGCCTC
n286718:4423459	1e-07	0.000125	23.27	197.58	0.12	down	4423459	436	NONMMUT051225	2435	| AK033895 | mRNAlike lncRNA | Mus musculus | Mouse noncoding transcript | FANTOM3 | 9330111N19 | http://fantom3.gsc.riken.jp/db/annotate/main.cgi?masterid=9330111N19 | -1.1928900 | -0.4470206	NOCODE4.0	chr5	9481779	9484212	-	TTCTCAGGGTTCAGGGACTAGGATATGGACATATTTTTGAGAGGCCACTAAGTAGCCCACAACAGAAAGACAATGAGATCAAGTCCATCTAGTTCCTGCATTTGAAAAGCACAAACTAGAGATGCGGATATAAATCAATTGGTGTTTGTTTTGCATGCACAAGAAAATATCTGAAAAGCAGTCAAGAACAAAAGAGAAAGGAGTGAAGTATAGAATTAAATACATGAGAGATAGTATTTGAAGTAAAGAAGCCATAGTAATTATATTTTTAGTAATCTAAAAAGAATGAACAGGGGCATAATGGCCAAGGAGATTGGCCTGGAAGGAAACAGAAAGCTAGATTTGCTCTTCTTATGCATGCATTTGAATGAGCGACCTAAGGAATCTAGCTCTAGCCAA…
ENSMUST00000135615:4345897	0.0008436	0.0329	22.71	70.43	0.32	down	4345897	195	ENSMUST00000135615	681	cdna:known chromosome:GRCm38:5:135854414:135857509:1 gene:ENSMUSG00000039860 gene_biotype:protein_coding transcript_biotype:retained_intron	ensembl_cDNAncRNA	chr5	135854414	135857509	+	GTTTGTCATGCTGTTTGCCTGCTGACTGCGCCGTGCGGGCTGGGGCAGGGTAGCAGAAGGGGCGGGGCCGTGATGGGTCTCCAGGTGACCCGACAGATGCTCTCCCTGTTCCCATCCCTCTGACCTGTGCTCTACAAGGAGAGTCGGGTGCCTTGCTCAGTTGGATGTCGGTTGGCTGTTGTTCTCACCTGGGCC
n282833:5427936	0.0001051	0.00936	22.65	80.7	0.28	down	5427936	896	NONMMUT031894	2733	| AK039061 | mRNAlike lncRNA | Mus musculus | Mouse noncoding transcript | FANTOM3 | A230091D07 | http://fantom3.gsc.riken.jp/db/annotate/main.cgi?masterid=A230091D07 | 0.0345641 | -0.3774373	NOCODE4.0	chr18	34247693	34263695	+	CCTTGGTGTTGGTTCATTCTTAGTCTTTAATCCTAGAAATAAGATTCCCCCCAACTTTATCATTAGACTTGATTTAATGGAAAGGTTTTCTGTGCACGTATAGAGACTAGCTTTATTTTACAGTGTATCTCAAGTATTACATTGTCTTCTTTAGAAAATACAGGTATCACCAAGCCTAGGTGATAATTTCCATGGTACTTCCAAGCCCTGAAGTTGGCTTTCCAGGTAGCAAAGACAGTTGGAGAGTATTTAGTGTGTAGAGGTGAAAGCCTTCTGTCTTCAAAGCAACTGATTTAAATTTCAGTTACTTTAATCTCCAGTTAGGCAGCTTCCCACTACATTTAATAACTTCATAGAATTGGAGATTGTCAATAGAAATGTTTATTTCCTTCCTTTAAA…
n277423:5264747	1.11e-05	0.00258	22.6	79.43	0.28	down	5264747	501	NONMMUT021917	4834	| AK140146 | mRNAlike lncRNA | Mus musculus | Mouse noncoding transcript | FANTOM3 | B230314J23 | http://fantom3.gsc.riken.jp/db/annotate/main.cgi?masterid=B230314J23 | -1.5906100 | -0.4060091	NOCODE4.0	chr14	93695270	93700103	-	CTAGATTATTCTGTGCCTTCATTGCTTTTCCTTCTCCTACTACCTGCTTGCATAGTTATTTATGAAGCTCTAAAGTATAGGAGGCAACATTATAGCTAACTCAAAGCTTTTTATAAATTGTTCAAAATCGTCTCTCATTTATGCTTTGAACAGAAAGTTAGTCTGAAGCAGAAAGTATTTTTTCCTCTATTTTACTTTCAAAATGTCACAGTCAAACCATAGTGCATAATTATACAGCTAGGCAATCTACGTTCCCTGTATCAGTATGATGAGGAAAACGAATATACTACTGTAAGTTACTTCCTTAAATACTAAATAAACAAACACACTTTACGAATTATGTGTGTTATATTTTTTTATACACCTGCTGGTTTCCTTCTCTTTTAAAACCATAGAAAA…
n274861:4473801	3.2e-06	0.00122	22.12	185.69	0.12	down	4473801	220	NONMMUT051223	2934	| AK048573 | mRNAlike lncRNA | Mus musculus | Mouse noncoding transcript | FANTOM3 | C130078G20 | http://fantom3.gsc.riken.jp/db/annotate/main.cgi?masterid=C130078G20 | -1.4034000 | -0.4068630	NOCODE4.0	chr5	9475801	9478735	-	ACGCCTGTACAGCTGAAACTCAATACTTGAGAGGCTCAGGCAGAAGGATCAAGGGCAACAGAGTGAGACTCTGCCTCTAAAACAAATACAGTGAAGCACCACATTATAGAAGCAAAACAGGAGAGTGGAATTTGGGGAATGCTGATTTCTCAACACTAGTGCCTGTTAGACAAATCAGGATCCTGCCTACAAGGATGCCACACAGGACTCAATCTACACA
n283002:4482336	2.89e-05	0.00445	21.55	92.29	0.23	down	4482336	377	NONMMUT055914	3113	| AK038833 | mRNAlike lncRNA | Mus musculus | Mouse noncoding transcript | FANTOM3 | A230066L14 | http://fantom3.gsc.riken.jp/db/annotate/main.cgi?masterid=A230066L14 | -1.2748500 | -0.4273498	NOCODE4.0	chr6	21340823	21343932	+	GTGTGCATATGCGTATGAGTTCATATGTCTCCATGCAAACACACAGGTGCATGCATATTCATTATTAATATAATACATACATAATTTCTGCATGTCAAATAATTTACTATTATTATATGACATAATATGTTATTAGAATTACCTATGTTACTATTCCTATAGGCTTTGGGAAGTTATCCATATTTAATCATTTTCAATGTTTTTAATTTAATCTTCCTGATATTCCCTTGAATTGCTTATTTGATTTTTGTTCTCAGAATAGCTCCATATTCCTTGGAATGAAAGCCTATTTTGCAGACAAAACAAGTCTTAACACTGTACTTTAATAAGATTACAAACTATAGAGTGTATGGACTGACATTAGCATTTAGGTTACC
n285078:4870398	1.87e-05	0.00359	20.91	67.61	0.31	down	4870398	376	NONMMUT052228	4157	| AK036025 | mRNAlike lncRNA | Mus musculus | Mouse noncoding transcript | FANTOM3 | 9630027O15 | http://fantom3.gsc.riken.jp/db/annotate/main.cgi?masterid=9630027O15 | -1.1655200 | -0.3224832	NOCODE4.0	chr5	49124586	49128741	-	TTGTTGCTAACGTTCCATATACTTGTAAGGTCATCTATTTTTTGCCGTAAAATGTGGTCATGTTACATTGTGATTTTAGGCAATAAATTCTAGGACTTTTAATTATTTGGTCATATGCCTAGTAAAAAAAGAAATTTCTCTTGTGATATCATGTGCCCAGAGTTGTGTTTAAAAATATATTTGGGGAAGTCATATGGCTTAGCAGAAGGAATATTTTGGATTTTCAAGTCTGAAGTCCTAGTTAGTGTCCAGGTGTATACACATTTTGAAACCTTTGTGCACCTTAACATTTTTATATGCAAACAGAACAAATCAGCAAGGCTCTTAAAACAAATAGAGAAGATTTTAGTAAGCAGTCTGGACTGGAAAGGTCTTG
n271447:4715551	1.3e-06	0.000689	20.87	101.24	0.21	down	4715551	453	NONMMUT052226	2939	| AK142091 | mRNAlike lncRNA | Mus musculus | Mouse noncoding transcript | FANTOM3 | D230032B07 | http://fantom3.gsc.riken.jp/db/annotate/main.cgi?masterid=D230032B07 | 1.3973700 | -0.3374470	NOCODE4.0	chr5	49083873	49086812	-	CTGGGAGCTGTGATTTTGTTGTGTAATTAGCAAAGGAAAATGATGGTCTCTTTGCTGCCTGTGGTTTGCCAGTTTGGTTTTACAATCTGAATTTGAACCAGAGATATTTCTTTTTGTGTTATTTATTGTGCCTGGCATTGCCTTGCAAGAGAGTTGTGAGTCACTTTACTACCTCATTCACAATTCCTATCTGTTCTTATTTGCCCCACTGCCATTTCTGCAACCTAACTCCCAGGTTCCTAAACTGAATTTCTTTTTATTCACTAAGGCTCTGTCTGCAAACCAATAGAAAAAAAGACTAAGAAGTGACCAAAAACACCATTCTTGTAGTATATTCTTTAAATGTATATATCACTAATTTGCATTGCTATTTAACAGTCAACTCTCAAATCAGAAAAG…
n269640:4732474	0.0005247	0.0245	20.69	69.03	0.3	down	4732474	425	NONMMUT055906	2046	| AK086084 | mRNAlike lncRNA | Mus musculus | Mouse noncoding transcript | FANTOM3 | D930003I12 | http://fantom3.gsc.riken.jp/db/annotate/main.cgi?masterid=D930003I12 | -1.3374200 | -0.4387414	NOCODE4.0	chr6	21245996	21248033	+	GTGACTCTGTATCACCTAAAATTTGAAAATACATTACATGTGACATTGTTCTGTAAACAGTTGAAAGAATTATTTTCAGCACTAACAGAAATGAGAGATCATCATTTGCAGCTGAAATGAACATTAGATCTGTTTGGCTGTGGTCGTAGAAGTCAGCAGCAGGCCTAGGAATGAGACACTAATTAAAAAAAAATCAAGGCTGAACAATTAACATGGTCAAACACTAAGCCCCCTCACCTACAGTAATCCTCTTCTCTGAATGTTTTAAACTGATTTTTTTATTCATGGAAAGGATTCCTGTGTGCATTTTTATGAATTTAGAGTGCATTTTCATGATGCAATTTTAAATGATATTATTAAATTTTTTTAAAGCATTAATATTTCCAGAAACATAATTTA…
n283163:4505245	0.0008821	0.0337	20.64	66.27	0.31	down	4505245	413	NONMMUT044960	1545	| AK138264 | mRNAlike lncRNA | Mus musculus | Mouse noncoding transcript | FANTOM3 | A230046N17 | http://fantom3.gsc.riken.jp/db/annotate/main.cgi?masterid=A230046N17 | -1.5906100 | -0.2771657	NOCODE4.0	chr3	118487288	118488833	+	GCTCATGTGGATCAGCTAACGGCTGGCAGAAAAGGGAGTTGAATTTCCCCATGAAATAAAACAAATGTTGCATGCAGAAACATTATTTTTCTTATTTCTTGGAATCAACACCTGACAATAACGGACTTCAGAAAGGAAGGGTTTCTTTTGGCTTACAGTTCACAAAAGGATACAGTTCCCCATGGTAAGGAAAGCATGATGCTCCAAGTGGTCTCCGTGTCTTTACAGTCAGGAAGCATAGAATGAACAGGAAGTGGAGTCTGGCTATAAAACCTCAAGGCCTCCCCCAAAGTGACCCATTTCCTCCAGCAAGGCTCCACTAAGCCCTCCTAAAAATCTCACAACATTCTCACACCACAATCTGGGAAACATGTGGTCAAATATATAAGCCAATGGAGA…
n284941:5477319	0.0022365	0.0598	20.63	75.51	0.27	down	5477319	145	NONMMUT021919	3895	| AK137405 | mRNAlike lncRNA | Mus musculus | Mouse noncoding transcript | FANTOM3 | 9630047D11 | http://fantom3.gsc.riken.jp/db/annotate/main.cgi?masterid=9630047D11 | -1.2889000 | -0.4538985	NOCODE4.0	chr14	93723294	93727188	-	CACTATGAGCCTGATTGTGTTTGCAAGGTAAATTAACGAGAAGGAAGGTACTAGCGTGTATTAGCTGAATTATATTGCCTAAGTTCAGTGACTGGCCATATTTTAGCCATTGATCTTTTTGCTCCAGTAGCTAATATAGGATATA
n287133:5605599	9.33e-05	0.00866	20.61	86.1	0.24	down	5605599	301	NONMMUT055884	1588	| AK018644 | mRNAlike lncRNA | Mus musculus | Mouse noncoding transcript | FANTOM3 | 9130022E09 | http://fantom3.gsc.riken.jp/db/annotate/main.cgi?masterid=9130022E09 | -0.1823590 | -0.2779352	NOCODE4.0	chr6	18430491	18430709	-	CGCTGAGTTTCAATCGGCAAAATTAGTTCATTTCTCTCCTTTTGTACTTGTAATCCTGGGGAGAAATTATTTCTAAGATATTAGCTTTGCCATCCACACCTTAAACTCTCGAACCCCAAGTTAAGACTATTTTCCAACTGAAGGATGCTCTGACTTCTCCTTATGGTGGGGACTGTGTACCCCTCCTCGCCCTGGATCTCAACAGTTTTCTCTTGAGATGCCTTGTGTACCTGCCACCTTCTGTCTATAACAGGGAGGTGAAATCCCAGAGGAAAGCTGGGTTGCATTGGAAAGTACACTA
n286571:5290093	2.13e-05	0.00391	20.6	70.72	0.29	down	5290093	340	NONMMUT021913	5078	| AK079079 | mRNAlike lncRNA | Mus musculus | Mouse noncoding transcript | FANTOM3 | 9330159K08 | http://fantom3.gsc.riken.jp/db/annotate/main.cgi?masterid=9330159K08 | -0.6367810 | -0.3340497	NOCODE4.0	chr14	93649726	93654804	-	TTGAAAGTTGTCACTGCCCGCCCTGATCTGGAAACTGACATGTTATCAATCTCAGGCGTGGGTGACAAGCCTGCTGATCTCTTCCCAAGGCTCTTGTTTAATAATTAATTTTTCATTGCAGGCATGTTCAATAAATGGATTACAAAACTGAAGCCCGTTTAAGAGGTTTTAGAAATTCATTATTACTTTCAAAAGATGAATGTACAAGTTAACTATTCCGTGATGAATGAGTCATGCCAAAGACAGCCAGGTCCTCTGTGGTGTTAGCCTATATTTACACACAGAATGGAGTGGGTTAGAAAGTCAGGGTGATTTTGTACACAATGTCACCGAGTCTCTG
n285252:4673876	8.35e-05	0.00816	20.52	84.36	0.24	down	4673876	563	NONMMUT064760	3071	| AK035760 | mRNAlike lncRNA | Mus musculus | Mouse noncoding transcript | FANTOM3 | 9630002C22 | http://fantom3.gsc.riken.jp/db/annotate/main.cgi?masterid=9630002C22 | -1.1782500 | -0.3361218	NOCODE4.0	chr8	17500262	17503328	-	TTTTCTTGCCGAAATGACATGGCCCAAATAGCAAGCGATATTTCTTAATTTACATTATGATGAAATTGGATTTGTTTGAAGAGTATTAATTTCATTAGGTGTTTATTCCAAAAATCTAATGAAATGAATGGTATTCAAATCTATTCATTTTCTAAGAATGTTCTGCAGACTACATCTTCTTGGTGCATGTTTTCTACTTGTCATGTAGAATTCAAAACTTGTAAGGTAGATTCTGCTTAGAGTTGGCAACACTGAGATCTGGAGAAACATCCTTCTTTTTCTGAATCTCTAAGTACAGAAGACATGAGTAAATTTTAGTACCTAGTAAAACTCGGAGTCCTCACACAGCCAATGAATGCTGATGATTATCACTGAGAAGAATACAACTTGGAAACATCT…
n269639:4998661	4.5e-06	0.00148	20.33	68.6	0.3	down	4998661	588	NONMMUT007253	2176	| AK086086 | mRNAlike lncRNA | Mus musculus | Mouse noncoding transcript | FANTOM3 | D930003L14 | http://fantom3.gsc.riken.jp/db/annotate/main.cgi?masterid=D930003L14 | -1.5906100 | -0.2617426	NOCODE4.0	chr10	108545755	108547937	-	ATGCTGAGTTCCTATCTTGTGTTTATAATTAATTTTGGCTCTTAAGTGCGGTCTTAAAATGGCTTTTGGGTTGTTTTGCTCAGCTCTTATCTTTTTACCGTCCACCAGATAGCCATTAATTTCCCTAAGTGACAGAGACCAGAATTTTACTTGTGGAACACAAGAGTTAGTGCCTATTATGGTGCAAAATACATTAATAAGAAAATAGTGAATAGCTATTGAAATGAAACACATGATAGACTATAGACGTCTGCTTCAAAGGTCAATAGGTTTTTTTTTTTTTTTTTTTTTTTTTAGGGGCGATTAATACTAGCTCATTCAAAATAGTACATTTAAGTTTTATCAGTAAGAAACAATTAGGGAAGCATTCACAAACAAAATTTATTAATAAATGTCTTC…
ENSMUST00000127164:5270958	2.75e-05	0.00443	20.22	69.54	0.29	down	5270958	121	ENSMUST00000127164	784	cdna:known chromosome:GRCm38:7:44350762:44352057:1 gene:ENSMUSG00000038738 gene_biotype:protein_coding transcript_biotype:retained_intron	ensembl_cDNAncRNA	chr7	44350762	44352057	+	CCAGAGAATTCTCCCAGGACTTGCTTTCTAGCTTCTGTGTGCCTCGTCTCTGCCATGAAAGAGCTCAGAGGAGAAAGTAATTTCCTTTTGGAGTGTGGAGAACTCTGACTGATCCCTCTTC
n282379:5605334	0.0001893	0.0132	20.18	64.85	0.31	down	5605334	1931	NONMMUT069334	3522	| AK039616 | mRNAlike lncRNA | Mus musculus | Mouse noncoding transcript | FANTOM3 | A330073N09 | http://fantom3.gsc.riken.jp/db/annotate/main.cgi?masterid=A330073N09 | -1.0852700 | -0.3424630	NOCODE4.0	chr9	58599365	58607529	+	AGCTCCTGTGCCTAAGGTCCTTACCTGTGCCTGTATCTTGAAGTGTACTTACCTCTTTTTCTCCTCTAGCAGTGTTGGAGTTTCAGGTCTTCTTTTGAGGTCCTAGATCTCTTTGGAGTTTACTTTGTCCATGTGAGAGAGTTACAGATTTAATTTCATTCATCTACGTGTACATACACAGGTTTTCTAGTATCTTTACCAAAAATCAGGTGGCTCTAGCTGTGTGGCCTTATATCTAGGTTCTTTATTCCACTGACCATGTGTTTATGCCAGTACCATGGTTTGTCTCTGTAATGAAACGTGAAATCAGGTATAGTGATACCCCAATAGCATTGTTCTTTTTAAGGATTATTTTGCCTATCCTGGATCTCCTGTATTTTCATACGAATTTTAAGATTA…
n277319:4980019	5.21e-05	0.00625	20.13	67.87	0.3	down	4980019	123	NONMMUT011340	1185	| AK140188 | mRNAlike lncRNA | Mus musculus | Mouse noncoding transcript | FANTOM3 | B230333M21 | http://fantom3.gsc.riken.jp/db/annotate/main.cgi?masterid=B230333M21 | -0.2583070 | -0.3927345	NOCODE4.0	chr11	87242426	87243615	-	TGTGTCTCTCGTCAAGATGTGTCTGAATAGTACTTAGTGACATGCAGAAATGCTAATGACATAAAGTAGGACGGTAAAACTTTATGTATGCTATGATCCTGACTTACACTATATGGGCTGGGA
n278857:5286851	0.0004395	0.0218	19.45	72.07	0.27	down	5286851	340	NONMMUT062693	2910	| AK139401 | mRNAlike lncRNA | Mus musculus | Mouse noncoding transcript | FANTOM3 | A830048I23 | http://fantom3.gsc.riken.jp/db/annotate/main.cgi?masterid=A830048I23 | -1.3465900 | -0.3839311	NOCODE4.0	chr7	91519114	91522022	+	CTCTCAACAAACTAGGTGTAGGATTATAAATCTTCACAGTAGTATCAAGTTTGATAGATTCTACAAGCCACAGATAGCCAACAGAGAAAACTGAAAACTTTCATCCAAAATGCACAATAAAAACTAGGATATCCATTATCACTACTGATATTCAGTGTAGTAACAGAAAGCCTAATCACAATAAGTAGTGGAGCGAGAGAAACCAGGAGTCTCTAAATTGGAAAAGAAAATACTAAACGCCTTCCATTTGTAAATGATTGCTTTTATACAAGAAAAACCATTAAGATTCCAGCAAAATTGTGTTAAAAATCAATTCAGTAGATTTGCAGGATGTCAATGC
n274624:5362067	0.0006114	0.0266	19.39	74.84	0.26	down	5362067	469	NONMMUT009299	3931	| AK141009 | mRNAlike lncRNA | Mus musculus | Mouse noncoding transcript | FANTOM3 | C130099B15 | http://fantom3.gsc.riken.jp/db/annotate/main.cgi?masterid=C130099B15 | -1.1463600 | -0.3278941	NOCODE4.0	chr11	36559670	36563601	-	GCCCAGTCATATCATGCAGTTCTGAGTGTGTGTTTGTGAGACATAACTGTAAAAGAAACCCCCTTCATAGCCAGTCTTGGAAGAGTATATCACCTATACACATTCATGGTATATGATATTTAATATTTAATTTAATTTTTCTTAATTGCCCACTGTTTCTTTTGAGTTCAAACACAAAATAGAGCAGCCAAGAGTTTCTCCATTTGTTGTTAGATTGTGTTCCTTTCCATTCAAAAGAACTTCTGCTGTTGGCAGATAAACCTATTTCCTAAAAGAGCATTGAGCAAGCACCAAGCATCCTGTGCTGCGCCACCATCACAAATTTTTCTACTAAGTAATTGTGCCCCTGTGAGCTCATTGTTTACTTAATATTTCTACGTTTCCATCGGAAATAAAAGA…
n288079:5214395	1.1e-06	0.000631	19.34	66.08	0.29	down	5214395	72	NONMMUT052223	2454	| AK149080 | mRNAlike lncRNA | Mus musculus | Mouse noncoding transcript | FANTOM3 | 7120481I04 | http://fantom3.gsc.riken.jp/db/annotate/main.cgi?masterid=7120481I04 | -1.1835700 | -0.3793857	NOCODE4.0	chr5	49069009	49071460	-	TGTCCCTGAGTGCACTGTTGCAAACCATCACCAGCTTCACAGGTCAGTGGTCAGTGGTTGATGAAGTACATG
n277554:4439243	5.9e-06	0.00176	19.18	77.69	0.25	down	4439243	364	NONMMUT042291	4372	| AK045653 | mRNAlike lncRNA | Mus musculus | Mouse noncoding transcript | FANTOM3 | B230218L23 | http://fantom3.gsc.riken.jp/db/annotate/main.cgi?masterid=B230218L23 | -1.5906100 | -0.3805285	NOCODE4.0	chr3	25759491	25763865	-	ATGTGGGTGAACCAGTCTGCTAACCTACTTCTTTCCTGATAATTCTTTGCCATTCCTTATGCAAGCTCTGCTTTTGTCACCTATATAGTTGAATGTAAAATATATGTTCATATAGATAGGTATATCATATCACATGTCTATGTCACAGATTCTCTATCTACTGGCTCACATGGTGCTTTTTTTCCTTTTAGACATAGTGATTTTGAGTAAGGATAGAGGACATGGTGACAAAAATAATTGAAGAAGTGAAAAATAATGACTATTTAGAACATTTATTGAATGCTCATGCACCATTGGGTTTCCAAAGTTTTTCCAGTTTTACTAACCACAATATATAATTGAATTCATCATCCATCCCAGGGTT
n285976:4581024	0.0005452	0.0248	18.83	63.75	0.3	down	4581024	115	NONMMUT006789	2255	| AK034986 | mRNAlike lncRNA | Mus musculus | Mouse noncoding transcript | FANTOM3 | 9430070G17 | http://fantom3.gsc.riken.jp/db/annotate/main.cgi?masterid=9430070G17 | -1.2584500 | -0.2939129	NOCODE4.0	chr10	90929350	90931605	+	CAGCTAAGTGGTACCTTTGTTACAACTGATGGACTCACATTGACACTGTGAAAACTCTTGCTGCTGTACATCCCGTATATCTGGACAAACCGACCATGGCCTGCGTCTACCATTA
n286718:5562541	3.96e-05	0.0053	18.67	197.66	0.094	down	5562541	270	NONMMUT051225	2435	| AK033895 | mRNAlike lncRNA | Mus musculus | Mouse noncoding transcript | FANTOM3 | 9330111N19 | http://fantom3.gsc.riken.jp/db/annotate/main.cgi?masterid=9330111N19 | -1.1928900 | -0.4470206	NOCODE4.0	chr5	9481779	9484212	-	TGAGGTACACCCTACATCACAAGTAAATAGACATGGAAGCCTCTCTAGTACCACATCTTAGGAATCTACACTATTTTGTATGTCAGCGTCTGATCCTCAGAAGGCATCAGTATGAGAATATAAGTATTAGCAGCACATTTCACACTAACCAAGCAACTGGGTTTTATGAGGAAAATAGAAACATATCAGCCTCCCACTAAAAATGACCATGAGCCATGGGAAACACTGTTACCAAAAGACATCCAATGACACTTGGCTAGATGGGACTTA
n288319:5575059	4.12e-05	0.00536	18.31	63.43	0.29	down	5575059	159	NONMMUT046717	1240	| AK148598 | mRNAlike lncRNA | Mus musculus | Mouse noncoding transcript | FANTOM3 | 7120414J16 | http://fantom3.gsc.riken.jp/db/annotate/main.cgi?masterid=7120414J16 | -1.1750200 | -0.4430868	NOCODE4.0	chr4	36046590	36047829	-	TTGGGGTTCATAAATTCCAGGCACCTTTTAAAATTTGTTGCCTCTGTTATCATACACTGTTTGTCTTCCCCTGATATATATAGAGTTCCTAATTCTTCTTCTTTGACCACGGCAGCAGTGTCCAGTATATCTGTTTCTCTCAGTAGAAAGTCAGTCCTC
n279497:4721310	0.000146	0.0115	18.13	70.61	0.26	down	4721310	188	NONMMUT055729	360	| AK043131 | mRNAlike lncRNA | Mus musculus | Mouse noncoding transcript | FANTOM3 | A730058N11 | http://fantom3.gsc.riken.jp/db/annotate/main.cgi?masterid=A730058N11 | -0.9765650 | -0.2097395	NOCODE4.0	chr6	8660655	8661014	-	CCACACAGGCTGAGGTATTCTTACCTTTGGGCCTTCTTACTCAAGCTTCTCAGTGAGCTGTACGTGGTGGCTGGTTCCTTCATGTCATTTACTCTCAGTTGAAGTGCCATCTCTGCGAGAGGACATCACATTCACTGAAATAACGATCTCATCGTCTTGTCTCCTTGTTTAAATGATCTGCCCAGGCA
n289318:5545770	0.0002794	0.0168	18.05	73.79	0.24	down	5545770	1458	NONMMUT017496	2194	| AK134798 | mRNAlike lncRNA | Mus musculus | Mouse noncoding transcript | FANTOM3 | 6330566A22 | http://fantom3.gsc.riken.jp/db/annotate/main.cgi?masterid=6330566A22 | -0.8465100 | -0.2696276	NOCODE4.0	chr13	51423392	51425586	-	CCTGGGCTAAACGAGGCCATGTCTCAAGAGAACTAAACAGAAGGGTAGCCAGCAGAAGACAAGGAAGAGGCAGGTGTTAGAGAAAAGGAAAAGGGACATGCAGATGAAACACCCACAGACCCACATCCTTTCTTGACCCAGCCTGACTTACCACAACCGGACTTGGCTGGCCAGCCCTCCTGGCCACATTTATACCTTAGATCCTATGTAGCAGGTCCTGCAGGGACTTGTGGGACAGAGAAGGGAACATAAGGTGAATCTGTTCCTGTTTATAATCTAACTGGAGCCCCTCCTCCAACACACACATGAAGTGTGAGAGTGTTGGAGTGGGAGTCGGGGAGGCTTTCAGGGCTGGTGTGCTCACATTCAGTATGGACCAAGGATCAGGCTCAGGACTGA…
n271024:5349383	2.46e-05	0.0042	17.98	57.08	0.31	down	5349383	187	NONMMUT065452	2454	| AK084625 | mRNAlike lncRNA | Mus musculus | Mouse noncoding transcript | FANTOM3 | D330022K07 | http://fantom3.gsc.riken.jp/db/annotate/main.cgi?masterid=D330022K07 | -1.2638600 | -0.3609362	NOCODE4.0	chr8	45743180	45745634	+	CTAGTTGTAGATTGAGTCCCTCAGATGTAGATATTTAACAAATGTCAGCCTGTTGAAATTCAAACAGTGCTCAGACCTCTCATTACTACATTTCAGGTACTCTGTTTTAGAACTGAGATAATGTCGACCATGCATGTGGTTCTGGGCTGAGTATGTTTACGGGCGGTTTGGTTTGCTTCACACTCGA
n279583:4836826	0.0023078	0.0609	17.94	55.84	0.32	down	4836826	326	NONMMUT042303	3477	| AK043022 | mRNAlike lncRNA | Mus musculus | Mouse noncoding transcript | FANTOM3 | A730048L17 | http://fantom3.gsc.riken.jp/db/annotate/main.cgi?masterid=A730048L17 | -1.5906100 | -0.3784523	NOCODE4.0	chr3	26076704	26080180	-	GTCATGTCCGTTTTTGTGCTAGTATCATGATGGTTTTGTTGCTATGGCTGTGTATGGTAAGTTGAAGTCAGGTTTGGTGATAGTTCCAGCATTGGTTTTGCCTTTAGAACTGAGTGGCTACCCATGCACAGTGGGTTTTATTTTTGTGCTTCCATATAATCATTAAGATTGTTTTTACTACTTTTGTGAAGAATAATAATCAATTTGAAAGAAATTTCATAATCTATGAATATTTATCTATTTATAACTTTGAACTATTTTAAATCTACATTGTAGAAATGAGGACAGGTAAAGCAATAATAGACTACAGTTCACTCCAGTTAGGA
n285813:5170736	0.0001306	0.0108	17.84	56.54	0.32	down	5170736	179	NONMMUT010478	2219	| AK079164 | mRNAlike lncRNA | Mus musculus | Mouse noncoding transcript | FANTOM3 | 9430095G12 | http://fantom3.gsc.riken.jp/db/annotate/main.cgi?masterid=9430095G12 | 0.2073200 | -0.2559288	NOCODE4.0	chr11	70035064	70037265	+	CTCTAGATTCAGCTAGAGACCATGTCTCAAAAAGTGAGGTGGAGCTGGGTCTTGTGACGCACACATTCAATCCCAGCACTGGGGAGGCAGATGTCAGTGAATCTCTGTGAGTTCAAGGATAGCCTGGTCTACATAGTGAGTTCCAGAACAGTCAGACAGAGCTAGGTAGTGAAATCCTG
n274088:4990912	1e-06	0.000595	17.39	58.05	0.3	down	4990912	507	NONMMUT061423	1525	| AK048846 | mRNAlike lncRNA | Mus musculus | Mouse noncoding transcript | FANTOM3 | C230074P11 | http://fantom3.gsc.riken.jp/db/annotate/main.cgi?masterid=C230074P11 | -1.2245600 | -0.4266832	NOCODE4.0	chr7	59288631	59290156	-	GACAGCTCATGATCCTGAGTCATCAGTGATAAGCAAATTTATACTAAGGTAAAATTTTATTTCACACTCCAAGACAACATGACCAAAGATTAAAAGAGATACAGAATACGTTCTAGCACTGCTTGTCATCTTAGGTAAAATGGCAGTATCATTTTACAAAAGCATTCTTGCAGTGCTTCTTAAGGTTAAAAATGTTATTTACTTCACAACCACAATCCTCCAAAGTGCTTCTTCAGGAGAAATGAAAACACTTCAACACTAAGAATGAAAACTTTATTTGTAACAGCCCCACTGTCATGATAATTCTATTGCCAATAACAAAAGGATAATAATCAAAATGCATACATTAATCATAATCAATCTAAAACATTATTTTGCCATATTGTAGAGATAATACTA…
n289056:5018423	0.0002544	0.0159	17.37	64.74	0.27	down	5018423	63	NONMMUT062687	2405	| AK078252 | mRNAlike lncRNA | Mus musculus | Mouse noncoding transcript | FANTOM3 | 6430540O04 | http://fantom3.gsc.riken.jp/db/annotate/main.cgi?masterid=6430540O04 | -1.0269600 | -0.3675449	NOCODE4.0	chr7	91158599	91161003	+	CAGCAGTAAGGCACCGAGATGCATTGATGAAGCTACAGTAATTGAGGATCTTACCCAAGTGTA
n286490:5084286	2.5e-06	0.00105	17.12	78.04	0.22	down	5084286	217	NONMMUT022571	2895	| AK136895 | mRNAlike lncRNA | Mus musculus | Mouse noncoding transcript | FANTOM3 | 9330171C04 | http://fantom3.gsc.riken.jp/db/annotate/main.cgi?masterid=9330171C04 | 1.1186300 | -0.3531256	NOCODE4.0	chr14	124502833	124505722	-	GTTATCAAATCTATGACCCACTTTTTCATAAGAGTCTGTAATCTGATAGATATAATAATACAGATTGAAGATTTTTATCTAAAGTACTGTTTCTCCACTCACCCACACACATGTGCATCACCACTTATACACAATTGTTTGTATGAAGTGGTCAAAGAATGCAGAATTTGGGAAGTACGTAAAAATAATCATTGTGCCCATTCTTATGTATCAATGA
n281645:5246393	6.78e-05	0.0073	17.07	59.33	0.29	down	5246393	351	NONMMUT071121	802	| AK040381 | mRNAlike lncRNA | Mus musculus | Mouse noncoding transcript | FANTOM3 | A430089O21 | http://fantom3.gsc.riken.jp/db/annotate/main.cgi?masterid=A430089O21 | -1.2413000 | -0.2864708	NOCODE4.0	chr9	112146530	112147331	-	TTGAGTTCTGTGCTGGACTAACAGCTCAGAGAGCCAGACCTGTTTTCATCACTTTCTGTCTGACGTGTGTTATAAGGCCAGATGTAAACAGTGTTATTAAAACCACTCAGTATCAGGTCTTCAAGATGGCTCAGAGGATAAAGTTGCTTTACAACAAGACTCATGAGTTCAGTTCCATCCCCAAGACCCACATGGTAGAGAGAACCAAATCCTGTATGTTACTTTTTGACCTACACACAGAGGACTTGGTACACACACACACACACACACACACACACACACACACACACACTTAAAATATATTCAGTAGTTATTGTGTGCATATTCTAAGTACTAGGAAGGGTTGATCTC
n275990:4608318	5.3e-06	0.00166	16.81	58.95	0.29	down	4608318	353	NONMMUT035505	1960	| AK047635 | mRNAlike lncRNA | Mus musculus | Mouse noncoding transcript | FANTOM3 | C030003N18 | http://fantom3.gsc.riken.jp/db/annotate/main.cgi?masterid=C030003N18 | -1.1054700 | -0.3872749	NOCODE4.0	chr2	6563153	6565111	-	GTTGTCTGTTCTTCTGCTATGTATGGATTCTAGCTCATTTCTTACCGTATATTATGATGTCTTCTTAACAACTGGGCACTTTAAATAGATAATAGAGCAAATCTAGTTCCTAATCTTCCTCATTCACTCCCAGACTGACTTCCTGGTTGTTTATTTGCTTACAGCTTAGCAGAGTTAAAGCAGTAAGGTCTGTTGCTTTGCCATGGTGCCCTTCACATCATTTCCTCAAAGACATAGCCATGAGCTGAGTGGCAGGTTGTGTCTTGACTCCCCTCATTAGCTCATTGCCTGATATGTTAGGTTCCTACCTGATATATCTCTCTTGTCACCTCTCGCAGTGTTGTTAGCATTAA
n285976:4619646	0.0010328	0.0376	16.6	55.33	0.3	down	4619646	242	NONMMUT006789	2255	| AK034986 | mRNAlike lncRNA | Mus musculus | Mouse noncoding transcript | FANTOM3 | 9430070G17 | http://fantom3.gsc.riken.jp/db/annotate/main.cgi?masterid=9430070G17 | -1.2584500 | -0.2939129	NOCODE4.0	chr10	90929350	90931605	+	TTCCGTTGTCCCTAAATCAGTTGGAAGTTGCTTTTTCAAACATAGGACTGAGTTTTATAGAGCTCTAATTATATTACTTTGGCCATTGTGTGATTTGGGGTTTGTTGTGTGTAACTCCCATTTTGAAGATTTCAATGTTCGCTGCGCTAAGACGTAGTTCTGGCCAATGTGAAGATCTATTTAATTTTGCCTCTCTGGTCTTATCCGTACCCCCACCCCTGTATTTTGCCTGGAGTTTAATC
n286397:4339179	0.0002093	0.0141	16.38	77.38	0.21	down	4339179	236	NONMMUT009304	647	| AK020393 | mRNAlike lncRNA | Mus musculus | Mouse noncoding transcript | FANTOM3 | 9330187F13 | http://fantom3.gsc.riken.jp/db/annotate/main.cgi?masterid=9330187F13 | -1.1673800 | -0.3049763	NOCODE4.0	chr11	36671957	36672602	-	CTTGAACTCTTTGCTGCCTAGTACATTTGACTGACAACCACAGTGATAGACATTAGTCCGACTACATAATATAAATACATGCGTAAACCTTTAAGGTGTTTCTTTGCAATTCGGTGGACTTCACAATGAGAGGGAGCAGAAACAATCATTAGCACAATTAAATAAGAGGAGTGGTGCATAGTTGCCTCAGAAATGCTGCTTTTATGATCCTGTTTAAGTAGACAGGGTCGCCACTG
n284303:5476879	2.1e-05	0.0039	16.21	85.4	0.19	down	5476879	316	NONMMUT042296	3725	| AK037334 | mRNAlike lncRNA | Mus musculus | Mouse noncoding transcript | FANTOM3 | A130007K15 | http://fantom3.gsc.riken.jp/db/annotate/main.cgi?masterid=A130007K15 | -1.0489800 | -0.3850554	NOCODE4.0	chr3	25854087	25857809	-	GGTCCAATTTGTCTCACCCATAGTTTCATTGGAACATGGTCATACTCCCAGAGAACAGCTCCTTAAAGAAAATGAGTGCTTCCCCACCCCCTCACCAGAAGCCATCAACTATGAAGAGCTTTAGCAACTTTCTCCCATTGTTGAGAAACTGTTCAACAGCAGCTTCCTGTCTGGACTGTTCCTTGGGAGGAGGGAACTGTCACAGAAATATACAATGTCTCTCATTCTCAGTCATGAGTAGAGTACTCTGCACCACTGCAAGAGAAGCTTGCCTGCCAATAGCAGCCAGCTCTGGTAGCTGCAGCATTGGATTGGA
n285180:4578632	1.39e-05	0.00299	16.17	76.44	0.21	down	4578632	500	NONMMUT025347	2317	| AK035857 | mRNAlike lncRNA | Mus musculus | Mouse noncoding transcript | FANTOM3 | 9630011G23 | http://fantom3.gsc.riken.jp/db/annotate/main.cgi?masterid=9630011G23 | -1.1760300 | -0.3384225	NOCODE4.0	chr16	6589139	6591456	+	GTGCCAGGTCCTACAAGTACAAAACATTTTATTTTCTTTAAAGATGTATGCTTAACATTAAGTACTTATACCAAAGGGAATAAAGAGTCATTCATGAGTGAACATGGTGATCATGTGTATTCACGTTAGCCTGATTGACAGGGTCACTCATGTAGTAGTTGAATGGAAATTCAGAGTTCTAGAACAAAAGACAGTGAGTCACAAACCAAAGCCTTTACCCAGTATGTTAGTGGGACACAGAGGTAGTGGGTCACAAAAGAGAGAGGAGACCTAGGTTTAGGTTTCGGATGCTATCCCATGACATTCTTTGCTTTTGTTGGTGGAAGCTAAGTCCATATATATGAAAAGATTGTTCAAATAAACAAGAGCGTAAAGTCAGATTGAGGCAAATGATAGATG…
n273896:5516246	2.9e-06	0.00115	16.14	63.41	0.25	down	5516246	516	NONMMUT021910	4186	| AK049079 | mRNAlike lncRNA | Mus musculus | Mouse noncoding transcript | FANTOM3 | C230097E05 | http://fantom3.gsc.riken.jp/db/annotate/main.cgi?masterid=C230097E05 | -0.2112820 | -0.3507555	NOCODE4.0	chr14	93618845	93623029	-	ACCTGTCTGTGATTATACTGTCTTCAACTTTTCCTAATGAATATATTTTAGTGTGTCTGAACAAAGTTTCTATGTTCCAAGACAATGCACATTTTCAACTGTCCTCATGTATATATATGAATATATGCATTTATACATGAATATGTATTCATACATATATGCATTTATGCATATATATGCACACACATACACACACAAACACACACACACACACACACACATATATATATATACACATACACATACATATTTCAGGTAGCCACTGTTGTTAGTATCCTACAGAACAACTGATATGTCCTCTTTGATTTGGCTTGAATCTTTAGTTTTGAAATTGTTTTCATGTACTCATTTTCTTCAACATCACTAGCATTTTCATAGACCAGTACTTGTACTTGTTAT…
n282720:4885634	9.1e-06	0.00231	16.11	62.49	0.26	down	4885634	349	NONMMUT001319	3402	| AK039212 | mRNAlike lncRNA | Mus musculus | Mouse noncoding transcript | FANTOM3 | A230108F24 | http://fantom3.gsc.riken.jp/db/annotate/main.cgi?masterid=A230108F24 | -0.0516394 | -0.3661335	NOCODE4.0	chr1	66688935	66692337	+	CCTTGGGAGTGTTATCATCTGTTGCTTCTGCTTAACTTTTTATTTAAGTGATATGCTGCAATACATGGTTTACTTTTTATAATTTAATTACCCTTTTATTACTGAATGGCTCCTTGTTTACCTATCTCTTATTTAAAGAAATACTCTCAGGCATATTAGGAAGCATACAAATATGTAAACACTTTGAGACAGACCATCATGCTGTAACTATAAAAAGAGGTAATCTTTGTCAGAATCATTTTCCTAATATTACCTAAATTTCCCTGTTACAAATTATTTCTTTGTATTATAAATGACAACTAGTTTTTGAAGACTATTTAAATCAAGACTCTACTGTGCCCTGTTTGAA
n269444:5222858	0.0005432	0.0248	16.08	65.66	0.24	down	5222858	391	NONMMUT026642	2711	| AK086274 | mRNAlike lncRNA | Mus musculus | Mouse noncoding transcript | FANTOM3 | D930017N02 | http://fantom3.gsc.riken.jp/db/annotate/main.cgi?masterid=D930017N02 | -1.2009700 | -0.3591044	NOCODE4.0	chr16	41669070	41671782	+	ACAGTCTCTGTAGTTTCGTTTGGAAGAGCAGTTTCTTCAGACCTGAATGTGCAGCCAGCTCTTAGCTGTGGGCTTCCTTTGTCATCTCAAACCCATAATTACACCTGTGCTCCTCTACTTCTCCTGTGTCTTACATAGTTCTCTGTGATTTTAAACATCTGGTTTTTTTTGTTTGTTTGTTTTTGTTTTTATTCCTGTTTCCCTCCATAAACTCTTAACTCCTTCAGCATCCAGCTTGTCTCTTCTCCCTAGAATGTGGAACAGAGAAGAAAGTAGTAGCTCAATGCCTGCTGAACTGCATAGAACATAGTCCACATTAGCAGATAAAGTTGAGCTAGGACCACCAAACATGCCTATTATTTACTAGGATGAGACTCACTAGCAGGCTATT
n294500:4950452	0.0004337	0.0218	16.03	50.98	0.31	down	4950452	200	NONMMUT068541	1377	| AK013621 | mRNAlike lncRNA | Mus musculus | Mouse noncoding transcript | FANTOM3 | 2900036G11 | http://fantom3.gsc.riken.jp/db/annotate/main.cgi?masterid=2900036G11 | -1.1414000 | -0.1831660	NOCODE4.0	chr9	34488732	34490107	+	CTGGTGCCGATTGCTTCCTTTCTGCAATCCTAGCAGGTGGACTCTCCAGAAAGAACTTTGCTACCTCTGGGATCCTTGCCACTGAGAGTCATGGGGTGGGTCATGGTGGAGGGAGGACTAAGCACGCGCCTACTTAGCTAAAGGCATCAACAGTCACCTGTGGAATTAAGACTGAAAGAGCCAAGTCAACCCATTCCGTC
n294496:4972855	0.0001228	0.0104	15.74	64.17	0.25	down	4972855	305	NONMMUT062340	339	| AK019327 | mRNAlike lncRNA | Mus musculus | Mouse noncoding transcript | FANTOM3 | 2900037B21 | http://fantom3.gsc.riken.jp/db/annotate/main.cgi?masterid=2900037B21 | -1.0242300 | -0.2155952	NOCODE4.0	chr7	79512923	79513260	+	CCTCTTGGTAGGGTATAGTTGCCTCACAAGTTAGATGGAAGTTGAGGAACCATGGCCACTCTCCAGGGTAGGCCGGGGTTACAATGTCTGTCTACAATGTCTGTTACAACGTCTGTCGGAGGTTGTTTTGTAAAGGACTTCTGGAGAGTGTAGCTCCAGTCCCTTGAATTCTGGATGTCTCTGGAATCTAGTCTGATTGTTCCCACCTCACCTCACCTCACCTCACCTCACCTCACCTCACCTCACCCTATGGCTGCTCCAATCTTTGCTGCCTCAGACAGCCTAGGCTAGAGCCATGTCCCTTA
n276748:4444154	3e-07	0.000276	15.59	74.22	0.21	down	4444154	255	NONMMUT035519	2944	| AK046893 | mRNAlike lncRNA | Mus musculus | Mouse noncoding transcript | FANTOM3 | B930001F21 | http://fantom3.gsc.riken.jp/db/annotate/main.cgi?masterid=B930001F21 | -1.2054500 | -0.3612001	NOCODE4.0	chr2	6835870	6868403	-	CTTCAGGGGAGGGACATATTTTTATTCCCTAGGTATGGATTATATCATCACAAAGAGCTAGGTAGTTCTGATCACAATATTTGTTTTACAAAACTGCAGAGAGGAAGGCTTTGGAAAACACTAATGGTTTCCGGTTCGTTAGCACCTCTGAATTCTTGAGCCACCCTGTCTGTCTCCACCATTGCAGAAGTATCAAGTCATATAATAAAGCCACCATCAGTGCTGTGCTACCTGGGTAGTCGTGCAGAAAATGTA
n274861:5514253	0.0002812	0.0168	15.28	56.2	0.27	down	5514253	1037	NONMMUT051223	2934	| AK048573 | mRNAlike lncRNA | Mus musculus | Mouse noncoding transcript | FANTOM3 | C130078G20 | http://fantom3.gsc.riken.jp/db/annotate/main.cgi?masterid=C130078G20 | -1.4034000 | -0.4068630	NOCODE4.0	chr5	9475801	9478735	-	GCAACCATGTGTATGCTCGCAATGAATGTACATTGCCTAAAGTATTATTCTCAACCTATGGGTCATGACACCTTAGTCATGTTATAATTTATAACAGTAGCAAAAATACAGTTATGAAGTAGCAATGAAATAATGTAATGGTTGGGGGTCACTACAACATAAGGAATCGTATCAAAGGGTCACAGCATTAGGAAAGTGGAGAACCACTGCCTTAAAGAAACCTTAAAACATATTTCTGAAATGTTTAGGAGTGAGGCTTATTGCAGTTTACAACTTATCTTAAAATATATGAAGACACTGATAAAAATTTCAAGATGAGCAGATATGTAACAAAGCAATCAATAAAATTTAGGTGGTATGTTAATGATTTGTCTCATATAAGTGTCTCACATTTTCTCC…
n267366:5075378	2.41e-05	0.00416	14.61	45.06	0.32	down	5075378	578	NONMMUT055621	1370	| AK088178 | mRNAlike lncRNA | Mus musculus | Mouse noncoding transcript | FANTOM3 | E430005J01 | http://fantom3.gsc.riken.jp/db/annotate/main.cgi?masterid=E430005J01 | -0.8140010 | -0.3622644	NOCODE4.0	chr6	5776224	5777594	+	GGGTCCCATTTGCAGGGATTCCTTAAAACTGCTTAGGGCCCAGAAGACAAGGACTTCTGATCCTCAGTACAACACGGCAACATAGCCAACACTTTAGTGACAGGGCTTTCTTCTTCAGTGTGGAGAGGGTCTTAAATACCTTCTTAAATACCTTCTGAGAGCATATACTGGCATCAGGACATACACAATGGAGTTATTTACCATAGTGGGTCACATAGAGACACACAGAGACATACATACACACAGAGACACACACACAGACATGAAGGTAGATGGATGACTAGCTATGAAGAGGAAGAAAATCATCAGGAGGAGGAGGAGGGGAATAAGGGGGTAATGGAGGTAAATCTAATCAAATTCAATATATACATGAATGTCACAATGAGAATATATTCAATA…
n275066:4851889	8.5e-06	0.00219	14.56	96.26	0.15	down	4851889	232	NONMMUT000396	3106	| AK048426 | mRNAlike lncRNA | Mus musculus | Mouse noncoding transcript | FANTOM3 | C130060B02 | http://fantom3.gsc.riken.jp/db/annotate/main.cgi?masterid=C130060B02 | -1.5906100 | -0.3587941	NOCODE4.0	chr1	25345977	25349082	-	TTTCCTAGGTCCCAGAGTGTAAATCTTATGAGTTTACGTATGAATAGCAGTGAAGGTTACATCATTCTAGGAAAAGAAGAAATATCCCAGTACCACTGACTAGGTGCCATAATTTTTGGTGTTAGGTCACTGTTCCTTTAATACACTGCTCATCCCAGTGAACGTTCTAAGTTCGCCATTTCCGAAAGTTCTTTGGTTAATGCCACAGGCAGTGCCATGTAGATAGGAAACA
n267371:5350887	3.17e-05	0.00469	14.49	53.16	0.27	down	5350887	162	NONMMUT027815	1385	| AK153921 | mRNAlike lncRNA | Mus musculus | Mouse noncoding transcript | FANTOM3 | E430005G23 | http://fantom3.gsc.riken.jp/db/annotate/main.cgi?masterid=E430005G23 | -1.0845000 | -0.2560900	NOCODE4.0	chr16	94413796	94415180	+	CTTTAGGCCGCAGAATTACACTTTTATAGCTTCGTCCATGCCTGTACAGCAGAGATCAAGTTCCCAGCACCCATAACCATTGGTAACTCCATTCCCGGGAATGTCAACATCTTCTTCTGACAACCACTGGCACTAGGTCCACGTGTCGGCAAAACGCACATA
n277530:5597902	0.0001008	0.00909	14.48	68.75	0.21	down	5597902	325	NONMMUT047800	1545	| AK045680 | mRNAlike lncRNA | Mus musculus | Mouse noncoding transcript | FANTOM3 | B230302D15 | http://fantom3.gsc.riken.jp/db/annotate/main.cgi?masterid=B230302D15 | -1.1207200 | -0.4039871	NOCODE4.0	chr4	77792984	77794531	-	TGCTCCAGCTACAGACCTAAAACTCTAATGGGAACTGGGTTTGTTATTGCTCCTGGGATGAAATCATTGCTAACTGAAGGGAACATATTCTAGCACATGTAGTCTTGAAGTTGGGAATGGGTGTACAATGTGATATGCTTATTTACAAGTCTAGGGAAGATTTTTATGTCATCCTAGATGGAAATCGGAATAGGCTAGTCTTTCTGTTTCATCCGACCTTACTGAGAAAGTAGCTCATTGTAGTTTCACAATGGCCCTTGCTTCCTACTTAGGTAAACCACTTCCTGAACCTACCTCTTGCTGGGCTGTACACTCTTGATGAATT
n276850:5317532	0.0008601	0.0333	14.45	46.45	0.31	down	5317532	448	NONMMUT020147	879	| AK046744 | mRNAlike lncRNA | Mus musculus | Mouse noncoding transcript | FANTOM3 | B530045P06 | http://fantom3.gsc.riken.jp/db/annotate/main.cgi?masterid=B530045P06 | -1.2516300 | -0.3387534	NOCODE4.0	chr14	28327707	28328586	+	CTGTGTATTCTAGAGCTTGCCCTTCATGGCTCATTATTTAATACCTTGAGTTTCAGCATTTTGATCTAGAAATGAGAAACTGGTCTTTCCCTCTCCTTCGATCTGAAGTTCTTATGAGGCTCCAATGAAATAACTGTGTGTTGTTTTCTGACACTCTAGTGCATAGGAGGGCAGTGCCAGGATGTCTGGAAGCACCAGTAAAAGGATCTTAGGATCTTACTGCCTATCTCCTATGCTGTGTTGAAACTGAGCACTCATCTACCTGTTATCCCTGCTCCACAGTGACATGTCTTGCCAAAGTGACAAATGGAAACCATCTTCCTATATATCTCCGTGTTAAAAAAATGGGTCATAGCTAATTCTCACAAGGATGAGGAAGCAGTCTAGGCAATAAAAATT…
n288429:5136902	1.5e-06	0.000732	14.39	65.12	0.22	down	5136902	331	NONMMUT051362	1553	| AK135512 | mRNAlike lncRNA | Mus musculus | Mouse noncoding transcript | FANTOM3 | 6820440K04 | http://fantom3.gsc.riken.jp/db/annotate/main.cgi?masterid=6820440K04 | -1.0323100 | -0.3563947	NOCODE4.0	chr5	19952637	19954183	+	CCTGTGGCTCGTTCAACCTACTTTCTTATACTATCCAGGACCAAGGTCAATCATTGATAAAGAAAATGCCCCCTTAGGTCTGGTTTAACCACAAACAATCTAATGGGGGAATTTCCTCAGCCAGTCATCTCTCTTCTCAATTGACTCTAGCTGTGTCAAGTTGATAAAACAAAAAGAAAAATGACCTCTTGTCAACGTGGCAAACACATTGCTGCCAAGCTATGTAAGCTTTTATTTTGTTCATCCCAAGATTTCACAATAATATTAAGTTACTATCACAATATAAAACTTCCCAACCGCTAAAGGTCTCAGTCTTCAAAGGTTCAGGGTG
n283228:4588703	9.9e-06	0.00246	14.32	47.28	0.3	down	4588703	354	NONMMUT064763	2901	| AK038533 | mRNAlike lncRNA | Mus musculus | Mouse noncoding transcript | FANTOM3 | A230027N07 | http://fantom3.gsc.riken.jp/db/annotate/main.cgi?masterid=A230027N07 | -1.3163000 | -0.3656156	NOCODE4.0	chr8	17521076	17523977	-	TGGCAACAACTATTCTGTTTCAAGGCTAAAGTGGTAGAGTTTCAATTTTATGAGATATGGCCCCAAAATCTACATCAATCTAAGCATCTGAAGATGAATTCTTTGTAAGTATAAATCAGTAATCATGTGTGGATACAGTATTAGTTATAAGAATAGTTCTAACACCATTCTTTCACAATTCTCTGAATTATGCAAAGTGATCCTTACATTCTACAGTTTACTAAGAGACAGATACTCATTGCCCATAAGTCAAGTGAAGGTTACTGTCAAATTCACAATTTCAAATTGGGCATTAGATTTGTCTTAAGTGACTAATGGACTCAGACAGTCTGGGAGAAATGTGTCTTTGAAACA
n278812:4455813	5.4e-06	0.00168	14.3	47.52	0.3	down	4455813	252	NONMMUT009866	1449	| AK043978 | mRNAlike lncRNA | Mus musculus | Mouse noncoding transcript | FANTOM3 | A830062G14 | http://fantom3.gsc.riken.jp/db/annotate/main.cgi?masterid=A830062G14 | -1.3007200 | -0.2608234	NOCODE4.0	chr11	57305919	57307458	+	CCCTTGCCTCATCGCATATTTTAGAGGAAATGTTTTCAGTTTGTTTTCCCATTTAATATAATGTTGGCTTTATTGCTTTGAGGAATGTTCTGTCTGTTCCTAATTTCTCTAGGACTTTTTATCATGGCTTGGGAGTTGTAATCTTGTTAACCTTTATGACAGAGAGTGGAATCTTCAGTTGATTTATTCTGTTTATTATTCATCCATGCCCCACCCCCATCACCATCTGCCTAATCGTTGTTTCTTGCTGTC
ENSMUST00000170155:5326750	2.91e-05	0.00445	14.17	55.13	0.26	down	5326750	225	ENSMUST00000170155	4000	cdna:known chromosome:GRCm38:14:55510475:55517430:1 gene:ENSMUSG00000022212 gene_biotype:protein_coding transcript_biotype:retained_intron	ensembl_cDNAncRNA	chr14	55510475	55517430	+	CGCTTGGACATCTCCGGCATCAGTACCACAGACTCTGCTCCCATGCGCTCAGCTCCTTGTCCTGGCCCTCCTCCCATCCAAAGCTGTCTTCATTTGGAAAGAGTTCCAGCCCTGTGACCCGGCATCTGTCCATTTACTTCTCCCAGCCCCAGGGACCATCTGACTCTCTCTCTCTCTCTTTCTCTCCCTCTCCTTAGTAAGGAGCTGGGAGCTATCAAGCCTAGA
n277325:5098267	8e-07	0.000507	14.06	46.88	0.3	down	5098267	931	n277325	2977	| AK046001 | mRNAlike lncRNA | Mus musculus | Mouse noncoding transcript | FANTOM3 | B230332M13 | http://fantom3.gsc.riken.jp/db/annotate/main.cgi?masterid=B230332M13 | 1.3387400 | -0.3094493	NOCODE3.0	chr2	66348363	66440814	-	CCTTGAAATGTTGAAGTCACCCTGAGTTACCAAAGACCTAAAAATATATTGTGTGAATTTCTCATGGAAGGAAGTTTTACAACACAAGAGGTTTTTATTTCTATGCCATATTATAAATAATAAATAACTTCCTAAGTAATCGTTTCCACATGGAATACAGTTATGCAATATACATGGGTATTTTGTGTTATTGTTGTTTTGTTGCTTGTTTTTAGGGGAAAATGATTTCTTTTGGCTTATAGTTCACATATATAGGATTGTTGGGGGCATATTGCAATTCAACCATTTCAGCACATATATGTATGTATGTACGTATATGTATATATGCATATATATCATAACCATATTATGTCTACAAAGACTCTGTTTCTAAGATTGATACAGTTTCATACTGGCTTG…
n276558:5201884	0.0033087	0.0759	13.98	49.69	0.28	down	5201884	456	NONMMUT042294	3616	| AK047109 | mRNAlike lncRNA | Mus musculus | Mouse noncoding transcript | FANTOM3 | B930022D10 | http://fantom3.gsc.riken.jp/db/annotate/main.cgi?masterid=B930022D10 | -1.2531400 | -0.3421886	NOCODE4.0	chr3	25821669	25825283	-	CAGTCGGTTGCGATAGTGTATTATCTTGAAGATTGGGGGATGAATTTTTTACCCCTTTAGTCTCCGAAATTAATTGGTATAATAGCCATGATTTGCCTGCTTCCTCTCTCTTGTATGCTGCCTAGTTACAGAAAGTTTTAGCCTCAGCGTGATAAACAAAAATGGTAGTATTTACTACCATTCACAATCAGACCCCAAACCCAGAGTTTTGGGCTGCTGAGATGCCCCATAGGTGCCTAGATTAAAGAGCTCTTCACCCTCTGGCGTTTCATCTCTCTTTTTAGAATTCTCTAATTAGAGTTGCCTTACTTACTCAAGCAACCAAGTCAGAAACCTGAGTTTAAGCTTGAAGAACAATGGACAGAACAGTATCACTTAACTCTATCTTTAGAGTTAAGT…
n269298:5399090	7.35e-05	0.00768	13.8	51.15	0.27	down	5399090	512	NONMMUT027445	2458	| AK142843 | mRNAlike lncRNA | Mus musculus | Mouse noncoding transcript | FANTOM3 | D930027I24 | http://fantom3.gsc.riken.jp/db/annotate/main.cgi?masterid=D930027I24 | -1.5906100 | -0.3784932	NOCODE4.0	chr16	81225872	81228330	+	TGTCCAAAAGTAGGATAGCTGCATCATGGAGGATATTGATTGTCCTTATTTGAAGAAACTGCACAGTAATTTTCACAGTGTATATACCATTTAATTCTTTTCAAACAATGAATACATACCCACACAACCCCTACATCCTTGCCAACATCTGCTGTCATTTGTTTTATTAAACTTGATCATTCCTAGTGGGTAGTTTGAAACTTCTAAGTAGTTTTGATTTGCATTTTTTTTCTGTCAGATAAGGACACTGAACATTTCTTTAAAGTGTTTTCCAGATATTTGTGTTTAGTTTCTCATTACTACTTTAGAAATTAACATAAATTTATTGGTTTATAAAACATGCATTTATTTTTGCACTTCCTGGAGGTCAATTATCTTGATGGTTTAAAATCAGCATGT…
n282349:5363475	8.04e-05	0.00799	13.67	43.15	0.32	down	5363475	275	NONMMUT052267	4186	| AK039654 | mRNAlike lncRNA | Mus musculus | Mouse noncoding transcript | FANTOM3 | A330078N10 | http://fantom3.gsc.riken.jp/db/annotate/main.cgi?masterid=A330078N10 | -1.0367400 | -0.3109132	NOCODE4.0	chr5	51875418	51879602	-	TGGGTACTCTTCCAGCTTCTTAAGTTCAGTTTATCTCTCTGGAGCTTCAGCACCATTTTGCATCCCATGCTTTAGACTTTTTTTTTTAATGATTTCCTAAGTTTAAATAGGTGACACCAGTTTTCCCAGGCACCCACGGTTAATACCTGTATTCAAACAAATATTATTTACTTGGTCATTTCTAGGACTTTTGTTATTTTTATATAAATGTTAGTCATTCGTTGGAAAAAACATTAGAGGAATATGTAATTGCCAAAAATGGGACGCATCACCTG
n276860:4552979	0.0013269	0.0438	13.46	41.64	0.32	down	4552979	438	NONMMUT032144	3046	| AK046738 | mRNAlike lncRNA | Mus musculus | Mouse noncoding transcript | FANTOM3 | B530033N09 | http://fantom3.gsc.riken.jp/db/annotate/main.cgi?masterid=B530033N09 | -1.0415000 | -0.3790611	NOCODE4.0	chr18	40539974	40543018	+	TTATGGACTCACATGAATGCATGTCTACATCTCATCAATTTCCAGCAGCTCAGAGATTCAACAGGAGTCTGCAGTCTGTGAATAGCAAACATACATAAACTGCTTTGACTGATAACTTAGTAACTGTTTTATCTTGCTTTGTAACATTGTAGATCTTAGCCTGCTGTATTTCTTTCTTATATATTTAATTTTTGAGAGAAACATAGTAAAAAAGGAAACTACTGAGGTCCCAGGAAAATTGCACAGCATTTTGGCAATCGTTGGTCTATTCAAAATGCTAATTACTACCATCCATCCTCACTGCCAATGGAAACAAACTATTTTCTTTGGAATCACTGAAGGATACAGAAAGAAATAATTTTTTATTGACTACTTTCATATTTTGTTTCATTCTTATAG…
ENSMUST00000159444:5012908	0.011408	0.157	13.34	45.7	0.29	down	5012908	321	ENSMUST00000159444	837	cdna:known chromosome:GRCm38:9:112182980:112185936:-1 gene:ENSMUSG00000032503 gene_biotype:protein_coding transcript_biotype:retained_intron	ensembl_cDNAncRNA	chr9	112182980	112185936	-	TGACGGCAATGCATGGCCACTACTAATTTGACATTATAATGATGTTTTGCGGGAGAAAACAGGAATTGAAGAACGAGCATTTTCTTGCTTCCTCCTGTTTATGAGACATTCTGCATAGTTTAGAAGTTTGGGGCTGGGGACATAACTTAGCAAGTTAACGGCTTGCTACACAAGCAGTTTGGCCTATGTTTAAGCCCTGGAACCCACTCAAAAAATGAACATGGTGCATATACTTGTAATCTCAGCACCAGGGAAATAAAGACAGACAGATTGACTCCTGGGATTCAAGGGCCAGTTGGCTCAAGGCCTAACCAGTGAGTC
n265517:4528863	0.0005278	0.0245	13.31	43.07	0.31	down	4528863	448	NONMMUT027165	914	| AK157148 | mRNAlike lncRNA | Mus musculus | Mouse noncoding transcript | FANTOM3 | F830204P09 | http://fantom3.gsc.riken.jp/db/annotate/main.cgi?masterid=F830204P09 | -1.0555300 | -0.3750385	NOCODE4.0	chr16	67467158	67468072	-	CAAATATGTGCGATGGGAGCTTCCCAAAGATCACCAAGCCCAATATTCTATCATTTGAATCAGGAGGCAAGCAGACATTCTACACTCCAGTGGGTTGGACAGATCTGGCATGAGACAGAAGACTGTTAATTGTCTAAATTGTTACGTACTCTAATGACCATAGAATGTTAACCAATCCATTATTTCTTGTAGATACTGCTCACTTAAAACTCTTCATATTAAACCTGCTGCTCTTTCCTTATCATCAGAAAATTTGGACAGCCTAACTTTTGGGCTATTGATTTTCTGTATTTTCCGTGGATTAATAGGGACTGCTTGGAGATGTAGGTTTGCACTTGTATCTTCATGCAGTCTTTGTTGTATTTTAAAAAGTTGTTGCTTATGTGACTTGATGGTTAT…
n280508:4868527	3e-07	0.000276	13.07	128.95	0.1	down	4868527	385	NONMMUT027272	3025	| AK041773 | mRNAlike lncRNA | Mus musculus | Mouse noncoding transcript | FANTOM3 | A630036G19 | http://fantom3.gsc.riken.jp/db/annotate/main.cgi?masterid=A630036G19 | -1.2558600 | -0.3588335	NOCODE4.0	chr16	75031906	75034931	-	ACTCCATGGCATGTAATTTGGTTGCTGGACATAAATACATTTTGGAGAGCAGATCTGTAACTGAACGTTTGACTTTAAAGCCACTGTCTGTCACTTCGTTCTTGTCATTACTCTTCATAGGAAATATTCTTGGAGAAAACTCACAGGTTTTGGCAGCTGGGAGCTTAATGTGAAATGCCTTCCAGGCATAAAATACAAGCACCAGAACTACAGCTGAAGCATTTTACGGTTTTATTTTTGTGTTTAGGTAGAAATGAAGAGGACATAAAAATGAGAAGTAAAATAAATTCTGCTCTCATAATTTGATGTGTCTTTCAAAGTCCATGTTTGAAAGGAAATCATTACCGACCTCTCACAATGCTGTCAGCCCAGCAAGTAAAATTTC
n282951:4315277	7.9e-06	0.00214	13.04	75.39	0.17	down	4315277	826	NONMMUT052212	1283	| AK138340 | mRNAlike lncRNA | Mus musculus | Mouse noncoding transcript | FANTOM3 | A230073I20 | http://fantom3.gsc.riken.jp/db/annotate/main.cgi?masterid=A230073I20 | -1.1070000 | -0.3062255	NOCODE4.0	chr5	48803911	48803999	-	TCGAGGTGTCTCATCCACATATATCTTGCTTTTTAATGAATGGTTTACATAAGTAAGTTGCATGGTTAGCATAGAAGACTTTATAGAAAGAGATCCCATGGGGAAAAAAGTTATCTTTTTCAGAAAAGAAGAAATTACATAGGACCAGAAAAATACAAAGATGAAAGCACACCCGGAGGGTGAGAAAGGGATGATGGGGTTGAAAAGGAAAGTCGTTGCATGGGACAATTCTGAAGATCCATCTATGAATACATTGTTTACAGCAAACTTAAGAGTCATGAGAAAGTCTTTCAAAGACTTCACTGGTCTACTTTATGTGCCCTAGGAAGAGAATTTGATGACCTTTTGCCCACAGTCCCAGTATCATGGAAAGAAGGAAAGTCAGTTGTAACTGTACAT…
n289113:4641256	0.0021664	0.0585	12.79	46.52	0.28	down	4641256	296	NONMMUT042298	1124	| AK078227 | mRNAlike lncRNA | Mus musculus | Mouse noncoding transcript | FANTOM3 | 6430525M05 | http://fantom3.gsc.riken.jp/db/annotate/main.cgi?masterid=6430525M05 | -0.9887080 | -0.2609913	NOCODE4.0	chr3	25897519	25898643	-	TGGGTGTGGCATTACCTTAAATACCTTTACCTAGTGAGCCATTCTACTCACCTGCACTTACTCCTTACAGTCCAAACTGAAACCTAGCCAGTCATCAGAGAAATCAAATATATGCTAAGCAGGGTATCCAAAGAATTTCTCATGAGGATCTCAATGGTAGAGAACAATTATGACAAAAAATAATTATATTCTGAAAACACTTTGTCATGCCTGGAGGGTTTTTAAAAAGGAAAAGTTCCAACCTATACTTAGCATGTTCTCCCATCAGCTCTGTCCTGCTGACGTCAAACCTAGTC
n289294:5176015	0.0055573	0.103	12.73	44.25	0.29	down	5176015	458	NONMMUT026644	2164	| AK134819 | mRNAlike lncRNA | Mus musculus | Mouse noncoding transcript | FANTOM3 | 6330576O09 | http://fantom3.gsc.riken.jp/db/annotate/main.cgi?masterid=6330576O09 | -1.2236600 | -0.4048505	NOCODE4.0	chr16	41746482	41748646	+	TCAGCCTGATAAATGTGGGGACTCCTAGATGATTATTGAGGGAGGGATCTTTGTGACCTGGATATACTATGGTTGACCACTTGAAATGGAAACTAAAGGAAGTAAAATCGCAGATAAGGGGAGACTGCTGTACAGATGGCTTTACTAAAAGAATGCCAACGTCGTCGTTAAATCTAGGGAATCTAATTTTGCAGTCTGTGGGATTTAGAACAGAAGGAGAAGGAAGCGTCATATGGTCACACTCACTACTGGCTTCTTGGAAAACTGCTACCCGGTGATGCTAGTGAAATGGCCCCCCAAATATGGACTAGCCGTGGAATGTGAAATACTAATTTTAGCTTTTCAGAGATCGTTTGAAGCTCCCCCGCCTCTCTTCTACTACAATCAAAATCCAGACTG…
n274214:4959048	0.0005732	0.0257	12.68	49.52	0.26	down	4959048	113	NONMMUT022489	947	| AK082532 | mRNAlike lncRNA | Mus musculus | Mouse noncoding transcript | FANTOM3 | C230059K22 | http://fantom3.gsc.riken.jp/db/annotate/main.cgi?masterid=C230059K22 | -1.1852800 | -0.2810464	NOCODE4.0	chr14	121598467	121599413	-	AGAGCTGCCCGTCAGCCAGGCGACACCGGATCACTGTGGATTTCTCCCTCCTCACAGTCCCACCTCTGCCAGAGGAAACTTTGCATGTTGCACCCGTGTTCTTCCCGCAAGAA
n266269:4828384	1.58e-05	0.00323	12.65	42.46	0.3	down	4828384	164	NONMMUT037291	2264	| AK089653 | mRNAlike lncRNA | Mus musculus | Mouse noncoding transcript | FANTOM3 | F830007D12 | http://fantom3.gsc.riken.jp/db/annotate/main.cgi?masterid=F830007D12 | -1.5906100 | -0.3753893	NOCODE4.0	chr2	52672509	52674744	+	CTCAAAGGTCAGAGGGCCAGCTGCATGTTTAATAATGAGAATGGTTTTAGTTCTTGGACCTGGTATATGTTTTGCTGCCTTTGTGTATCTATGCGCACTGGGAAACTGGTCTCAAAACAGGGCTGTTGAGGAAGAGAGGTTACCTGGTCCTACACGGCTTTGTC
n284303:4936240	9.02e-05	0.00853	12.55	57.2	0.22	down	4936240	77	NONMMUT042296	3725	| AK037334 | mRNAlike lncRNA | Mus musculus | Mouse noncoding transcript | FANTOM3 | A130007K15 | http://fantom3.gsc.riken.jp/db/annotate/main.cgi?masterid=A130007K15 | -1.0489800 | -0.3850554	NOCODE4.0	chr3	25854087	25857809	-	CAGCTCTGAATTATCCCGGCCCATGGATATGACAGTTAATAGATGGTAGATATTGGCACTTTGCTTAGTAGATTATC
n288249:5540344	0.0002396	0.0154	12.39	40.93	0.3	down	5540344	205	NONMMUT062686	2305	| AK148730 | mRNAlike lncRNA | Mus musculus | Mouse noncoding transcript | FANTOM3 | 7120440I19 | http://fantom3.gsc.riken.jp/db/annotate/main.cgi?masterid=7120440I19 | -0.5079600 | -0.3873372	NOCODE4.0	chr7	91139963	91142270	+	CTATCTCCTTGCTTCATAGGTTTTCCTTTTGTTTTAGTCACCTATGTAATAAACCAGAAGGACTACAGAATTGGCTGTTTCCATCTTTGGGCTGACACCCAGGCATCCTGGAAGTGCAATACATAATAAGAAAGAGATTTTGTGGTTAAGTATAGGTTTTTCTCTTCTATAATATGTTGACATATCACTATAATTCCCACCGGCA
n273589:4521230	7.76e-05	0.00792	12.29	40.12	0.31	down	4521230	333	NONMMUT022270	4424	| AK049627 | mRNAlike lncRNA | Mus musculus | Mouse noncoding transcript | FANTOM3 | C530008M03 | http://fantom3.gsc.riken.jp/db/annotate/main.cgi?masterid=C530008M03 | -0.9700340 | -0.3116759	NOCODE4.0	chr14	108879590	108884014	-	AAGCTGATTTGTCTTACTCAACAGAAAACTGCCATTTGTGAAAGGGGGAAAACATATATATATATATAATAGACAGAGTATTGCTATTCAAGCATTACATTAATTGTATACAGAAAATTGTGAGAACCAGAACTGTTTGTTTTGTAATTTCCTTCTAAAGTATTACTGGGTTTTTTTGTTTGTTTGTTTCGTTTTTAATAACCTGACACTTGCAATATTCGGTAATGGTCATGCTCTTCCTTCTTGAGCTCAAAGGCTTTACTTTTCTGTCCACTGCCATCATCAGGTTATTTATTTTAATTTTCCTTTATCCTTCATCACGTGCTCTCCATA
n277197:4763964	8.3e-06	0.00215	12.26	50.77	0.24	down	4763964	290	NONMMUT054957	584	| AK046204 | mRNAlike lncRNA | Mus musculus | Mouse noncoding transcript | FANTOM3 | B230352H08 | http://fantom3.gsc.riken.jp/db/annotate/main.cgi?masterid=B230352H08 | -0.5285720 | -0.2183791	NOCODE4.0	chr5	137962511	137963095	-	CCGAGATTATCCTGCGCTTTGAAGAGGTGTCTGTGTGTGGACACATTCATGATTACGGAGAGATAGCTTTGAAATTGATGTAAGATCTACAAGTCAGGGATATGGCCCAGGATCCTGGGTCTCTGTTGCTGCTCGTTTCGCCGCTTCATGGCCAGGCTTTGAAGAGAAGCATCTAGAATGCTTTCTGGGCCAGGCAGAGGAAGGTGGGAGCAATGAGTTTAGGTTTGCACTGCCAAGTTCCTCCTTCCTCATGGGTCCTTTTCTCTGCCTCTCCTTAACTTCCTGTGATG
n273361:4505872	0.0012248	0.0417	12.23	51.05	0.24	down	4505872	140	NONMMUT009312	3075	| AK049941 | mRNAlike lncRNA | Mus musculus | Mouse noncoding transcript | FANTOM3 | C630013G10 | http://fantom3.gsc.riken.jp/db/annotate/main.cgi?masterid=C630013G10 | -1.5906100 | -0.3609475	NOCODE4.0	chr11	36834190	36837265	-	TACTCGGACAACCAAAGGACAAATGCTGTTACTTCATTGTGTTATTGCTATATTGTGTTTTTTTTTTTTTATGATTTTCTCTTCTAGCTTTGGAAAATAGGAGTCCCATATGTTTACCCAAGACTGTGCAGGGATATTTA
n274240:5194374	0.0062921	0.112	12.2	47.04	0.26	down	5194374	550	NONMMUT007262	1315	| AK082490 | mRNAlike lncRNA | Mus musculus | Mouse noncoding transcript | FANTOM3 | C230056G22 | http://fantom3.gsc.riken.jp/db/annotate/main.cgi?masterid=C230056G22 | -1.1275000 | -0.2692837	NOCODE4.0	chr10	108804280	108805593	-	GATATCTCGTCTCTTGCCTCTCATACATTTCTCTCTGCATCCCAGCTACCTCTCTCTCTTTCTTTTGGGCTAAACATTTCTTTCTGTAATTTGTTTTGATGACAGTTCATGAGCCTGGTCCCAGCCTCCTGCAGAAGATTATAAAATGCAGGTGACTCATTCTGAGATCTTCCAACGACAAAGAAGCATGTATCACTAAAAGCATTTGATGTTCCCCTTACATTAAAGTCATGGAACCTTAAATTATTCAGTTGGTTTGTTGTTTTGCACCTTGATTTTCTTCACAAAGTAAAAATTGTGTATATACTGACAATAAGTTTTTTCTAACAAATTTATTTTGCCTAAAAGTAGCATAAATGTAGGGCTTCTATTGTTTGCCTAACAGCAAGCAAGGGGAAA…
n275643:4875774	2.47e-05	0.0042	12.16	37.58	0.32	down	4875774	623	NONMMUT058599	1939	| AK081374 | mRNAlike lncRNA | Mus musculus | Mouse noncoding transcript | FANTOM3 | C130012C18 | http://fantom3.gsc.riken.jp/db/annotate/main.cgi?masterid=C130012C18 | -1.2573300 | -0.2944241	NOCODE4.0	chr6	118909514	118911452	-	GGCTGTTCCGATTGCTTTGGCTTTAAATACAGTTAAAAACCAAGAACATTGATGCCTCCAACTTTGCTGTTCTTTTTAATGCGTGGTTTGTCATTTGTGCAAATAATCAGAGTAAACATGGGCTTGAGATGGTTTCTGTTTGTTGTGAACGCGAGGAAACCCAATCACCGCAGAGGTGGGCTTCTGGGCCTGGCTATGGGGATTGATCTGATTGGATTAATGAGGTAGGGGAATCTGCTCACTACAGTGGTACCAGCCTCTGGCTAGGGATCCTGAGCTCCACAAAATGAGGAAAGAGAGCTGAGCTCACACATCCATCCATCTCTGCTTCTTTACTGTGGATAAAGTGTGAGCGACTGCTTCAAGCTCTTACAGCCTGGGCTTCTCCTCCATGGTGGA…
n274788:5126133	9.98e-05	0.00904	12.04	37.18	0.32	down	5126133	551	NONMMUT042295	3564	| AK140958 | mRNAlike lncRNA | Mus musculus | Mouse noncoding transcript | FANTOM3 | C130084B18 | http://fantom3.gsc.riken.jp/db/annotate/main.cgi?masterid=C130084B18 | -1.5906100 | -0.3941846	NOCODE4.0	chr3	25834297	25837861	-	GGATTGCCTTTGAATTGTTTACTGGCATAAGTGTCGCAGAAAGGCAGGAAACATTCAGTAAGATGAAAATACTTAGAATAGCAAATGTGAGCTAGATAGGCTAGAAATAAATATTGCTATATAAAATTGATTTATAATACAGTAAGTACAAGGTAAAGCAAAAATATTAATTACACACAAAGAGAATAGTATTTAATAAGTAGATAATTTATAAGTATCTAAATGAAACAAAATTTAGTTGTTAACATTAAATTTTGCTATTTAATCAATTAAGCATAAGAATATTTTACAGTACTAAACAGCAAAGCTCAATAGAAAACAAGAGGTAGAAAATTGAATTTGTCATCATATGAAGCAATGGAAAATAAGATATGTTATAGCCTAAAGAATGTTTAAATA…
n285838:5469602	0.0004167	0.0214	12.04	43.61	0.28	down	5469602	513	NONMMUT037585	2418	| AK035130 | mRNAlike lncRNA | Mus musculus | Mouse noncoding transcript | FANTOM3 | 9430092A21 | http://fantom3.gsc.riken.jp/db/annotate/main.cgi?masterid=9430092A21 | -1.0939900 | -0.4087703	NOCODE4.0	chr2	63165101	63167518	-	AGTTGTCGCTTCCTCCCATCTATTTTTTTTTTTTTTTGATGATTTATGGAATGTCTGTGACTCGATGTTTGTTAAATAATAAACAAAACAGAAAAATCAAAAGATCAAAAAACTAAATACATTGCAATTTTTTCATAATGTTAGGATATGGGAATTGCACTGTGTGGATTGTCATTTTTTTAGCTCAAAATTGTTTGCTTTTTTAATTAGCTAAAGTGGGGTTGAAAAAACAATAGCCACACCTGCAGCCAAGATGATTTTTAATTTTGCATCCTCTTTTGAAAATGCACCATAAAAGAGCAGCACATGAAATTCATGGGCTGAGATCTTCTACATTGCCTTATTCTTCACTTTTTAGTCCAGAGACATTAAGAGATATTATCCTACTTAAGGATTTAA…
n278440:4864257	0.0018401	0.0531	12.01	39.99	0.3	down	4864257	479	NONMMUT042286	1795	| AK044625 | mRNAlike lncRNA | Mus musculus | Mouse noncoding transcript | FANTOM3 | A930028B18 | http://fantom3.gsc.riken.jp/db/annotate/main.cgi?masterid=A930028B18 | -1.2733600 | -0.3525161	NOCODE4.0	chr3	25687338	25689132	-	AGGAGGGTACTGTTCAGCACATCTCTCCACTCCTTGCATATCCCCCATCATATGCCGAAGCCGAGGAAATGAAGCACACTTGTAACATCACAGGGTATAAGTAGCAACAGGTGGGTGATAGTTTGGAGAAGAGAAAGTAATATTGCATGGGAAGAATCCCAACCAACAACAGACCCATGTCTAGAACATGTATCTCATGGCTTCCTGAAGTTCAAAAAGCACCTATGAACTTAACACGGGGGTGTCCATCAGCAAACTGCATGGTATATGCCACTGCTTAAGCATAAGTCTCTAAAATGTTTTATGTTATGGGATTTGGTGGTGAAGAGAAAACAAGAATTGTAGGATTCCTGCCAATAAGAAATGTGTAGGAGATAATGACTATCAAGAAATCATCAA…
n276531:4923821	0.0089391	0.137	11.97	40.74	0.29	down	4923821	255	NONMMUT015183	2150	| AK140550 | mRNAlike lncRNA | Mus musculus | Mouse noncoding transcript | FANTOM3 | B930025K22 | http://fantom3.gsc.riken.jp/db/annotate/main.cgi?masterid=B930025K22 | -0.9482890 | -0.2935646	NOCODE4.0	chr12	89701102	89703252	+	CACAGATCCGGGGAGGAATGTTCCTGTCAGAAAAGATTGCTGAAACAAAAGATTGCTGAGGTTGGAAAGCACTTGGTGAGTTGATGAATTGGGCACAGAGCCAGATGGCTGTCTGCAAGCGAGGTTTGTCCAGAGTGGGAAGAGGATGCTACAGTTTTAGCTGTACACACTATCTCTGGCAGAATGGGCTTTATTTTGAAGTTCAAGCTGACAGAATAAAGAACACCACATCTCCTCCGTTGTTCTCATGTCTCA
ENSMUST00000147593:4390377	0.0003391	0.0188	11.96	39.11	0.31	down	4390377	215	ENSMUST00000147593	717	cdna:known chromosome:GRCm38:10:108627286:108636964:-1 gene:ENSMUSG00000035864 gene_biotype:protein_coding transcript_biotype:retained_intron	ensembl_cDNAncRNA	chr10	108627286	108636964	-	TCTTTGCTTGCTATACTGTCAGGGGGCTTCTTCCATTGCTTCCATGTTGCTTGCTGACTGGGGAGGGGAAAGATTCATGCACAAGTGAAATGAAAAGACATGTGTGCATTAGCAGCCAATGAGAATGTGTCAGACAAATAGACACCCAGCATCTTAGTGCTTGCTTCAGACAGCTTGGAGATCTAACTCTATGGCCAGTTTCGTTTGGACTTTGG
n294286:4801136	4.6e-05	0.00574	11.88	48.16	0.25	down	4801136	663	NONMMUT023281	1175	| AK132081 | mRNAlike lncRNA | Mus musculus | Mouse noncoding transcript | FANTOM3 | 3010086F10 | http://fantom3.gsc.riken.jp/db/annotate/main.cgi?masterid=3010086F10 | -1.1023600 | -0.3828348	NOCODE4.0	chr15	39517871	39519046	+	AATTTTCTTACCTCGAGTCTGTGTGTAGAGTTGCATGCTCCTGTCTATGTGATATAACTCCCTTTTAGTTTTGTTTTATCTATACGTGTGGAATCATTAATAAACTATGGGAATATATTCTAGTAGTGTAATGCATATAAATGATTCTGTTTGATGGACTAGAATCATCTTTTTATTACCCGAAAGTTATTTCATTAGGAATTATGTAAACTTTATTACTAAAAATGAGAGCTATTACAGATGCCATCATATTCCTTTGCTAACTTCCCATATATAATTAACACTGGTTTTTTTGTATATATCTTCACAACCTGATTCCTACTTTTGTGTTTCTCAAGATGAGACTAATTTGATGTGCATTGACCTGCTCTGTTGTTTAAAGATAACTAGTCTACTCCT…
n279490:4891969	0.0002798	0.0168	11.88	40.24	0.3	down	4891969	403	NONMMUT067907	1569	| AK043139 | mRNAlike lncRNA | Mus musculus | Mouse noncoding transcript | FANTOM3 | A730059C20 | http://fantom3.gsc.riken.jp/db/annotate/main.cgi?masterid=A730059C20 | 0.4636000 | -0.3264872	NOCODE4.0	chr9	4506517	4508082	-	CTCTGGACGAGTCCCACTTGGGCCAAGTATTGGAGAAGAAGTGGTAGTTTCACCTATGATCTTAGGTGTGTCAGTACTCCTGGGAGACCCGCTGTCTCTGTGTGGGATTAGTGTGTGGAGTGCTATGGCACAGGTTCAGTTTCAGGTTACTGATAAAAATCTGAAGGCTCGTGTCCTGTCTGCTCAGCACTTCCTATCACATATTACTATTTAATACACATTTTTTTACCCTGTGTGATTATGATCTGAAAAGTTTACTCAAGTAAGCCATTGTTCTTAAAAAGAATGTAAGATTTCTTTCTGAGAGCTTCTTGTTGTGACCTTCTGTCAATTAATCAATACATTCTTTTATTTATTTTAGTTAACTTCTTTTTCTTCCTTAGCATTGACCTATAGCCA…
n280004:4713772	1e-07	0.000125	11.81	61.31	0.19	down	4713772	293	NONMMUT013986	1534	| AK042512 | mRNAlike lncRNA | Mus musculus | Mouse noncoding transcript | FANTOM3 | A630098F08 | http://fantom3.gsc.riken.jp/db/annotate/main.cgi?masterid=A630098F08 | -1.1419500 | -0.4137439	NOCODE4.0	chr12	38141442	38142975	+	TTCCTTGGACCGGACTGCACTAGTCTTAACTACTTAGTAGGAAGTAGGCTCAGTTCTTTATTTCCCTTGATGGTTTTTTTTTTTTTTTTGATGCTAATATTTTCTTCTTCAATTTATTTTATCTTACTTTACTTCCGTTCTTAAAGAAATACTGAGTTGTTCTCCAGTGGTTTCATTTCTGAATGACATCAACATTATACTTCCATTTGCGTCCATTGCTATAAGTTGGTAATACATGTTTTTCATAATCATCTGATGATCTTAAGGGAGTGCCAGGTTTCGAGGAAATTCTC
n283087:5442476	0.0004329	0.0218	11.78	44.91	0.26	down	5442476	152	NONMMUT052218	1308	| AK138288 | mRNAlike lncRNA | Mus musculus | Mouse noncoding transcript | FANTOM3 | A230057C05 | http://fantom3.gsc.riken.jp/db/annotate/main.cgi?masterid=A230057C05 | -1.0296000 | -0.4029890	NOCODE4.0	chr5	48978278	48979585	-	ACACTTGTCAATGCCCTCAGAACTAAGAGCAGGCTATTCACCATGTTCTGTGGTGACCTAAAATCTCTTCACTGAAACACTGCCACTTTCCTAGAACTCTATAGGGATTTTTTTCCCTTCATTTAAAAGGCCCAGTAATTGAAGATTTCAGA
ENSMUST00000172945:4820073	0.0016906	0.0508	11.76	37.38	0.31	down	4820073	146	ENSMUST00000172945	866	cdna:known chromosome:GRCm38:17:34631404:34632397:1 gene:ENSMUSG00000015476 gene_biotype:protein_coding transcript_biotype:retained_intron	ensembl_cDNAncRNA	chr17	34631404	34632397	+	GCCTGGAAATGCTAACGAGGATGGAAACAAGACCGGAAGGGCAGGCAGACCCAAAAGCTGTACCTTGTAAGACAGTGTGGGAACTTCCACGAATATAGAAGTTAATGATACCATGAAGGGAGGCCTAGGCCGATTTTACTGTCAGA
n288339:4474905	1.08e-05	0.00256	11.64	37.86	0.31	down	4474905	355	NONMMUT064537	2047	| AK078610 | mRNAlike lncRNA | Mus musculus | Mouse noncoding transcript | FANTOM3 | 7120408P05 | http://fantom3.gsc.riken.jp/db/annotate/main.cgi?masterid=7120408P05 | -1.0907600 | -0.3693230	NOCODE4.0	chr8	9581363	9583409	-	GAGCACTGCTTGTTAGTGTCCCACATCTACCGAAGAAGGTAATTGTTTTTCAGGATGGATAAGCCCTGGCCTCACACAGGCCTAATGAAAAAGTGCTAAGCAGCAAAGCACAGGGTTTCTGAAACAAGGGTTTCAGGCTTTCAAGTAGGTGCTAAGATGTGTAGAGATTGAGGAGAATAGGGAGGAAGTCGAAGGCAATTCACGGGTGAGATAGATAACAGCTTTTGCAGTGCAGGCTTTGGGAATAACACTGTTCCCCAAATCTCTATATCCTAAGCCCCAGAATTTGTGACTATGTTATTTCAAGGGAGAAAAAAAAACTTAAAGAATACTGGTGTATGATCTTAAGGACTTC
n272261:4730997	2.55e-05	0.00426	11.61	41.01	0.28	down	4730997	293	NONMMUT060535	775	| AK051279 | mRNAlike lncRNA | Mus musculus | Mouse noncoding transcript | FANTOM3 | D130028K10 | http://fantom3.gsc.riken.jp/db/annotate/main.cgi?masterid=D130028K10 | -1.3743900 | -0.2451743	NOCODE4.0	chr7	29953291	29954065	-	TGCAGCAGCCGTGATGTGACTATAATTTGCTCGTTATCCTTTATGTGCCTTTACGAACGTGGGTGCACATGTGATGGCTGAGATAATGAATGAATGCATTAATGAAAAACTCTGTGGGTGGAAGTTAGGCGGGTAGGATTGTGTGGAGATGTGTGAAGACCGCGTTTGAACGAGTGCTACCTTTAGCCGTTTATAATAATTGAAAATATTTTTATATGAAGCATCAGTATCTCCAGGACTTGACTATTTTCCTGTATTGACAAACTGTCTTGTGTACATGACAGGCGAAATTC
n275796:4499423	0.000375	0.0199	11.61	37.57	0.31	down	4499423	169	NONMMUT026600	2929	| AK140733 | mRNAlike lncRNA | Mus musculus | Mouse noncoding transcript | FANTOM3 | C030036F02 | http://fantom3.gsc.riken.jp/db/annotate/main.cgi?masterid=C030036F02 | -1.0776700 | -0.3315599	NOCODE4.0	chr16	40011655	40014584	+	CATGGTGAGGTACCCATATACAATGGTGATATAACATGAAAGGGAAGCAGAAGCATAAAGATTCCATGAAAAAAGTATAGCTGGTTTTCCACATCAAATTCAATTGAGAATTCCCCTTCAAGCCAAAATTTCACATGTGTTGTCTTCTATTACTGTGTCTCGCCCTTCA
ENSMUST00000139557:5499818	0.0001513	0.0116	11.51	41.62	0.28	down	5499818	946	ENSMUST00000139557	3982	cdna:known chromosome:GRCm38:6:18431940:18514799:-1 gene:ENSMUSG00000000416 gene_biotype:protein_coding transcript_biotype:retained_intron	ensembl_cDNAncRNA	chr6	18431940	18514799	-	GAATGTCCCTTTCTCGCCCTGAATATTTATAAATCTCAGTTACAAGCTTAGTTTAGTTGGAATGGCATGTACCTCTTTGGAGAAGGTATTGTCTTCCAACACTTGAGCCCAGATGGTTTCTACACCACATGGGACATTAAAGTTCCCATTGCATGAGTGCATTGTGAGGTTGCTCAGTCTGGGAGTCCCACAAAGGACTAGATGTTGTCGTGGCTGTATATAGTTATGAAAGAATTGCTTTTTCATTATCATGGCTAAAGTTGATTCATGATTAGGGTCAGAGCTCTGTTGGCACTCTGGAGCAATCTGTGCTACTCTCGTCAGACATTAGGGATTGGCAGATCCTACTGGCTCTAAAGAGCAGAAATTTAAACACGAAAGGGAAATATCAGTAGGGTC…
n286490:4523788	0.0014553	0.0466	11.45	47.34	0.24	down	4523788	489	NONMMUT022571	2895	| AK136895 | mRNAlike lncRNA | Mus musculus | Mouse noncoding transcript | FANTOM3 | 9330171C04 | http://fantom3.gsc.riken.jp/db/annotate/main.cgi?masterid=9330171C04 | 1.1186300 | -0.3531256	NOCODE4.0	chr14	124502833	124505722	-	TGTCTACAATGTGCTTTACCAAGTCTTAGTCATCTGAGTGTAGATGTTACATGCTTTCTATCAGATGAAGCTTTGTATATATTCTGCCATTGTTCTGTTTCTTAATTAATGGCTTTTAATGACATGTTTATATTTACATGCTGCTTATCACTGGGCAGCATACACAGTTATGTTATTGGCCTAAATTCTTAAATTAGCTGTGTCTGTCGGCTTTTGTGACTATGACAAAATAACTGAGGCTGACAAAATAACATAATTTGAAGAAGACAGGATTAATTTGGCTCACTGTTTTAAAAGTTTTGGCTCATGTTCTTTTGACTCTGCTGTTCCTGGATTTTTGTGAAGCAGAATATTATGTATATGTGTAAGAACAGAGAAGCCCACCTTATGGTGGCTAGG…
n286718:4880926	5.85e-05	0.00668	11.34	68.84	0.16	down	4880926	732	NONMMUT051225	2435	| AK033895 | mRNAlike lncRNA | Mus musculus | Mouse noncoding transcript | FANTOM3 | 9330111N19 | http://fantom3.gsc.riken.jp/db/annotate/main.cgi?masterid=9330111N19 | -1.1928900 | -0.4470206	NOCODE4.0	chr5	9481779	9484212	-	TCGGAATGAGCGTCTGCTTGGGACAGTGGCTCTGCAAGCTGATGAGAGAGAAAATAAACTCAGTCCCCTGATGGAATGTGACAGTCTGAGGATGGCAATATCAGATGGGCTGTTCAGAGGTACAGCTGATGCCTCTCACAGTCAAGCTGATCATGGATCTTAAAGCACGACAATCAGGTTGTGTCTAAATCATGAGACAACTGTAGTTTGGAAGGCTGGGGCTTTTATACTCTCTGTATTTTATGCCCTGTCAGTACACTAAAAATATAGTAACAGGCAGCTCTTGTCATTTTTTTCATCCTTGCTACAAAGTCTTGTTTTTAATTAGAATTTCACCACCTACCATATGATCCCTAGAAATAATTTTTATGAACATTCAACATATGTATGGAAAACAGG…
n286729:5307019	8.3e-06	0.00215	11.33	40.2	0.28	down	5307019	326	NONMMUT000408	3627	| AK033882 | mRNAlike lncRNA | Mus musculus | Mouse noncoding transcript | FANTOM3 | 9330109C12 | http://fantom3.gsc.riken.jp/db/annotate/main.cgi?masterid=9330109C12 | -1.1376400 | -0.4250423	NOCODE4.0	chr1	25797280	25800905	-	GGACAATGTTGCTCTACCAGCAAGAGACCCAGTGATGTGTGCGTCCTATCTTATAGATCTGTCCACAGATCAGAAGAACCATCTATTAGAGCCACACAATCTTGAGAAATTATGACCAATTATTATTTTAATCCATATAATCCTAATGTATTTTGTAAGCGTCTGTTAGCATTTTTTTTTAATTTTGGTATTATTTCTATAAGTTCTAAAATGAAATTTCAAGGTGCTGGAGAGATGGCTCAGAAGTTAAGAATGCTTGCAGCTCTTACAAAGTACCTGGCTGCCTTGTAGTTTCCAGTACCAGAACTCTAGCTCATGGGATCTCA
n270809:5050575	0.0003159	0.018	11.31	36.16	0.31	down	5050575	238	NONMMUT057235	3460	| AK084882 | mRNAlike lncRNA | Mus musculus | Mouse noncoding transcript | FANTOM3 | D430005F18 | http://fantom3.gsc.riken.jp/db/annotate/main.cgi?masterid=D430005F18 | -1.2184100 | -0.3406110	NOCODE4.0	chr6	63660808	63664266	+	CCAGAGGAGCCTGCATTAACACATCAGTATCACCCAAGTCATTATAGATGAGTGTCCAGGTTCATGTATCTGTGGCCATGTTTGTAGAGGCCAGAGCTGGATGCAACATGTTTTCCTCTATCTTTTTTTTCTGTTACTGTCTAGTACTGCTCTGGGTTAGGCTCTCTCCTTGAATCAGAAGTTCACTTTTTTTCCACTAGAGTGGCTGACTGGGAGGCTCCCAGGAACTACTTGATTC
n288079:4417605	7.97e-05	0.00797	11.17	43.84	0.25	down	4417605	165	NONMMUT052223	2454	| AK149080 | mRNAlike lncRNA | Mus musculus | Mouse noncoding transcript | FANTOM3 | 7120481I04 | http://fantom3.gsc.riken.jp/db/annotate/main.cgi?masterid=7120481I04 | -1.1835700 | -0.3793857	NOCODE4.0	chr5	49069009	49071460	-	CCATTGAAATGGAGATGAATAGTTCTCTAGTTAGATATTAGAGTCTCAGAGAGCTTTCATCAGTGAAGCTGCAATCCAGTTACATTTGCATTTCAAGGAGCATCCTACAGTATAGTTTAAAAGCCTGGGACTGTGAGCTGAATTTTCTGTCAAACCGAGAGCACC
n281597:5157655	1.5e-06	0.000732	11.09	40.56	0.27	down	5157655	607	NONMMUT061431	3197	| AK040434 | mRNAlike lncRNA | Mus musculus | Mouse noncoding transcript | FANTOM3 | A430095B04 | http://fantom3.gsc.riken.jp/db/annotate/main.cgi?masterid=A430095B04 | -0.4752730 | -0.4435635	NOCODE4.0	chr7	59318630	59321823	+	TCTCTGCCCTAATTCACTTTGTGTTACATTTGCATGGAAGGGCCCTTTTTCTCAATCTTTTACTGCCAACCTGTTTTTTTGTTTTTGTTTTCCTGGTTACTTCTGCTCTTTTAATTTATTGCTCGTATATGTAAATGATCACTGACAAATGTTTGCTTTATATAGTTTGGTCCTTGTGTGTCTCTTTTTTTTCTTTTTTTTCTTTTTTTAATCTTTTACTGTTTGGCTTGCGATTTCCTCCAATACAGCCATTAATACTCATCTCTTTTTTGGGGGACGGAGGGTAATGTCACATTTTGGCTCGTTGTTTGCTTTTGTGTGTGTTCTTCAGTATTCTTTGTAGAAACCATAGGGCATTATATACATTCTTCCTAATATAAAAACAATTTTCATTGAAGT…
n276378:4722919	1.5e-06	0.000732	11.08	48.14	0.23	down	4722919	193	NONMMUT031135	1311	| AK047329 | mRNAlike lncRNA | Mus musculus | Mouse noncoding transcript | FANTOM3 | B930049N02 | http://fantom3.gsc.riken.jp/db/annotate/main.cgi?masterid=B930049N02 | -1.2001900 | -0.3137507	NOCODE4.0	chr17	91006829	91008134	-	TGGAGCCCACCAACTGATAAAGCTGGCTGATCTACAGGTCCCTGGATCTGTGTGATTCCACAGCTTACACTAGGCCAGGCTTTTGGGGGTTCTTCGGAATCTGAGCTCACTTCCTCATGCATGTGTAACAAGCCCTGTACTGACCAAGCCTGTTTTATTCAGTCTTACCGACACTGTTTAGCCCATCATTTTA
n283057:4713980	8e-06	0.00214	11	45.53	0.24	down	4713980	425	NONMMUT061412	1013	| AK038761 | mRNAlike lncRNA | Mus musculus | Mouse noncoding transcript | FANTOM3 | A230060K18 | http://fantom3.gsc.riken.jp/db/annotate/main.cgi?masterid=A230060K18 | -1.0356000 | -0.4373493	NOCODE4.0	chr7	59262922	59263934	-	TGCTCCTGAGCACAGTGTAGCTCAAATCCTAACACTACAAAGAAAATAAAAGTATCAACATACTAACAAAGGTAAATTCACTGTAACATCCAACCTCTCACTAGAAATTTTTAAAGACAAAAATCTTTTCAATGATTACTATATCCAAAGTTATCTTTTAAATGTAATATAAAAACTTTCCAAGGTAGGCATAACATAAGGCCACTTGTGACCACTAAACTACAGTATACACTTAAAGGAAACTTACACATAGCAGAATGATACAAACAGAGGAGCTCAAGGAAAATGAATTTTGTAATTCTATATATGAAAAATTAAGAAAGAAGCAACTGTGTCTACATAAGTTAATGAAAGAAAAACAGAACAATGAAAGAAACAACAAAATATAAATGTTTTTAG…
n414537:5011130	0.0002286	0.015	10.79	43	0.25	down	5011130	284	NONMMUT073494	4369	| NR_028380 | lncRNA | Mus musculus | | RefGeneNoncode | NR_028380 | | -0.8902620 | -0.3115972	NOCODE4.0	chrX	103569504	103623754	-	TTATTAGTCTGATACCAGCCATCTGATGTCATGTTGGCAACTAGAGAAGCTTTATATAAGAACAGGAGCTCTGTAAGAAAATATTGTAGGAATTAGGCTTTATAAGACAATCGTGGCCCTTGGCAGTCTTGGTTAAGTCTCTTAGGATGGTTAGGGTAGAACTTAGGTGTGAAAAGTCTTGACTTTCAATTATTCTACATTGAATTCCCAGAACACCTGAGTCAAGCTTTATTGTGTTTATTACCCTTGGTCTTGCCTCCTCATTCTTGTGTGGACTCCTTAAC
n288254:4505195	6.44e-05	0.00705	10.76	59.17	0.18	down	4505195	271	NONMMUT007265	2405	| AK148720 | mRNAlike lncRNA | Mus musculus | Mouse noncoding transcript | FANTOM3 | 7120439A19 | http://fantom3.gsc.riken.jp/db/annotate/main.cgi?masterid=7120439A19 | -1.3007000 | -0.3619162	NOCODE4.0	chr10	108894439	108896843	-	CAAGGCTTAGTGCTCAACTGGGTTGGAAATCCTGAACTGAAAATCTTGCATAGATTCATACCCACAAGAAGGTCACTTAGTTCGAGAAGCAACAAGTTCATTGCACCGAGAGACTGGAAAAGATGTCAAAGCACAGGTACTTGCGCATCTGAATGCAACAGAGAAGATAACAGAGGGATCAGACCAGTGCCCATGACAAGGTCAGACCTAGCCCAAGCACTATGAAGACAGAATATACATGCTCTGTGCCCATGTGTCCTTCAAAGCTTCA
n273269:5426662	8.83e-05	0.00846	10.75	51.09	0.21	down	5426662	776	NONMMUT055918	1421	| AK049962 | mRNAlike lncRNA | Mus musculus | Mouse noncoding transcript | FANTOM3 | C630033P10 | http://fantom3.gsc.riken.jp/db/annotate/main.cgi?masterid=C630033P10 | -1.2261900 | -0.3013899	NOCODE4.0	chr6	21388510	21389930	+	GCGACCAGACCCAGAGACATAAATGCTACATACCCTCTCTCATTTGTGGATCCTAGCTCAAGATATTGGGATTTGAGTATGCCATGTGAAGTCACCACAGTAGCTAGAAAAAGAACCACAAACGTAGAAAAGGATCATGAAAGGATGGGGCAGAGGAGCTCTCATGCATGGTAGGGGAATGAGAGGAGTTTTGAGCTTAAGATTTAGGTTGTTTAAATTTTATGTGTATGTTTGCATGTTTGGTGAATGTATGTGCTTATGTTATCAGAAGAGAACAGAGGATCGCCTGAGCTAAGTGAACATGGCTGTGAGCCACCCAATATGGGGGCTAGGAAGGGAATCTGGTCTTTTTGTTGCACAAGAAGAAATCTGAACTGCTGAGCCAGATCCCCAGTCCGG…
n283042:4734866	1.09e-05	0.00257	10.74	36.87	0.29	down	4734866	144	NONMMUT022564	3372	| AK038778 | mRNAlike lncRNA | Mus musculus | Mouse noncoding transcript | FANTOM3 | A230062C22 | http://fantom3.gsc.riken.jp/db/annotate/main.cgi?masterid=A230062C22 | -1.3441800 | -0.3685867	NOCODE4.0	chr14	124105768	124109139	-	CAGCTTTTAGAGAGTACTGGAACTACAAACACAGACCCACATGTTTGCGTGGCGAGCATTTTAATTGCTGGGCCAATTTCTTATACCCATATCTGGAAATTTATAAAATTCAGAAATTGTAAGTGTTGCTTATACCAATCCAGA
n285181:4619487	2.89e-05	0.00445	10.66	51.7	0.21	down	4619487	2346	NONMMUT002424	2927	| AK035855 | mRNAlike lncRNA | Mus musculus | Mouse noncoding transcript | FANTOM3 | 9630011E01 | http://fantom3.gsc.riken.jp/db/annotate/main.cgi?masterid=9630011E01 | -1.5906100 | -0.3474730	NOCODE4.0	chr1	124029972	124032899	-	TCCGAACTGAGGTTGAGATCCAATTGCATGGGGCCATTGTCCCTGGAGAGGGCTGTGCTCACAGCTGCCATGAAAAAGAGGGTGAGAACACACCCATGTGGTCTGAATTAAGACACATAAGACTTCCTTCCTTCCTTCCTTCCTTCATTCCTTCATGAAAAACTTCCCTGGCAGCCAGTACTCTGCTTGTTCTTCTCAACCATCTCCAGATCTGAAATTCCACTTTGCTTTCCTTTGTTCCTTTAATTTAATAAGCAGAGGGTCTTAACATTTTACATCCAACTTGTAATTATTTATCTCCACAAGATAAAATGATGTCATGCATATGTGTGTTTATATCCACATGGTGTGTGAAGGTGAGAGGTTGACCTTGGACATCTCCTCAATCATTTCTCCATC…
n276748:5214714	1.93e-05	0.00364	10.65	48.2	0.22	down	5214714	381	NONMMUT035519	2944	| AK046893 | mRNAlike lncRNA | Mus musculus | Mouse noncoding transcript | FANTOM3 | B930001F21 | http://fantom3.gsc.riken.jp/db/annotate/main.cgi?masterid=B930001F21 | -1.2054500 | -0.3612001	NOCODE4.0	chr2	6835870	6868403	-	GCATAGACTGGGCAAAGACTCCTCACAGAAGAGTCATGGCAATAAGCCTGTCTCTTTTCTTTCCATGTCTTTAGATCTGATGCTGGCCCGACTGCATCCCTTGCATTGTACTTCTTTGGTGCCGGCATTATTTTATGCGCACTATATATATATCATCAGCCACAGCTTGTAGTTGATGCTGAATGCAGTTCGACTGTTGTGATAGGAATCCAGCACTTAAGCTGAGCATTTGACAAAAATGAGCATTACAAGAGATTGATGAGTCTACGAGCTCCTAAGAACTCATTAGTGTAAGCAGAGTTAAACACACATGCAGAACCTCCGCTCATTTGTCTTTTTGGAGCTGAAGTAAGGCACTGGGCGTTAGACAACCAAGCGTGC
n288347:4555582	0.0006196	0.0267	10.6	64.05	0.17	down	4555582	231	NONMMUT046731	3163	| AK148553 | mRNAlike lncRNA | Mus musculus | Mouse noncoding transcript | FANTOM3 | 7120402I20 | http://fantom3.gsc.riken.jp/db/annotate/main.cgi?masterid=7120402I20 | -1.3271000 | -0.3883858	NOCODE4.0	chr4	36942859	36946022	-	CAGTTTGGTTTAATGCACCGAGTCCATTTAATGCGGCCTGTATGTACATGTGTGTGCTACTATGTCCTGGAACAAAACTAGTCTCTCAAGTACCACATGTCTGAATGAAAACTGAAAACCATCGATTGTCAATAGCTCCTCAGTAGGAGTAAGACTTCATAAGACACACTTCAATTCATCCTATGATTTTAGGATGCTTGATTTATGGCAGGTCTTAAGCAAGCAGTGTCA
n269583:4557874	7.9e-06	0.00214	10.54	47.85	0.22	down	4557874	1048	NONMMUT034186	1911	| AK086143 | mRNAlike lncRNA | Mus musculus | Mouse noncoding transcript | FANTOM3 | D930007P20 | http://fantom3.gsc.riken.jp/db/annotate/main.cgi?masterid=D930007P20 | 0.9110590 | -0.3219047	NOCODE4.0	chr19	22692600	22700307	+	GACCATGCGGTTCAATGTTGTTTCCATATGTGGGTACACAGGCATTGACCAAATCTACCACTTCTTTATTCCCCTGCCTCCTACACCTTTATCATCTTTTTTCAACCACTCTTACACTCAGATCCACTGCTCTCTGGCTTTCACATATGAGGAAAAAGGCGGTACTTGCCTTTTTAAATCTGGAATATTTTCTACAGTTTTTTATTTTATTTATTTTTTTTTTTTACAGTTTGCAATGTTATTTTCTGTGTCTCATCTACTTAGCCTTTTTCTAAATCCTTTATCCTAGCTTTGGAGAGAAAAAGAATGTTTCCTTTAGGTTTCTGTTTTGTTTTCTTGGCCACATTTCCCAGGCTGTTTCCTGCCTGGTCTTGACAGAGATCTGAGAATCCACATCAG…
n280508:4323727	0.0001487	0.0115	10.5	77.86	0.13	down	4323727	394	NONMMUT027272	3025	| AK041773 | mRNAlike lncRNA | Mus musculus | Mouse noncoding transcript | FANTOM3 | A630036G19 | http://fantom3.gsc.riken.jp/db/annotate/main.cgi?masterid=A630036G19 | -1.2558600 | -0.3588335	NOCODE4.0	chr16	75031906	75034931	-	TTCATTGGTGTGACTATCGTACATCTTCTTTTTCTTCTATTTTTTTTAAAGCAGATTGTCTGGAACTCTAAGTTTTATAAGAACTCCTCTAGAGTCTTTGGGTGAAACTAGACGATAACATCAAGCTACACGATTTCTATAAAGAGATCTCAGGGATACCATTGAAGAGTCCTTTAAATTTTGCATTCAGCTTAATCCAAAAAGGTTGTCTCCTTTCAAACTCCTGACAGATACCTGTTGGGTAGATTCTATAGAGGATATTCAATGTGATCATACCAAAAATCTAGAAAGAAATTACTTAAGCCAAGAAAGATAGAGAAAGATACCAAACTTTGGAGGCAACAAGCTTATCTTTAATCATTATGATTACATCCATGGGTGTAGTCAAACACTG
n277704:4924036	0.0001735	0.0127	10.43	32.77	0.32	down	4924036	371	NONMMUT061609	2989	| AK045462 | mRNAlike lncRNA | Mus musculus | Mouse noncoding transcript | FANTOM3 | B230205D10 | http://fantom3.gsc.riken.jp/db/annotate/main.cgi?masterid=B230205D10 | -0.3279930 | -0.4500190	NOCODE4.0	chr7	59627687	59630676	-	TCCTGCATTGGGTGAAATGACTGCCTTTGATAAAGCACTGAAATGAACTTATGAAAAAAAAAAGTCTTCAGAGCTAGTTACTGAATGCATCAAGACTTAACTATATGAGCATCATTCATTTTCATTGTTGTGTTAATACTAAAAGTAGCAATTTAAGAGTTTTTTGTAATGTGTTTTTGTGTGCTTATGTGTGTGAATGTGCATGTGCGTGTGCGTGCGTGCGTGCGTGCGTGCGTGCGTGCGTGTGTGTGTGTTGTGGTTGTGCCACAACAAAGATTCAGAGGACAACTTATGGTGGACTTTCCCTTGTAATATTTGGAATCTGAAGATCAAACTTATGCCATGAGGCTTGGCAAAAGTGTCTCTACCTG
n275186:4974807	2.69e-05	0.00439	10.27	32.76	0.31	down	4974807	190	NONMMUT025325	5241	| AK163812 | mRNAlike lncRNA | Mus musculus | Mouse noncoding transcript | FANTOM3 | C130048K06 | http://fantom3.gsc.riken.jp/db/annotate/main.cgi?masterid=C130048K06 | -0.5607460 | -0.2996249	NOCODE4.0	chr16	5885667	6814135	+	TGCAGTCTAAAGACCAGGCTTCCTCTCAGATGGGTAGAGTTGGCAATATTTATCCCAGCTAATTTCATATTGATCTATCTGGTAAATACAGTAGATCTTCTTTTGAAGTGCTATTATAGTATATATGGATTTTTTGATTTAGATTTGGCGATAAATACTTCTCCTGTGGAATTTGCTTGACATCACTAAA
n288755:4961918	1.1e-06	0.000631	10.25	49.56	0.21	down	4961918	486	NONMMUT034426	2876	| AK032739 | mRNAlike lncRNA | Mus musculus | Mouse noncoding transcript | FANTOM3 | 6720422P08 | http://fantom3.gsc.riken.jp/db/annotate/main.cgi?masterid=6720422P08 | -1.5906100 | -0.3392976	NOCODE4.0	chr19	31221530	31224407	-	GCCAGCCTACAGAAGTGCACATTTCTGAGTAGACACTGAGCATTTCCTCCTTCTGAGCTATTTTGTGCGCTTCCCCTTAACTCTTGCCTGAAAATACTTGTGCAGTAGACTGAATAGAAGCTTGAGCATAAAGGGAAAGTTCTTAGGTGCTTTCCAGTTGGAAAAAAAATGTAACAAAAGGTCTGATGTGCCCAATGTTGTCTATGGACAGTATTAGTGCTTCATGTGGACAAACTAATTTTATCCCAACAATTCTCGTTATGAATAAGATTATTATGAGATCTTGACTTTAAATAAGTTTTGGAGAAGTTAAGTGCCCAGTAAAACATATCCAAGTCATAAGCAAATACAGTCTATGTCCTGTTAATTAAACACAAACCATGAATAAATGAGACTTTT…
n274113:4954280	0.0059829	0.109	10.24	33.95	0.3	down	4954280	181	NONMMUT055922	1046	| AK048823 | mRNAlike lncRNA | Mus musculus | Mouse noncoding transcript | FANTOM3 | C230073D13 | http://fantom3.gsc.riken.jp/db/annotate/main.cgi?masterid=C230073D13 | -1.1196900 | -0.4163076	NOCODE4.0	chr6	21512850	21513896	+	TATGTGGACATGCTGTAGAGATGACTTAGCAATTAATAGTTCTTGCTGCTCTTTCATAGGCTAAGGATTCATTTAACAACTACCACATGGCAACTTACAACCATCTGTTACTGCAGTTCTAGGGCATTCAACATCCTATTCTGGCACCTGGAGATACCACAGATGCTTGAAATATATATGC
n294467:4643940	0.0013092	0.0435	10.21	41.39	0.25	down	4643940	717	NONMMUT035534	1069	| AK013655 | mRNAlike lncRNA | Mus musculus | Mouse noncoding transcript | FANTOM3 | 2900046F13 | http://fantom3.gsc.riken.jp/db/annotate/main.cgi?masterid=2900046F13 | 3.0123300 | -0.3428707	NOCODE4.0	chr2	7045553	7046619	-	GGGGAATGACTCTCTATGAAAACTGTCTTCTGGTTTCAAAACTGTAAAGAAAACTTACCAGTGAATATCCTCAGGTGTGTGTGCTTGGGAGATGCACAGGAGTTGTGAATGGAGAAAAGCCAGCCCTTTACCCCACCTCCACTGAGTTCATTTTATCCAAAAAGTTAAAAGCCTGAGGGAAGACTTTGACAAATGGTCCTTTCACCAGGCCCTCCTGTCAGTCTCTCTGGCAAATTAGCATATGCCTTGTGCTCAGTACTAAAACGACCCAAGCCTTTCCCCTGCTTACTTTTTGTTAGTTTGGCTTTTGGTTTTGGGTTTGGTTTTGTAACTTTAGGCATTTTTACCTGGGTTATAGGACCACAGGAAAGGAGGTATTTTGATTGGGGTTAGTAGAAA…
n272368:4973732	7.1e-06	0.00202	10.14	36.32	0.28	down	4973732	298	NONMMUT026611	3529	| AK141818 | mRNAlike lncRNA | Mus musculus | Mouse noncoding transcript | FANTOM3 | D130011K22 | http://fantom3.gsc.riken.jp/db/annotate/main.cgi?masterid=D130011K22 | -1.2953600 | -0.4292576	NOCODE4.0	chr16	40311925	40315451	+	TGTTCATCAGATTACTTTCATCCGGACAAGTCAGACTCAGAAGCCATTCTTGGAGAATTTGCCTAAAAACATAAGGACAACCAGCAGAGATTAATTTTATCAAAGCAATAGGAAAATTAGAGAGACAGTAATAAATATCTCCAGAATTCTCCACTAATATGTAAATGATGGTGAGAAATTTAGTTGTTTGACTGTGATGTCTTTTCCTTTTATTTTCATTTTCAGAATGAAAGGGAAAAATTTAGTTTGATGTCATTAATCCACTCAGCGTCCTGCCCTTTCCATTAGTATTGATCAA
n270022:5610898	0.0012869	0.043	9.86	40.77	0.24	down	5610898	259	NONMMUT021925	1533	| AK164777 | mRNAlike lncRNA | Mus musculus | Mouse noncoding transcript | FANTOM3 | D730024J22 | http://fantom3.gsc.riken.jp/db/annotate/main.cgi?masterid=D730024J22 | -1.3503000 | -0.4303050	NOCODE4.0	chr14	93860378	93861911	-	TGAGCCTGACAAGACTCCAGTTTTCACTATAATAAATACAGGTATACACATTTTAAAGACTTGGCTCGCTAGTATGAAGAGTTACTCATTTTATAAAATAATTTAGAATTCTAGTCCGGGGATAAGCTTTGTTCCATGAGGAATCAGCACAATATGTCAATGTCAACCTATGATGCCTAAGGAAGAAGCCCTCCTAAACTATTACTACATAGGAATCCATGTACATATGTGCAGCTCTGTAAAGTGCACGTGGCTTTGC
n271301:4973473	0.0001615	0.0121	9.83	40.34	0.24	down	4973473	243	NONMMUT055913	4675	| AK142123 | mRNAlike lncRNA | Mus musculus | Mouse noncoding transcript | FANTOM3 | D230045E19 | http://fantom3.gsc.riken.jp/db/annotate/main.cgi?masterid=D230045E19 | -1.0150200 | -0.3600204	NOCODE4.0	chr6	21315411	21320087	+	CACAGCCGGCTTTCATGGAAGATAAATGGCAGAATTAAAGGCAGCATTGAAGTGAAATTAAATCACTGTGTTGCACTTCAAACATTTTGTTTTTTAATTAATTATTTATTTATTTTTACTTTATCAGGGTTCTGTTATTCATTGTGCTTAAAAGATTATACTTTCTGTGGAGAACCTGCAGGTGTTCGCTTCCCTTACTAAACTGAGCTGCTATGTGGACCACCTGCCTGTGTTGATGGATTA
n272997:4348387	0.0003367	0.0187	9.83	34.81	0.28	down	4348387	252	NONMMUT018608	3241	| AK083318 | mRNAlike lncRNA | Mus musculus | Mouse noncoding transcript | FANTOM3 | C920004D21 | http://fantom3.gsc.riken.jp/db/annotate/main.cgi?masterid=C920004D21 | -0.9580320 | -0.3884549	NOCODE4.0	chr13	91480180	91483421	+	TAAGTGTGTGGGATTCCACTTAATCTTCAGAGTTTGATAGGAATCTGTTGTGTGAATGCAGAACAGTTTTATTTAAAATAAAGAACGTATTGTTTACATATTATGAGGAAATACAGAGTGTCTGATAATGCCCTTCACTGCTTGTATGGATCTATACTGTAAAGACAACTGCTGTGTTCATGAAGAACACCCACTTTTAATGTCTTTATATTAGAAGCACTTATATATTTTATGGATCATGGACTTTACCTC
n268464:4724000	0.0004338	0.0218	9.76	33.72	0.29	down	4724000	94	NONMMUT027166	3325	| AK087370 | mRNAlike lncRNA | Mus musculus | Mouse noncoding transcript | FANTOM3 | E130001F17 | http://fantom3.gsc.riken.jp/db/annotate/main.cgi?masterid=E130001F17 | 0.9018880 | -0.3731613	NOCODE4.0	chr16	67475352	67478677	-	TGCAGCAACACTTAGACCAGCCTTCTGGGCAATATGGCAGCAGAGTGGTGGAGGTTGTCTACATTCTAAAGGAACCTGATGATACACTCGTAGA
n271684:5364902	7.4e-05	0.0077	9.73	44.87	0.22	down	5364902	309	NONMMUT018488	2105	| AK084203 | mRNAlike lncRNA | Mus musculus | Mouse noncoding transcript | FANTOM3 | D230008F10 | http://fantom3.gsc.riken.jp/db/annotate/main.cgi?masterid=D230008F10 | -1.3258500 | -0.4096416	NOCODE4.0	chr13	83529810	83531915	+	GTTATTCCGTGATACAGTGCCATTACAATTCTCGTCTTGTTGGACAAATTTCAAAGAATGTAAGGGGTGTGTTTCTTTCGTTTAAGGAAGCAAACATCTAGGAAGGGGTGGGCCTTTCCCACAGGAGCCGCATTTCTTCCCCTGGAGAGCTGAAGCAAATCTGTAGTATGTGAGAGACTGGCCCATAAGAAACAGAATGATTTGTAGTGATCTGTTCTAGTTAGTGAGCAAAGCAAACCAGAAAGAGTTTTTCCTCTGAAAAACAGCTCCTGTCTGCCGCTTAATACTCAGTGCTGAAAACGGACCATA
n286667:5048236	0.0058726	0.107	9.73	30.88	0.31	down	5048236	470	NONMMUT052269	3812	| AK033955 | mRNAlike lncRNA | Mus musculus | Mouse noncoding transcript | FANTOM3 | 9330128B22 | http://fantom3.gsc.riken.jp/db/annotate/main.cgi?masterid=9330128B22 | -1.1200900 | -0.3818105	NOCODE4.0	chr5	51907121	51910931	-	GTCTCCTGCCTATCGGGATCTTTTTTTTTTTTTTTTTTTTTTCTATGCAAGTCAGACTTTGGCAGCAGCATGTTTTTTATGTCTCCTTTCAAACAAGACCCCTCTATTCTCCCCCACAAAATAAGCAGAGACCTGTCTGAACCAGTCTGTTGACTTTCCCTAGATAGAAAGAGGCATAGTGGAAATATGCTAACCTGGCATCCAGGGGTTCAAGTTCTGAGTGTTGGTGGGCCTGTCTGAAATCCCCCCTCCATCAGAAGATTTGGAGTAATAGCATATACTTCCAGTGCTTTGTGGGAAGATGGTGAGACTCTCGTGAGGTCATTGTGATAGAACTTTCAGGTGTCATAGGTAAGTGGCTTGATAATAACTGCTAACACTGCTAAGGCTGGATGCTAA…
n272072:4971840	4.72e-05	0.00579	9.65	30.49	0.32	down	4971840	316	NONMMUT005543	3193	| AK051556 | mRNAlike lncRNA | Mus musculus | Mouse noncoding transcript | FANTOM3 | D130056J19 | http://fantom3.gsc.riken.jp/db/annotate/main.cgi?masterid=D130056J19 | -1.0421800 | -0.3699517	NOCODE4.0	chr10	49351064	49354256	-	CTTTTGAGAGTTAAGTGCATCTTTTCTGACTGAACCCAGACCTAGCAGTCCTCTGCTGTATATGTATTGGGACCTCATATCAGTTAGTGTATGCTGCCTGGTTGGTGGTTCAGTGTTTGAGAGATCTCTGGGGTCCATGTGAACTGAGACTGCTGGTCCTCCTACAGGGTCACCCTCCTCAGCTTTTTCCAGCCTTTCTCTAAATCAAGCATAGGGGTCGGTCAGCAGCTTCTGGTTATTGGTTGGGTGCAAATATCTGCATCTGACTCTTTCAGCTGCTTGTTGGGTCTTTCGGAGGGCATACATGATAGGTCTC
ENSMUST00000167838:5290945	0.0003583	0.0194	9.64	30.12	0.32	down	5290945	83	ENSMUST00000167838	812	cdna:known chromosome:GRCm38:12:85059960:85070249:1 gene:ENSMUSG00000021244 gene_biotype:protein_coding transcript_biotype:retained_intron	ensembl_cDNAncRNA	chr12	85059960	85070249	+	TGTTGTCCATCTGCTGTTGAGGGTACAGTTGTGAGTCCTCAACTGTGCTTAGCTCAAAGCGCCTTCATGATCCTACCCTGATG
n274086:4462755	6e-07	0.000444	9.55	51.49	0.19	down	4462755	653	NONMMUT027155	822	| AK048848 | mRNAlike lncRNA | Mus musculus | Mouse noncoding transcript | FANTOM3 | C230075D06 | http://fantom3.gsc.riken.jp/db/annotate/main.cgi?masterid=C230075D06 | -1.1320200 | -0.4374477	NOCODE4.0	chr16	67269961	67270783	-	GGACTAACTACCGTGTGAAATGCTAGAAAATTCATATTCATCTTTCAAAATAGTATATATTAAATCCAAACTTTATATGCATATCTACATGAAGCATCATGGAATATATATTTTATTTAGTTAAACCTAACTTTCAAAATTATTTTTCCACCTAATGTTTTCTAAGTTTCTCTTTTTGAAATATTTTTCTCCCACTCAGATCATCTCTTAAAGATGACCTAGTACATGTACCTTATAAAATACAAGATATTATAAACTAGTACTATAAATCAAACATATTCTATTTAATTATTATACCAATCTGATTACAGATTAGTCCATTTATGCATCTTAAGAAATGCAGTATCTCACATCTGATATTTCCAAACATGCTCTATGTTCATCTTATAATTTATCTGT…
n289056:5076072	3e-07	0.000276	9.54	42.46	0.22	down	5076072	102	NONMMUT062687	2405	| AK078252 | mRNAlike lncRNA | Mus musculus | Mouse noncoding transcript | FANTOM3 | 6430540O04 | http://fantom3.gsc.riken.jp/db/annotate/main.cgi?masterid=6430540O04 | -1.0269600 | -0.3675449	NOCODE4.0	chr7	91158599	91161003	+	GGTAGAAGTTGTAGCATCATGTGTGACTAGACAGGCTTTATATATATTGGCATATTTCATCCTTGAAGAACCCTAGAAGTACTAGCTTCATTCCAATCTTGC
n274950:5216069	0.0024473	0.0629	9.54	38.67	0.25	down	5216069	503	NONMMUT047769	1868	| AK081708 | mRNAlike lncRNA | Mus musculus | Mouse noncoding transcript | FANTOM3 | C130070E04 | http://fantom3.gsc.riken.jp/db/annotate/main.cgi?masterid=C130070E04 | -1.3056600 | -0.3676472	NOCODE4.0	chr4	76374069	76375936	-	TGCCAGTACGCCTAGCTCATTGACGAGTTTCTACCAACAATGATAGCTTCTGTTGCCAAATGTGGCTGCTAAGGAGAAAACATAGCTTCAGGCCATGTTGTGGTTTCATGGAAGTGCATGAGTTCAAGCATGGCTATGCCTGTGCCTTTGCGCATGCCCTGTATCACATCTGACTAAGATTCCATTTGAAGTGTGCCCAGGCCTCTGCGCACCTTATCAGATCACATCTGAGTAAGAGTTCACCCCTACCTAAACTGCCATCTTTGGTGATGCTTACCCCGACGTCACCATCCTAGCAAATGACATTCCCAGCATCCAGGGGCCTTTGTGGCTACTGCCTACCGTAATTGCTCGGCCTCAGCTATGTTTATGATTCTGCAATGAATTGTGTGCTGATAG…
n274972:5480569	2.27e-05	0.00401	9.52	35.08	0.27	down	5480569	372	n274972	2704	| AK048508 | mRNAlike lncRNA | Mus musculus | Mouse noncoding transcript | FANTOM3 | C130068A13 | http://fantom3.gsc.riken.jp/db/annotate/main.cgi?masterid=C130068A13 | -1.0371700 | -0.3069855	NOCODE3.0	chr15	93569461	93572164	-	CCAGAGCCAACAAGTCAGTCAGTTACCTGTGTTTAGTGATGAGGCCAGGATAGCTCCCTCAGCATGGAAAGGCTACAGTGAGTTTTCTTTGGTCCATGTTAATTACAAAGGCGTAGTTAAATCGGGTTCACAATAAAGACACTCTTCAGACCTCACGACCTCTCACAGTTCGGATGGATATGTTTGCCGCTTCCTAGAACCCACCAGGAAGCAGTCTGAAAAAAAGACTAGTAAGGAGAGAGAGGAGCAATGTCCTTATAGGGTTTAATGTGTGGCCAGCACAGTACAGGGCCCAAGCTCTTTGTCCTTTGTTTTGTTTTTGTTTTTGTTTTTTGTTTGTTTTTTTTTTTAAGCTTGTTTGCTGGGGACCTA
n276036:4624964	1.13e-05	0.0026	9.49	32.39	0.29	down	4624964	298	NONMMUT055912	4704	| AK140700 | mRNAlike lncRNA | Mus musculus | Mouse noncoding transcript | FANTOM3 | B930096G07 | http://fantom3.gsc.riken.jp/db/annotate/main.cgi?masterid=B930096G07 | 1.9026200 | -0.3318883	NOCODE4.0	chr6	21306380	21311083	+	AAAGTGTGGCCATAAGAATCTCAGAAACCATCATTATTATTATTATTATTATTATTATTATTATTATTATTATTATTATTTACAAACTGGAGATATTTTCGACACCCCCCCTCGTGTATGTGTGTGGGGGGGAGTTTTTTTTTGCTAACTCTGTAGAGCCATTTCTGTGTAGCCTGATCATACTCATTTGCATTTAAAAGTTAGGATTTCTCTGTTTGAAATTTAAGACTGTCATAGTGATGACATTTTTTTACTGCTTGCAGTTTGACAATTCATAGTCCTGTTTATCTTGAGGTTA
n279624:5551345	0.0005209	0.0244	9.41	41.82	0.22	down	5551345	164	NONMMUT031134	1444	| AK042969 | mRNAlike lncRNA | Mus musculus | Mouse noncoding transcript | FANTOM3 | A730044C17 | http://fantom3.gsc.riken.jp/db/annotate/main.cgi?masterid=A730044C17 | -0.8465210 | -0.3906047	NOCODE4.0	chr17	90961600	90963044	-	CTAAATCAATGACATGCTGCAGATGACCCACATTTCTGGCTGGTGTGGTCTGTAATGTGACTACACATGCATGTTTTACACTAAGACATGTTTATGTAATATCCATGTATTTTTACAAGTAGAACAATCATAAGTGATTTATGATGTGATTCCTGGCTAAACAG
n277755:5053483	0.0023973	0.0622	9.41	33	0.29	down	5053483	298	NONMMUT056675	1230	| AK020969 | mRNAlike lncRNA | Mus musculus | Mouse noncoding transcript | FANTOM3 | B230112I24 | http://fantom3.gsc.riken.jp/db/annotate/main.cgi?masterid=B230112I24 | -1.2891300 | -0.3589397	NOCODE4.0	chr6	45073565	45074794	+	CCCTCCCTGAAGTCTCTTGAGATATATGTTGAGGCCAGACTAGGCAATCCTCTGCTATATATGCGCTGAGAACCTCAGAATTGGAGAAATTGCTCAGTAGTTGAGAGCACTGGCTCCTCTTCCAGAGATCCTGAGTTCAATTCCCAGCAAAACATAGTGGCTCACAACCATCTCTAACAGAATCCTATGCCCTCTCCTGGTGGGTCTCAAGATTGTGACCTTAATTTTTTAAACAGAGCCTTTCTTCATATTCCACCTGACTCTGTTTACTCCTAACCAGGACGGCTTTGAACTTGAA
n271716:5438080	0.0009037	0.0342	9.34	33.18	0.28	down	5438080	476	NONMMUT043405	1194	| AK084179 | mRNAlike lncRNA | Mus musculus | Mouse noncoding transcript | FANTOM3 | D230005I03 | http://fantom3.gsc.riken.jp/db/annotate/main.cgi?masterid=D230005I03 | -1.2734200 | -0.2958934	NOCODE4.0	chr3	68221382	68222575	+	CTGCATAAGCATACGGACCTGAGTTCAAATCCCAAGCACCCACATAAAACAATTCAGATATGGCTGTGCATGCTGGTGACCCTAGCACTGAGATAGGCATGTCTTGGGAAATCACTGCCTGGCCAGTCTAGCCAAAAGCCCCAAATGGCGAGGTTCCCTACGGGATTCAGTCTCAAAGAAGAAGGCACCCAGGATCCTTTGGCCTCTGCACACGCGCGTGCAAACACACACACACACAAAATATAGACTGGACAGTTTCGAATCTCTCCTTGAAAGGATCTGGCTGTTCTAATCCTATCAAATGCTCAAATGTCTTTCAAAGCAAAAGAATTGCAGTGGAGGTTCATCTGCTGGACAGACGGGTCACTATCGTGAGAATATGCACGCCCAATCTGCCTC…
n276698:5093589	0.0002307	0.015	9.31	35.08	0.27	down	5093589	233	NONMMUT000339	1903	| AK046954 | mRNAlike lncRNA | Mus musculus | Mouse noncoding transcript | FANTOM3 | B930007L19 | http://fantom3.gsc.riken.jp/db/annotate/main.cgi?masterid=B930007L19 | -1.5906100 | -0.4120583	NOCODE4.0	chr1	22392051	22393954	-	TACCTAGGATATGCTGTGAATCTCAGTATGGTTGATAATATCCAATAATTTGGTATTCAATAATATTTAATTATCAGATAATATTCTGTTTAGTCTAAATTTATAGAGAATAGAATTAAACATCAGCCAATAAAGTATATTTGATCATATACTGACAACAAGTAATAGCTGAAGCAAAAGGCTCTTCATTGAAATGAGGAAGCTGTTATCTTGGGATTCAGTAAGCTCATGAC
n289119:4621182	1.3e-06	0.000689	9.27	47.06	0.2	down	4621182	162	NONMMUT022269	1132	| AK134940 | mRNAlike lncRNA | Mus musculus | Mouse noncoding transcript | FANTOM3 | 6430523D04 | http://fantom3.gsc.riken.jp/db/annotate/main.cgi?masterid=6430523D04 | -0.7311460 | -0.3629464	NOCODE4.0	chr14	108844263	108845393	-	AGGGCTCCTCGGTAACATGGATACTAGGTTTCTGAGACCCTACAATAAATCAAGAATGATTAACCTTCCTTTTGTATTACAGAAGTTAACTACCCAATGACATTTAAGACAAAAATGTAACTTCTTACAATAGAAAATGGAACACAGCTGTCTAGCCATCTC
n269298:4469492	6.66e-05	0.00725	9.27	28.89	0.32	down	4469492	490	NONMMUT027445	2458	| AK142843 | mRNAlike lncRNA | Mus musculus | Mouse noncoding transcript | FANTOM3 | D930027I24 | http://fantom3.gsc.riken.jp/db/annotate/main.cgi?masterid=D930027I24 | -1.5906100 | -0.3784932	NOCODE4.0	chr16	81225872	81228330	+	AGAACCCGTGGAGGTCTTGCTCATGTTGCCTCAGTATCCGTGAGTTCATACCTGTCCCAGTCCTGTTGTGGAAGTCACTAACACCTCTGGCTATTACATGGTCTTATCTCTTCTGCAAGGTAAATTCCTGAAATTTGAAGGGAGAGGTTTGATGGAAACACTCTCTTTGAGCTGTCCATTCCAAAGTCTCCTACTCTCTGCCCATTGTCCAGTTGTGTGGTTCTTTGTTACTCCCCGTCTTTTAAAAGAAGCTTCTCTGATGAGGGACGAGGCAGGCACTAAGTGAAACCCATTGAAATAAGACAATATGTCATTAGGAGTCATTTTATTCCTATGATTTTTTTTAAATCAAAATAATAGGAGTAGGTACCCTTAGACTCATGACTGATGTTAGGTCCT…
n269256:5309914	6.83e-05	0.00732	9.13	52.65	0.17	down	5309914	275	NONMMUT051309	555	| AK086461 | mRNAlike lncRNA | Mus musculus | Mouse noncoding transcript | FANTOM3 | D930030J10 | http://fantom3.gsc.riken.jp/db/annotate/main.cgi?masterid=D930030J10 | -1.1000900 | -0.2661424	NOCODE4.0	chr5	16297790	16298345	+	CGATCGATCCTCATGTACTGCAAAGCTAAACTCTTCTTCGTGCCCCTGGACCACTTGCTCCCCATGGTCCAAATCCAGAACTCCACACATGTTCTGTGTGCCTGGGATATTCTTTTCCATGCTCGTCACTAACATTTCTTTGAAATATATGCCCCACAAAATGTCATTTCTCAAGAGAATTTCTTCCACTGTCCACTTTCCAAATTAAAAACTCTTCTTGCAGCGTTGTGTCTCAGAACATGATAGTCTGTGCTTCAGTAAGCTAGGCACCATTA
n276198:5525553	1e-07	0.000125	9.12	44.13	0.21	down	5525553	595	NONMMUT005931	2577	| AK047490 | mRNAlike lncRNA | Mus musculus | Mouse noncoding transcript | FANTOM3 | B930078C11 | http://fantom3.gsc.riken.jp/db/annotate/main.cgi?masterid=B930078C11 | 1.0020600 | -0.2437394	NOCODE4.0	chr10	64078320	64080895	-	TTGGCAGCTTTATTGCATCAGTCTAATGTTTATTATATGTTATATACAATGTATTATATATAATCATACATATTATATATCATATATTATATCCTATTCTGCATGTAATATTCCCATTTTATCACTGAAGCAATTTCAAAATCTATTCTTTTGAAAAAGTGGAGTATAACCGATTACATTCAGATGGAAAAATTATTTCTATGTTGGCAATGATCTGACAGTGGCTTTTGCTTATGAAAGTTCTCGGGGTTTTCAATATTTTCCATGGCATTTGAAAGTGAAAAACAGCTTTTAAAAAAAGCAAGGAATAGCATTTTATTTAAATTACTGTACTTTGTTTTCATGAACTTGGGAGACCTGGCTTCTCTTGGAGCACTTGTTCCTGGAAAAGGTCCTTTG…
n283136:4832061	0.0006435	0.0274	9.03	31.38	0.29	down	4832061	522	NONMMUT026599	1393	| AK038629 | mRNAlike lncRNA | Mus musculus | Mouse noncoding transcript | FANTOM3 | A230051L22 | http://fantom3.gsc.riken.jp/db/annotate/main.cgi?masterid=A230051L22 | -1.3352900 | -0.5121861	NOCODE4.0	chr16	40002463	40003855	+	CACATAGGACTTGCAGGGACTCACAGTGTGTCATATTTTGCACTTTTTATGAATGTTGATATGTTTTCAGAATAATTTATAACTGCAATTGAAAACTGAATGGCTATTGATTAAATTTTAGTTTCAAAAACTAATTGACATATAAAGCTTCATAAATCCTTTTAGAAAAGGATGAGTATAAATTAAAAACTAATTACAGCAAAGGCTTATAAAATACTCCAATTCCAGTTCTATGGTTATATACTGTTGTATGCTATGAAGGTGTTCCTTTGTCTTCTTAATCAAAACTCCTGCCATAGAATTAAATATGAACCATAAAAGATATTTTAATTGCTAATGATTACTTTATATATAGTATCCCTTTTCAAGAGAGTTTATAAGAATTTTTAATCAGTAATA…
n274065:5034860	5.2e-05	0.00625	9.01	31.02	0.29	down	5034860	308	NONMMUT007254	1864	| AK048866 | mRNAlike lncRNA | Mus musculus | Mouse noncoding transcript | FANTOM3 | C230077G09 | http://fantom3.gsc.riken.jp/db/annotate/main.cgi?masterid=C230077G09 | -1.0833900 | -0.2952229	NOCODE4.0	chr10	108622873	108624739	-	TGGGCAACCGGCTTGTGTCACAACTTGGGATGGAACACACTCCACACAGGTTCAGCTAGGAGACTTAAGCGCTGTGGCTCCAGATTCCAGCTGTTAAATTCCACTGCTAGTGAGGTTCCCATCTAATTCAGTGTTCCTCACATATACACAAAGCTTCTAGCTGGTTCCGCTTCGCTGCCATGTTTTCTTTGCTTTGTTGAATATGACTGACTTCTTCCTTTTTCACCTCCACAAGTTTCAACAGGTGACAATGGAATTTGACCCTGGAGAGGGTACAACCTTTCTCTCAGGAGGTGGCGCCATATAAA
n273371:5161651	9.88e-05	0.00899	8.96	34.6	0.26	down	5161651	495	NONMMUT003652	1983	| AK049921 | mRNAlike lncRNA | Mus musculus | Mouse noncoding transcript | FANTOM3 | C630011C20 | http://fantom3.gsc.riken.jp/db/annotate/main.cgi?masterid=C630011C20 | -0.8761390 | -0.2816573	NOCODE4.0	chr1	166301444	166303421	+	GTCTTCATTCTCTGGAGGTCCCTGACTAAACCAGCCTCAGCACGCCCAGACCCCCGTTTCTCAGCCCTGCACCTCAGCCTTCAGACAGAGCTGCCTTGCCACAGACATAGCGGTTCTGTGGGATAATTGCATTTTAATTGAACTGTCTGTACCACTCTGTAAACGCCTCTGCAGAGATAGAAGAATGTGTAGCTTGATAAATAAATTCATCTCTGCTAATAATTCCTTCTGCGTAGGGTTTACGGGTGGACCTAACCTCTGGAAGAAGGTGCCACAGAGAAGTATGTGCTGAGAACTCATTAATTTTCTCTCTCTAAGTCATTTCACATGTCGAGATGGACACGGCCTGCCCAGTGTTCTCTCACATGGGAAGTCTGTGCACCTGCAAGAGGATGTGTG…
n276817:4442350	1.56e-05	0.00321	8.9	30.73	0.29	down	4442350	128	NONMMUT021899	2693	| AK046776 | mRNAlike lncRNA | Mus musculus | Mouse noncoding transcript | FANTOM3 | B830003C05 | http://fantom3.gsc.riken.jp/db/annotate/main.cgi?masterid=B830003C05 | -0.2071130 | -0.3559534	NOCODE4.0	chr14	93219795	93222488	-	GCCTTTTCATTGTGTGGCGCCATCATGTTAGACTTGGGATTTTAGCAGACATGGTCTCTGTCCATTAGAACAGCTTGGCCTATAACCTGATCAGTGACCACAAATTGGACCTTGGCTTGTATACTGTC
n276487:5391415	0.0002687	0.0164	8.78	31.24	0.28	down	5391415	261	NONMMUT027153	2956	| AK047189 | mRNAlike lncRNA | Mus musculus | Mouse noncoding transcript | FANTOM3 | B930033A05 | http://fantom3.gsc.riken.jp/db/annotate/main.cgi?masterid=B930033A05 | -0.7062310 | -0.2632826	NOCODE4.0	chr16	67187695	67190649	-	GGATAGGGGCATTCCTCTAAATATTTTTATGTTTTATACAAATGATTTTAAAATTCCATTGTGAAATGTTATATTTATTTTAAAACTATGATTGTCTAAGTGTAAAGAAATAGACAAACGACAAAGAAAACACGACAAAGAAAAGTATGGTTAGACCTTAGTTTTTCATTCTGCACTTTACATTGCCAGCCATTGTTGGTGTGCACATGTGTGCCTTTAGCAGTTCCACACACAATTGTTGCCATTCTCCTGAAATGTCTA
n284092:4842121	1.2e-06	0.000658	8.71	34.22	0.25	down	4842121	153	NONMMUT071137	2003	| AK137846 | mRNAlike lncRNA | Mus musculus | Mouse noncoding transcript | FANTOM3 | A130027A19 | http://fantom3.gsc.riken.jp/db/annotate/main.cgi?masterid=A130027A19 | -1.1018700 | -0.2836752	NOCODE4.0	chr9	112226073	112228075	-	GTGTATGCTTGATTTGCCTGTAAGTATGTCTCTGTAGGACCTGCATGCCTGGTGCCTGCAGAGGTCAAAAGAAGGTGTAGTACATCCCCCGAAACTGTGAGCTTCCTTCCAGTTGGGTACAGGGAATTGGAAGCCTACCCAGGTCCTCCAGTA
n278835:5587002	2.39e-05	0.00415	8.68	27.18	0.32	down	5587002	511	NONMMUT002429	1444	| AK043935 | mRNAlike lncRNA | Mus musculus | Mouse noncoding transcript | FANTOM3 | A830054G08 | http://fantom3.gsc.riken.jp/db/annotate/main.cgi?masterid=A830054G08 | -1.0319500 | -0.3371704	NOCODE4.0	chr1	124505756	124846039	-	GCACTGGTGCATGGGAAACCTACTAACAGACAAAGGAGAGTGACGTTTCCTTCCTTAGCACCTCTCTCTATAGGAGTGCTGCATCAGAGGTGCCTGCACATCTGAGTTGAAATGTTATTGGCTTTATTTTGTGCAGGCAGCCACGCCTGCTGTGAGTTGACACTTGGAACAGGTAGGCCATGGCCAGAAGTCTTTATTTCACAGATCTCCTTTCTATATGCCAGCTCTTACACTTTTTATAGTCCCTTAGGTGTGAGCTTTCCTGAGCCCAGGATGGTAGGAGGTTAATGTAGATGGTCCATGCATAGCTAAGCTCTCTGAGTTATATATGATTGTCACTTTGAGCAGGATGAGTTTCTTAATTAATGATTTACCCACTGCAAAACTAAAACAAATAAA…
n273902:5412406	5.38e-05	0.00636	8.68	33.43	0.26	down	5412406	556	NONMMUT051351	2583	| AK082722 | mRNAlike lncRNA | Mus musculus | Mouse noncoding transcript | FANTOM3 | C230096N06 | http://fantom3.gsc.riken.jp/db/annotate/main.cgi?masterid=C230096N06 | 0.6202460 | -0.3283838	NOCODE4.0	chr5	19273175	19275755	+	TTACCCACTGTGAAAGGGCTTTCTAAACTCTTGTTCAATTTACACTGAAATAATTCACTTTACTCATGTTCTCAAGCTCATGTTTGTATAGTAGTGTTTGTTTTAATAACATATCAGGGTTCAAAAATGGTGGGTCATCATAGCAGTCAATTTAATGTAAAGAAAATATGAAATGAAGAATATATGAAAAATAATGAAATTTCAAGCTTAAATCTCTAAACATTACTGTCTCTGAGAATATTACTTACTCTTTGAACCCTCTATTAAACTCTGGTCTATGATGATCTAGCAATTGTTTTGATTACTGCTACAAGTCCATCAGAATAATATATAGTTAGCTGTGCTAAACTGTGTGTTTCTGTCAGGGTTGTGTCCTAACAGTTTGCTCTTTCCTATAGA…
n287648:5353554	2.15e-05	0.00391	8.56	32.3	0.27	down	5353554	326	NONMMUT025346	2286	| AK078732 | mRNAlike lncRNA | Mus musculus | Mouse noncoding transcript | FANTOM3 | 7730401L08 | http://fantom3.gsc.riken.jp/db/annotate/main.cgi?masterid=7730401L08 | -1.3121300 | -0.3737879	NOCODE4.0	chr16	6576032	6578320	+	GTGCCTGCTCTTAGCCCGATCATTTCGCTTGTTCCAGTTAGCAGCACCATTCTGCTTCCTTGGATTGATGTGACAGAGTGGGAGAAAGGCACATTGCCTTGGCTGCTGCTGTCCTGCCTTGATTGAGCTCCCTGTGCTAAAGGGATTTTGAGCTGAGCCCAGTTTTCTTGATGATATGGTTTCAGTCATTTGTCATAAGATCATTCCAACGAAGCTGTTGACTAACTTGAATACTTAATTACTGAAGGAGAGAGGCTGCATGTGTGTGAATCTCCAGTCCTTTCTACTGGGTTATCTGTCAGGACTGACCACTTCTGGGTAGTTTA
n282880:5031726	0.0002073	0.014	8.54	41.56	0.21	down	5031726	372	NONMMUT005189	2929	| AK038984 | mRNAlike lncRNA | Mus musculus | Mouse noncoding transcript | FANTOM3 | A230081H15 | http://fantom3.gsc.riken.jp/db/annotate/main.cgi?masterid=A230081H15 | -0.9294710 | -0.3461984	NOCODE4.0	chr10	32263610	32266539	-	TCCTGAAGAGCCACGCCCAAGTTCTGCCACTTTCCTCACTGGCCGACTCAGGTTCGAAGTTACTGAGCGACCAGGAAGGCCTGGCAGAGGCTTCATCTGTCTCAGTGTCTGCACTTACTTCCCTCTCTGGGGCCTTCCCACCTGGCCTGGATAGAGGTCTCCTTGGAAAACTTCTGGTACCTAGGCCCACACACCTATTCATAGGATAGGAAAATATGACTATATTATTATATGGTTAGCCTTGGGTATCATATGTAACACACTAGAAATATGCTTTAGTTCCTGCCAGTATCAACTTATGGGTTTTTCTCTGCGTTCAGAAATGAAAAAAATATTCTTGCCTTTGTGTCCAAGATAATGAGCTGCTCCAGT
n269403:4467742	6.47e-05	0.00706	8.49	33.72	0.25	down	4467742	326	NONMMUT009089	1390	| AK053026 | mRNAlike lncRNA | Mus musculus | Mouse noncoding transcript | FANTOM3 | D930020O11 | http://fantom3.gsc.riken.jp/db/annotate/main.cgi?masterid=D930020O11 | -1.5906100 | -0.3023961	NOCODE4.0	chr11	30003129	30004519	-	CACAAGTGTTCTATAGGGCATACCATGCAATGCGTTACAGTAGTGTCTTTAACAGCCAATAATTCAAATGCCCATCAACAGGAACACTTAGACTCAAAACTAACAAGCTGCAAGTTCAGGCAATATAGGTGGATGCTGACCTCTGACCTAATTCAAGACAACAAAAATGTGTTATGTTCCTTCCCTACAGTAAACTCTCAGTGACATCAGTGCTTAGGACAGGCTCAAAGAAAAACCAAAACCAAAACCCAATCCAGGTAGCTTCTTGCAAGATTTCCTTTAATAACCCCCATAATTTATAGCTCGTGACTTCTACTAAGACTCTT
n276220:4723474	5.85e-05	0.00668	8.47	27.77	0.3	down	4723474	365	NONMMUT040102	833	| AK081049 | mRNAlike lncRNA | Mus musculus | Mouse noncoding transcript | FANTOM3 | B930074P22 | http://fantom3.gsc.riken.jp/db/annotate/main.cgi?masterid=B930074P22 | -1.2685300 | -0.3961123	NOCODE4.0	chr2	136385010	136385842	-	GTATGTGTTTGGAACCCATGTTATATGTATTTGCTATGCAAGTCAAATTCAATTTACTTTTACTGAAATACTCCAAATTGTTTTATTTCTTAGCACTGACATAGCCATACACCCCCAACTTGGTAGCTTAAAGAAGTAGAAATTTATTGATGCAGATCTGGGTATTTTCTGTCTAATATCTCAGTGTTAGCATGGCAATCCTCTGATGCTCTTAGGAGAAGGTGATTCTTATAGTCTTAGACATACCTTACCCCAATCACGTTATTCTGTTTCTACCTTCATGTCCATGTGTTCTCCTCTCTGTGTCTGTTCTCCTGTCCATGTTTCAGTCTTTATGTAAGGACACTGTTCCTATATCATTTAGA
n269653:4888270	1.03e-05	0.00251	8.3	31.57	0.26	down	4888270	226	NONMMUT042905	1452	| AK052951 | mRNAlike lncRNA | Mus musculus | Mouse noncoding transcript | FANTOM3 | D930002L09 | http://fantom3.gsc.riken.jp/db/annotate/main.cgi?masterid=D930002L09 | -1.3156800 | -0.4310575	NOCODE4.0	chr3	45399862	45401314	+	GAGTTACGTTGGTGCTACATAGAGAATAAAAAGCACTTGAAGCCTGAGGCTCCCTAAGACGACCCAGTCCCTGAAAAAAAAATCTAGGTCACTTTAGGTGGCAAGAACATACAAGTTTGAAAGCACTGAGTCTCAGAATGTTATGATTTATAAAAGATATAGATAAAACAAAAATGCGTTACAAATGGAGGTTTAAGCTCTGATCCTAGAGTCGATCCATCACATA
ENSMUST00000138093:4594265	2.9e-06	0.00115	8.29	29.7	0.28	down	4594265	125	ENSMUST00000138093	527	cdna:known chromosome:GRCm38:11:65719539:65745838:-1 gene:ENSMUSG00000033352 gene_biotype:protein_coding transcript_biotype:processed_transcript	ensembl_cDNAncRNA	chr11	65719539	65745838	-	TGTTATCGGGATATGTGCATGTTTATTTTCTTGTCTAAGGAAGATTGGCAAGTGTGTGTGTGTGTGTGTGTGTGTGTGTGTGTGTGTGTGTATACACATGCGTTGGGAGAGTTAAACAGCTTTGA
n278927:5117431	0.0015541	0.0484	8.28	32.11	0.26	down	5117431	281	NONMMUT002427	3669	| AK043815 | mRNAlike lncRNA | Mus musculus | Mouse noncoding transcript | FANTOM3 | A830036A12 | http://fantom3.gsc.riken.jp/db/annotate/main.cgi?masterid=A830036A12 | -1.5906100 | -0.4079353	NOCODE4.0	chr1	124375577	124379242	-	TCTGGCTAAGGAGGCCAGCACCTTTCTCCCCACTGATGCTCCAAATCCCCATAATGAGGACCCAGTCTCAGAGGAAAGAGAACAAATGTCAAAGTGACAGGGCAAGTATGACCTTGAAAGGCAAAGAAACCAGACTCAAAAGCTCTCAAAGAGGAAAAATGGCCCTTCCCTTTGCTATGGAAATTCGAGTCCCTAAAAAACTGAGCTCCTAAGTTCTACTCTCAAATCCTCAAAAAGTGTAACTCAGTATCAGCTAACCCACGGGGCATTAGACACATAGA
ENSMUST00000155361:5339629	0.0002842	0.0169	8.2	29.62	0.28	down	5339629	311	ENSMUST00000155361	1796	cdna:known chromosome:GRCm38:4:87175785:87230467:-1 gene:ENSMUSG00000037996 gene_biotype:protein_coding transcript_biotype:processed_transcript	ensembl_cDNAncRNA	chr4	87175785	87230467	-	CATGGGTCCTGCATAACGAATGTGAATGGAGAGCCGCTGAAAGAAAAGACCCAGAACAGCTGTATGGAAGAGGTATCCCTCAAGTTGGCATTAGGATTATACCTTAATACATACCTCACACGATTGAAGCCTTATTAGAGCTGCCAGCTCTGGTGGAATTGTATGGATAGGCGTTCTCAGTTGTTTAACAACCAGTTATTTCTAGCATTTCTGCAAGGAGTGGTCTCAGGCTACTGTGCCAATCCAAGCTATACTTAATTGGAGTGTGTAGAAATTATTCTTATGACCTCTGCCTTAGATGATGACAAGCC
n289607:5166723	8.74e-05	0.00843	8.16	25.92	0.31	down	5166723	400	NONMMUT074591	2471	| AK031784 | mRNAlike lncRNA | Mus musculus | Mouse noncoding transcript | FANTOM3 | 6230424H10 | http://fantom3.gsc.riken.jp/db/annotate/main.cgi?masterid=6230424H10 | -0.3494200 | -0.2990633	NOCODE4.0	chrX	162783458	162785927	-	CGAAAACGTGTAGTGTGTACCATCCATGTCCTTACTTGAGAAGGTACAAGAAAGATTTCATCTTTGTACGTGAGATAAGGTGCTTTTTAGCTAGCTAGTTTGAGTCTCTTAAAAGTTAAGATCCTAAATATACTAATACATTAAAGCTGGTATGAATCTTTATAAGTACCACTTAGGGATATTGTTTGGGCAGGGTGTTCATTTTACTGTACTGGTGATACTAACTTCCCAGTCTCTGGAACTTTCCCAGTAGGTTATGATCAATGCCAGGCTAGTAGGAAATTCAAATCCATGACCTGTCAGTCCTATACATTCAGTTGTCCAAGTGGAGACAAGACTCAATTTGGGTATCTAAGGTATATAAGTCTGTGGCTTTCTGCAGGTTCTGTCTGGGACCAGT
n276283:4987909	0.0001176	0.0101	8.12	29.11	0.28	down	4987909	196	NONMMUT068457	1804	| AK047442 | mRNAlike lncRNA | Mus musculus | Mouse noncoding transcript | FANTOM3 | B930063I10 | http://fantom3.gsc.riken.jp/db/annotate/main.cgi?masterid=B930063I10 | -1.2534700 | -0.4263980	NOCODE4.0	chr9	29327911	29329715	-	CCTTTGTAGTAATGGGCCTGGATTGTGGATTTGGTAAAAGGACAAACTAAGCACCAGGTGAAGTACATCTATCTGGGTCTGTAAGTTTAGCACTCATGGGTCTGGAACCTTCATTTTAGAAAACACTTGATTTTCAGTTATATAATAGTGAGTGAGCACAGAGAGACCATTTAGTGGTTAAACATGCATGCTGCTC
n269036:4529000	0.0006736	0.0283	8.11	27.97	0.29	down	4529000	1273	NONMMUT068550	1550	| AK142914 | mRNAlike lncRNA | Mus musculus | Mouse noncoding transcript | FANTOM3 | D930047B11 | http://fantom3.gsc.riken.jp/db/annotate/main.cgi?masterid=D930047B11 | -0.9961450 | -0.3123044	NOCODE4.0	chr9	34710390	34711940	+	CGAGTTTCTCGCAATAGACCCTATCTCCCCAAAGTTCTATTTCTTCCACACAGTAATAACCTGGAGAGCAAATTTTTACGACCCAGGTCTTTAAGGAACTAAGGCCTAAATCCATCGCTCAACTTTAGCATATGTTGAAGATCTTTTTTCTCACCTAAAAAGAATTAAATCTGTAGTTCCTGACCTTGAAAGACTAATGTTAAGTGCATAGTTTTTTCAGGATAGTACATTCGTTTGTCTGAATAGACGAGAACATAAATGTGAACACTGTAATCCAGCTTTCTTTAGGTCATAGAAGTACATCCTCTAGCAATATATTTGGGGTGCAGTTGTCCCTCTAGAAAATTCTGTTTAGAAACAGACCATGTTCTTGACCAACATCACAAATAGGGTCCAACA…
ENSMUST00000143626:5400904	2.99e-05	0.00452	8.1	33.65	0.24	down	5400904	1061	ENSMUST00000143626	2709	cdna:known chromosome:GRCm38:11:42421310:42531622:1 gene:ENSMUSG00000007653 gene_biotype:protein_coding transcript_biotype:processed_transcript	ensembl_cDNAncRNA	chr11	42421310	42531622	+	TATCCCAGTCCATAGTTAGAAGTTGACCATTTTAACTCAGTGTTCAGTACAGCAAGAAGCTGGACTGTGTGATATTTTCTGCCTCCGAGAAAAATTTTAACTGTGGCAAGCAGCAAGAGTCTAAATCACTGCTCTGAGCAGACAGAGCATTTATGAAACTTTGTGCATATTTTTACTCATTTTAAAAAGACAGCTTCTAGGGGTAATTAAATTTACACACACTTATATAGAAACTAATTGCATGCTTATATTCTAACTCATCGTTATTTCCAAATTACTTCTTCACATTATATAAAACTAGTTCATTTAGCTGGCCTATAGGATTTCACTGATTAATTTTATGTAAATATCTTTGAGATGGCATTGCTTGTTACATGTGCTTAACTTGTGGTACAATAT…
n278601:4917920	0.0006351	0.0272	8.06	36.33	0.22	down	4917920	112	NONMMUT035533	2246	| AK149269 | mRNAlike lncRNA | Mus musculus | Mouse noncoding transcript | FANTOM3 | A930008B09 | http://fantom3.gsc.riken.jp/db/annotate/main.cgi?masterid=A930008B09 | -1.5906100 | -0.2449300	NOCODE4.0	chr2	7024270	7026516	-	GCTGTCATTGGGAACTAACTCTCTCTAGAACCATGGGCTCAAGTAAAATGTTGCCTCTTCGTGTTACCCTGAGTGTAGACACTGAAAAGATTGCACGCTATTGGGTCTCACG
n294462:5470827	0.0001165	0.01	8.01	25.59	0.31	down	5470827	464	NONMMUT023381	1805	| AK013658 | mRNAlike lncRNA | Mus musculus | Mouse noncoding transcript | FANTOM3 | 2900046L07 | http://fantom3.gsc.riken.jp/db/annotate/main.cgi?masterid=2900046L07 | -1.1800600 | -0.3195234	NOCODE4.0	chr15	44716447	44718251	-	TTGTCATTGTGAGAATCCCTGCTGCTTTTGAATGGAGCCCAATTCTGTACAGTAACTTCCTTGTATGAGAAAAGTTGCCTACACTGTCTCTGAACTTTGGGCTGAGTAAATCTGTCCCTCTCATAAATATAAAGAGAGGAAATCCAGGAAGCAAGACCCTCAGATGACTCTTACAATTAATAAAATGCAGAGACATAGGCTGTTAAAATTCAGGAAGGTCCTGCTCTTAGGTTAAAATAAAGTCATCTGTTACCCACAGCCCTACCATACCCTTAGCCAAATCTGACCTTCAGTTCTAGATGTATGTTCTAATTTTTTTTTAAAAAGGCAACTCATTAAAACCATACTAGTTTATTAAAATAGCAAGCAATTAGTGGCTATCACTTTGGGGATCAGGAA…
n275161:5103398	6.7e-05	0.00726	7.98	29.48	0.27	down	5103398	111	NONMMUT045899	1614	| AK140858 | mRNAlike lncRNA | Mus musculus | Mouse noncoding transcript | FANTOM3 | C130049O03 | http://fantom3.gsc.riken.jp/db/annotate/main.cgi?masterid=C130049O03 | -1.0319000 | -0.3519303	NOCODE4.0	chr3	156880330	156881934	+	GCTTTTGAATGCATGCAACCTTCTTTCCAGTTAAAACAATCATTACTCTCTTAAACTACAAGGTCTAGAATATGCTGTCAGTTTGGGCTATAAAATTACCCACCTGTTCTG
n288101:5547020	1e-06	0.000595	7.97	29.2	0.27	down	5547020	395	NONMMUT055623	2530	| AK149034 | mRNAlike lncRNA | Mus musculus | Mouse noncoding transcript | FANTOM3 | 7120477K05 | http://fantom3.gsc.riken.jp/db/annotate/main.cgi?masterid=7120477K05 | -1.1044600 | -0.3507981	NOCODE4.0	chr6	5817117	5819644	+	AAGTGGTTCTATCTGTCCTCAAATCTACTGAGAGACACAGCATTTTTAATGAATTTAATTAAAACTGCATGTGGCTCATAGACTTCTCCCCAGTTGCTTTGCCATTCTTCCTGCCCAAATAGAGTTGCTGCTAATATGTTATGTTTTATGTGAGAGTTGTCAGACTCTCAGCTAGAAGCACCAAGGTGGTTTCCATGGAATGACATGGTGGTGAAATAGTAAAATTCTAAAAAAACTTCTTTCTACTTAAGTGAGGCATGTTTACACTAACTAATGTATGCATAAATGTGTTAAGTATGTTTGTGAGAGACATGGGTTGTATTTCAACACCAGCAATATATTGGCAGCAAGAGGTTTCACAAAATTTGATCCTGGCAGCAGGATTAGTATGTATT
n277167:5593231	0.0001459	0.0115	7.95	32.26	0.25	down	5593231	594	NONMMUT021282	1662	| AK046241 | mRNAlike lncRNA | Mus musculus | Mouse noncoding transcript | FANTOM3 | B230359C11 | http://fantom3.gsc.riken.jp/db/annotate/main.cgi?masterid=B230359C11 | -0.3910820 | -0.3421185	NOCODE4.0	chr14	64577459	64579121	+	TCTTTCCTAGTTGACGCTCCATTTCTAAGAGCACACAAGTTTAGAATTATCACTCTCCTCAGCTGGTCTCCCTCCAGTGGTTGCTGTGGATAGCCCACCCTTATCACTGTGTTTAGTCTTCCAGGATGCTTTAGTCTGACATCTACAAGCACTGACAGTTTTTGTTTGGTTAAAATTTAGCTGCTTGCCAGGCATGGTAGTGCAGACTTTTAATCCCAACACTCAAGAGGCAGAGGCAGGTGGATCTCTGTGAGTTTCAGGCCAGCCCGATCTACAAAGCAACTTCCAGGACATCCAGGGCTACACAGAGAAATGTTATCTCAAAAGAACAAAAAAAACTATTTATCTGTCATTCTTTCTCTACCCTTTGCATTTTATATTTTTTTACATGTTCCTTTC…
ENSMUST00000142473:4991221	0.0002222	0.0146	7.94	24.78	0.32	down	4991221	116	ENSMUST00000142473	2168	cdna:known chromosome:GRCm38:5:139200667:139228339:1 gene:ENSMUSG00000036817 gene_biotype:protein_coding transcript_biotype:retained_intron	ensembl_cDNAncRNA	chr5	139200667	139228339	+	TGAACTCAGTATTCTCACAGCGTTGAATAGGCTCACATTAACTCTGTCCTACTTGTCGCTTCCCAGTTTGTGGTTCTGTGGTTAGTTTTTTTGTGCCTGGAAGTAGTTCAGATTTG
n271551:5284389	0.0002428	0.0155	7.91	28.37	0.28	down	5284389	307	NONMMUT052366	1196	| AK084303 | mRNAlike lncRNA | Mus musculus | Mouse noncoding transcript | FANTOM3 | D230019F05 | http://fantom3.gsc.riken.jp/db/annotate/main.cgi?masterid=D230019F05 | -1.2109100 | -0.3614685	NOCODE4.0	chr5	57961593	57962788	+	TCGCTTTTCTAGTGTAGGTCCACTGAACAGACTTGTAATGAGCACAAGGTTCCTTCAAAGGGTGAGGTCATCATGACTACCATAATGCCTAAACGATTTTATATAATTGTCCTTTACAACACAAGCAAATTATCTCTGAAACTGGGTTCCACTTCACAGATCTTATTTTGCTCTTAAAACCGCCGGCCACACCCTCATCAGCCCACACCCCAAGCTGCATTTTTCACTTGACCTATAATTACAGAGGCAGGGCCAGCTCTACTCTATCCCAACTATGCCACACCCGACAGAGATCCACACATTTAGC
ENSMUST00000162840:5019515	0.0019416	0.0548	7.9	35.9	0.22	down	5019515	55	ENSMUST00000162840	351	cdna:known chromosome:GRCm38:9:112187592:112233872:-1 gene:ENSMUSG00000032503 gene_biotype:protein_coding transcript_biotype:processed_transcript	ensembl_cDNAncRNA	chr9	112187592	112233872	-	GTAACGTTATCTGTCTCGGGTGATAAATGTGATAGTAGGATTGGATCTGTATCAG
n285102:5440522	0.0002066	0.014	7.89	27.49	0.29	down	5440522	410	NONMMUT064540	2411	| AK035984 | mRNAlike lncRNA | Mus musculus | Mouse noncoding transcript | FANTOM3 | 9630024O16 | http://fantom3.gsc.riken.jp/db/annotate/main.cgi?masterid=9630024O16 | -0.8597550 | -0.2713015	NOCODE4.0	chr8	9618152	9620562	-	TCAACGTCCTGAGAGTCTGCTTATAGGATTGGGTGTTCTATTTGCTTGACCCCGCCTGAGACAAGAACCATATCTAAATCAGTCAGTATTGAGTCCCAGGAGCTCAGAGCGGAGCTCAAGCATGTGAAACCATTGGGTGATTCAATAATATGTATTTTGCCTTTGTCAATCCCTTTCTGGCCTTTACTGGGGGAAATCAACGTATAAACACAGATATCTAAAATTATGCTCTGTTGGTTTTGAACTCAGTAACAATAGTCATGCACACCAATGACCAGTGTGTGAGTGTTCTCAGATTCACATCGGTTGTGGGCAGATGAAGCCACACATAGCAAAGAGATAAGGGTTGCAGCTGGGCAGCAAGGGAATGCATGGCCTTAAAGGACTTTCAGAAGTGTT…
n288092:5511787	2.1e-06	0.000915	7.81	26.02	0.3	down	5511787	539	NONMMUT027156	2230	| AK149051 | mRNAlike lncRNA | Mus musculus | Mouse noncoding transcript | FANTOM3 | 7120479I11 | http://fantom3.gsc.riken.jp/db/annotate/main.cgi?masterid=7120479I11 | -1.2824900 | -0.4244567	NOCODE4.0	chr16	67285857	67288082	-	AGAGAGATCTTGGAGTCAGACACTGGGCCACCAACCAGGAAGCACAGACCAGCTGATATGAGGCCCCTAACACACATACAGCAGAGGATTGCCAGGTCTGGACTCAATCAGAGAAGATGCACCTAACCCTCAAGGGACTGGAGGCCCCATGGAGTGGGGATATCTGATGGGGTTAAGGGTAGAGACATCCTCGTGGATATGGGGGAAGGAGTTATGGGATGTGGAACAGTCAGAGGGTAAACCAGGAAGGGGATAAAATGTGGACTGTAAAAAAAAAAGATTAAATAAAAAAAAGGAAAAACAAATTTAAATGTAGATGAGAAAGTAGCAAAATTTATAAATGGTATAAAAATCTTTGCCTGTAATACAAGGAGAGTGAAGTGCTCAAATTTAAACTGG…
n286729:5289799	7.8e-06	0.00214	7.81	27.18	0.29	down	5289799	313	NONMMUT000408	3627	| AK033882 | mRNAlike lncRNA | Mus musculus | Mouse noncoding transcript | FANTOM3 | 9330109C12 | http://fantom3.gsc.riken.jp/db/annotate/main.cgi?masterid=9330109C12 | -1.1376400 | -0.4250423	NOCODE4.0	chr1	25797280	25800905	-	CACTCTTTCATGACTGCCCAGTCTGCTACACACATATGTCTTTGAGTAAGGAAAAAAAAAATGAGTGAGTGAGTTGCCGCATCAATATTATCCTTGAAGAAAGTAGATTTAGAAGAGCTGGATTTTTTAGGTTATATAAAGGAACAACCTTTAACATCTAAAATAAAGCTGTTTCTAAATATTGTAAGTATTTAGAGATTTCCTGGGAAGGATTGTTACTCTGATTTTAGCAGTGTTAGCATTTTACGACCTTATGATACTGAGCTAGACAGCATTTTTTTAGTGTGTCTGAGTGTGTCTCACTTACATAATA
n286392:4420406	1.2e-06	0.000658	7.8	30.26	0.26	down	4420406	585	NONMMUT057511	2976	| AK079101 | mRNAlike lncRNA | Mus musculus | Mouse noncoding transcript | FANTOM3 | 9330187J04 | http://fantom3.gsc.riken.jp/db/annotate/main.cgi?masterid=9330187J04 | -1.1340600 | -0.3733028	NOCODE4.0	chr6	80269069	80272045	+	TTTGCTCTCCAAATGTGCGAAGTTAGAAAAATTGTTATGATGTTACTATTTAAACATATTGAAAATTTAAAATAAACCTCAGAATATCTTTTTATATATTCTTAAGAATACTTCGATCCTGGGTATATCAATCAGTGGGTAAGATCACTTGCTCTAAAAGCACACTGGCCTGAGTTCTGATTGCTCACACCCATTTAAACCTTAGCATGTAAGGTCACACATAACCTTGGCATTTCAGGAAACAGAGCTGGGAAATAGCACAGGATCACCGAGAAACTCTTTCAAAGGGAAAAGGCAGAGAAAAATAGGAAATTTGACATATTCTACCTTTCATATGCACACACACACACACACACACACACACACACACACACACATCTCAAATGTCAACCTAAGATT…
n276425:4545741	1.46e-05	0.00307	7.78	35.87	0.22	down	4545741	453	NONMMUT020175	2332	| AK047276 | mRNAlike lncRNA | Mus musculus | Mouse noncoding transcript | FANTOM3 | B930044L17 | http://fantom3.gsc.riken.jp/db/annotate/main.cgi?masterid=B930044L17 | -0.9554180 | -0.3116252	NOCODE4.0	chr14	29717466	29719797	-	GACTGGGAGACCTGCCATTTTGGCAACATGCTTTGTTAGGTAATGTGACTTGCAGTCTAAAGTAAACACTCATGGGTAACACTGTGGTTCACTGCCCTACAGGATCAGTGTCCTGGATGTTCCTGTGTTTGGTGCTGTGGTTCTCCCTCCTGTAGCTTAGGATGCTCTAGTAGGTCTTCTATGCAGGCTTGCCCAATTAGCTTCCTCTATTTGCCTTAGTTGAACATGGGAATAGCAATCTATTCATTTCATTTGCTGCAGGCATTTGGATCTTATAAAGCACAGGGAGTCAGAGAGTTTTTAAAGTTATGTGTCTGGGCTGTAGAGTGGAACATGGGAGGGATTCTGAGCAGTTTTGGGGTTGTTAGAGGCCCTCTGAAGTCAAGTGCCAGTGTGCCC…
n285182:5259964	3.45e-05	0.00489	7.77	25.42	0.31	down	5259964	129	NONMMUT002420	2997	| AK137329 | mRNAlike lncRNA | Mus musculus | Mouse noncoding transcript | FANTOM3 | 9630011B11 | http://fantom3.gsc.riken.jp/db/annotate/main.cgi?masterid=9630011B11 | -1.5906100 | -0.2851229	NOCODE4.0	chr1	123559382	123562441	-	ATACCCTGATGGAAGTAACTTATGGGTAAAAGTATTTATTTGAATCACAGTCTCAGGTTATGGTCCATTACTATGGGGAATTCATGACAGCAGGGACTTGAAGAAGTTAGTCACAGCATACCCACAGTA
n274071:5353892	2.55e-05	0.00426	7.76	28.54	0.27	down	5353892	1563	NONMMUT021916	3239	| AK048863 | mRNAlike lncRNA | Mus musculus | Mouse noncoding transcript | FANTOM3 | C230077B03 | http://fantom3.gsc.riken.jp/db/annotate/main.cgi?masterid=C230077B03 | 0.7845510 | -0.2817225	NOCODE4.0	chr14	93688237	93691476	-	CATCTCTATTAGTCAGGTGCTGGGAGAACCTCTTAGGGGACAGCCATACCAGACTCCTGTCAGTAAGAGCTTCTTGGCATCAGCAATAGTATCTGGGTTTGGGGTCTGCAGATGGGATGGATCCTTAGACAGGGTCAATATCTAGATGGCCTTTCCTTCAGTCTTTGTTCCACTTTATGCCCCTGTATTTCCTTTGGACAGGAACAATTCTGGGGCAAAAATGTTGAGATGGGTGGGTGGTTCCATCCCCAACTTGGGGTTGTACCTCTCTCTTCTGGAGGTGGTCTCTACAGGTTCTATCTCCCGCTTTGTTGGGTATTTCAGTTAATGTCATCCCTGTTGGGTCCTGTGAGCCTCTCACTTCAATGGTGTCCAGGATTGTCTAATGTCTACCCACCC…
n415245:5081109	4.8e-06	0.00155	7.73	43.71	0.18	down	5081109	298	NONMMUT069792	7977	| NR_033299 | lncRNA | Mus musculus | | RefGeneNoncode | NR_033299 | | -1.0508600 | -0.2852140	NOCODE4.0	chr9	68765345	68773322	+	CCGATTCATCGTGCTTCCTCTCATACTTTACCCATCACCTCGGCTTCACAGAACTCCTGTCCCTCACCATCAGGCACCCCTTTCATTTGTACCCCTCTTTCTGTTGACTTTGCCCCTTCTCTTGAGCTGTCCAGTGAGTGGATGTTGGTCTCCTCCACAGAGCTATAGCTTCTTGCTTCACACATTGGCTGTCACTGTATCTTTATATCCTCAGAGCCAGCACACCAGGCATGTGAGTCACCAACTTCAGTTCTGGCACTCTGGCTTCCTGCTGCCATCGATGTCACCCGTGAGAATG
ENSMUST00000156549:4871670	0.0003835	0.0202	7.72	46.14	0.17	down	4871670	207	ENSMUST00000156549	430	cdna:known chromosome:GRCm38:8:45805804:45807367:1 gene:ENSMUSG00000031626 gene_biotype:protein_coding transcript_biotype:processed_transcript	ensembl_cDNAncRNA	chr8	45805804	45807367	+	GAACTCTCAGATGACCCTCAAGTGATTGAACTTTTAAATAAATGTATGCAGGAGAGAAAAGCATGCATCTATAAATGCTTTCTTGGCGTTGAAGCACTTCTCTCATATGCTCTACTTAACGATGGCAAGCTAATATTTTAAATCAGTGTTTTGTCTTTTCCTGAATATGTTTTAAATGGCATCCATGGCTTGTGTTATAATACTGCA
n286162:4991347	0.0004012	0.0208	7.69	43.25	0.18	down	4991347	542	NONMMUT009301	2093	| AK034719 | mRNAlike lncRNA | Mus musculus | Mouse noncoding transcript | FANTOM3 | 9430028J18 | http://fantom3.gsc.riken.jp/db/annotate/main.cgi?masterid=9430028J18 | -1.3115400 | -0.3532145	NOCODE4.0	chr11	36597251	36599342	-	CCAGTGATGTGGTCTGGAGTCTACAGAAGACCCTTTTTCATTGTTTGCAAGTTTCACATATACATACATACATACATACATACATACATACATACATACATACACACACACACACACACACACACACATACACACACACACACACACACACACACACACACACACACACACACACACACATATACTGTGGGTATTATCAACTCCATCCACTACTCTTTCCTTTCTAACTCTTCCTATACACCCACTGTTTCTCCCTCTGAACTTCATACACTCTTTTGCTAACCCTCTGACTTAGTGCATGGAGAGAAAAAGAATCAACTTTCTACAAAAGAATCTTATCTAGTTTGGGCTAACTTACTTAAAATTATTAAAGTTATTTTCTAGTTTTCTTTAAACATC…
n268430:4626056	4.99e-05	0.00607	7.66	33.79	0.23	down	4626056	360	NONMMUT019036	2291	| AK087394 | mRNAlike lncRNA | Mus musculus | Mouse noncoding transcript | FANTOM3 | E130006F02 | http://fantom3.gsc.riken.jp/db/annotate/main.cgi?masterid=E130006F02 | -1.0971600 | -0.2912003	NOCODE4.0	chr13	105042452	105044734	-	TGATACCGAGTGAGACGCAGAAACAAAAACAAATCTTTTAAATCTCCTTTGGTAAATGCAAGAACTAGGTTTGTTAGACAATTAGACTATGATGAACTGTTACAAATGGAAGGTGGAAGAAACCAGACAACACAAGAAAGTAGAAGGTCAAAGGTCAAGGTCACGAGTTCATTAAAGGACATTAAACTTCAAGTGCAATGTCTTTTTGTGTGTGTGTGTGGGGGGGGCTTTTTGAGAAAGGGTTTCTCTGTGTAGCCCTGACTGTCCTGCAATTCACTTTGTAGACCCGGCTGACCTCAAACTCAGAAATCCGCCTGTCTAGGCGTGCGCCTCCAGTCCCAGCAAGTGCAATGTCTTATG
n283346:4340348	3.3e-06	0.00123	7.61	25.47	0.3	down	4340348	442	NONMMUT037284	2248	| AK038390 | mRNAlike lncRNA | Mus musculus | Mouse noncoding transcript | FANTOM3 | A230002E06 | http://fantom3.gsc.riken.jp/db/annotate/main.cgi?masterid=A230002E06 | 1.1523900 | -0.2780264	NOCODE4.0	chr2	52528416	52530663	-	CTCTGTGTTTATGGATCTGCCCTTTCTGGATGTGTTGTATAAATGGGAATCATTTGTGTGACTTTGGTGTCCTGCCTTATAGGTAACTAAGAAGTATCCCTCTGTGTAGTGCTGCTGCCATCTTCCATTCATGGACATATTTCAGTATGTCTTTTGGTTGTTCCGAGCAGTATGGTTAGAAACAGCTCTCCACAAGTATTTCCTTGAGTACCCGTTTTATGTCATTTTGTGAATATTATTAAAAACAGAATAACTGGTGTAAGGCAATTCTGTTAACTTTGGAAGAAATTAGAACCAGGCATGGTGATGCACACCTACAATGCCAATACTTGAGAGGTGGGGGAAGGAGGGCAGTGGCTCTAGATCATTCTCGGCTACACAGTGAGTCTGAGACCAGCC…
n278413:4331720	7.91e-05	0.00797	7.59	24.88	0.31	down	4331720	493	NONMMUT021283	1197	| AK149342 | mRNAlike lncRNA | Mus musculus | Mouse noncoding transcript | FANTOM3 | A930031H12 | http://fantom3.gsc.riken.jp/db/annotate/main.cgi?masterid=A930031H12 | -0.9307910 | -0.3720895	NOCODE4.0	chr14	64583766	64584964	+	TGCACAGTCTTCTTTGCCAGTAACCTTGAAAAATAGCATACATTGCTTTAGACTAATGTTACCCTAAGCTACTTACTTCCTTTATTTGGCAAAAAAAAATCATAAGAAAAATATGAAAGTACAAATATGATATAGAAGAAAATATGCGACAACAATAACAACAAAAATGACCCAGGTTTTGTCCTTTACTAGGAATCAGCCTCGCGGTTCTAGAAGGGATTTTTTCCATCTCTCTGGGCCTTGATTTTTTTCTTTCATGTGCATCAGGAAGAGTCAGGCAGCTCCCAGGTTCTATCATTAGCAGTCCAAATGCCACCTCCAAATCTGTTTTCTGCTGTGTTTTGTTTTTGGAAAGACAAGGTAACTGCAGAAGTATCTGCAGTTATTTCCAAAGATGTG…
n274579:5587725	1.2e-06	0.000658	7.55	29.72	0.25	down	5587725	390	NONMMUT055909	3602	| AK082100 | mRNAlike lncRNA | Mus musculus | Mouse noncoding transcript | FANTOM3 | C230007G21 | http://fantom3.gsc.riken.jp/db/annotate/main.cgi?masterid=C230007G21 | -0.7407950 | -0.3889248	NOCODE4.0	chr6	21262019	21265620	+	TATTCTGATACCCACTTCCGCAGTGAAGGCTTGAGCTAAAGGAATCTTCTGTGCAAATAAATAGTGCTTGTCTTCACCTTTATCACCTTTGACTTAGAAAATCTCTGGAGTGCCCAGTGTGTTTTGCTTCCTAGGAGAATCAGGCTTGACCGGATATTTGTAAGGTAGCAAAGTCAGCCAAGATACAATGCAATCTTACATTTTTCACAGCAATCTTGATGGTTCAGAAGGAGAACCACACTGACAATTGCCCACTTCTTAGTGATTATTGGCATCAGTTAGTTTCCAGACAAAACATAACACTTATTGTGTATAGAACATTAGACCAATTAGTGTATCACTGTTTTGAATGGCAGCCCCCAACACATCCAGGGTGCTAGATCATTTTCA
n288149:5268742	0.0001041	0.0093	7.54	24.13	0.31	down	5268742	524	NONMMUT007297	1047	| AK148935 | mRNAlike lncRNA | Mus musculus | Mouse noncoding transcript | FANTOM3 | 7120464N03 | http://fantom3.gsc.riken.jp/db/annotate/main.cgi?masterid=7120464N03 | -1.0589900 | -0.4756173	NOCODE4.0	chr10	110214714	110215761	-	GTGAGTACCACTTTTCTTGAGGGTAGTAGGTATTGTGTGTCATTTTGTGTACTTGAAGGAAAGTAATGTTCAGGAAACACTAAGAATGATAAAGTCCACAATACCTATAGGTGCTTTTTATTTCATTGAGCATGTAATTTTTACATTTCTACATGGGTGTATTTCTAGGACTATTGTTCATTTATACTCAGTTTATATTGAAGTATACAATTCTTTTCTTGTAAGTAGGCTGCCCACTCAAAGGATGTCATTAGTTTGAGCATAAAGGAATGTTTCGCAGTTCTTTCTTTTTGTTGGCTGCCTTCTTTCTTTATTTTAGTAGCGTGTGGAAATGAGCCTAGGGACACTCACAGGTTAGTCAAATACTCTACTCTTGAGCAACAAGCATCTCCAGGTCCC…
n276225:4998600	0.0008034	0.0315	7.54	29.14	0.26	down	4998600	127	NONMMUT024677	2920	| AK047473 | mRNAlike lncRNA | Mus musculus | Mouse noncoding transcript | FANTOM3 | B930074F24 | http://fantom3.gsc.riken.jp/db/annotate/main.cgi?masterid=B930074F24 | -1.2008200 | -0.3644056	NOCODE4.0	chr15	92086224	92089143	+	CTAAATAGTGGAGGGTGGCCTCGAACTCCTAACCCTCCTGCCTCTATCTCCCAGATGCTGGGATTGTAAGTACACACTACTGTGGCTGTAAGATGAGTCTATCTAGTAAGAGAGTATGTGCACAATT
n277564:5288404	0.0009476	0.0355	7.5	24.1	0.31	down	5288404	492	NONMMUT059213	1501	| AK045641 | mRNAlike lncRNA | Mus musculus | Mouse noncoding transcript | FANTOM3 | B230217H04 | http://fantom3.gsc.riken.jp/db/annotate/main.cgi?masterid=B230217H04 | -1.0444800 | -0.2527527	NOCODE4.0	chr6	135816456	135817957	-	GCTGGACACTGACCTATTCACATGAGTGGGTAACACATGGTTGATCACATAGCCAGTTTTGGTATGGTACTGAACCCCTGAGTCTGCCTGACTCCTTCGTGGTTCATCTCTCACACTGCTTGATCCTCCTTATCTTTATCTTTATTCAAGTGAGATAGTTCTTATCATTTCTCCTCTCTCCTGCCACACGACGACATTATCTGGTTTACTTCCAGTCCTCTGGGATAAAAAATCTAGGTTAGTTCAGGAGTCAGCTTTTGAAGCAAAAGCATGTTCTTGCTGTCTCTCTTATTCTCTTTCCTTTGGCCCTGGTGAAAGGGTTCCAAGTTACCATCATTCTCGTTTAGGGAGAAAACTCCATCTATGGGTCAAGAAATTAAATAAAATACAGGAAGAGGT…
n276692:4966949	1.93e-05	0.00364	7.48	29.25	0.26	down	4966949	439	NONMMUT068327	3677	| AK046965 | mRNAlike lncRNA | Mus musculus | Mouse noncoding transcript | FANTOM3 | B930008C22 | http://fantom3.gsc.riken.jp/db/annotate/main.cgi?masterid=B930008C22 | -0.6811250 | -0.1860089	NOCODE4.0	chr9	22027657	22031334	-	CGCCTACTCCTAGAGGTGCTGATGAGGGTCCATCTAGGCTGATTGCGCTCACATGGCCTCCAGTCAGCTGCCTTTGTCTGAAGGAGGAATGGGACGTTACACTTCTCACTTTTCCGCCTCCACAGCAGTCATGATCCCGTCTGCTCCCAAGTCCCACAGCCACACACGCCAGGCCGGCACAGTCTTTTTCACCACGTCCTCCAACTTCACAGTGTTTCCTGGTCACTCTGTAAAGGCCCCATCTATACGCCAGGTCTCAGATCTCCCTATTTCCCATACTAAAGGTCAGCCTTGAGGGGCATCTTCTATCTCATCCTCTCCTTCATCTGACTTATTCCTGGATCCAAGGCTAGCAGGGAAACCCCGGCACCTTGCCTTTCTTGTTGCAGTTGTTCCTTT…
ENSMUST00000119992:4757638	0.0011121	0.0393	7.46	23.25	0.32	down	4757638	211	ENSMUST00000119992	1009	cdna:pseudogene chromosome:GRCm38:11:105875905:105876913:1 gene:ENSMUSG00000081270 gene_biotype:pseudogene transcript_biotype:processed_pseudogene	ensembl_cDNAncRNA	chr11	105875905	105876913	+	GTGGGCTGCCTATGCTTCTACATGAGACCAGATATCCTAGGTGTAGCTGTGCCAGCTGGTCCACTGGCCACCAAGCCAGACTATGCTGGGTACCAACTCCATCAGATTATTGAGCATAAGATGAGCCAGGAGTACATGAAGGAAAAACTCATATACAGTGTTTCTGAGAATGGGCACTATGAGCTGGAGCACCTATGCACTCCCAAGTTGA
n268259:4756418	3.23e-05	0.00476	7.45	51.79	0.14	down	4756418	200	NONMMUT027268	4382	| AK053492 | mRNAlike lncRNA | Mus musculus | Mouse noncoding transcript | FANTOM3 | E130102I04 | http://fantom3.gsc.riken.jp/db/annotate/main.cgi?masterid=E130102I04 | 0.1370210 | -0.3740340	NOCODE4.0	chr16	74997908	75002289	-	TTTGGCACAGTACTAGATAACCCTAAAATAAGGGAAATACAATGTTATTATTTTTACAAATTCTTGGATTTCAGCAGAGGCATATGACAGAGTTCAGATCTATTTTGAACAAATTGTTATTTCTTACTCTGTGTGTACATGGCATTAAGTTATAAAATTGCTCCTTTTATATCAGCTCCTGAGAGGAGTGTTCTACTTTA
n289132:4642031	6.84e-05	0.00732	7.4	25.34	0.29	down	4642031	114	NONMMUT055905	2559	| AK032319 | mRNAlike lncRNA | Mus musculus | Mouse noncoding transcript | FANTOM3 | 6430519N07 | http://fantom3.gsc.riken.jp/db/annotate/main.cgi?masterid=6430519N07 | -1.5906100 | -0.4364735	NOCODE4.0	chr6	21233597	21236156	+	GGATGTTATGTTAGGCCTCCCTTTAGTTTTTGCACAGCCCCTGTTATGGCTTTGTTAACTGACTCACCCAGCAGTAATTTAAGTAGTTCCTCTTCTTCGGACCTTCATCATTTC
n293470:5023375	8e-07	0.000507	7.37	25.3	0.29	down	5023375	345	NONMMUT027569	1676	| AK014675 | mRNAlike lncRNA | Mus musculus | Mouse noncoding transcript | FANTOM3 | 4833410I11 | http://fantom3.gsc.riken.jp/db/annotate/main.cgi?masterid=4833410I11 | -0.3895230 | -0.3309339	NOCODE4.0	chr16	87579219	87579279	+	AGGACCTGTTAACTGCCCAAGGTAGGAAGGACCTTCCAACACCATGGACTCTCCTAGGTTTAGAGTGAAGTTAGGTCACTAGTCCATGAGCAGTGGAATGAGCCTGGCCTAGAAGGCTAGGGTCTGGTGACAGGATGGGCTTAGGCTTCGAGTGTTTGATTGAGAGGATAAAAGTAAGGCAATAAAGAAGAGGGCATAGTGTGGTACTTACATAGAGAATGGCTTCAAATATAAATACAAGTATAATGAATATTGTATTTCCTAGTGGCAGTGAGGAAAGAAGAGACATACAGTGGGGTTCAAGGGCTGTGCCTGAAATGAACAGGGCTATGTTCTCTTCCTACA
n270905:4930800	5.7e-06	0.00173	7.34	24.47	0.3	down	4930800	117	NONMMUT026921	1776	| AK084765 | mRNAlike lncRNA | Mus musculus | Mouse noncoding transcript | FANTOM3 | D330040H18 | http://fantom3.gsc.riken.jp/db/annotate/main.cgi?masterid=D330040H18 | -1.1667700 | -0.3762964	NOCODE4.0	chr16	52271257	52273033	-	AGCACGGTGAATCTGCGCTCTTGCCTGGGATTCATACAAATACATATGCATATGTTCAAGCAAGGAGAGCGCTCAGAGTGGTCCCTCTTGAAGCCAATGACTTGTGACCGGGTTAAC
ENSMUST00000132299:5080621	0.0007968	0.0314	7.31	33.35	0.22	down	5080621	92	ENSMUST00000132299	601	cdna:known chromosome:GRCm38:16:17502892:17505924:1 gene:ENSMUSG00000022763 gene_biotype:protein_coding transcript_biotype:retained_intron	ensembl_cDNAncRNA	chr16	17502892	17505924	+	GAGCAATGGGGTGCGATGGGAGCATGGAGCAGTGGGAGTGCTGTTGGGAATCGATAGTGTTAGCAAAGCAGCAGGGGCTAAAAGACAAGTGA
n274572:4324742	0.0003693	0.0197	7.3	24.62	0.3	down	4324742	397	NONMMUT073223	2651	| AK082107 | mRNAlike lncRNA | Mus musculus | Mouse noncoding transcript | FANTOM3 | C230007P09 | http://fantom3.gsc.riken.jp/db/annotate/main.cgi?masterid=C230007P09 | 0.2453280 | -0.3552858	NOCODE4.0	chrX	95050176	95052825	-	CTTGTCTGTCAAACAAATGATGGTAACACTCCAGATTTTATTTTTATTTTATTTTATTTTATTTTATTTTATTTTATTTGTGATACCTGATAAAATGGTGAAATAAATAGAATAAAAATAAGATGGTGAATAGAAATAGAGATATTGGTGCAAATATGACAAGGGAAAAAATTGCAGCACAGGTTGATTATCATTTACCTGAAATGCTTGAGACACAATGTACCTCAGATTACAAATTGTATATATATATTTTTTTTATTTTGAAATATTTGTATAGACTTTCTACTTTCTATTAGATTTGAGAGTATTTCAGATTTTGGAATTAGGGTTATTCAATCCGTTACCAGGTAAAACTCACAAAACTAGTGTACTGTGAGTGATCACTGTTCATTTGAAA
ENSMUST00000155245:4415093	0.0026539	0.0661	7.24	27.52	0.26	down	4415093	291	ENSMUST00000155245	848	cdna:known chromosome:GRCm38:8:93962844:93967021:1 gene:ENSMUSG00000031748 gene_biotype:protein_coding transcript_biotype:retained_intron	ensembl_cDNAncRNA	chr8	93962844	93967021	+	AGTGGTCACACCATCATCTCCGTGGTGTGTATCCTCCCATCATGAAAGAGGCCAGGATCCAGACACAAGGCGAAACCCCAGCTGACTCCAGTCCAGCACCATGCTCACACACATTTTAGAGAGACTATCACATGCCTAGCGACTCCGCCATTCAGATTCTGGGTATCCTAACCTCAGCCTCACCCAGAGAGCCACAGCGGGTTCCCAGGCCAAGTCTCCCATTGGCACAGAATGGTGGATACCTGGCACTCTAGCCTCAGATGCACCATGGATGCATACCCACCTGTAGGC
ENSMUST00000161637:4526079	0.0005909	0.0261	7.22	23.2	0.31	down	4526079	176	ENSMUST00000161637	3306	cdna:known chromosome:GRCm38:17:90535206:91088483:-1 gene:ENSMUSG00000024109 gene_biotype:protein_coding transcript_biotype:processed_transcript	ensembl_cDNAncRNA	chr17	90535206	91088483	-	TGATGAACAATCAGGTCTGCCTATAGTAGGATAGAGAGCCGCTTGGGTATGTATGTGCTCAGCAGTGGTATGGCTGGATCATATGGAAGGTGTAATTCTAGCTTTTGTAGAACCTTAATACTGACTTCTTTAGTGTTTGCAGCAGTTTGTAGCTGCAACAACAATGGATAAGTGTC
n274866:5384620	4e-07	0.000331	7.2	61.15	0.12	down	5384620	335	NONMMUT014378	4127	| AK140946 | mRNAlike lncRNA | Mus musculus | Mouse noncoding transcript | FANTOM3 | C130078A14 | http://fantom3.gsc.riken.jp/db/annotate/main.cgi?masterid=C130078A14 | 1.1213100 | -0.4003805	NOCODE4.0	chr12	61539087	61543215	+	CAAGGAGTATGTGCTGTAATCGATATCATAATTTATAATCTATTCTAGATGATTCTTTAGAGGAGGAAAACATTGAGCAAGGAAGGTTATCAGCAAAAATAGAACACAGCAAGTAATATAAAAATAGCATTCTCCTCCCTGTCTCTTTCAGTCTGGGTAAAGCATTCCCCCTATGATTTTATACAAGCTCAAAAAGTGCTATTAAAGACTCACTTTTTATTGAGGTAACTCTGAGCTATTCCAAATATAACCATTACCAGTCTACAGTGATATGATATTTTGTTAAAACAGTGGTTGAATTCTCAAACACTTATTCTGTATCACTGCTCCAAGCC
n269562:4962185	0.0011873	0.0409	7.16	29.84	0.24	down	4962185	1373	NONMMUT020176	2667	| AK052988 | mRNAlike lncRNA | Mus musculus | Mouse noncoding transcript | FANTOM3 | D930008N19 | http://fantom3.gsc.riken.jp/db/annotate/main.cgi?masterid=D930008N19 | 0.0210719 | -0.3016164	NOCODE4.0	chr14	29718437	29721795	-	TGCACTGCCGGGTAATAAGCTCTGAGAGTGGTCCACAAACTTAGGAAATTGGTCTGCGTCCATATATTTCTGTAAAGTAATGAGAATGGAGAATTGATTATTAGGCTGGTATCAGGAGTTGCATCAGTTTTAATTCAAATAGGCAGCATAAAGCTTAAAATTACATCTTGAGATATATGGCCCTCTTTATCCCCTTTAAGATAAAGAATGAGCTGGTGGGTGGGTGGGTGAGGGTGGAGACCAGAGCGGGTGAAAAGAATTTCAAGCTAGTAAACGAACCAAATTAATCCAGATATTCTCCTGACAATAGAAAATAAGATTGGCCTTTAGGGGACAATTCTCAGAGACTGGGTATAAAGAGCTTAAATTGTTAAGTTAACTTTTAAGCATTTTAAAATG…
n271286:5583475	< 1e-07	< 1e-07	7.15	77.34	0.092	down	5583475	1053	NONMMUT035523	2343	| AK052102 | mRNAlike lncRNA | Mus musculus | Mouse noncoding transcript | FANTOM3 | D230046B21 | http://fantom3.gsc.riken.jp/db/annotate/main.cgi?masterid=D230046B21 | -1.1921400 | -0.3440872	NOCODE4.0	chr2	6882587	6884928	-	ATGCCTTGTTGATCAGACCTGCTTCTACAGTATTTACCGCCGAGGATTTTAAATGCTCCCTTTTTTTGGACCTAGGGAATGTAGCATAAAAGAGAAGTTAAGAAGGACATACTTAATGCTCAAGTAATCAGTATTCCTAGTTTTTAGCTTCCCCTTTGGCATCCACAGACAAGCAGTTTAGAAATCCAAGAATAAGAACTTTTGCCTTTCCAATTTTGGTCACCAACTATTGTTCTGTTACTTTGTTAAGTGAAAGGTTTCGATGGAATATATTGATCTTTGATTTGATGTTTATATTCTTACAAACTGCATTTCTATGAAAGGCAAGTATTTCACGTGTATTCGGATGCCCTTCATTTCATAAGATAAACTGGTTTCTAAGGTGAAAATACTGTAGGA…
n263966:5505021	5.42e-05	0.00639	7.13	25.24	0.28	down	5505021	97	NONMMUT047789	361	| AK158796 | mRNAlike lncRNA | Mus musculus | Mouse noncoding transcript | FANTOM3 | K430314A18 | http://fantom3.gsc.riken.jp/db/annotate/main.cgi?masterid=K430314A18 | -1.0835000 | -0.1732417	NOCODE4.0	chr4	76961341	76961702	-	CCTGTTGTTAGGTAACTGTTGGTCAGAGTGTAGAAGGAATGCCAACACCACTGCAAGAGTTATTGCTTGAAATCCAAGGCTATCAATGACACAATTG
ENSMUST00000154576:4930758	1.24e-05	0.00278	7.11	26.84	0.26	down	4930758	218	ENSMUST00000154576	550	cdna:putative chromosome:GRCm38:1:153906043:153907116:1 gene:ENSMUSG00000026473 gene_biotype:protein_coding transcript_biotype:processed_transcript	ensembl_cDNAncRNA	chr1	153906043	153907116	+	TAGGGTGACCACTTGCTCGGATTCCATTCCCATGATGCTGCGTGGCTGACTTTAATTATAAAAAAGTCTATTAGCCATTTCCTGCAAATGGACAATTATCACTTCTTCCATTTTCCTTGGTGATAAAACATGGTGGTTAGGCCTGGGTCAGTCTCTCCTGTGACCAGCACTGGAGCTGTGTGAGAGGGCTCTAGTCCTGATGGCATGTTGATTCTTTA
n268289:5083461	0.001189	0.0409	7.1	23.22	0.31	down	5083461	679	NONMMUT042304	837	| AK053466 | mRNAlike lncRNA | Mus musculus | Mouse noncoding transcript | FANTOM3 | E130019P11 | http://fantom3.gsc.riken.jp/db/annotate/main.cgi?masterid=E130019P11 | -1.1181100 | -0.3778438	NOCODE4.0	chr3	26105974	26106747	-	CCTTGCGGAGCTGCGAATCTCTAGATTTCCTGAGGATAAATGAACAGGCTGCATAATACTGCTTCCTACAAAGGCCACCCTCTGCCTTGAGCTCTGTGAGCATAATTCTCAGCGACAAGCCACGATTGAAGAACATGTGCAAAGCCAATTGTACAACTCTGCCTGTTTTTCCAGTTACTTAACGATTTTCATCAGTGGTGTTTATTTGTGCGGAAGTAGAATGGACTCCAAGAGTTTGAAAGCAATCACAGTATACCTCTTGCTGGAAAAGTACAAGTGGGACTTGGAAAACTCCTTGAAATCATAAAATCTGTATATTTGTGGAAGAAAAATGGCAAGTAGGGAACACGGTAAATGGAACAGTGTGCTGTTGAAAGTGCTAGTGGAAACAGCTGAGAA…
n268873:4759287	6.69e-05	0.00726	7.07	30	0.24	down	4759287	157	n268873	2209	| AK053129 | mRNAlike lncRNA | Mus musculus | Mouse noncoding transcript | FANTOM3 | E030010D13 | http://fantom3.gsc.riken.jp/db/annotate/main.cgi?masterid=E030010D13 | -0.3504560 | -0.3296004	NOCODE3.0	chr14	101840506	101885833	+	CCCAGTCTGGTGGAGTCTGTGTCTTGGTTTTTTTTCAGTTAGGGAGCCAGAAAGCTTGATTTGCCCTCTAACATCTGTAGAACTCTGATAATTAAAGAAAAATGTTTAAGTGTTATCCTTAGACTATACAGGGGGGCCTATGCCTAGAATCTTAGCA
n288458:5387704	1.82e-05	0.00354	7.06	27.66	0.26	down	5387704	320	NONMMUT055919	1124	| AK135459 | mRNAlike lncRNA | Mus musculus | Mouse noncoding transcript | FANTOM3 | 6820424J08 | http://fantom3.gsc.riken.jp/db/annotate/main.cgi?masterid=6820424J08 | -1.2632500 | -0.4581902	NOCODE4.0	chr6	21436411	21437534	+	GTCAACCTTAGATGTTAACCACTGGTTTTAACTCTTTACACATAAAGACTCTATGCTCTACGTTATGGTCTGAACTTAATAGCAACCATCTAGTTGCCCTATTTATTACACTTATCAAAGTTCTTAAGAATAATGCAGCATTTTAGCCAAGTATTAGAAGGCTTATGGCCTCTGGAAGGGGAGTTGAGGAAAAGGCATTAGGAAAAGGAACTGTAGTAATTTAGAGCTTGTGAATGTCAAGTTTGAGTCACCAGAATGACAGCCAGGTGGCAAAGCACAATAGGCAACTAGAATGTGAGTCTGGATCACTTAGCTTTTTA
n274788:4539566	5.45e-05	0.00639	7.06	32.66	0.22	down	4539566	317	NONMMUT042295	3564	| AK140958 | mRNAlike lncRNA | Mus musculus | Mouse noncoding transcript | FANTOM3 | C130084B18 | http://fantom3.gsc.riken.jp/db/annotate/main.cgi?masterid=C130084B18 | -1.5906100 | -0.3941846	NOCODE4.0	chr3	25834297	25837861	-	CAGTAATCGTATCAGGCATTGGAGCCTCCTGTTGAGCTGGATCATTTTTTTCATTTTTTTTAAACTTATCAGTGTATATTTAACAACTCAACAATTTTATTTATTTATTTATTTATTTATTTATTTATTTATTTATTAGCATGACCCCAGCCTTTTTTCCAGTCTACCTTTATACCACTTTAAGTACATGCAAAATAGGAAGATCAGTTCTGGGCCAAGAAACAAGCAAGTCAATAAACAAAATCCTGTAAACACCAATCAGGATGGCCAAGACAAAAGGAATGCCCACACATGCCTCAGCTGAGCAGTAACTCTAA
n268259:5110423	2.9e-05	0.00445	7.01	53.68	0.13	down	5110423	217	NONMMUT027268	4382	| AK053492 | mRNAlike lncRNA | Mus musculus | Mouse noncoding transcript | FANTOM3 | E130102I04 | http://fantom3.gsc.riken.jp/db/annotate/main.cgi?masterid=E130102I04 | 0.1370210 | -0.3740340	NOCODE4.0	chr16	74997908	75002289	-	CGGCTGACTATCTCATGAGGCTTTATTGGCCACAAGAGCTTTATTAGGAATTTTACCAGGGGCCACTCACATGTTTGGCTTAGAATGTGCGTGTACTGATTGTACTGTGGCTAAATAATCAGATAAATTTAATAAAGAATTATTGCCATTGAAGAGACCGCATTTTGCATTGGCTTCGGTGTGATTGCCTTATCCCTCAGTTATGTCCCTCAGATGC
n278924:4998742	0.0019584	0.055	6.97	22.9	0.3	down	4998742	1278	NONMMUT011974	2771	| AK043817 | mRNAlike lncRNA | Mus musculus | Mouse noncoding transcript | FANTOM3 | A830036E02 | http://fantom3.gsc.riken.jp/db/annotate/main.cgi?masterid=A830036E02 | -0.3990980 | -0.2718600	NOCODE4.0	chr11	99419971	99425497	+	CGTCCAGGTAGTGTTGGCCCTTATTCAGCCTCCCCAGAGGCGAAATCTTAAATCTGGAGTCGTACCAAGCCAGAGTGAGAGCTGCCTATTGGGCACTCGGGAGCACATGCAGAAGGTCACAGCTGAGCTTCATGGCAGGCCTCCGTAAGAAATACCCAGGACAGGGGCTGGAGAGATGGCACTGACTGCTCTTCCTGAGGTCCTGAGTTCAATTCCCAGCAACCACATGGTGGCTCATAACCATCTATAATGGGGTCCCATGCCCTCTTCTGGTGTGTCTGGAAACAGCTACAGTGTACTCGCATAAAATAATCTAAAAAAAGGAAGAAAGAAAGAAGGAAAGAAAACCCAGGATCAAACAGACTGGCAGCTTTTCAAATCACTTTCCCAGGGTCAGGA…
n271898:4359693	3.99e-05	0.0053	6.95	21.97	0.32	down	4359693	544	NONMMUT000327	2218	| AK083993 | mRNAlike lncRNA | Mus musculus | Mouse noncoding transcript | FANTOM3 | D130073P12 | http://fantom3.gsc.riken.jp/db/annotate/main.cgi?masterid=D130073P12 | -1.2729400 | -0.3470919	NOCODE4.0	chr1	21826785	21829000	-	CTGTTCCGAGAACCTACATGATGCCTCATATCTGTCCCTAACTCCACTCTCGGGGGATTTGATGCCCTTTTATGCCATTAGGAGCACGAGGCCTGAATGTGTATGACATTCATGCATGCAGGCTAAATAACATACACATAGAAATAAACAACCACACAAACAAATAAACACATAAATCATACATACATACATAAATATTTTAAAACCAGAAAAATAATACCAGCACCCGAAGACTGTACTGTATGAGCAAACTGGTGTTTCCGGACAGTGTTTCCTCCGTATTAGAATAAATGCAGCCTAAGGAAGTAAATTAATCTAAGTAAGAAGTAGATGATCCCGTGCCATGATTAAATGGATAATGCTATGTGCCAATTGCTACTGTTTAAATAACTAGAATTT…
n279731:5606532	3e-07	0.000276	6.93	45.35	0.15	down	5606532	492	NONMMUT027271	1333	| AK042832 | mRNAlike lncRNA | Mus musculus | Mouse noncoding transcript | FANTOM3 | A730028H24 | http://fantom3.gsc.riken.jp/db/annotate/main.cgi?masterid=A730028H24 | -1.2496500 | -0.4051849	NOCODE4.0	chr16	75030851	75032184	-	CTGAATATGTTGTGCTCAGTGGGTAAAGAAAGTGGGGACATAGATAGGACTGAACACAGCAATTGTCACTTATAAATTAAAAAAGTGTTTTATAATATATGGGTGAGATGTTGTGACTGAAATAAAGACCAGAAATTTTGACATGGTATAAGAAAAGAATTATTAGTCTTTTGAAACATACTAGTCAGATTTGAATTAGCAAGGGAGAAATATCAATATATATTCATTAAAATTTTCACACTGAAAAATATTCATTTCAATAAGAAATTGAGGTGTATTAAATCTATAATTTGCTATCAGCATGTAGGAATAGTATAAAATAATGTTCATAAAATGAAGAGTTTCTGGCCTCATAAAAGAAATGTTACTAGAAAAAGCAACAGATGTCAGGTGTTTTTC…
n279976:5245136	6.5e-06	0.00191	6.93	35.27	0.2	down	5245136	908	NONMMUT000399	1715	| AK042543 | mRNAlike lncRNA | Mus musculus | Mouse noncoding transcript | FANTOM3 | A730003G23 | http://fantom3.gsc.riken.jp/db/annotate/main.cgi?masterid=A730003G23 | -1.2971400 | -0.3225212	NOCODE4.0	chr1	25483910	25485624	-	TAAAGCAGTCTTCGTGGGTCACTTGCTCTTCACTGTAGTCAGAGACCTGAGGCTTTGTTGCCTCCTCCCTCTCTTCATTTCTCTACAAGTATGCAGACTGCTAAGTATAGCCATGTCTTCCTCCTTCCTTCATAAAGAGAAGTGTATCATCTGTATGTGTGTTTATCTGTCTATCTATCTGTCTGTCTAATTGTCTTTACTGGTAATTTTTCAGCTACCTGCTATACCCCCATCATCTTCTGAAGTTCTTTTGTATGATAACCTCTCTCAATTCTTGCTCAAAAATAAAAGCCTTTTCAAATGCCCGATTATCAAGCCTTTCAATCTCATTAAACATTTTGGTTTTCTCAAATATCTCAGGAAAGTTATACCTCTTTATTATCTAATATAAATAGCTTG…
n282754:4887774	1.27e-05	0.0028	6.93	56.47	0.12	down	4887774	569	NONMMUT014377	2346	| AK039168 | mRNAlike lncRNA | Mus musculus | Mouse noncoding transcript | FANTOM3 | A230104C12 | http://fantom3.gsc.riken.jp/db/annotate/main.cgi?masterid=A230104C12 | 3.6671100 | -0.4044560	NOCODE4.0	chr12	61527738	61530084	+	GGACTATCAGTACACCAAAGCCAAGTAAAGTGGGTGGACAGGTTTTAATATTTAAGCTACATAAAGTATTTTTAATATTTATCTAAAACTGACTTTGATAGTTCATATTTCTTTTTTTAAACAGATTTATTTATTTATTTTATGTATTTACACTGTAGCTATCTTCAGGCACACCAGAAGAGGGCATTGGATCTTAATACAGATAGTTGTGGGCCATCATGTGGTTGCTGGGAACTGAACTCAGGACCTCTGGAAGAGCAGTCAGTGCTCTTAACCACTGAGCCATCTCTGCAGCCTGATAGTTCATATTTCTTCACCTACAGGGTTAGGTGGGAAATTATCTCCTTACATAGGAATTGCCAAGGTTAAATCGGGAAATATCAAATGACCAATTTCTTC…
ENSMUST00000135488:4840930	0.0020187	0.0561	6.87	33.78	0.2	down	4840930	198	ENSMUST00000135488	1355	cdna:known chromosome:GRCm38:2:37634928:37703348:-1 gene:ENSMUSG00000026915 gene_biotype:protein_coding transcript_biotype:processed_transcript	ensembl_cDNAncRNA	chr2	37634928	37703348	-	GCTTGTGCAAGCCACCTATGATATTTAAAGTTTTGTTTTACATAATATATTTTGCAGTTTCAGATACCTGTGTTTATCATGTAGACTTTTTAGACTATGCTTTAATTTTTCTACCATTTTGGTGATTTGCTTTCCTTCATCTAGTATAACTTCAAGTCATTGGTATCAGCTAACCTGCTCTACTATACTGGCTTAGTG
ENSMUST00000126221:4960183	0.0003207	0.0181	6.82	32.3	0.21	down	4960183	143	ENSMUST00000126221	758	cdna:known chromosome:GRCm38:1:52166282:52169145:-1 gene:ENSMUSG00000026103 gene_biotype:protein_coding transcript_biotype:retained_intron	ensembl_cDNAncRNA	chr1	52166282	52169145	-	TCTATCCGTCTTGGCTAAGGGCGTGTGTGTTTTTTAGATGTGTGCCTAGGATAACATCTCATCAATCCAGCTGAAGTCTTCAAAGCACATGAAAACTATACGGCAATGGCCTCATTTGCTTTCTCCCACAAATATCTGTCTTG
n273896:4506979	2.13e-05	0.00391	6.8	29.32	0.23	down	4506979	224	NONMMUT021910	4186	| AK049079 | mRNAlike lncRNA | Mus musculus | Mouse noncoding transcript | FANTOM3 | C230097E05 | http://fantom3.gsc.riken.jp/db/annotate/main.cgi?masterid=C230097E05 | -0.2112820 | -0.3507555	NOCODE4.0	chr14	93618845	93623029	-	ATACCCATGGGTTGGTGTGTGTGCAGTGTATAGAGATTCGAAAGGTTGATGTCTGATGCCTCCATTCACCTTAGTTTCTGAGAAAGTATTTCCCACTGGCAGTCGTTGATTTGGGAAACAGATTTGGGAAACAGATTTGGCTAGATTGACCCATTTTTTTTCTGCCTTCCCTATGCTGGTTTTACAAATGTATATTACAACTGCCCATTGCATTCTGGAAATTG
ENSMUST00000148054:4997511	2.34e-05	0.00409	6.8	23.74	0.29	down	4997511	483	ENSMUST00000148054	2317	cdna:known chromosome:GRCm38:4:137723989:137729861:1 gene:ENSMUSG00000041351 gene_biotype:protein_coding transcript_biotype:retained_intron	ensembl_cDNAncRNA	chr4	137723989	137729861	+	TTCCACGGCTCTGGTGATACTGGGACCTGGGCCAGAGTCCCCAGGACCCCACTAGGAGACTCTGGCCCTGGCCTGGCCCCTGGAACCCTGACTGGGTCCTTGCTGGGATCTGGTACTCAAAGACTCTCTGCCCAGCTGCACGTCTCCCAATATTGCCGGTCCTGCATGAAGCATCATCTCTCCTTTTCCTCGTGACCCCTCCTTACCATGAGCTGCCTGCAGATTCTGTCCCTCCCTTCATGCCTCCTCAGGGCCCACTTCCCACCTCCCCACGCTTCTGATTCTGGGCATCCCGCCATGGTGTGTGGAAAGGGGAATGTCCCCACTCGGGGCACAGAGCCTCCCCAAGTAGAGTGAAGTCTGAGGGTGGAGGCGCCCTGGCAGGGGCTGGGTTTGCAC…
n269583:5094557	3.97e-05	0.0053	6.79	25.18	0.27	down	5094557	1048	NONMMUT034186	1911	| AK086143 | mRNAlike lncRNA | Mus musculus | Mouse noncoding transcript | FANTOM3 | D930007P20 | http://fantom3.gsc.riken.jp/db/annotate/main.cgi?masterid=D930007P20 | 0.9110590 | -0.3219047	NOCODE4.0	chr19	22692600	22700307	+	GACCATGCGGTTCAATGTTGTTTCCATATGTGGGTACACAGGCATTGACCAAATCTACCACTTCTTTATTCCCCTGCCTCCTACACCTTTATCATCTTTTTTCAACCACTCTTACACTCAGATCCACTGCTCTCTGGCTTTCACATATGAGGAAAAAGGCGGTACTTGCCTTTTTAAATCTGGAATATTTTCTACAGTTTTTTATTTTATTTATTTTTTTTTTTTACAGTTTGCAATGTTATTTTCTGTGTCTCATCTACTTAGCCTTTTTCTAAATCCTTTATCCTAGCTTTGGAGAGAAAAAGAATGTTTCCTTTAGGTTTCTGTTTTGTTTTCTTGGCCACATTTCCCAGGCTGTTTCCTGCCTGGTCTTGACAGAGATCTGAGAATCCACATCAG…
n270635:5211288	4.3e-06	0.00145	6.77	72.29	0.094	down	5211288	980	NONMMUT035527	1163	| AK085108 | mRNAlike lncRNA | Mus musculus | Mouse noncoding transcript | FANTOM3 | D430037I24 | http://fantom3.gsc.riken.jp/db/annotate/main.cgi?masterid=D430037I24 | -1.3114500 | -0.3423418	NOCODE4.0	chr2	6916495	6917656	-	AGCAGCCGGCTCTCTCTTCTATACACACACAGCCAATCACTCACCCACTAAACATAAAGGAAGATTTTTGTTTTTATAGTTCTTTGCCTCCAAATTTAAGTCAAATAAAAGGTGTGTTTCCTAATGATACACAGCTGAAGTATTGTCTTATTTTTCAAGGTCTATTTCCATAAAACCTTTTTCCTCATAATGAAGATGCTTATCCATGTGTTTGTGGCAATTAAAGATATGTATATTTAATGGTCTTGCTCCATCAGTACGATGTTGGCTAATGTTGGTGTCATAGGTTGCCAATTTACTGTCTAGTAATTGCTACTTAAATACTTGTTTGAGATGGGCAACAACTTTGTCTTGCAGCTAGCTTAGACTCACACGGATGCTTCATCAAGCCTCGGCGGA…
n275909:4470785	9.4e-05	0.00869	6.75	25.94	0.26	down	4470785	368	NONMMUT065326	1337	| AK047700 | mRNAlike lncRNA | Mus musculus | Mouse noncoding transcript | FANTOM3 | C030013N18 | http://fantom3.gsc.riken.jp/db/annotate/main.cgi?masterid=C030013N18 | -1.2920200 | -0.4686913	NOCODE4.0	chr8	38523014	38524350	-	ACCTAAGAGATTTGTGTGCGATCCATTTGTAAATGGTGATACATGCAAGATAGAAGTGGGTGGAATACTTATTATATGAAACAATCTACCCCTGGAATCTAAGTAAGAAACCCAGCAGACTCTATACTTGAAGGATAACAGATCCTCCGATAACTCTAAAAAAGCCAGATGACAAAGAGCAAAGTAGTCAAATGGGTAGTTAGTCAGGAAGTATCCAATTTTCCTCAGAAGTGAGGGCAGTGACTTGAACCAGAATGAATCAAAGATCAAAAGCTCTAGGACCATATTAAAGCTGAAGAATTTGTTATTAATTAGGTCTAGTCTAAGCAAGCATGTAGTGTGACTGCTAGGTTCATTAGGGGAGAATA
n277740:4703182	1.67e-05	0.00335	6.73	28.33	0.24	down	4703182	344	NONMMUT056558	2630	| AK045403 | mRNAlike lncRNA | Mus musculus | Mouse noncoding transcript | FANTOM3 | B230114C20 | http://fantom3.gsc.riken.jp/db/annotate/main.cgi?masterid=B230114C20 | -0.7223540 | -0.3402072	NOCODE4.0	chr6	40054413	40057043	+	TTGTTAGTGAGACTCCTCTGGCATCTAACTTTCACAGTGACAAAAATGGAGAGAGGTCAAGTATTTTGACCAAGGTTACACAGCTTGGAAGTATGATAGCTTGAATCTGCTACCCCGCCATGTAAGCTGTTCCACACCTTCAAGCCCTTGCACACGTTGTCTCCTTGCTTGAGACTCCTCTCTATGCTTCACTGTTCAACACAAATTCTCTCATTCTGTGCATATCTTAGAAGAGGACTCCTCTATTTTCTTTTTAGCTTGTGTAGCTCGGTGTATGATCTGTTCACTACCTTGTGCTTTAGTTGATTTTCATATCTTTCTTCCCTAGACAGATGGCATATTTG
n288011:4790960	0.000724	0.0295	6.7	27.36	0.25	down	4790960	136	NONMMUT025354	2235	| AK149237 | mRNAlike lncRNA | Mus musculus | Mouse noncoding transcript | FANTOM3 | 7120498K14 | http://fantom3.gsc.riken.jp/db/annotate/main.cgi?masterid=7120498K14 | -0.8527280 | -0.2656310	NOCODE4.0	chr16	6888718	6890954	+	GGCATCAATCCTACCATCTTGGACAAGGATATAAGGGAGCTTGGGCGAGATTAGGCTCCTGCTTTTATCACAAGATTCATATAGTAACTAACCAGGATTCTACAAGGACTCTCCCAGTCTCTGCTGTAAGTATGTG
n285045:4508314	3e-07	0.000276	6.64	37.07	0.18	down	4508314	433	NONMMUT004704	2855	| AK036076 | mRNAlike lncRNA | Mus musculus | Mouse noncoding transcript | FANTOM3 | 9630032L01 | http://fantom3.gsc.riken.jp/db/annotate/main.cgi?masterid=9630032L01 | -1.3151600 | -0.2735774	NOCODE4.0	chr10	11061075	11063929	-	GCAACGTATTTTTCTGTGGCATCAAACATGGGTAGAATTCAATCTGATATTAATTGAATGAGAGAATGTTCTTTATATTACCAGGACTCAAGTCTTCATCCAGAAGAGTGGGTTGTCACTCACAGAAGGCATTTGAGTGAAAACATTAATTTGCTCTCATGTGAAAGATGGCATATGACACACTTAATTCCACCCAACACCTAACTGTGATGCCACCCTTGGTGACAGGCTAAGGTCACCGTTTATGCCACTCCTTTAATAGTGTGCATAGTCTCAGAGAACATTGCCAGGACCAACCAGAATAGATCTGGCTTCATCAAATTTTATGGCATATAAAACGAGAACTATAATTCATGTCTTCATGGGCAGACAATACATCCTGTACAATGCAATGTAGTT…
n290956:4704014	0.0004812	0.0232	6.64	22.42	0.3	down	4704014	228	NONMMUT068552	1918	| AK019905 | mRNAlike lncRNA | Mus musculus | Mouse noncoding transcript | FANTOM3 | 5330423I11 | http://fantom3.gsc.riken.jp/db/annotate/main.cgi?masterid=5330423I11 | -1.0533400 | -0.3546792	NOCODE4.0	chr9	34751328	34753247	+	TGGTCGGAGGCCCAAGTTCTCACAGGCTACAATCTTTCCAAAGTGTGTTCAACAGGCATGCATGGCTTAGATGGGGATCTAAAGTCCAGAAAGCAAATAACCGCCTTGATTCCTTTGAGGGGTGCTCTGTTGGGTCATCTGAAACCTTCATTAATACCGAGTTTAAATCTCACCATCCCATTTTGCTGGGTGTTGGAATTTCAGGCAGTTAGTGAAGCTCTCGGACCC
ENSMUST00000149753:5576214	2.76e-05	0.00443	6.62	27.97	0.24	down	5576214	241	ENSMUST00000149753	613	cdna:known chromosome:GRCm38:16:94370743:94403807:1 gene:ENSMUSG00000040785 gene_biotype:protein_coding transcript_biotype:retained_intron	ensembl_cDNAncRNA	chr16	94370743	94403807	+	CAAGAGTTTATAGTCAGTTCCAAGACTTGCTGTGAGAGGTAAAGAGCATCAGAGCTAGTTAGACACCTCGGTTAATAGGCTAACCAGTAAGTGGCTGAGGAGGGGGTGGGGGAGGAAGAGAAGAAGACAAGAAAAATAGGAGAACACAGGAGAGCCTTACTCCCCTCACTGTTAGAAAGTATTCAAAGCTCTTCCCAAGTGATAATTGTACTTCAAGGCACAGCCATCATAGTATATAAGC
n269483:4524133	0.0017818	0.0519	6.59	20.54	0.32	down	4524133	159	NONMMUT057215	2727	| AK086236 | mRNAlike lncRNA | Mus musculus | Mouse noncoding transcript | FANTOM3 | D930015G16 | http://fantom3.gsc.riken.jp/db/annotate/main.cgi?masterid=D930015G16 | -0.8692930 | -0.4294994	NOCODE4.0	chr6	62103513	62106233	+	TATGGCAAGTATCCTAAGCACTGTCAGGCTCACCGTGGGGTCCACCATATGTCATTCATCATTCATGTCATCACTGAATGACATTTTCTGTCTGCTAAGTCATGCTGCTTGGCCATTATCCATTTTTTGTTGAAGTACCAATCTGGGACTTTTTTCACA
n285078:4748664	5e-07	0.000387	6.52	27.11	0.24	down	4748664	500	NONMMUT052228	4157	| AK036025 | mRNAlike lncRNA | Mus musculus | Mouse noncoding transcript | FANTOM3 | 9630027O15 | http://fantom3.gsc.riken.jp/db/annotate/main.cgi?masterid=9630027O15 | -1.1655200 | -0.3224832	NOCODE4.0	chr5	49124586	49128741	-	CTGGTCTGATACAATCCTATGAGTCAGTTAAACTACACAAATTTGTACTGATGGATACAGAAAAACTTTTGTTGTATATGACATTTTTGCCTTTTTTATTAGTGTTGTGAATGAATCTGGAGCCCTGTGTCTGCTAGCCAAGAGATCTGTCACTGATATTCTCACCTCTGTCCTGCTGTGTGTGTGTGTATTCCCATTTATTCTTTCATGTTTCCATGGATGTATATTATGATGTATATTATGTGGTCTTTATTTACATCTCAGTCCCATATCTCCATCTACTCCCAGGATTTCCAATCAGTTCTCCCTCCCTTATCTGTAACATTATCATATATTATATTATATTACATTATATTATTTATAATCCACCAAATTCAATTAGTGTTGACCATATATATA…
n284092:4965744	8e-07	0.000507	6.51	33.98	0.19	down	4965744	103	NONMMUT071137	2003	| AK137846 | mRNAlike lncRNA | Mus musculus | Mouse noncoding transcript | FANTOM3 | A130027A19 | http://fantom3.gsc.riken.jp/db/annotate/main.cgi?masterid=A130027A19 | -1.1018700 | -0.2836752	NOCODE4.0	chr9	112226073	112228075	-	AGCGGTCTTGATCGAGCTTCCGAAGCGTGCTGTAAAAATCACGCTTGCCCCAGCATGTCATGCGTGCTCTAAGGAACTGTATGTTTAGTCTCACCGTTGCTGC
n269072:5123495	1.07e-05	0.00255	6.49	19.98	0.32	down	5123495	481	NONMMUT034184	2545	| AK086671 | mRNAlike lncRNA | Mus musculus | Mouse noncoding transcript | FANTOM3 | D930045A10 | http://fantom3.gsc.riken.jp/db/annotate/main.cgi?masterid=D930045A10 | -1.0679400 | -0.2995863	NOCODE4.0	chr19	22552661	22555196	+	TTCTGGCCAGTGTCCTTACGAGTTATGTGTGGCTCCAAGACCTTTAGAAGTAAACTCAGGAACCAGATGTGATGGTAGAGGATAGAGAGGCAGAAAGACAGGGGTTGTATGTTTGAGAACAGTCTGGACTTCGCAGGCAGACCCTCCATCTCAGCATGTGTGAGCACTACAGCAGTTATTTATTTTAGGGTTGGTTTTCTGGTTTGGGTTTTGGGTTTGGTTTGGTTTGGTTTGGTTTGGTTTGGTTTGGTCTGGTCTGGTCTGGTCTGGTCTGGTCTGGTCTGGTTTGATCTGGCTTGGTTTGGTTTGGTTTTGGAGACAGAATCTCACAATGTAGCCTAGGCTGAATTCAAATCTGTGAACCTCCTGCTTCAGCCTCCCCAGTGCTTAGATAACAAT…
n294017:4327796	0.0022027	0.0592	6.48	27.83	0.23	down	4327796	306	NONMMUT042288	3446	| AK132297 | mRNAlike lncRNA | Mus musculus | Mouse noncoding transcript | FANTOM3 | 3930401K10 | http://fantom3.gsc.riken.jp/db/annotate/main.cgi?masterid=3930401K10 | 7.7476300 | -0.3503742	NOCODE4.0	chr3	25721726	25725173	-	TGCAACTGTCTGTCTTGTAATAATGGAAAAACGCACAGAGAGAGAGGGCACAGAGTAGACGTTTTATAGGGCATACTTGAAAAATAAAATAAAAGTGATTAGAGAATGCATGTAACCTTTGTGTGAGTTTGAGTTGAAGGTTATTTTCATTCTCCTTCCACTTCTGAATTCCTTGTAACAGTGGGAAAGTTACCTCTTCTTTTGCCTTCAGAGCCAATTTAAAAGACAAGGAGATCAATGTCCTTTCTAGTTACTCCTTATTTTTGCTGAAAGCTGATTAGTCAGCGCGATCACTAGACTATTCAG
n277704:4799360	0.000162	0.0121	6.4	24.54	0.26	down	4799360	532	NONMMUT061609	2989	| AK045462 | mRNAlike lncRNA | Mus musculus | Mouse noncoding transcript | FANTOM3 | B230205D10 | http://fantom3.gsc.riken.jp/db/annotate/main.cgi?masterid=B230205D10 | -0.3279930 | -0.4500190	NOCODE4.0	chr7	59627687	59630676	-	AGGCATTTGTTACATCTCATGAGCACATATAATCTTTCTCATGGTAAATATTGATGATTGCTCTAACCAAACAAGAGAAAGATTTGTATGACAAGAACATTAAGTCTCTGAGGAAAGAAACAAAGAAGATCTCAGAAGATGAACAGATCTCCCATGATCATGGATTGGCAGAATTAATATTGTTAAAATGGCCATGTTAAAATACGTTTTCAATCCAAAAAAAATAGGAGAGGAACAATGAGAAAGAACGAAAGTAAATGAGAAGTAAACAGAGATGATATAATACATGTTTCATAAGATAAGCAGACTAAAGACTTCTGCATGTGAAATAGAAAAGTGCCATAGATCTGCATTTTAAGAAATGATTCTATGTATTTTGAATACTTTTAAATGAACATG…
n288200:5188793	1e-07	0.000125	6.36	39.24	0.16	down	5188793	309	NONMMUT052217	1960	| AK148828 | mRNAlike lncRNA | Mus musculus | Mouse noncoding transcript | FANTOM3 | 7120452I05 | http://fantom3.gsc.riken.jp/db/annotate/main.cgi?masterid=7120452I05 | 0.0880923 | -0.3314022	NOCODE4.0	chr5	48948020	48949969	-	GTAACTCACGTCTGGTCATTGAAGGAAATGATGCATTCTGTCTCCAGAACATTAATAATAACTTGTTTAGGACGTGGCCTTCAGATAAAATGAAAAATGTTATTGTGTACTGTCATCAATTACACTGTGATAGGGCAAGAATATTTTATGTGCTGCAAGACTTTCAATTACTGGATGCTTCCAGAGAAGGTCTATATCACCCATTTGTATTTAAAATACAGAGATGAGTGTAAGAGCATTTATGACAAGAGTGTAGTTCTTGGTCTGTCCATGGGACACAAACCTCGCCAGGTCATAAGAAGTCCCATA
n291712:4909266	1e-07	0.000125	6.35	47.33	0.13	down	4909266	632	NONMMUT026104	1477	| AK016442 | mRNAlike lncRNA | Mus musculus | Mouse noncoding transcript | FANTOM3 | 4931407J08 | http://fantom3.gsc.riken.jp/db/annotate/main.cgi?masterid=4931407J08 | -0.8942660 | -0.3281251	NOCODE4.0	chr16	28630556	28632029	-	CCCTCAAGTGAGATGCCCGTTATAGCTCAGCCAAAAGCCATTTTTAGTATCCTCCTCTTCAAAGCTGCCTCACTGAGCTGGTTAAGTGCTGGGATATGAGGAACTGACCATGCTAAGATGGACTTCTGTGTTAAATCTTTCAGAGCTGGCAAATTTAGAATAACCTGAAGAGCCATGTTATATCTGTACTCCTTATCAAAGAAGCGTCAGGGTAAAGAGTTAACGCCGGAGTTGGGTTTTGCTGGAGGGCTGAATTATTTAATTGTTAGCTATTCCGAGTTCCACAGTGAAGTAGAAGTAACAGAATTATCTGCCTCTCAGTGTAAGACCATCTTCCCAGAAGGTCAGAGGGCATTGGCAGCCTTGTGTTTATTTGCTGGATGTTCTGGGATTTACAGT…
n286445:4760316	5.7e-06	0.00173	6.28	26.36	0.24	down	4760316	303	NONMMUT022439	4397	| AK034333 | mRNAlike lncRNA | Mus musculus | Mouse noncoding transcript | FANTOM3 | 9330179D20 | http://fantom3.gsc.riken.jp/db/annotate/main.cgi?masterid=9330179D20 | 1.2437200 | -0.3173415	NOCODE4.0	chr14	119634595	119638992	+	GCTGTGCCACTTCCATAAGTAGATTTCCTGAAACAGGGTTTGACCAGAGGGTTCAAACTGACATTTGGAAACTTGATGGCTACAGTGAGGGGTGCACAAAGGGAAGGGTCATTAAAATAGCCCAATATTGACAGATTTAAAGATTTCTATATCATTTACTAAACATTTTCTCTCTGGGAAGTTTTCCAGCTCAGTCAGTCTTAAATATTTTATCAACAGAAAATTTTTAAAGCGTCTACTCTGCTGCTTCTCAGTTCTTTGGCCGCAGGGTGTTCCTACCTATCAGTGGAGATTTATCAGTTC
n279913:5350419	4e-07	0.000331	6.27	38.41	0.16	down	5350419	478	NONMMUT037289	2286	| AK042617 | mRNAlike lncRNA | Mus musculus | Mouse noncoding transcript | FANTOM3 | A730011C06 | http://fantom3.gsc.riken.jp/db/annotate/main.cgi?masterid=A730011C06 | -1.5906100 | -0.3038856	NOCODE4.0	chr2	52636922	52639209	-	CAGCCGCTGTTAGTCCAGATGTGTAGATGAACCGTGGTTTGCTAGACTGACTCCTGGTGCCGGTTTTCAATTTTCTGCTTGTACAAATGATGCTGATGCTTCATTTTTGCTGTAAAAACTTCCCAGAATCCACATTCCTGAGCAATTGTGTTCTAGTCTGAGACTGTAACCTACCCTCACCCCTCACTTCAATGCTTTTCTCTTGAGCCTATTCAAAGTAGTTACATGAAATGTCTGAGGACCTTATTATAATACAATTTCCTTGTGGTCCAGCACAGTGATATTTTGTGAATTAATAATGCATCAATAATTCATGTCAAATGTGAACCTTTTAGTGTAATAATGGTATGTAATGAGCATTCAGCAAACATTTATCCAACCCTTACTGCTTAATCAGCT…
n275849:5398250	0.0001986	0.0136	6.27	21.42	0.29	down	5398250	358	NONMMUT056400	1710	| AK047747 | mRNAlike lncRNA | Mus musculus | Mouse noncoding transcript | FANTOM3 | C030023B16 | http://fantom3.gsc.riken.jp/db/annotate/main.cgi?masterid=C030023B16 | -1.1446100 | -0.2917063	NOCODE4.0	chr6	37268230	37269939	-	GCTCAGTTACCAGGAGAGTCTTCTGTAGATGAGATCACCCATTTCTACCCGCTCCCTCCATCTACCATTGTTTCTGCACAGTCTCCTTCACTCTACGCTGGAGATCTGGAAAAAAAGAGGGTAGAAGAGACTGCAGCGATCAATAGAGGCACTGAAGCTGTCCTTTGAGGTTCACCACTGTTTCCTGCATTATTTTTATATTTAGCAAAAAAAAATCCATTTTGCCTCATTATGAGCATATTTTCCTTTTGGCTTTCACTTCCGAGGTTATTTCAAGGGAATTATATCCAGAGATTAGTCACATTTACCCACATCTCACTCAATAACTATTAGAGCTATTAGATACCCTGAGCCAGGA
n277059:5301574	1e-07	0.000125	6.2	28.51	0.22	down	5301574	236	NONMMUT026613	2755	| AK046404 | mRNAlike lncRNA | Mus musculus | Mouse noncoding transcript | FANTOM3 | B230380D12 | http://fantom3.gsc.riken.jp/db/annotate/main.cgi?masterid=B230380D12 | -1.0858600 | -0.4581054	NOCODE4.0	chr16	40354333	40357082	+	TCAGAAGGACTAATCAAATGGCTCCTTTAGTACAATAGGAAGTATCCATTTTGAACAAGAAAAAAATGAACAACAACAAACAAGTTGAGTGTGGCATCAAACCCATGACACTAGATAAGACCTGAGGCAGGGCAGAAAAAAAATACTCAAAGACATTATGGCAAATTTAGAAAAGTTAATAAAGCTAAAATATAAAACAAAGTTGATCTGAGCCCTACATAGCTACATCCAAAGAA
n288045:5260281	0.0006797	0.0285	6.19	19.1	0.32	down	5260281	506	NONMMUT040174	1409	| AK149159 | mRNAlike lncRNA | Mus musculus | Mouse noncoding transcript | FANTOM3 | 7120490F05 | http://fantom3.gsc.riken.jp/db/annotate/main.cgi?masterid=7120490F05 | -0.0743455 | -0.3445529	NOCODE4.0	chr2	141129045	141130454	+	CAGAGATGTCTATCAGGTAGGTACAAGAAGCAAATAAAACAGCAAATACACCCAGAAAAGAAACTCCCCACAATGCATAGTCACCAAAACCCACCAAACACACTGAACAAAGGAAGGATATTCAAAGCTGCAAGGGTGAAGGCCCAAGCCACACAGGTAAAGGCAGGGCTATTAGAATAACACCTGACATTTCAATGAAAGCTCCAAAAACAGATGGGCCTAGATGAATGTTCTACAAGATTTCAGAGACCACAGATGCCAGCACAGACTACCAAACCATCAATCACACGACAGAGAAAGAAAAAGATTGCACTTCATAAACTATAAACGAATTTAAGCAGTTTATGTTCACCAATCCAGAAGGCCTAAGAGAAAATTTTAACTCTGAAGAAAAAGATC…
n293453:4738460	5.64e-05	0.00654	6.12	23.49	0.26	down	4738460	270	NONMMUT003706	1190	| AK014695 | mRNAlike lncRNA | Mus musculus | Mouse noncoding transcript | FANTOM3 | 4833414E09 | http://fantom3.gsc.riken.jp/db/annotate/main.cgi?masterid=4833414E09 | -0.9143330 | -0.2129408	NOCODE4.0	chr1	168420594	168420644	-	TTCGCTGAGTGGATCTCTACATTTGTTTCATCCACTGCCAGCTGCTAGACACTTGGGTTCTTTCCCCTTCTTGGCTGTTGTGGATACTGTTGCTGTTCTGTGGATACTGTTGCTGCTCTGTGGATACTGTTGCTGCTCTGTGGATACTGTTGTTGTTCTGTGGATACTGTTGCTGCTCTGTGGATACTTTATTACATTACAGTGTTTGCGTGTCCATGTCTTCTGTACACATAGGAGGGGAAGTACTGGGTCACTTGGTAACTCTATGGC
n274341:4376849	0.0001212	0.0103	6.12	19.56	0.31	down	4376849	59	NONMMUT032235	2218	| AK082375 | mRNAlike lncRNA | Mus musculus | Mouse noncoding transcript | FANTOM3 | C230043A04 | http://fantom3.gsc.riken.jp/db/annotate/main.cgi?masterid=C230043A04 | -0.9148440 | -0.2665794	NOCODE4.0	chr18	45678460	45679436	-	CAGTGCACAACTGAACACCGCCTTATGTTATCTTGTGTTCCGGAATACTTCACAGTTTC
n276709:4926439	0.0009035	0.0342	6.11	18.81	0.32	down	4926439	497	NONMMUT007643	2572	| AK046942 | mRNAlike lncRNA | Mus musculus | Mouse noncoding transcript | FANTOM3 | B930006H01 | http://fantom3.gsc.riken.jp/db/annotate/main.cgi?masterid=B930006H01 | -1.0595600 | -0.3550162	NOCODE4.0	chr10	119471317	119473888	+	CATGGCCAATGAGTGAGGTATTTGCTGAGGAACCTGAGTTTGGATCCCTAGAAACTGGTTAAATCTGAGCATGCTGGCGTGCGTCTGTCGGAGGGAGCAGAGACAGGTGGCCCTCTAGAGCCTAGCGGCTGCCCATTCTAACACTGCTGAAACACACTGTCTCAAATCATACAGTAGAGAGCGATTGAGGAAGACACTTGATGTTGATCTTTGGCCTCCACAGACATCTGCAAAGATGTGAGACTATGTACACATGTGATTACATACATACATGCATATATATGACCCCCCCACGCCACACCCCTAAACATACATACATACCACACACAGAAAAATATTATCAGTGTTCTCAGACTTGTATGTGTGAGCATAACAAATGCTTTAAAGTTCTCAATGAAG…
n288030:4534623	1.7e-06	0.000805	6.1	27.34	0.22	down	4534623	588	NONMMUT025348	2150	| AK149198 | mRNAlike lncRNA | Mus musculus | Mouse noncoding transcript | FANTOM3 | 7120492J03 | http://fantom3.gsc.riken.jp/db/annotate/main.cgi?masterid=7120492J03 | -1.0766600 | -0.3761678	NOCODE4.0	chr16	6591491	6593639	+	CAATACGAGCTATGTCCCAGGGTGTAGATGCTGTTCCTTCTGAAGTGGGAAGAGTGTTCTTTCTGTGTCACAAGTCAGTGTGGCCTGTCTGCATCCCTACCTTATTGTTATTACAAAGGCAGCCTTGTCATAGAACTCCAGGTACCTCTGGGACTTAGATCTGTCTGGGGTCTGAGCCACCACGCTAGGTGCTAATTTCCACAAAGTTGCAATCAAATTAAAAGTTATATCTGACTCTGAAGCGAGGGGCCACTTGGGACCAGAAATGGCTTGCCTTTTATTTTCCATTCCCAGTATTGTGTAATGAACACAGCATATGGCACATTTTAATTTCAGCAAATATTAATTTTTAATGGGAAGTATACACCTGGCTTTGTATTGTTCCAAAATTATCACAAA…
n287551:4362266	9.71e-05	0.00891	6.04	21.42	0.28	down	4362266	322	NONMMUT022608	3008	| AK033204 | mRNAlike lncRNA | Mus musculus | Mouse noncoding transcript | FANTOM3 | 8030460C15 | http://fantom3.gsc.riken.jp/db/annotate/main.cgi?masterid=8030460C15 | -1.5906100 | -0.3161105	NOCODE4.0	chr15	4542654	4545661	+	AGTTCAACACTCATCGAAGGTCCTAAAAACAGCGTTTACCAGCATTCCTCCCCATACCACTGTTCTTTCTGCATGCTGCTCCTTAATGTTCCTTGTCAGGGTAAGGATGGTGGGAGAGAGTGGTATAGAAATCCCGTGTAAAGCTTAGAACCCATGCTCACAGCAAGCATTAGCCATTTCTTACTACAAAAAGATGTTCCTTTGACTAAAGTTTGGAGCATCACAGATCTATAAATATGAACATCAATGTTTAGAAGCCAGTTTAACAATATTTTTGTATAATATTTGAAATATTTTCTATGCCTTTGCTATGGTATTCTCC
n268263:4342471	1.5e-06	0.000732	6.03	34.58	0.17	down	4342471	148	NONMMUT027269	393	| AK021366 | mRNAlike lncRNA | Mus musculus | Mouse noncoding transcript | FANTOM3 | E130102B10 | http://fantom3.gsc.riken.jp/db/annotate/main.cgi?masterid=E130102B10 | -1.3061300 | -0.3843668	NOCODE4.0	chr16	75010698	75011090	-	GAGTTTCTGGTAATGCGGCTCTTCCTTGAAAAGCCCTGATCCTCCATAGATCCTGAGTTTGGTTCCTAGCACCTAACAGAGAGGGTTCCAGCAAAGGCTTGACATCCTCTTCTGACCTCTGTAGGGACCGACAGTACATTCATCATTA
n286667:4688890	6.09e-05	0.00687	6.03	22.97	0.26	down	4688890	436	NONMMUT052269	3812	| AK033955 | mRNAlike lncRNA | Mus musculus | Mouse noncoding transcript | FANTOM3 | 9330128B22 | http://fantom3.gsc.riken.jp/db/annotate/main.cgi?masterid=9330128B22 | -1.1200900 | -0.3818105	NOCODE4.0	chr5	51907121	51910931	-	GACTTAGTTTTCACGCGAGCCTTTCAAAAGTAGATGGTAGTGTAATTATTAGTACAGAGATCACTGTTTCCCACAGTAGGAATATTCACTGTAAGAGGTGACTTTTCAAACACACCACAGTGGCTCTGCTGTAAATTAGGGATATAGTCTTAAACTGAAATAGTTATACTATGGTTTTGGACGACACCAACTAATTAATATGACTTCTCTTCCCCCTTTTCTGATAGCCTTGACCAGATGTTAAAAATAAGGTATCTGTCACAAAGTATGATCAGATGTGCCAGACACCTATTCCACTGTTCTTAGCCAAGGATGTGGGGAAGGTTGTGTTGATGGAGACCACGGACTAGGGAGGGACACCCTGGTGGTTCTCTCAGGCCCATAAAACAGCCCTGAGAT…
n277662:4925103	7.05e-05	0.00745	6.02	31.11	0.19	down	4925103	167	NONMMUT035404	1563	| AK140084 | mRNAlike lncRNA | Mus musculus | Mouse noncoding transcript | FANTOM3 | B230208E11 | http://fantom3.gsc.riken.jp/db/annotate/main.cgi?masterid=B230208E11 | -0.3834310 | -0.3820319	NOCODE4.0	chr2	4131660	4133221	+	TTAACCGAGGAAGTGAATTATCTCCACAATGAACATTACAGAACACCAATGAAGGAAACTAAAGATAACACACCAAATGGAAACACATTCCATTTTCCAGACTAATTAATATTGTTAACATGCCCACACTATACAGCATGATCTACAGAAGCAATGTAATTCCTATC
n274540:5601977	1e-07	0.000125	6	52.16	0.12	down	5601977	440	NONMMUT057509	2027	| AK141038 | mRNAlike lncRNA | Mus musculus | Mouse noncoding transcript | FANTOM3 | C230012B10 | http://fantom3.gsc.riken.jp/db/annotate/main.cgi?masterid=C230012B10 | -0.2306840 | -0.3451422	NOCODE4.0	chr6	80217450	80219476	+	ATGCCATTGCAATTAGTCCTTGTTAAATATTTCTACATAAATTTTACACAGAGATTTATGCACACATTTTAAGTAATTGCTTATATTTATTTATGTGTGTGCTTGTTTGCCAATTGTGTGCCAGAATCTAGAACATTGGAATGTCGGAATGTTTCCTGACTGGGTGCTGGGAACTGAACAAGAGTCCTTTGGAAGAAAAACAAACACTCTTAAATACTGAGCCATCATGCCTGGCCATCATATTTATGAGACAGTTTTATGTCTCATCTCCACCATTTAAAAATAGCATATGGAAATATTTTCACACCACTTGGTTCATTTCTGACTGTTTCTTATCCTCCGTGGTTCCTATTTTAAAATATTTGTATCCCTGATTATCTATATAATACACAGTATAAT…
n267633:4920391	3.1e-06	0.00119	6	35.51	0.17	down	4920391	439	NONMMUT018491	2778	| AK054328 | mRNAlike lncRNA | Mus musculus | Mouse noncoding transcript | FANTOM3 | E330015J12 | http://fantom3.gsc.riken.jp/db/annotate/main.cgi?masterid=E330015J12 | -1.1630100 | -0.3577501	NOCODE4.0	chr13	83638181	83640958	+	TCTGAGCCATTGTGCCATTATCCTGCAATCCACCTAGTCTCGCTAACTGGATTTCCAGGATACTTCCTAGGACAGCTCCTCTCTCTCCATTCCCATCTTGGTGTCCTGGTTCACTCGCAGCACTGCTCCTAGGCTCTCTCCAGAGTTTCCATCTTTCTGTTCCATGTCACATTCCTCATTAGTTTCCCTACATCTGATCAGACTTTCTCAATGCCTCAGACTAATTATATGCCATCGTTTACATGCACGGAACTCTCAGGATTAACTGAGCCACTTATGTCTGTCTGACCTCTCCTACTTTTCCAGCTGGCATCCTTTTCTGCCACTGCCAGCCAAAGCATCACTACTCCACCTTTACTAGTAACAAGCAATTGAATAATTCATAACAGGCATTTTTTT…
n285121:4425265	0.0003643	0.0195	6	22.01	0.27	down	4425265	551	NONMMUT000405	1650	| AK035954 | mRNAlike lncRNA | Mus musculus | Mouse noncoding transcript | FANTOM3 | 9630020J23 | http://fantom3.gsc.riken.jp/db/annotate/main.cgi?masterid=9630020J23 | -1.3034700 | -0.3633437	NOCODE4.0	chr1	25723130	25724778	-	TTGTAGATGCTTTATTTGGGATCCCACAGTCTGTTATTCTTTGCAGCTATAATAATTGTAAATTTATATACACTCTTTGTACTTGAGGTTAAAATAAAAATGCATCCTTGAAGAAAAGTGAGAGCCACAGTCTTCTGCAGGTAGCTCAATGATAAATGATCCAGATTTCTCCTGAAAACAGAAAATAATGTGACTTCTATTTATTCTGAGTACTTTTTATTCATGTTTACTTACCACCCAGTTCTGTTTATATTTTAGTTGTTGTCCATTAACAACCATTTATGTAATAAAAAAAAAACTATTATAAATGTAAGTTTCACCAGATGTAATTGTTTTCTTGGAGGCTTACTGCTGAGTTAGCTAACCCCTTCTACTTATTTCTGAATCCTGGCTGGCTGG…
n277221:4863163	8.22e-05	0.0081	5.99	18.7	0.32	down	4863163	274	NONMMUT027263	2347	| AK046165 | mRNAlike lncRNA | Mus musculus | Mouse noncoding transcript | FANTOM3 | B230345P14 | http://fantom3.gsc.riken.jp/db/annotate/main.cgi?masterid=B230345P14 | -1.0291900 | -0.3882570	NOCODE4.0	chr16	74807662	74810009	-	TTCATGTAGCAATGCCCAACATAGCATAGATGTCATCCTATAACATTTTATAAAAAAACAAAATATGTTAATATTAAAATGCACAAACCTCCAATGAGCACTTTGTTGTTTCAACAAGAATGACAGAATTCATAATCTCAAGCCTATTACGAGAGTAAGTATGCTAAATGCCAAAGGTAATGGCACAACAGGGATTAATTCTTATGAGGATGAAATGGATGTGGGATATGAACAATGGAGAAACTAACAAGAAGCGACTATGCCACACAAGATA
n279405:5085311	0.0022045	0.0592	5.94	21.99	0.27	down	5085311	343	NONMMUT021906	2041	| AK043222 | mRNAlike lncRNA | Mus musculus | Mouse noncoding transcript | FANTOM3 | A730072C08 | http://fantom3.gsc.riken.jp/db/annotate/main.cgi?masterid=A730072C08 | 0.3870540 | -0.3096649	NOCODE4.0	chr14	93537991	93540031	-	CATGTAGGACACACGTTTTTAAAGCATGGCATGCAGCTGTCTTAGGATGTCCTACAATCACCTTGCTTTTCACCTATATTGAAAGCTATTTTCCTCTCAATTTTTTTCCAAGGGAAGGTATTTTCTCCTTTCCTTCATATCTGTTTTTGAATCAAAGGTATATTGAAATCATTGCAGAACACATTCCAAAATAATTCTGAGATTTAAAAACTTAGTTCCCAGAACACAGTGATTTTTCTCATACCTTGTATAGAAACCTGGTTATAGATATTGGGGAAAAAAAAACCAAATAAATAATGATCTTCTTCTCCATGGAAGAGATTCTGCTCACAAAGTAAGTAAG
n285004:5098614	6.14e-05	0.00687	5.93	20.83	0.28	down	5098614	1899	NONMMUT056682	3980	| AK036139 | mRNAlike lncRNA | Mus musculus | Mouse noncoding transcript | FANTOM3 | 9630039A02 | http://fantom3.gsc.riken.jp/db/annotate/main.cgi?masterid=9630039A02 | -0.7486120 | -0.3615978	NOCODE4.0	chr6	45229791	45233773	+	GAGAGTCCTTATTGCTTTCCCAGAGGACAATGGTTTAGTTCGCAGCTTGCACACAGTGGTTTACTTACTGCCTTTAAGCCCAGTTCCAGGGGACAACCTTTTCTGTCATGTGTGAGCTTCTACATGCACGTAGTTGACATAACCTCCTTCAAGCTCATAAACACACATACAGCTAAATTCAAAATGAGTAAATACGTGTTTTCTAAAACCAAATAATGACTGGTGAAGAGCCGAATTTATTTTTTTTAAATCACTGGGAGAAAGTTGATAAAGTCTTTGCCTTAAAGGGGCAAGTACTCAATTTAACCCTCCAGACCCATGGAGTGGTAAGTGCAGGTGCTGGGGGGCGGTGGAGAAAGATGGACCCTGAGGCTTATTGTCTAGTCAGCCTACTTGTGA…
n284189:4939012	5.35e-05	0.00635	5.88	19.88	0.3	down	4939012	495	NONMMUT032557	2382	| AK037463 | mRNAlike lncRNA | Mus musculus | Mouse noncoding transcript | FANTOM3 | A130020E07 | http://fantom3.gsc.riken.jp/db/annotate/main.cgi?masterid=A130020E07 | -1.0053800 | -0.2269743	NOCODE4.0	chr18	60977241	60979622	+	CTCATTCCAGGGTTGGCGATGCTGAGATTCAGGCCACCACACATCTAATAAGGAGACTGACAACTCTCTACCAAAACAAAACAAAACACAAAAATATCCCAGCTTCTTGTGTTTCCGTTCTGTGGCAGACAGGAGAAAGCAGTTGACCCTAGATAGTTCTAGACAACTCTGCCTGAATCTTAAGTCACCCAGATAGATCAAAAACTCCCCAAACAGTAAGAGATGACTTACTTTCCTTTGTGGTCCCTTGTTTGCCCATGGGGAAGCCCTGGTTTGTGACAGCCACTAAATCAGGCAACGTGTAACATTGCTTTGATTCACATGGCAAATCAAGGCGAATGGCAGAGACGCCTATTTTGGAGTCAAAACCTGGGTTCAAACAAGACCCAATTCTTTACC…
n269070:4851248	2.22e-05	0.00395	5.86	27.61	0.21	down	4851248	334	NONMMUT001389	1464	| AK086673 | mRNAlike lncRNA | Mus musculus | Mouse noncoding transcript | FANTOM3 | D930045B15 | http://fantom3.gsc.riken.jp/db/annotate/main.cgi?masterid=D930045B15 | -0.8757650 | -0.2863938	NOCODE4.0	chr1	69032380	69033843	-	TAACTCTGCATATTAACGGGACACGCACTGCTGTCCTACACATGTGCATAGTGAATTGATGAGAGCCATACTTCCTTTGTTCCTTTCTTAACACCAGATCCATAACCTTTTTGTCTTTTGCACATGAGAGAGAATGGTGGCAGTTTTTCTATTCTTTAATCTGTCTTTATATATTGTCTTTGAATTCCATATATATTCCTCTTTTTGGTGCCATAATATTTTATTATTTATGGATGTTGTATCTTGTTTTATCCATTGATAAATTTATGGTCACCAAGAAAAACATTTATTTCTTTGGCATGATGGGTTCATTTCTTCTGCGTAGGATTGCTGA
n279587:5499038	4.54e-05	0.00569	5.86	24.6	0.24	down	5499038	250	NONMMUT022864	2590	| AK043015 | mRNAlike lncRNA | Mus musculus | Mouse noncoding transcript | FANTOM3 | A730047P15 | http://fantom3.gsc.riken.jp/db/annotate/main.cgi?masterid=A730047P15 | -1.3324400 | -0.4662450	NOCODE4.0	chr15	20566214	20568802	+	CCATTGAGAGCACAGAACACATGTCCCCATCTAAGCATTGCTGTTCCTCAGGAAAGCCTGACTAAGACAAAGAAAAATACTAAATTGAGATGCCTAAATATATCTGTGGGACTATATGAACCAACTGATGCAAGCTGTGGACTATATAAGGTTTCAGAAATGCTAATTTTAGACTGATCACTACCTAGAGGAATGAGTGCTTAGGCAAGTGCTAATGAATAACGTTTCGGTCATGACAAGCAAGCTATTG
n289186:5277995	2.02e-05	0.00379	5.83	24.01	0.24	down	5277995	231	NONMMUT042465	2112	| AK134894 | mRNAlike lncRNA | Mus musculus | Mouse noncoding transcript | FANTOM3 | 6430510K06 | http://fantom3.gsc.riken.jp/db/annotate/main.cgi?masterid=6430510K06 | -1.1336700 | -0.3449185	NOCODE4.0	chr3	33134077	33136188	-	GGAGATGTTTCCAAAGAGCCAGGTGTTTGGCACTCAGTCACCAAAGCTGACATTTTCCCCGATTTTCAGCTGTGCTATAACTATTTGATATTTACATGGCCCATTTTAGCAGTCGTTTGGCTGGCAGCAGCAGAAGGTCTGGCCTGGAACGTGTTGTCAGAGTGGAGGGAGCTAACTTGAGAAGTTATGTTACTTCTTGTCCTGATGCTGTTTGGCCCTATGTTCTTCGAA
n277774:5098513	0.0007074	0.0291	5.82	25.4	0.23	down	5098513	331	NONMMUT004703	3602	| AK045376 | mRNAlike lncRNA | Mus musculus | Mouse noncoding transcript | FANTOM3 | B230110G09 | http://fantom3.gsc.riken.jp/db/annotate/main.cgi?masterid=B230110G09 | -0.9326770 | -0.3558676	NOCODE4.0	chr10	10926533	10930135	-	TCTCTGGGAAGGGTTGACAATTACATAAAGTCTGCATTTCCCCCTGACATATTTAGCTAGAGTTCTACTTGAAATTGCAACATCAGGTATGTTCCATGTTTATAAAGATGTAGAGCCATCTTTCCTCTTTGTATTTCCACATACCTTCTACTTTTTCCCTCTTTCCCTTCAATCTTTTCTCCCTTGCTTTTGTGTATCATTTAGACAAGATTGGCCTCAACTGCACTGTTTATCTGAGGATGATCTTGAATTTCTGGTCTTCCTGTTCACATCCCCATGTGATGAGATGACAAGTGTGTGCCACTATGCCCAGCTTGTGCAGAGCTCAAAA
n277492:5459124	1e-06	0.000595	5.8	24.23	0.24	down	5459124	571	NONMMUT043578	2148	| AK045738 | mRNAlike lncRNA | Mus musculus | Mouse noncoding transcript | FANTOM3 | B230308O15 | http://fantom3.gsc.riken.jp/db/annotate/main.cgi?masterid=B230308O15 | 4.2697900 | -0.1947148	NOCODE4.0	chr3	80800035	80802693	-	TGCGCAGTATGTGCACCCTAGAATCTGGGGTAGGGGTTGGACTTGGACTGTTCTTTCGAATTCAGGGGGTTCTTGCTTGATTCTGGCGCCTCTAAAGAGGATCTCCCAACCCCCTCCCTCTTGCGCGCCTATTGGCACTCTACCAAAAGAGAACACGCTGTTCCCCAGGGCGCGCTGTGGGACTGTTGGATAGATCTCATGCCTTAGTCCGGTAGCCTGGCAGGGCAGCTTCGACCTACAGTCCCCGCAAGCCCCACGTCGTCCTATTGCACGGGACAAGTTATTGCAATGGTTGAGGAGTTGGGCCCGGGGCTGTTACATAATGCCCACCCGAGGGGCGCGGGCACGAGACTGACGCAGGCCCTGACTGGCTTGTGTGAGCGGGCATGGAAGGGATGC…
n274214:4332698	1.91e-05	0.00363	5.79	21.13	0.27	down	4332698	124	NONMMUT022489	947	| AK082532 | mRNAlike lncRNA | Mus musculus | Mouse noncoding transcript | FANTOM3 | C230059K22 | http://fantom3.gsc.riken.jp/db/annotate/main.cgi?masterid=C230059K22 | -1.1852800 | -0.2810464	NOCODE4.0	chr14	121598467	121599413	-	GTTCTCTGATCACCTCTTGACTCAGTCTGAGGGCTTCCTAGTTGGCCCCTAGCCTTTTACCACTAATGACTCCTATATTTCTTAAATAAAAACCATCACACATATTATTTGAACCTGCTCATTG
n286249:5083109	1.62e-05	0.00328	5.76	27.05	0.21	down	5083109	241	NONMMUT028189	2181	| AK034614 | mRNAlike lncRNA | Mus musculus | Mouse noncoding transcript | FANTOM3 | 9430014N24 | http://fantom3.gsc.riken.jp/db/annotate/main.cgi?masterid=9430014N24 | -1.2223900 | -0.4260034	NOCODE4.0	chr17	10313186	10315366	-	GATCTGATTTGTTTCGGTATGCCTAGCTAGAAGTGATTCACTCCATGTGTACAATTCAGAACTTGTAACAGACACTTTGATGTTTAAATTTTAAATCACTTATATTCCTTTTGATTTCTAGTTTTTTCTTAAAATGCTTTTAATCACAATACGAAGGTGGAATAAAACACTAATACTTTAAATACATAAAGCAGTTTTGTAATAATCAGTGAAAGCTTTGGGCACTTACAGAACAAAGGTA
n274238:5392889	3.3e-06	0.00123	5.75	29.21	0.2	down	5392889	451	NONMMUT005932	1802	| AK082493 | mRNAlike lncRNA | Mus musculus | Mouse noncoding transcript | FANTOM3 | C230056K21 | http://fantom3.gsc.riken.jp/db/annotate/main.cgi?masterid=C230056K21 | -1.0771900 | -0.3132105	NOCODE4.0	chr10	64083265	64085066	-	TTACATGAACTGGTCGGTTTCCCTCAGTTAAGGGAGCTTTCTGACCTGTTGAAATGTTCCGTGGAGACCCATGGCTGCAGGAGTCTCTCTGCCTTTAAATGCTTTCTCAAAACAGAGAGGAAGTGGAGTCCATTCTTTTGGACTGAACGTTTGTGATTTGTGTTTTGTGTTTGTTTCTCCTTTATTTATTAACCCCGGTACACACTGTGCTGAAGCAGGCGTGCTCAGTGCCAGAGAATTTTAAGCAATGTTATGCAGCATATAATCATTTTAAGTGACTTTGTACCTTCCAAGGATGTTGACATGACATCTTTCCAAAGATTATTAACCATTTGTTTGTATGTTTGTTTGTTTTTCTTTTTAAACTTGGTTTGGTGCTTCAACTATATAAGCAGAGAC…
n267493:4602237	1.59e-05	0.00323	5.72	32.49	0.18	down	4602237	199	NONMMUT066143	3268	| AK054489 | mRNAlike lncRNA | Mus musculus | Mouse noncoding transcript | FANTOM3 | E330031I22 | http://fantom3.gsc.riken.jp/db/annotate/main.cgi?masterid=E330031I22 | -0.1068280 | -0.2519875	NOCODE4.0	chr8	72548415	72551683	+	TTTGTGTTGTACAGAGGACCACTGCCAAGAGTTAGTTCTCTTCTACCATCCTGGGGATCATCTTAGGCTTGGCTGGGTTAGTGGCTATACCTGCTAAGCAATCTGGCCACTCTGGTTTTTCCTTTTTTGAGACGGGGTCTCCCTCTGTATCCCAGGCTAGGCTTGAACTTCTAATCTTCCTGCGTGAGACCCAAGTGTA
n279664:4781379	0.0006224	0.0268	5.72	21.53	0.27	down	4781379	216	NONMMUT027158	1726	| AK139124 | mRNAlike lncRNA | Mus musculus | Mouse noncoding transcript | FANTOM3 | A730039D09 | http://fantom3.gsc.riken.jp/db/annotate/main.cgi?masterid=A730039D09 | -1.0809800 | -0.3440522	NOCODE4.0	chr16	67295132	67296858	-	GCGAGATGAGGTTCTTTTGTGATCCTGTCCCTTCCAAGTCAATTGTCATTTACTGTGTTATCACACTGACCTGAGGACACCCTGTTTAAGTTGTGAGATGATAAATTGTACCATTTTAATGAAAATTATTTAACTGAGTCAGGCAAGAGGAAAACCATATTGTTTAAAGTGCATTCATGATTTGTCCTTAACCAGTCTCATAAAGGAAGAATTTCA
n277264:5558308	4.77e-05	0.00583	5.69	20.39	0.28	down	5558308	416	NONMMUT016283	659	| AK046105 | mRNAlike lncRNA | Mus musculus | Mouse noncoding transcript | FANTOM3 | B230342A14 | http://fantom3.gsc.riken.jp/db/annotate/main.cgi?masterid=B230342A14 | -1.0028400 | -0.2116405	NOCODE4.0	chr13	8278603	8279262	+	GTCGCCAGGACTCTCTTGCTCTTTAGCTATGTCCTTCAGTCCTGGTATTTCCTGTGTTGGATCTGATAGAGTGAGAAAGAAACATAGAGATGCAGACCCAGCTAGAGCTTAGATTGGGATAGAGCTTACCTGCCTTCTCAACACTCCAGCATTGCTTTTTCTATCAAAGCAGATTTTGCCTTGGCTCTCAGCTTCTGAAACTGTACAACGACACTGTCCATGGTTCATAGTGGTATATGTTCACCTCCCTTGCAGTCATCTAGGTAGTTTTCAGAAACATTTCCCAGTGGAGAAGATGCTCCACTCTATTGAGCATGCTGGAGATTTTTCTTTAAAGGAAGGGGCTCAGCAATTTGTAATGTCAAAGATGAGCTGGACAGTGGGACTTGTTTATCTCCA…
n283028:4926071	9.77e-05	0.00891	5.69	19.23	0.3	down	4926071	265	NONMMUT012263	703	| AK038797 | mRNAlike lncRNA | Mus musculus | Mouse noncoding transcript | FANTOM3 | A230064C13 | http://fantom3.gsc.riken.jp/db/annotate/main.cgi?masterid=A230064C13 | 0.5081710 | -0.1302448	NOCODE4.0	chr11	104231478	104295317	+	CTCAGTGGGCTCTACCTTGAAAAGACATCTTAGCGCCAGGTCCTAGGGCACAAGTTCAGGAGACCCGAAGGAGTTGCCAATATCAAAGTTGGCCTCTGTAGACACAGACAGCGTTTTCTTATACCATCCTGGTTCAGGTCATGCCTAGCCCGGGGATGAGGCCAGTGGGTGACGCTCCCACAGGGTGCCCTGTGGCCTGTCAATCACATCACCAATGCACTTGTCATTCGAACTTCCTTCTCTGCAGTCTTCACACCTTATTAGG
n273281:5454151	8.3e-06	0.00215	5.67	27.67	0.2	down	5454151	358	NONMMUT007397	2681	| AK083268 | mRNAlike lncRNA | Mus musculus | Mouse noncoding transcript | FANTOM3 | C630032F23 | http://fantom3.gsc.riken.jp/db/annotate/main.cgi?masterid=C630032F23 | -0.9143310 | -0.2708327	NOCODE4.0	chr10	112333887	112336567	+	CAAACTGTTTCGAGATAGCTGCGGAACTCCTTGCAGATACAGTTGATAGCATATGTATAAATGTCAAAGTGTGCTAAGACTTGAAAGAGTATTTAATAAAGTCTAACTGTAAAGATAGAAACTTTTATCAGAATCGAGTTTCAGCTTTTCAAAATGCTTAAAACGTGAATGAGATCCCATGCGGCCATTAATGTGTTGGAAAGAACCAGAAGATTTCTTTATAGACTATATATTTAGTGTTCATGGCATAGTCAGATGATTTATGAAATGATATAAAGTGAAAACAGAATTTATGAAGACTTCTGTGGCTTTCCTCTTTTACTTGTTTGGGTGAGTGGCTCACACGTTCCATGACTCA
n293942:4425389	0.0081521	0.13	5.61	17.47	0.32	down	4425389	363	NONMMUT040173	2756	| AK028486 | mRNAlike lncRNA | Mus musculus | Mouse noncoding transcript | FANTOM3 | 4631429I09 | http://fantom3.gsc.riken.jp/db/annotate/main.cgi?masterid=4631429I09 | -0.1447040 | -0.3843621	NOCODE4.0	chr2	141095932	141098672	+	GTGGAATGATTCGTACCTTTTCTTGAGAACTGGGCAATAAAATATTAAGAGTTAGAAGAGATCTTAGAAATCACTATGATTAATTTTTTTAATCTTATACATCTAAAAAACACTTATTTTCAAATAAAACCTTAAAAACAGGAGCATGTAGGTAAATAGAATTTTTTCCAGATGAATTTGGTCGAAAGACTATTATCTGTGTAAGAATATTCATCACTCCTCCAAGTCATTACTGTGTGAGATATTAAAACCCTGGGTACTTCAAAGTATACTTTGAAAACCTCCAATCTGTTGTGCCACAGATGTTAAATTGATTAGATTGTTGGACTGTAGATCTAGAGAGTATCCCTCAGTTCTACATTG
n272328:5144503	3.62e-05	0.00502	5.59	19.78	0.28	down	5144503	359	NONMMUT023883	2104	| AK141840 | mRNAlike lncRNA | Mus musculus | Mouse noncoding transcript | FANTOM3 | D130016M20 | http://fantom3.gsc.riken.jp/db/annotate/main.cgi?masterid=D130016M20 | -1.3226900 | -0.3028072	NOCODE4.0	chr15	73346545	73348648	-	GAGTGTCCCATGACTTACACAGGGCTAACAAGCACACAGCAAAGCAGGACTTTCACCTAGTTTTTGAGCTATAGTGTTTCACCATATTGCTGGGAGCTTGACCTTATAATTTGATAGTTCATAGCGCAAAGGGGAAAGGTGTGATAGAGATTAAGTCCAGGCAGGAATCTGACATTCATTAAGTTAGGAATTCCAGAGATTGAGCTAATAGACATGCGCAGTAGAGTTTCAATTCATAAGGTGATGGGGGAGATTTACAGAATATTGGCTGTTTCTCACATCATTGAGCCTGGAGCTCACTGATTCAGCTAGGTTAGCTGTCCTCCATTTCTACCTTCACCTCTGGCTTTCTACGTGGC
n279301:5397343	3.1e-05	0.0046	5.58	33.74	0.17	down	5397343	812	NONMMUT000331	1082	| AK080550 | mRNAlike lncRNA | Mus musculus | Mouse noncoding transcript | FANTOM3 | A730084J23 | http://fantom3.gsc.riken.jp/db/annotate/main.cgi?masterid=A730084J23 | 0.0646845 | -0.3678140	NOCODE4.0	chr1	21897778	21898860	-	TTGTATGCAACACTAAAAGAGCCTGATATTATCTCCTTTTTTTCTTTTTAGTTCTCTCTTTCTTTCTTTCTTGCTTTCTTTCTTTCTTTCTTTCTTTCTCTCTCTTTCTCTCTCTCTCTCTCTCTCTCTCTTTCTTTCTTTCTTTCTTTTTTTAAATTTGGTTTTTGAGACAGGGTTTCTCTGTATAGTCCTGGCTGTCCTGGAACTCACTTTGTAGACCAGGCTGGCCTCGAACTCAGAAATCCACCTTCTGGGATTAAAGGCGTGCACCATCACACCCATCTGGATATTATCTCCTAAGTAAAACAGAAAAGAAAAAAGAAAAGCCACTGCTACATTTCCAATCAAAGAAGAGTCTGAATCTTTTTTTTTTTTTTTTAAAGAAAGATACTGATTGGG…
n287643:5614309	1.05e-05	0.00252	5.53	48.9	0.11	down	5614309	557	n287643	1370	| AK078737 | mRNAlike lncRNA | Mus musculus | Mouse noncoding transcript | FANTOM3 | 7730402G23 | http://fantom3.gsc.riken.jp/db/annotate/main.cgi?masterid=7730402G23 | -1.1711300 | -0.4406619	NOCODE3.0	chr3	29219886	29221243	+	CTTGCAGTAAATGGGGATACTCACCAAAAGACTCTACTTACCAACGCTTACTCAGAATGAATCTCATGGTCTGGGGATATGGCTCAGTGCTAGAGCACCTGCTTAAGATGCAGGGAGATTCAATCTGCAATGACAGGAAAGTGGCTGATGCCCTCAGCCGTACACATACATGTCACTTGCATTCATGGTTCAAAATACCCAATAAGGAAAGCTGCAGAGATGAGCCATCTTGGTGGATTTACTAAACACTGAAAATGGAAACAATACCATTTCTTACAGATTCTTCTTCAGAACTTAAAGAAATACTTCCCAACTCATTATTTGTGACCAATACTGCTGTGAAACCTAAATGATTAAATGAGGTTTTTAATGGATAATATATACTAATCAAGTGGAACT…
n265872:4677456	8e-07	0.000507	5.52	36.71	0.15	down	4677456	505	NONMMUT052220	2544	| AK089840 | mRNAlike lncRNA | Mus musculus | Mouse noncoding transcript | FANTOM3 | F830032A10 | http://fantom3.gsc.riken.jp/db/annotate/main.cgi?masterid=F830032A10 | -1.5906100 | -0.3593364	NOCODE4.0	chr5	49005411	49007955	-	GCTTGAAGGTATCCATCCTGCCATATCACGTTCAAATATCAGAGCTTAATTCTGTGTGATTCTATTGAGCCTTTAGTGGGTTATCACATCATAAGAGTTCAAAATCCATCAATAAAATTAAATACTTATTCATTAAAATATGTGAAGACACATGCTCTTAGCCCCCCTCCTACTTTGTGTTCACTTGCCATGTGAGAGTGTAGCATTTGTCCTCTTTAAAGGACACTGTCACAGTCTACCTTCTTGGAATCAAAGAGCATCCCTCATTAGAACAGTCTCAGACAGTACCTTTAACTTTGTTCTCCACAACATTTCAATTATTTGTGTGTTATTCAGCATGTACAAGAGTCTTATATTAACATTGGAAATAATCAAATGTGCTGAGTCAGGACACTCAGA…
ENSMUST00000141323:5317016	0.000229	0.015	5.47	27.04	0.2	down	5317016	99	ENSMUST00000141323	733	cdna:known chromosome:GRCm38:8:71714360:71716635:-1 gene:ENSMUSG00000070000 gene_biotype:protein_coding transcript_biotype:retained_intron	ensembl_cDNAncRNA	chr8	71714360	71716635	-	AGGCTGGCCATGATCCCTTGCATTGTCAAGTCTAGCTCCCACCTGTTCTACTGTTTGAGGCTATCTCTGACTCAGCTCCCTCTAGATGTCCGCTACAGT
n264043:4337773	0.000741	0.03	5.44	17.8	0.31	down	4337773	96	NONMMUT009308	1220	| AK158556 | mRNAlike lncRNA | Mus musculus | Mouse noncoding transcript | FANTOM3 | K230012G03 | http://fantom3.gsc.riken.jp/db/annotate/main.cgi?masterid=K230012G03 | -1.1532100 | -0.4344632	NOCODE4.0	chr11	36732177	36733397	-	TGGTAGTCTCTGTCGCCAGAATATGTCTGTGCTAGAGTAGGTCCCGTTGAGCTGTATGCATCAACACACTTCTGCTGAGGAGGATCATATAACATC
ENSMUST00000149117:4636027	0.0013273	0.0438	5.41	17.93	0.3	down	4636027	290	ENSMUST00000149117	3342	cdna:known chromosome:GRCm38:11:30216659:30268175:-1 gene:ENSMUSG00000020315 gene_biotype:protein_coding transcript_biotype:retained_intron	ensembl_cDNAncRNA	chr11	30216659	30268175	-	TGGAGAGCTGCCGAACTTAATGACCAACATAGTTTAGAACACAGTAAATAATGTTTACAGCAATTTAGAAAGAGCTGCTAAGAGTTTGTAAGGATTTTTTAATTCTAACACATCTTTAATTTCAAGTGTTTTAACATACTATATTTATATAAAATATCCAACTTGGCTGTATACGTAATGCCAGTGGCAGATTAGCTGATCTTTTCGGTGAGAGGTTGGTAAGTACCTTGTTACAAGGGCTTTAGATCTGAAAAGTAGCAGTGTCCTGTGGGAAGGCCATATTTAATGCT
n278987:5347629	0.0021454	0.0582	5.38	17.91	0.3	down	5347629	475	NONMMUT033348	1615	| AK043740 | mRNAlike lncRNA | Mus musculus | Mouse noncoding transcript | FANTOM3 | A830027C02 | http://fantom3.gsc.riken.jp/db/annotate/main.cgi?masterid=A830027C02 | -1.1245200 | -0.4192012	NOCODE4.0	chr18	86411696	86413310	+	ATCCTAGATTGTCTGGGTTGGCAAAGCAAAGTTCAAATTTCTTTCCTTTGCCATAAATAGGAAGACTTTGAGTCAGATGAGATGATGTAATAAAGACCCAGTGAGCTTTAACGGGGGAAGAAAGAGAAGCAAGGTGATGATGGGCAGTTTCTAGAAACAGAAAATGAGAACAAATGGATTTTTTACTACATCCACCCGAAGCATGACTGACATCTTACTTCAGACTTCTGATATCTGAAAATGCAAAATAATATGCTTGAGTTGCTTAAAACCACTAAGTTTGTGGTAATTTATTCCAACAGTGGTGTGAAACAAATAGTGATTTTACTTCTTGGAAGTGGAACGTTATGATTAAAAAAAAAATCTTCAAAATGAAGTAGGAATGAACAGTGTTAAAAA…
n271898:5569874	0.0003068	0.0177	5.33	30.56	0.17	down	5569874	344	NONMMUT000327	2218	| AK083993 | mRNAlike lncRNA | Mus musculus | Mouse noncoding transcript | FANTOM3 | D130073P12 | http://fantom3.gsc.riken.jp/db/annotate/main.cgi?masterid=D130073P12 | -1.2729400 | -0.3470919	NOCODE4.0	chr1	21826785	21829000	-	GGGTCCCATATGTGGCTCACTGCTACAGCTCTGTTAGGGCAATAGCCAAGAAATGCATCCCTTACTCTACTTTTTAGTTCTTATAAATCTAAAAATAGATAGCTCAGTGGGTAAAATAATTGCCGTGAAAACTGGCAGACCCAAGTTCGAATCTCCAATTTACATAAAAGCCAGCATGAGTGTTCATGTCCATAATTTTGGTGCTTATACAGCAAGACAGGAGACAAAGATAAGATAAATCTCTGGAGGCTCACAAGCCAGCTAGACTGGTTCATGCAGCTGTGAAGATCAGAAACTAACAGGGTAGAAGGCCAGGTTTTCCTCTGACTTGCATGTAGTACCCA
ENSMUST00000132666:4534840	2.79e-05	0.00443	5.32	20.8	0.26	down	4534840	404	ENSMUST00000132666	1636	cdna:known chromosome:GRCm38:11:4160355:4171913:1 gene:ENSMUSG00000002129 gene_biotype:protein_coding transcript_biotype:retained_intron	ensembl_cDNAncRNA	chr11	4160355	4171913	+	TCAGGCCTGTGCATGAGATCAAGTACAATATGTACGTATTGTATGTAATGCCGTTCAGGTTTAGACATGAGTTCCATCCCGGGGTTTCTAATTTATCATGTCTATGCAGATATTCCAAAACTAGAAACACCACTAAAACAAACACCAAAGCATCTCAGGCGAGGAGGGATGTCAGCTTGAACCTAGGCCTGGGGTGTGCGTCTCCTTTGTTCTCTCCAGAAGCCTTAGCTACTTTCTCTTCCCTCCTCTGGGCAGAAAACCCTTTTCCCAAGCAGCTCCCTGGACGGCAGGGGGACAGGCTCCTTTTGAAGTTACCAGGGTTTCACAGTTGAGCAGGCATGTTGGTGCTGCTTGGTTTTAACTGAGAGCCATTTCTCAAGACTCTCAGATTGGGGCTGC…
n279715:5467870	0.0002331	0.0151	5.32	22.56	0.24	down	5467870	235	NONMMUT037068	2277	| AK042852 | mRNAlike lncRNA | Mus musculus | Mouse noncoding transcript | FANTOM3 | A730030P18 | http://fantom3.gsc.riken.jp/db/annotate/main.cgi?masterid=A730030P18 | -1.0537500 | -0.3416984	NOCODE4.0	chr2	42153670	42155947	-	CTATGGGCCTGTTTTAGACACCTTCATGACTCACAACCTGAGATGTTCAATTTGCTGCTTCTCACCGAGGCATATGACCTTTTATTGTCTGGTAGTACCAGAAACTCTGGCAAGTATATGCCACATGTCCATGGAAGAGATCACCCCAGTGCCATGCTATAGACTGGCTTTCTTGGAACATGGTTAATTTCTGTTGGTTATCGGTATACAGCCTTGCATTTAAGAGCTGGAACTG
n275912:4326024	0.0003486	0.019	5.32	27.96	0.19	down	4326024	202	NONMMUT042292	1965	| AK047699 | mRNAlike lncRNA | Mus musculus | Mouse noncoding transcript | FANTOM3 | C030013H07 | http://fantom3.gsc.riken.jp/db/annotate/main.cgi?masterid=C030013H07 | -1.5906100 | -0.3631739	NOCODE4.0	chr3	25776907	25778873	-	TGACTGCAGCATAGACAGAGATTTCAAGTGGAAATGCTCACCTACCAGATCAGCGCAGCCAAGCTTAAACGTGATGGACTCACAGAGTTACATTGATTCTCCATGTTGCTCAGCCTTCTATTGGAAAGAGGAGTCTATTTAAATCTCTAGGGAATGAAATCTAAACACTCTCTCCATGCAGGGCTCTGTCTCATTGCATTTC
n273494:5572374	0.000593	0.0262	5.29	18.88	0.28	down	5572374	458	NONMMUT058597	2728	| AK141485 | mRNAlike lncRNA | Mus musculus | Mouse noncoding transcript | FANTOM3 | C530035P07 | http://fantom3.gsc.riken.jp/db/annotate/main.cgi?masterid=C530035P07 | -1.1494000 | -0.2820156	NOCODE4.0	chr6	118901444	118904171	-	CCCAGGGTCTACCATTGCACACTGAATATAGGGGGCAGGGGTGGTGAGGACTGTGGTCCCCTTTCACTATTTCCTGGTTGGTATCACGAATCAAACTGCTTGTGTTGCCATGACCTCCCCGTTATTATAGATGCATTTCTCTGAAAAAAATATACCCTTTATCCTTTGGTTTCATCTGTGTATTTGGTCACAGTGATAAGAACAATAGTTAAAGCACTGTCCACCATGATGAGAAGAGGGCAACATTATAAAAACGACAAGGGTACTGTTGTAAACACACCAAGCTCACCTTAACAGCCTTTGCTCTCCCTCCCTTGCTCCCTCCCTCTCTTCTAAAACAGGATATCATATATCCCAGGCTGGCCCCAAACTTGCTATGTAGTTCAGGCTGGCCTCCAA…
n276225:5125709	0.0014703	0.0469	5.26	20.89	0.25	down	5125709	359	NONMMUT024677	2920	| AK047473 | mRNAlike lncRNA | Mus musculus | Mouse noncoding transcript | FANTOM3 | B930074F24 | http://fantom3.gsc.riken.jp/db/annotate/main.cgi?masterid=B930074F24 | -1.2008200 | -0.3644056	NOCODE4.0	chr15	92086224	92089143	+	GCTCACCCTGGTTCTCTTGGACCTATGCTCTCTGTCCTTCTTTCCACATTCAAGGACATTTAAGGTAAATATCTAGAAATAGTAAAATTTTTAAAAATGGTTTTATTAATTTTTGAGAGTTTCAGACAATGTATTCTGAACATATCCACCCCACAAACAAGTCCTGTCTTAACACAAGTCCACTTCGTGATACCAAGCTATGTCTTGGGATTGAGGGCTGCTCTGTTACATGGCCACACTATCAGGGACCAGATACCAAATCAAACCCAAAACGCTGAGTCTCCCTCTCCCAGCAGCAATCCTATGATAAATAGCTCAGATTCAAAACTACAATTGCTGATGCCCTTTCACTAATACTG
n294179:4770750	0.0006305	0.027	5.25	24.5	0.21	down	4770750	174	NONMMUT042284	1205	| AK014146 | mRNAlike lncRNA | Mus musculus | Mouse noncoding transcript | FANTOM3 | 3110039C02 | http://fantom3.gsc.riken.jp/db/annotate/main.cgi?masterid=3110039C02 | -1.2736100 | -0.3830945	NOCODE4.0	chr3	25649562	25650768	-	GCTCTGTATTTCCAGCCCAGTATGAATGGTTTAAAGCAGAGTCGATGCACTTATTTTATTAAAACTTCATCACTATTTGTGGAAAGCAACATATTCCAAACTTTTAGAAATAAATGCCATTTTATCATTGTTCATAGTCAGTGTGCTATGTGATACCACTCTAAAATGTGTCTT
n419608:4610409	0.0036241	0.0806	5.25	16.68	0.31	down	4610409	984	NONMMUT035347	4842	| NULL | lncRNA | Mus musculus | | UCSCGeneNoncode | uc008ici.1 | | 0.3966820 | -0.4170472	NOCODE4.0	chr19	61122455	61140807	-	TTGAGAATTACTGAGGTGCCTAACCCCTGTTCTTGAGTCTAAGCTGCTGGTCTGGCTACCTCCCCAGCTGTGTACCCCAGATACCTGCTGGTTCTCCTGGCATGTGCTCATGGTCTCTCTCCCCTCATGGATGCTTTCTTCTCTTTACTCATTCTTCCTCCTTTTCATCTCTCCTCCCCCAACCTGGTCACTCCAAACCCACCTACCTCTAATCCATCTAGTAGTTGGCTGTAGCCAGTTTTATTTAACCAATAGTTTTAAATCAGGGAATAAAGTTTGCATAACAAAAGCTTATAAATAAATGTGTGAAATCACTCATAGGCCTAGACCTTCATGTTTAGAATTTAGCATTACAATACATAATAGCAGTGGACCAAACCTCAACAATTCCCCTTTTTT…
n294462:4533377	0.0001378	0.0111	5.22	18.58	0.28	down	4533377	243	NONMMUT023381	1805	| AK013658 | mRNAlike lncRNA | Mus musculus | Mouse noncoding transcript | FANTOM3 | 2900046L07 | http://fantom3.gsc.riken.jp/db/annotate/main.cgi?masterid=2900046L07 | -1.1800600 | -0.3195234	NOCODE4.0	chr15	44716447	44718251	-	TGTCCACAGATTGGCTAGAAAGGTGGGGAGCAGGCAAAATTACACAACTTAAACAAATAGGAATAATACAAGGAAAAACCATTAGAGGCAGTTGAAGGGATTAGAGTAGTCAGCACCAAGAAATCTACCCAGAAGCTGAAATGTTAAAATCTGCATTTGAAAGATGCCGCAGTATCTTCTTAGCCTAGGCATCAGATATCACCAGCTACTGAAATTAGAGACCTGGTTGGCTGAACTATAATA
n288319:4525686	3.75e-05	0.00514	5.19	17.83	0.29	down	4525686	153	NONMMUT046717	1240	| AK148598 | mRNAlike lncRNA | Mus musculus | Mouse noncoding transcript | FANTOM3 | 7120414J16 | http://fantom3.gsc.riken.jp/db/annotate/main.cgi?masterid=7120414J16 | -1.1750200 | -0.4430868	NOCODE4.0	chr4	36046590	36047829	-	CCTTGTGAATAATAGGAGAGGCATCAAAAAAGAATCTACATTAATAATTCAACACATACAATTAGTTTCTGGAAGTTTGATTATAAGTAAAATGATACAAGTGGAGGATAAAATATAAATCTCTGTGGTGAAATGTGCTTAACATATGCCAGA
n270104:4757801	6.42e-05	0.00704	5.19	21.18	0.25	down	4757801	610	n270104	1652	| AK052775 | mRNAlike lncRNA | Mus musculus | Mouse noncoding transcript | FANTOM3 | D630049C11 | http://fantom3.gsc.riken.jp/db/annotate/main.cgi?masterid=D630049C11 | 3.9232100 | -0.2651598	NOCODE3.0	chr17	26003650	26021818	-	GCTCAGCAGTGGTGTCATCTAGCTAATTAGATCCTTTGTTCAGCCCTGGCTCCCTCAAATGCTTGTGTTATAAAAGGGACATTCCATAAGATTTGAGCAGAGCAAGCCATGAGTAGAACTAAACAGGAGCCATACTATTTTATTATGTTCTCTTATTGTGTGTATATGTGTGTGGTTACACTAATGCACACACATTGTGGAAGTTCTAGGAGAAAGAGAGCGAACCATCTCTCCAGACTGTCATTAGTTACTGTGCTCTATCAGGCCGGGAGATATGAGTCATTTCAGGGGTCACCAAGGGCATCTGCCAATTACAGAGCTTACCTTGGCTCTTACAGTTTCAGAGGGCAGAGTCTATGACCACCAACCACCTGCAGCAGTCAGAGACAGCTGGGAGCA…
n291076:5085473	3.5e-06	0.00129	5.16	26.43	0.2	down	5085473	170	NONMMUT035528	1740	| AK017219 | mRNAlike lncRNA | Mus musculus | Mouse noncoding transcript | FANTOM3 | 5133400G10 | http://fantom3.gsc.riken.jp/db/annotate/main.cgi?masterid=5133400G10 | -1.5906100 | -0.2392904	NOCODE4.0	chr2	6927989	6928718	-	GTCGCTTAACGCTAAACTCGCAAGTTAAAAGACCTAAAAGAGATCAAGCTGAGCTCCAAATACATTAGGCCATGAATGAATAAGCCGAACTGATTAATGATAATAATAATAATAATTTTCTAAATGAGGCTGTACCCCACATCATTAGCACAGTTATTACCCAACATATG
n285102:5449749	1.59e-05	0.00323	5.16	20.46	0.25	down	5449749	226	NONMMUT064540	2411	| AK035984 | mRNAlike lncRNA | Mus musculus | Mouse noncoding transcript | FANTOM3 | 9630024O16 | http://fantom3.gsc.riken.jp/db/annotate/main.cgi?masterid=9630024O16 | -0.8597550 | -0.2713015	NOCODE4.0	chr8	9618152	9620562	-	GACCCAGCCTTGCATCTTTACTACAGTGTTTGGATAAAGATAGACTAGGAGTTTTTAGAGCATAGAGATTATATAAAAGAGTGATGTCTTCTCTGCCTTCATTTCCTGAGGCCACGGGGTTCCTGCATAGATCCCCAAACCTCTGTGAGAACAGGAGAGATGAATGGGGTGGTCCTTGCCGAGCCCAAACTCCACGTATCAGCAGTCCCTTTATGTCACCCAGATA
n279903:5033988	9.21e-05	0.00861	5.1	16.33	0.31	down	5033988	109	NONMMUT045533	2098	| AK042628 | mRNAlike lncRNA | Mus musculus | Mouse noncoding transcript | FANTOM3 | A730011O21 | http://fantom3.gsc.riken.jp/db/annotate/main.cgi?masterid=A730011O21 | -1.5906100 | -0.3752218	NOCODE4.0	chr3	141505789	141507887	+	CTACTGAAGGTTGGAGCGAACATGCACCTATTTTAAAGGAGTTGGTGTAACCAGGGCCCTTGCTCTCTTCAAACTACATTATATTACCTAGAGAAAATCATGCATACTG
n263882:4693283	1e-06	0.000595	5.06	19.4	0.26	down	4693283	221	NONMMUT037649	810	| AK159058 | mRNAlike lncRNA | Mus musculus | Mouse noncoding transcript | FANTOM3 | K530046H05 | http://fantom3.gsc.riken.jp/db/annotate/main.cgi?masterid=K530046H05 | -1.2594600 | -0.3486534	NOCODE4.0	chr2	66343806	66344616	-	ACCCATTAACTTGGTGGAGGCTGTGTTAGATTAATTGAGGTTAGCCTGCTGCCGAGAAGCAAATGCTGTGAGGTAAGCTGTGAGGAGACTTGTCATCCCTCGTGAGCCAAAGAGGAAAATCTTTGTTTGAAGCCATGAATATAAAAGAGGAGGGGAGGAGGAAAGGAGACCATTTAAAGATTCTCAGAGAGGGAAAAAGACTTAGACGCATGGATTGGACA
n271308:4640329	2.3e-06	0.000984	5.03	18.66	0.27	down	4640329	302	NONMMUT026388	1464	| AK052083 | mRNAlike lncRNA | Mus musculus | Mouse noncoding transcript | FANTOM3 | D230044I06 | http://fantom3.gsc.riken.jp/db/annotate/main.cgi?masterid=D230044I06 | -1.1377000 | -0.2567211	NOCODE4.0	chr16	34227511	34228975	-	TCTCATCCACAATCTGCCAGGTTGGCCACGAATTAACATCTCAATCCAAATCACCCAGCTCCGGCAGGATTTATTCCTCATGTTATCTGTGTACAATAAGGCTTCAGTCAGGTTCTGCTTAGGATTGAAAGCAGCAGGGTGCCTTTGAGAGTTATGGGGCAGGAGACCAGGGGAACAAATTTTCCATTTGTTCAACACAAATAAAAAGCTAAGATCCAATAGAGTGGCATACAGATGGTATTCCTTGATTTTTGAAATCTCAGAACTTTTTTCCTCACCAAGCAAGAGTCTCAGGCTCCCTA
n271849:4448451	9.1e-06	0.00231	4.99	20.87	0.24	down	4448451	550	NONMMUT032514	6074	| AK141978 | mRNAlike lncRNA | Mus musculus | Mouse noncoding transcript | FANTOM3 | D130079I21 | http://fantom3.gsc.riken.jp/db/annotate/main.cgi?masterid=D130079I21 | 0.1734500 | -0.3428651	NOCODE4.0	chr18	59238706	59244781	+	CCAGGATGTTCTAAGCCCATGTTTAGCATTATTATCAATACATAGCCATCGCAATAAGTAGAATTCTGTTGACTGCACATGAAGGTTGTGGTCTGCTTGGCTTCCTTATGTGTCCATATGCTGTTGCTTGGAAGAATCATAATATTCTCTTTTGCATGTCATGGAGGTTCAGTTGTAAGCACTATGAAGCTCACAGTGGTAAGGTATAGACTATTATTGTTATTACTATTATCATTATTTTAAACGGGTCTCAAAATTCTATTACAGGGTTGTTTTTTTGGTTGTTTCCCATTTTAAGATATTGATTTTAAAAACTCTTCTCTCACACACATACACACATGAAATCAATACATAAATAAATAATAAATGGTTCATGAAACATTATCCCTTTGAAGGGTT…
n263890:5390001	0.0013349	0.044	4.98	15.43	0.32	down	5390001	180	NONMMUT051368	2208	| AK159037 | mRNAlike lncRNA | Mus musculus | Mouse noncoding transcript | FANTOM3 | K530041K04 | http://fantom3.gsc.riken.jp/db/annotate/main.cgi?masterid=K530041K04 | 0.1271240 | -0.3052711	NOCODE4.0	chr5	20267862	20270080	+	GCAGAGGGCCCAGCAGTTACTATTTTCAGTGCCACCATGTTACATTGTCAGTTCCTCTACAGATCCCCTCAAATCTAGACTCTTAGAGATAAAACAACCCCAAGATGCTGTGACAAATAAGATTCAGTCAGCTCTTGGAAACATGCACAGATAGCTTGGGTTGTCTCAAGCACATTAATC
n275737:4812095	4.46e-05	0.00564	4.97	20	0.25	down	4812095	70	NONMMUT004126	2405	| AK047804 | mRNAlike lncRNA | Mus musculus | Mouse noncoding transcript | FANTOM3 | C030047B02 | http://fantom3.gsc.riken.jp/db/annotate/main.cgi?masterid=C030047B02 | 1.8733300 | -0.2893231	NOCODE4.0	chr1	182288114	182303247	+	AGACTGGCTGTGCTGCAAATCATTATGTGGACCAGCCTGACCTTGAACTTGCGGAGTTGCCTTCTGTCTG
n267083:5201901	0.0009537	0.0355	4.97	16.26	0.31	down	5201901	181	NONMMUT046732	1254	| AK143526 | mRNAlike lncRNA | Mus musculus | Mouse noncoding transcript | FANTOM3 | E970014I23 | http://fantom3.gsc.riken.jp/db/annotate/main.cgi?masterid=E970014I23 | -0.9951730 | -0.3324768	NOCODE4.0	chr4	36949187	36950440	-	CCGTGGTGGACAATGGGTATATTTAACTGTAGTGTATAAGCCACAAAAAAACGTAAATATATATTTAAGATGTTGTGCATACTTGGTGAGAATATCCTATCCCTGTCAGAGAGCTGAAAATACATTTTCCAGGGTGCCTTGTGAAGTTTGTGCTTATCACGTGTGGTCATTTTCGACTCTA
ENSMUST00000162330:5223674	0.0002383	0.0154	4.95	17.14	0.29	down	5223674	109	ENSMUST00000162330	421	cdna:known chromosome:GRCm38:1:162273290:162295595:-1 gene:ENSMUSG00000040265 gene_biotype:protein_coding transcript_biotype:processed_transcript	ensembl_cDNAncRNA	chr1	162273290	162295595	-	GGAGGGTCATCCTTCACTGCTAATAACTCGCTGTGGTTGAAAGGTATGGACTAGTAAACCTCCAGTGCTGTAATAATTAACCCTTCACCTGCTGGGTCTTGGATGTCTC
n286497:4548119	3.03e-05	0.00452	4.94	18.47	0.27	down	4548119	783	NONMMUT057486	4726	| AK034262 | mRNAlike lncRNA | Mus musculus | Mouse noncoding transcript | FANTOM3 | 9330170F08 | http://fantom3.gsc.riken.jp/db/annotate/main.cgi?masterid=9330170F08 | -1.5906100 | -0.3584100	NOCODE4.0	chr6	77281109	77285834	-	GGGCAGTGTCAGTTACCATGTTCAAGGGTACAAATATTCTGTATTTTTATTACTGTAGTAAGTCCCAATTGCACTATTCTGCAGCATGTCTTACTGAAAGCCTTGGCAGCACCGAACACCATCAACACTTTCTGCAATTCTATACAAACTTTCTCAAAGAAACCCATTTCTGCACTGAAAGCTGTACTCAGGTACATTAAAACATATTATAATGTCAGTGTGTCTAAATTACCCACACAGGATTCATAATTACCATGTTAGGTCTTTTAATGCACATGTCCCTTAATTTTGCATTTTTCTTAAACATATCCTACTGAATCTGCACTTAACCATAAATAATAGAATATGTAGCTCACACATATCAATGACAATCTCCCTTAGAAATGTAAGATTGCTTGC…
n276663:4589084	5e-07	0.000387	4.93	34.01	0.14	down	4589084	88	NONMMUT057512	1665	| AK140490 | mRNAlike lncRNA | Mus musculus | Mouse noncoding transcript | FANTOM3 | B930010D14 | http://fantom3.gsc.riken.jp/db/annotate/main.cgi?masterid=B930010D14 | -1.0021600 | -0.3683699	NOCODE4.0	chr6	80319191	80320853	+	TCCTACATTGTTGCTCTCCTCATTCTCAGTTGTCAGTTGAGAATCCATGCCTTCATTTGGTTGCAGGTCTTTGACATGGGGTGCTTTA
n275650:5082414	0.0001134	0.00988	4.91	16.72	0.29	down	5082414	184	NONMMUT070041	3701	| AK081366 | mRNAlike lncRNA | Mus musculus | Mouse noncoding transcript | FANTOM3 | C130011H23 | http://fantom3.gsc.riken.jp/db/annotate/main.cgi?masterid=C130011H23 | -1.2683400 | -0.3305023	NOCODE4.0	chr9	75019155	75022855	+	GCTCAGACTACATACCGGTGACCTGCTTTGCACTTGAAAAGGTTGCTGAAATTTTACCCATTTTTACGTAACTGACTAGTGACTGACATAATCAGTCTATCTTGCTAAGTTCACACAAATTCCCCAGGGCTTACTGTATACTCTTAATACCAAATGGCTGCCTCCTCACGTGGTTCTTATGTCA
n274883:4910681	0.0006623	0.0279	4.85	15.88	0.31	down	4910681	589	NONMMUT056687	560	| AK081777 | mRNAlike lncRNA | Mus musculus | Mouse noncoding transcript | FANTOM3 | C130076E09 | http://fantom3.gsc.riken.jp/db/annotate/main.cgi?masterid=C130076E09 | -1.2253600 | -0.4614838	NOCODE4.0	chr6	45329237	45329796	+	AGGTTGTTAAGGGAGCACCCTCAGCAGGGGGAGGTGGAAGGGGATAGAGGCTTCTGGAGGGAAATCCAGGAAACGGGATAACATTTGAAATGTAAATAAATAAAATATCCAATGAAATATGAATAAAAATCCCAACTATTCTAGAATACATACAAGAATATGTGTGTTATGTTTATTTTAGCACATTTCCCTCTTATCTAGAATATTAATACTACATAGAATAGGATCGTATAATATATTTGGAAAAAGATGCTATGTTGAACTGTGTCTTATAAAAATACACAAAGTCTTGTATCCTCCCTGCATAAGTGACTTTGTTTAGAAATATGATTTCTGCATATAATCCTGAGATGAGGTCTTTAGTTTGGCAGCATTGCTCTTATAAAAAAAAAAAAATGC…
n277267:5124388	2.7e-06	0.00112	4.82	15.01	0.32	down	5124388	145	NONMMUT026605	1111	| AK046094 | mRNAlike lncRNA | Mus musculus | Mouse noncoding transcript | FANTOM3 | B230341J03 | http://fantom3.gsc.riken.jp/db/annotate/main.cgi?masterid=B230341J03 | -1.0816400 | -0.3270448	NOCODE4.0	chr16	40102937	40104041	+	TCTGGATCAGGCTACTTGTTGACTGGTATGTGCTCAGTAAGTTATGCCCTGTCCTGAGATGGTGACTCACTGAAGGAGGAAAACCAAGATGCAGAGGATAGCCAGGCTGGAAACAGACTGATGGTGATGCACTTACGGCTGCTCA
n282353:5451031	1.4e-06	0.000727	4.81	24.39	0.2	down	5451031	493	NONMMUT037584	1598	| AK039646 | mRNAlike lncRNA | Mus musculus | Mouse noncoding transcript | FANTOM3 | A330077K01 | http://fantom3.gsc.riken.jp/db/annotate/main.cgi?masterid=A330077K01 | -1.0734100 | -0.3721141	NOCODE4.0	chr2	63124184	63125782	-	ACTTTACTCAATATGTGCTGTCCTGTGAAAATGAGGATGATGGGGACCTCACAAAGCTGACGGTAGAAGAAACAATGTGATTAATGTATAGAACACACTTATTATATTGCCTAAAAGTATATATGGCTTTCCTCAATATTAATAGTTACTCACCACCTGAAGGCCATTGCTAAGAAGAGTATACTGATGCTGCTGTTAAATAGACAGCTAGAGGATCCCAGGGATTTAAAGAACCATTTGCAGGAGTTTCTCTTGTGATTTGCCAAGATTGGTTTTGGATTCTCAAGTTTTACTGTACTAGTCCGTCATTTCCAAAGGCTGCACAGTTTCAAAGGCTGCCTGTCTCAATACCCACTCTTCTCTCTGTCACTTAGCAACATGAAGCCTCCTTTCTCTTTT…
n275762:4519690	0.000988	0.0363	4.77	15.28	0.31	down	4519690	265	NONMMUT007258	769	| AK021145 | mRNAlike lncRNA | Mus musculus | Mouse noncoding transcript | FANTOM3 | C030044C18 | http://fantom3.gsc.riken.jp/db/annotate/main.cgi?masterid=C030044C18 | -1.1640600 | -0.4406450	NOCODE4.0	chr10	108711506	108712275	-	GCTCTCTAAGAGACTTTCATTCTGCAATTGCCAAGTTGCAGAATTTTGAATATAAATTGATTTTATGCAATACGCTGAAAACAAGTATTTTATTAATATAAATGGTTTCTTTATTTGTGGAATTACACAAAAATTATTTTGGAAGCAGCATGAGTCCCATCTGACGGTATTAGAATTTTATGCCTAAATCGAGTTGAACATTAATTTTATGAGTTTTTGTTGTTGTTCTTTTAGGCTGTTGTGTAAATGACTGTGGCCATAAGTA
ENSMUST00000155361:4762731	3.6e-06	0.00132	4.74	25.35	0.19	down	4762731	267	ENSMUST00000155361	1796	cdna:known chromosome:GRCm38:4:87175785:87230467:-1 gene:ENSMUSG00000037996 gene_biotype:protein_coding transcript_biotype:processed_transcript	ensembl_cDNAncRNA	chr4	87175785	87230467	-	CTGCCAGCTCTGGTGGAATTGTATGGATAGGCGTTCTCAGTTGTTTAACAACCAGTTATTTCTAGCATTTCTGCAAGGAGTGGTCTCAGGCTACTGTGCCAATCCAAGCTATACTTAATTGGAGTGTGTAGAAATTATTCTTATGACCTCTGCCTTAGATGATGACAAGCCAGTCTTAACCACTTGGATTGTTTGGGGAGCAGATATATTTGGGAGCTCACCAGGGTCGGGGTCTGGGTTGGGTGTAATAAGCTGTCTGAACCTGTC
ENSMUST00000136654:5610066	4.08e-05	0.00535	4.7	15.46	0.3	down	5610066	54	ENSMUST00000136654	691	cdna:known chromosome:GRCm38:1:52166264:52168975:-1 gene:ENSMUSG00000026103 gene_biotype:protein_coding transcript_biotype:retained_intron	ensembl_cDNAncRNA	chr1	52166264	52168975	-	TAACGCATGAGCCACTTAGAGCTTTTCCAGACCCAAATCCCACTCAAGACTAAA
n280488:5242351	0.0040064	0.0856	4.65	14.64	0.32	down	5242351	384	NONMMUT011345	3128	| AK041807 | mRNAlike lncRNA | Mus musculus | Mouse noncoding transcript | FANTOM3 | A630039K08 | http://fantom3.gsc.riken.jp/db/annotate/main.cgi?masterid=A630039K08 | -0.7814710 | -0.4013041	NOCODE4.0	chr11	87340723	87343850	-	CCTGGTAGCTTTTGTGGTTGATACAGACCATGGGAAATTATTATATTATTCAGTTCCTTCAGCATAGATGACCGGCTATGTTCAAACAAAGTACCAAACCATCTGACATTTTATGATATGCATAATTAACAGTAAATTCTAAGAAAATATAATTTAAAACTATTTTTTAAAACAGTTAACATGAAGTTTACTGTTTCCTTACTACAGGAAGGATTTCAAATAATAAAATAATTTTACTATAATGAGAATGTTTATTCATAGCAGTATTTAGCATTTGCCAAACACTGTGCTAAATGCTGCTTCATAGAAATAAATAAGCACATTCCTTTTCTCACATAAGCAGCTTAAAGTCAGACCAGTGAGCCAGAGATACACTGCAGTATG
n286392:5472309	2.21e-05	0.00395	4.64	16.55	0.28	down	5472309	427	NONMMUT057511	2976	| AK079101 | mRNAlike lncRNA | Mus musculus | Mouse noncoding transcript | FANTOM3 | 9330187J04 | http://fantom3.gsc.riken.jp/db/annotate/main.cgi?masterid=9330187J04 | -1.1340600 | -0.3733028	NOCODE4.0	chr6	80269069	80272045	+	GGCTTAATGGGCAAACCTAGTGGGAGTATGAAAAATATTGGTGCTTAGGTGATTTGAACTCTAGGGGCCTGCATCAAGAGCTTTCAGAGGAGAGGAATTTTAGTATATTGCCTGGAGATCTTTCTTGTGGGGTTTTGGTGAAGAAGAATGTGGTTCTTTTTTTTTAATGTCTAAAAAGGAATAAAAAATATATTTTAAAATACTATTCCAGATTGACAAGTGACTATCAATTCTAACATACTTATGTTTGCTGACTGACTAGTCGACTGGCTTGCTTTCTCTCTTTTCTATCTTATGTGGTTCTTTTATGCCCTCTTCTGAGTTGTCTGCTTAAGGCCATGGTGAAGAGATTCAGATTAGTTTCATTGAAGAAGGAGGTCTCAAAGCATCCTAGCATGG…
n267773:4969297	0.000166	0.0123	4.64	19.35	0.24	down	4969297	590	NONMMUT057675	3388	| AK087641 | mRNAlike lncRNA | Mus musculus | Mouse noncoding transcript | FANTOM3 | E230030M22 | http://fantom3.gsc.riken.jp/db/annotate/main.cgi?masterid=E230030M22 | -0.9802820 | -0.3203081	NOCODE4.0	chr6	84666485	84669858	-	AGTGAGCCCATTGTAGCTGTGCCGATAAGCACACACCATCCTCTCTACCAGCTTCTCACAAAACTACTTTGAACAACTCTGTAAGACAGGTTAAATAAGGCACCTCCACTTCTCAAATTACAGTGCAGTGGGCAACATGAGGCTGCAATCATTGCTTAAAGATGTTGCTCAGAAGTCAGGCCTCCCCAAACAGTCTTTCTATTTGTACTATTCTTTAAGTGACTCTGTTTTCATAGCTTTCCTTTAAATTAATCTTGTATTGTCAAAGTGTGTTCAACAGAATTTTTCATAGTTCTATAGTATGCCAGTAAGTGATTTACTTTGAATGGATGCTAGAGTAAATAGGATCTGGGTCACACCGAGCTGAACAGGTATGCCAGTGAATACAGAGAATCAACC…
n294114:4653735	0.0002457	0.0156	4.61	14.35	0.32	down	4653735	994	NONMMUT064746	1265	| AK014263 | mRNAlike lncRNA | Mus musculus | Mouse noncoding transcript | FANTOM3 | 3110080E11 | http://fantom3.gsc.riken.jp/db/annotate/main.cgi?masterid=3110080E11 | -1.1302300 | -0.3207330	NOCODE4.0	chr8	16912723	16913988	-	TCCACCATCGAAGGGAAATCTAGGGACAAAAGCAACCAGCTTGGGCCACAACTTTGTTTTCACTTCTCTTGATGACCTGATTATAGAGCCTCCCATTGCATGGTCTAGGAGCAGGCCATGCTTCCCAGTGAGAGACCTTAAGTCTTGGTGCATCTGGAGAACATCCACAAAGCTCCATGAGCTACCTTGGTATCTTGGGGAGCCATCTTTCCTCCCATGGTGTCATTCTAAAATGGTCCAATGTCTTGAGCAAAAGGGTTCTATAAGCTCAATCACCACCACATCCTAACAACTGCCTTTCAAAGCTCCTCAATAATTCTGTTTCATATTGTTTCATGAACATCTATAGAACCACATTTGAACATTCTCAAGCAGCTGTGTCCAAGGATACTAAATATG…
n279270:4511731	2.16e-05	0.00392	4.45	19.42	0.23	down	4511731	58	NONMMUT035536	1972	| AK043349 | mRNAlike lncRNA | Mus musculus | Mouse noncoding transcript | FANTOM3 | A730087K21 | http://fantom3.gsc.riken.jp/db/annotate/main.cgi?masterid=A730087K21 | -1.0454000 | -0.2751854	NOCODE4.0	chr2	7077264	7081313	-	CTGCAGAACTTTGTAGTTGTAACTCCATCCTGGTTCCATGTTTGACATACAGCAAGAT
n282976:5049423	2.55e-05	0.00426	4.45	14.69	0.3	down	5049423	182	NONMMUT062672	1677	| AK038861 | mRNAlike lncRNA | Mus musculus | Mouse noncoding transcript | FANTOM3 | A230069F06 | http://fantom3.gsc.riken.jp/db/annotate/main.cgi?masterid=A230069F06 | -0.3215820 | -0.4199177	NOCODE4.0	chr7	90387358	90389036	+	TGCGTGTGACAACTTGGATGCCCTTGGTTCAGTGGTTCCTTCCTATGTCCCTGCTGAGCTTGGGTAGCATACAGGAAAGACAACTCAGGTCTCCTACCCTGGGTCTTAGGTTTTTAATTAAACGGGAGGCTTTAAAGAGGCTAATGAACAACCCCACTGAGACTCGACAAGCTGAAAACCTG
n278947:4737386	4.06e-05	0.00535	4.43	16.39	0.27	down	4737386	363	NONMMUT027264	2898	| AK043794 | mRNAlike lncRNA | Mus musculus | Mouse noncoding transcript | FANTOM3 | A830033J24 | http://fantom3.gsc.riken.jp/db/annotate/main.cgi?masterid=A830033J24 | -0.9358290 | -0.3571154	NOCODE4.0	chr16	74873038	74875938	-	TAGCATTGCAGTGTCTCTTAACAGCATTGTGCCTTCTCATGTGACACATTATCTTTCAAAGAATCACCCAGAACACTAAAATTGAATTCCAGATCTAGGGAATAAAATGGATAATGATACTGATTTGGATCACCAGCCCATAAATTTAATGACAGGTTGGAAACAAATTTTACATTGTTACCAAATATGCTCCAAAAATATCATTTTTAAAATTTCTATTAGGCATGAAATAGATATGATTTTGCATACTCATTGACATTTAGGACACAATCAACGAGGACATTCATTATGGCACTTAGAATAGTACTGCTATAATGTGAAGTGATGAACACAGGAGGGGACCACCTCCACTTGTACCATTGA
ENSMUST00000177011:4713429	0.0025151	0.0638	4.43	14.8	0.3	down	4713429	462	ENSMUST00000177011	4145	cdna:known chromosome:GRCm38:15:76733457:76818129:-1 gene:ENSMUSG00000033697 gene_biotype:protein_coding transcript_biotype:retained_intron	ensembl_cDNAncRNA	chr15	76733457	76818129	-	GGCATTGCCAAGCTCCGATACCCTTGCTACACTCAATTTTGTTACCCTGTGGTAAGTGAAGATAACCAAAGAGGCTACACAAGCTGCCTTCTGTGTAGGGTCTGGGCCAGTGGCCTAAACAGAGAAAAACGTGGTGACCTGAGTGTGTCACTCACTAGGTTCCAGTCCACAGGCCCAGCACATATATAAAAGTCTTCTAAGTTCAGCCAGTTAGTGGGCATTTAAGATGAGCTGCCCTGTGAGGTTGGAAGATAGGACTGTCACAGATAACCCCTTGCCTATAGATGCCTAGGACCAAGAACAAGACCCCCAGAGATATTCGTGATTCTATTAGCTGGGCAGCTGTCTGAGCCCGGGGCTGAGTATCTGGAATCCAGGCACAGAGCTTCTGTTTTGATG…
n278998:4882084	2e-07	0.000212	4.42	21.24	0.21	down	4882084	428	NONMMUT056704	2487	| AK043714 | mRNAlike lncRNA | Mus musculus | Mouse noncoding transcript | FANTOM3 | A830023E14 | http://fantom3.gsc.riken.jp/db/annotate/main.cgi?masterid=A830023E14 | 0.7933480 | -0.4317153	NOCODE4.0	chr6	46486642	46489129	+	CTCAGAAGCATTTGTGGCACGAATTTGAATGCAAAGTATATTCATTATAGTCATTTCAATTAAAATGAATATCAAATGAGGCTGTAATAGCTATGCACTTAAATGTTATTTTTGTTTTAAGAGGCTTACTCTCCAGATGTCACTTGGGGCTCTGTAACTTCTAAAACACATAGAACTAAGAATTAAAAGGCACATGGAGCTTGTGAATGTATACAGACAAGTATTTGCTTGTGCCATACCATTAGCTAGCAACTGTAGATTTATTCATTCAGTATTGGTTTCTTACAACTTTTATAAGGAGGGTAACGTGTGGCTTATGGTATTATCTCCATTGTTGTTACAAAATTTGAATCACTTTAAAAATAATGCTTTGGAGACTAAGGAGATAACTCAGTTAGT…
n263964:5131837	0.0007944	0.0313	4.38	14.73	0.3	down	5131837	70	NONMMUT047777	1693	| AK158800 | mRNAlike lncRNA | Mus musculus | Mouse noncoding transcript | FANTOM3 | K430327H03 | http://fantom3.gsc.riken.jp/db/annotate/main.cgi?masterid=K430327H03 | -1.5906100 | -0.3276820	NOCODE4.0	chr4	76514759	76516452	-	CCAGAGATCATCTAGAGCCTTAAGATGTGCCAGGGGTTCATGAATGTCCCTGAGTCAAAGCATTAGAATA
n286107:4370012	3e-06	0.00117	4.37	17.75	0.25	down	4370012	558	n286107	2856	| AK034799 | mRNAlike lncRNA | Mus musculus | Mouse noncoding transcript | FANTOM3 | 9430040M02 | http://fantom3.gsc.riken.jp/db/annotate/main.cgi?masterid=9430040M02 | -1.0529500 | -0.2663121	NOCODE3.0	chr17	8913526	8916383	+	GGGTTATAAACATGCACTGCCCTTACTTTTCAACCCAGTAGTGGGGAATCCCAACTCAGGTCCCCACATTTGCACAACAAGTGCATCCCCCACTGAGCCATCTCCACAGGCCCAATTTCTACAGTTCCTCATATATCCTAAATATTAACCCCTTGTCTGATGTGATCAAATGAGCCTGATGTGAAACTGTAGATCATATTTCCCTCTCTGCCAGATGCCTCCACCCTCTGCTGGTTGTTTCTTTTGCTGGGCAGAACAGTTTAGCATCATGTAACCCCACTTGGCATCACTGTGGGCTTATTCCCTGCACTCCTGAGGCCTTTCAGTAAGATCAGAGTGAACTTGTGACAGAAGCCACAGGAGCACTCCAGTACCTGCGCACAGTCCAGATTTCTTTAA…
n284549:5453745	1.7e-05	0.00337	4.36	16.09	0.27	down	5453745	1750	NONMMUT018485	4556	| AK036940 | mRNAlike lncRNA | Mus musculus | Mouse noncoding transcript | FANTOM3 | 9930028G15 | http://fantom3.gsc.riken.jp/db/annotate/main.cgi?masterid=9930028G15 | -0.9874600 | -0.3680520	NOCODE4.0	chr13	83524796	83529349	+	CCTGGCCATGGTAGTCTGTGCATTGCACAGTTCATGTTTGCATTTCAGCATGTGCACTGTTGTTTAGATCAAGGGAAATATTAAGCTATTTAAAAACAAACAAAACTAAGTCACTTAGCCTGCCTTCTGTTTGGACTTTGGATGAAAGTTACTAAACTAAGTGACAAAGTTGGCCGTAAAGGAAGTCTATAGAGACGGAGCACATTGCTTATTGTATTATTGTGTATTATGCAAGTGTTTGAGTGCAATGCTAATGTGACTTCCTTTCCAGAGCAAGGCTACCAATTCTTAAGGAAATTGTTATGTCTGAGCCATTTTGTACTGTTCTAGATGCTATGGTTATGAACCTTTTCCCTCACATTTTTGAAATGGATGTGATGTGTTCTGTATAAAACATTC…
n285506:5475503	0.0002064	0.014	4.36	14.65	0.3	down	5475503	221	NONMMUT056384	2317	| AK035469 | mRNAlike lncRNA | Mus musculus | Mouse noncoding transcript | FANTOM3 | 9530052J19 | http://fantom3.gsc.riken.jp/db/annotate/main.cgi?masterid=9530052J19 | -0.1527190 | -0.3869883	NOCODE4.0	chr6	36445274	36447585	+	GTCCCTGATGCTGAAACACTTGCCCACTATTTACTGATCTCTTATCTCCTGGTGTTGATAGACAAGGATTCATATATCATGAGCACCAGTTCCACATTTTCACTCAAACCAAGTAACTCCAAATTCTCAGTGCAAAACAAAACCATAAAAATCCAAGAAAACATGCCTCCTCCAAAAATTAATAATTCCATAATAATTGGCCCAATGAGAATGACCTCTCT
ENSMUST00000164888:4766162	0.0001115	0.00978	4.3	13.51	0.32	down	4766162	139	ENSMUST00000164888	642	cdna:known chromosome:GRCm38:16:52253221:52271115:-1 gene:ENSMUSG00000022636 gene_biotype:protein_coding transcript_biotype:retained_intron	ensembl_cDNAncRNA	chr16	52253221	52271115	-	GCCCACTGTAAAGCTGTAGATGACCTGGATAGTCCTTATCTATGGTTTCCACACATCCTTAAAACCAGACTGTAGGGCATCACACTTGCCCTGTGTCATCTACCACTATGCTTTCCCAGACTTGTAAAGTGCACCTCCA
n284549:5251369	0.000349	0.019	4.18	13.2	0.32	down	5251369	381	NONMMUT018485	4556	| AK036940 | mRNAlike lncRNA | Mus musculus | Mouse noncoding transcript | FANTOM3 | 9930028G15 | http://fantom3.gsc.riken.jp/db/annotate/main.cgi?masterid=9930028G15 | -0.9874600 | -0.3680520	NOCODE4.0	chr13	83524796	83529349	+	TTTACCCTACTGATGCCTCCTAGTGTCTCCCACAATAAAGCTCTAATGAGTCATCCATAACTGTAAACATTGCACTTTCACTGCCTGCATCTTCTGTGATACATAAAATTCATATTTATGTGTTTAATTTTCTGTGCGTTACTATAATAAGATAGAATACTTTAGTGAATGAGATGTTTCATCTGTGGATTTATGGTATGAAGGTTTACTTCGACCTTAACAATATTCTGCTAAGTGTAATAAGTTTATACCTTCGGTTGAAATTCATATCATCCTTCCTTATAGTCACTATTATTGCAAATGAAAAATAGCAGATCTTCCATTTTGTAGACCTGGAAATTAGATAGAGTTCATCATTGAATGGCCGATGAGAAATGGTTA
n267633:5404613	1.11e-05	0.00258	4.11	15.99	0.26	down	5404613	564	NONMMUT018491	2778	| AK054328 | mRNAlike lncRNA | Mus musculus | Mouse noncoding transcript | FANTOM3 | E330015J12 | http://fantom3.gsc.riken.jp/db/annotate/main.cgi?masterid=E330015J12 | -1.1630100 | -0.3577501	NOCODE4.0	chr13	83638181	83640958	+	GTGGGCATAATCACCAACATTTATACTTTATAAAATATATGTAGCAGAGAGCCAGGCAGATCTCTGAGTTTGAGGCCAGCCTGGTCTATACACAGAGTGAGATCCAGGACAGCCAGGCCTGCACAGAGAAACTCTCTTGAAAAACAGTTTTTCACACAGCAGTGAAAAGAAAAGAATTAGCATACTACAATATAGAACTGACTTAGAATAGTCATGAACGTGGAGTGCTTAAGTCCTGAGGTGGCCTTTTATTGCCCCAAGCATGTTTAACAATTGATGAAGTGAATAAAATTTCAAATGACAAAGATGGCTTAATAAGTTGGCATTTTGCTTTAAAACAACAACAACAAAATTCAAATTCCATCATTTCCAGAAAATATATATACCAACTGATTGCTC…
n276318:4673710	4.6e-05	0.00574	4.1	12.7	0.32	down	4673710	456	NONMMUT000397	3257	| AK047402 | mRNAlike lncRNA | Mus musculus | Mouse noncoding transcript | FANTOM3 | B930056C04 | http://fantom3.gsc.riken.jp/db/annotate/main.cgi?masterid=B930056C04 | -0.1589510 | -0.2992780	NOCODE4.0	chr1	25362563	25365820	-	CTGGCATTTGATTGTTCGAGTTACCTTGTTGAACACAGAGAAATCAGACGATACAAAAACAGGAAATTTAGATGAAAGGTCATAGTCACTACTTTGCAGTTTTTGCTGGTATGTGACCAAGAAGTTCCAGTCGACCTGTGTGTCTCGAGGGGCAAAGGTCACATTTAACGAACTGGCAGTGCAGTAGCAGTACAGCGTTGTGGGCAGTTGGGTTTCTGCTACACAGTACTTTTCTGGGTCTTATTTCTGTTATCTCTACCCAAGCTGAAAATGCGCTAAGATCCATGTATCCTCCACCAACCTGCAAGAAAGTAAATCACTCTTCGAAGTAAGTGAAATGAATTGTTCTTCAGCCAGTCCATTTCATTTGCCATCTCTGGTCAGCACCATTTGTTCACA…
n274767:4862312	2.1e-06	0.000915	4.09	14.8	0.28	down	4862312	467	NONMMUT027201	1284	| AK081909 | mRNAlike lncRNA | Mus musculus | Mouse noncoding transcript | FANTOM3 | C130086G13 | http://fantom3.gsc.riken.jp/db/annotate/main.cgi?masterid=C130086G13 | -1.1066000 | -0.2978017	NOCODE4.0	chr16	72158946	72160238	+	TGTGTATCGTGTTACCACCTCTGTATATTCTAGTGTGGATCACCCTGTTATGTCACAAAACACCACATTCCACATTCGTGTGTCACAGACCATGAAGACATGGAAACTTCATCAGTATTGAGTGGAGTTTATAGTGCTTAAGTGGATATCCATACTACCAAAGTTAAACATAATCATCGATCTCACCCAGCAACAAAGCCCTTAAAAAACAATAGTAACCTGCTGTGAGATACAACAGTGCAGAAGTGGCAAACATGTTACAGGAGTGAACAACCACTGATAGGATAAAGGAACACTCCACAAGACATAAGATGTCTGTAGTACCCAAGACCATTGATGAGGCCAAGAAATCTGATTCTAGGTAGGTCAAAATCTTAGATGGAAGCCCATTATTATTAT…
n263964:5420853	0.0006685	0.0281	4.07	14.68	0.28	down	5420853	83	NONMMUT047777	1693	| AK158800 | mRNAlike lncRNA | Mus musculus | Mouse noncoding transcript | FANTOM3 | K430327H03 | http://fantom3.gsc.riken.jp/db/annotate/main.cgi?masterid=K430327H03 | -1.5906100 | -0.3276820	NOCODE4.0	chr4	76514759	76516452	-	CATTCAATAGGCTTAGGGATGATCAAAGCAGTGACCTTTAGCCCAGCAAAAGTAGTGATGCCGATTTAATGCACCTGTGTGTA
ENSMUST00000156482:4688630	2e-06	0.000895	4.06	13.11	0.31	down	4688630	162	ENSMUST00000156482	1099	cdna:known chromosome:GRCm38:16:9991655:9994260:-1 gene:ENSMUSG00000059003 gene_biotype:protein_coding transcript_biotype:retained_intron	ensembl_cDNAncRNA	chr16	9991655	9994260	-	TCAGATGCTCCTTGGTGTTCCAGGATGAGGACAGAAAACACAACAGTAGGCCAGTGGGTGGTGATGGAATGTTTGGATGTTTTCAAGGAGCTCAAAGACAAGTGTGGGAACACTCGGGTCAATATGGCCCCATTCCTACAGTGCCAGGTTTACCAGAATCTC
n274619:4550356	8e-07	0.000507	4.03	15.61	0.26	down	4550356	120	NONMMUT038747	3241	| AK141011 | mRNAlike lncRNA | Mus musculus | Mouse noncoding transcript | FANTOM3 | C130099M06 | http://fantom3.gsc.riken.jp/db/annotate/main.cgi?masterid=C130099M06 | 0.1883060 | -0.3939826	NOCODE4.0	chr2	97520158	97523399	+	AGGTTTACAGTGACCCTTCATCATCAGTGGCACAGTAAGAGAATTTGTAATGAAAGATCCTGTCATACAGTCACATGTAGCAGAGATGATTTAAGAATCTCCATCTTTTCAGCCGGGCGT
n271684:4893708	8.1e-06	0.00215	4.03	24.85	0.16	down	4893708	212	NONMMUT018488	2105	| AK084203 | mRNAlike lncRNA | Mus musculus | Mouse noncoding transcript | FANTOM3 | D230008F10 | http://fantom3.gsc.riken.jp/db/annotate/main.cgi?masterid=D230008F10 | -1.3258500 | -0.4096416	NOCODE4.0	chr13	83529810	83531915	+	TTGTTGACCCTGCATAAGGTGTATAACAAGCCATTCTGGAAAGCTGATGTTTTTAATGGAACTTGAAGGCTTGGGATCTCTTTATAGTCATTTTGAAGATGTGGTTATTTAGCTGAAATATTCACTGGACATTTTATTTTTATAAATCATGGTCACACAAGGAAGGCTTTATAGGACAGACTACCTAATTGCAGTCAAGGATCTCTTTAGTG
n286228:5057554	3.06e-05	0.00455	4	16.45	0.24	down	5057554	137	NONMMUT070609	1188	| AK020423 | mRNAlike lncRNA | Mus musculus | Mouse noncoding transcript | FANTOM3 | 9430018C23 | http://fantom3.gsc.riken.jp/db/annotate/main.cgi?masterid=9430018C23 | -1.2043500 | -0.2719667	NOCODE4.0	chr9	97763971	97765159	-	GTAGATTGTACCTTGTCTTGGCCTCAGTTTCCTTTTCATAATTTAAGATCTTCATGTTAGGTTATTATATCCGTTGGATTCTCTAGAGCAATGCTATGACCATTTAATTTACCTCATGGTATGGTAACCTCCAGCCA
n282353:5477227	3e-07	0.000276	3.99	36.99	0.11	down	5477227	502	NONMMUT037584	1598	| AK039646 | mRNAlike lncRNA | Mus musculus | Mouse noncoding transcript | FANTOM3 | A330077K01 | http://fantom3.gsc.riken.jp/db/annotate/main.cgi?masterid=A330077K01 | -1.0734100 | -0.3721141	NOCODE4.0	chr2	63124184	63125782	-	ACTGCTGCTGGTATCTGACACTGTATAATGATAAAAATAAGGATGGAGATACACAATAGCCACTTTATAGAAAATAAGGAAATCAAATCCTTTTCTGGTATACAGTGGTGGCGATGAGCTACAGTGTATAGCTGTGTTGTTTGTAACATTTATATTCTTCTCACTTTCCCTATTCTTTCTGGTTATAGATCTCATTCTTACTTTGATAGCTCATTTGATCCATATCCACTTGATCATTATATCCCATGACTAGTATTACCATATGAAACATTTTTTATTCAATTTGTATTACACTGCACAGTAAAAGCCAGGCATTACCAAAAGCACTTTGAAGGAGATGTGAGAAGAAAGACGAGCAGAGTCGATGATAAGGGAAAATGTTTTCTGTGCAAGAAAGAA…
n285838:5588808	7e-07	0.000488	3.99	20.27	0.2	down	5588808	224	NONMMUT037585	2418	| AK035130 | mRNAlike lncRNA | Mus musculus | Mouse noncoding transcript | FANTOM3 | 9430092A21 | http://fantom3.gsc.riken.jp/db/annotate/main.cgi?masterid=9430092A21 | -1.0939900 | -0.4087703	NOCODE4.0	chr2	63165101	63167518	-	CAATTCTTGACACGTAGTGAGTGCAGTATGAGTTAACATATACAATGTGAAAAGGAATAAAGTTAAAAACTCATGTAACACTATCAAATTCGAGAGGGAATGCGTAATCTCACCTGTGACTGAATAAAAAAATGAAAAATAATTATGACTCCAGTAAGTAAAAATAAAACTAGCATGATTTTTGTTAAACTATGTTATCCCTGGGACTTTAACCTGGAGATATT
n271849:4388970	0.0001872	0.0131	3.98	14.05	0.28	down	4388970	361	NONMMUT032514	6074	| AK141978 | mRNAlike lncRNA | Mus musculus | Mouse noncoding transcript | FANTOM3 | D130079I21 | http://fantom3.gsc.riken.jp/db/annotate/main.cgi?masterid=D130079I21 | 0.1734500 | -0.3428651	NOCODE4.0	chr18	59238706	59244781	+	AGCCCTGAGAGAGATTAAAGTCTTTAGTGACTGTGTGTGGTGATATGAGCTGGGCATGTCAAAGACCCCGGAGCCTCCGGCCCATGGAGGAATGGCAAAGCCTTCTTTCTGTGGCGAGTGAAATTGACAGACATAACAAATCCTTCCTCAGGGGACTGAGTGTGAATGTTGGCAGTGTCTGCAGACAATGTCCATCACAACTCTCCCTTCTGGATATTTATGACTTAAAGACGGCTCCTCTACAGAGACTACTCTTAACAAGATTAGCCAAGGCTACCTCCTCCATCCAGCTGAACACCATAAGCCTTGCCTCTTGATTTATCTGAATATAATGATCCCACTGTCTTGGTCAGCTCAATTA
ENSMUST00000137216:5193726	0.0001001	0.00904	3.92	13.29	0.3	down	5193726	617	ENSMUST00000137216	2668	cdna:known chromosome:GRCm38:16:34218757:34262910:-1 gene:ENSMUSG00000061751 gene_biotype:protein_coding transcript_biotype:retained_intron	ensembl_cDNAncRNA	chr16	34218757	34262910	-	TTGGGGACAGACTTCTCGTAACATGGCAAGCACGAGGAGGGGGTTCTGCCAGAGTCATCATTCAGCTGAGTTCATAACTCAGTGAACATTCTGTCCGAAAACCACATCCTTGGGCGAGGATGTAGGTCAGTTAGTAGAGTGCTTGCCTAGCGTGCATAAAGCCCTTGACCAGAATTTCAAGGTCACTTTTAAATACTTAGCAAATTCAAGGCCAGCCTGGGCTTGGTGAGACCCTGTCTCAAAAACAGACAGACAGACTCTTTACCAAGAAGAATGACTTTTTCAGAGAAGGCTGAGATGGTGATAGCTATTCTCCCAACTCTGTGCCCAGCAAGTACCCAAAGCTGTTGAAGGAAAGTGTAGAAATTCGGGGGTCTGCTCTCTGGTTGGTTGGTTGGT…
n267227:4672111	2e-07	0.000212	3.81	21.36	0.18	down	4672111	254	NONMMUT000332	2859	| AK088791 | mRNAlike lncRNA | Mus musculus | Mouse noncoding transcript | FANTOM3 | E430026B13 | http://fantom3.gsc.riken.jp/db/annotate/main.cgi?masterid=E430026B13 | -1.0557100 | -0.3357624	NOCODE4.0	chr1	21905042	21907903	-	TGCTGCCTTAAGTTACTACCCAATCTTTTCCATTAAAAGTTCTTTCAGTTGAGAGCTTTATTTACTTATCATCTGTCTAAATATACATTTATTCTTTTAGAACATTTAGTTATGGCCCTCCAAAGCCACTGACTTGAGTAAAGCTGTGAGCTCCTTCTGCATCTCCAAATGTGTTAGCAGTCAGAACAGTGAGTGAGAACAGTGACTGGAGCCAGTGACTAACAGACCTTCAGTCACGAGTCCAATTCCCTTTG
n269075:5331284	1.2e-06	0.000658	3.8	20.06	0.19	down	5331284	338	NONMMUT047799	2116	| AK142907 | mRNAlike lncRNA | Mus musculus | Mouse noncoding transcript | FANTOM3 | D930044O09 | http://fantom3.gsc.riken.jp/db/annotate/main.cgi?masterid=D930044O09 | -0.2912700 | -0.3120987	NOCODE4.0	chr4	77726611	77728730	-	GTCTGCTATCAGAACTAAGGCTTCATTAATACACTGATATTAATTATGGAAAAATGTTTCCATTTATATTCTTCTTCATAAGCTTCTTGTCTTTCCGTTAATCTTCTTCTTTTCAGTCAGATTTCAATAAACCTGCACTTTGCCACACTCATGCTTTGAGAGCTGATAATATCTATGCCCATTTGAAAAGAAATAATTATAATTAGATTTATTATTTAAATTGAATTTAACTTCTTCACAATGGCTATAGTCTGACATTTGCTTGAGCTTACTATCATATAATTACACAATTACCACACTCTTATTTCCAGATAATGGCCATAATTTGGTCTTTCAGG
n271983:5231697	0.000604	0.0264	3.75	11.58	0.32	down	5231697	207	NONMMUT007294	2411	| AK051681 | mRNAlike lncRNA | Mus musculus | Mouse noncoding transcript | FANTOM3 | D130064M02 | http://fantom3.gsc.riken.jp/db/annotate/main.cgi?masterid=D130064M02 | -1.2436100 | -0.3085700	NOCODE4.0	chr10	110181229	110183640	-	GGGTCATCCTTGGAAACCAATGGCAGCTCTCAGGTTTACTTCTATTCTGTGTGGCCTCACGTTGGGAGCTAGGCTTACACTTGCTCCATCAACAGTGATTATTGGTAAAGTTCTAACTAGCTTAAGGAAATATTCCGATGGAAAATTTATTCAGCATCTGCCTCAGAAGATACAGGACGATAGTCCTGTATTCACCGCATGCCATTT
n279544:5385526	2.7e-05	0.00439	3.74	17.13	0.22	down	5385526	714	NONMMUT032959	1220	| AK043078 | mRNAlike lncRNA | Mus musculus | Mouse noncoding transcript | FANTOM3 | A730054A16 | http://fantom3.gsc.riken.jp/db/annotate/main.cgi?masterid=A730054A16 | -1.1049200 | -0.3074335	NOCODE4.0	chr18	72174062	72175282	-	TAGACTTCTAGGTGCGTGTACTTCACCGAGGAAGCAGCTGATGCCTCTAAGCTATCTCCTCTCTTCTTGACAATTATCAGGTCTGCTTTTGATCAGTTGAGTTATGCCTTTAAGATTTTGATCAGTTGGGCTATGCCTTTAAGATGTGTATTATCAGGCTCTGCAGACTTCATGTGTGATGTGTGGTTCATATAAACCATGGAAACCTAAGACTCTCATCCACTTGAATCCAGGAGAGCAAGCAGCCACTATAAATCCTGATCCCAAGAGCAGGCTGGAAATGACTAAGGTTCTGCTCCACATTTGCCAGAGTAAATCATTGAACACTTACTTTAAATAAAGAAATATGGTAGTCAGATGATAAACTGTTTTAAACATGTTTAAAAGTAGGGTAATATA…
n273342:4837744	7e-07	0.000488	3.73	16.7	0.22	down	4837744	506	NONMMUT035541	1944	| AK083131 | mRNAlike lncRNA | Mus musculus | Mouse noncoding transcript | FANTOM3 | C630016C11 | http://fantom3.gsc.riken.jp/db/annotate/main.cgi?masterid=C630016C11 | -1.3560000 | -0.2985324	NOCODE4.0	chr2	7349359	7351303	-	GGTACTCCTGCTTGGCTATCAATGGAATAATGGTATGTCTGAACAGCCACGGATCTTAGAGTACATAGACAGAGAAGATAACAGCTCTGGCAAGAATAAGGATGTATAGTAAAGGCATGGAAACAGTGTGTAGTCATGTTATCAGCTGGAGAAGTCACATCCTGCAAGGAATCCATCAGGAAATGGGAATGTCCTAGGTGGTAAAAAATAAAACTACCCCTGCATGGTGGTTGTGAATTACAAGAGGAATGACTCCTCTAAATTCATGTGAACACTTGGTCCCCAGTTGGCAGTGCTATTTTGGGAGATTATGGAACCCTTAGTTCATTGAGTATTGGTGGAGAGAGTGAGTCACGAGAGTAGATATTGAAAATCTCTAACCTCATCCCCCTTTCCAGT…
n282316:4645163	3e-06	0.00117	3.73	12.64	0.3	down	4645163	56	NONMMUT048019	1862	| AK039687 | mRNAlike lncRNA | Mus musculus | Mouse noncoding transcript | FANTOM3 | A330086P03 | http://fantom3.gsc.riken.jp/db/annotate/main.cgi?masterid=A330086P03 | -1.0064000 | -0.3348219	NOCODE4.0	chr4	88274219	88276153	+	GTTGCTTTCATTTAACGGCCTAGCAGTTACTTGGATCGAAGCCAAAGTTACATTCA
n279225:4847065	0.0002758	0.0167	3.73	13.16	0.28	down	4847065	303	NONMMUT006781	1442	| AK043405 | mRNAlike lncRNA | Mus musculus | Mouse noncoding transcript | FANTOM3 | A730092I10 | http://fantom3.gsc.riken.jp/db/annotate/main.cgi?masterid=A730092I10 | -1.1372900 | -0.2580365	NOCODE4.0	chr10	90697895	90699337	+	CCCAACCCATGAGAGCTAGAACTGAGTATATGTGTACAAACTACATAGGCAGGCCACAAGCAATCACGAGGCAGCGCTGATACGACACCTTAGCTTTTCTTAAGGAAAAGCATATGCTTTATAATCAGTAAAATACCATATAAGCAAAGCACCGTGAGAGGGAACAAATGGAGAGTCTCATCAGGGGTTAATGTCTTCCTTCTATTACAAAAAGAAAATCCTCCCCGCCTTTGTTCCCATTGATCAGGATGATATTGTGTCGCATACAGCAAGAGAGACCTCAGATTCTGTCGGGATGCAGCA
n271501:4634313	4.1e-06	0.00145	3.7	16.69	0.22	down	4634313	369	NONMMUT073103	2297	| AK051954 | mRNAlike lncRNA | Mus musculus | Mouse noncoding transcript | FANTOM3 | D230023J07 | http://fantom3.gsc.riken.jp/db/annotate/main.cgi?masterid=D230023J07 | 0.5680910 | -0.3228981	NOCODE4.0	chrX	88082158	88084455	-	TGGCTCTGGCTTCTCTAATGTTTTAGGGACTCTAAAACAATCCGGGCCTCATCATCACAACTATGCACAAAAGACTTTCTGATCTTCCATACAGGGACTCCTCTGCCACATGTCTGGCTTCAGTAGGTCTCCATAGCTTTGGAGGAAGATTCCATAATCCCTTTACTTCATATCCTTGGACTACATTTGGATAAGCTTTCATTTGTTGATTCTTGTAAAGAACTAATAATTCCTTAGACTTTTATATTTCACTAGTTGGAAGTTTAGTTGGGTGGTTTCTTTCTCTGAGGGTACTACTCCATTTATTTCATTTTTATCATATCTGTCATCTCTTTCAGGCACAAGCCTTGGCTCCAATACTTCCTGGTA
n277763:4715065	0.0002177	0.0145	3.7	15.35	0.24	down	4715065	348	NONMMUT057508	2654	| AK045381 | mRNAlike lncRNA | Mus musculus | Mouse noncoding transcript | FANTOM3 | B230111G24 | http://fantom3.gsc.riken.jp/db/annotate/main.cgi?masterid=B230111G24 | -0.9138750 | -0.4051549	NOCODE4.0	chr6	80048675	80051329	+	CAGTCTCTAATGTACCCTTATGGGGATCTGTGGAGATCTGTACACAAACTCATCAACATCCTTCCAGCATCAATAAACATAACAAAGAAATCCTCATAAGAATATAAATGTACCCCTTCTAAGCACTACAAAATAGAAATAAATACATCTTATACTGAAAAAATATTGTTACCAAAGTTCTACATAATTTTATATTAATTTTGTTATTTTCCTTTCAAAAGTTCTAAACATATTTTAATATGTAGTATATGATTAATATATGTATATATGTACATATGCACATAAGAGGAGCTGAGTATTCTAGATCTTTGTCCAGAGAAAGCCAGGAGCAAACTTGGCAGGCAAGAA
n264039:5436888	0.0001341	0.0109	3.65	13.21	0.28	down	5436888	139	NONMMUT021726	1482	| AK158565 | mRNAlike lncRNA | Mus musculus | Mouse noncoding transcript | FANTOM3 | K230014A09 | http://fantom3.gsc.riken.jp/db/annotate/main.cgi?masterid=K230014A09 | -0.2435310 | -0.3091100	NOCODE4.0	chr14	77468277	77469759	+	CTGGCTTAGTGCAGTTATGAGTCTTGCAGAATTGCTATAGGATGTGTTACAGCGATGAATGTTAATGTTAATTCTTAAAGTTTAAGACTCAAAAGTTAGGGCTGGAGAGATGGCTTGGTGGTTACGAGCTCCGACTGCT
n280775:4544206	1.17e-05	0.00264	3.64	16.07	0.23	down	4544206	331	NONMMUT034439	2395	| AK041346 | mRNAlike lncRNA | Mus musculus | Mouse noncoding transcript | FANTOM3 | A630004B14 | http://fantom3.gsc.riken.jp/db/annotate/main.cgi?masterid=A630004B14 | -0.6274660 | -0.3588201	NOCODE4.0	chr19	31550390	31552781	-	TTGCAGTTAGCTCATCTAGTTCTTGAGTAAGCTTGAAATGAAATGCATCATTACAATATTTTCATATGATCCACAATACATATGTGCATTATAATGTGAACTGAGATCACTACCACCTCATTCTCCAAAAAACTTTTTAGTGTCCTTTCTGTTGGGTACAAGTTGACTGGTGACTATAGTCCCTCTTGTATTTATGACCCAGACATTAAAGTTCATTCCTTTATTTATTTATTACTGTTGCATTTTATAATGTCTCAATGATACATTCTGTTTTTCCATTTTTAATACATACGATGCTTTAAGTATTCTGTTTGCCTATATTCTGATGATC
n271900:5264641	0.0004017	0.0208	3.55	12.23	0.29	down	5264641	292	NONMMUT055733	2472	| AK051757 | mRNAlike lncRNA | Mus musculus | Mouse noncoding transcript | FANTOM3 | D130073L20 | http://fantom3.gsc.riken.jp/db/annotate/main.cgi?masterid=D130073L20 | -0.8370270 | -0.4168918	NOCODE4.0	chr6	8991771	8994242	+	TGCCAAGATATGTTCCAGTAAATCCTGGTGAAAAAAAAAAAAAAAAAAAAAGAAAGAACTCCATTTGCACAGCTTAATAAAACAGGAAGTGAGTTATAAGGAAAAAATAATTAGATTTTTATCATACTTTTTTGATGGCAATTATTTATGCCAGAAGAAAATGGAGTAATATATTTAAGCAACTCAAAGAAAGAAAATATGACTCAAAGATTTTTGGAACTAGATAAAATTACTTTTGAGCATATGGGCACAGATTATTTGCAACACACCCTAGGCCATAGAGTGCAGTCCC
n286643:5177091	1.54e-05	0.0032	3.54	19.1	0.19	down	5177091	512	NONMMUT021905	4737	| AK034008 | mRNAlike lncRNA | Mus musculus | Mouse noncoding transcript | FANTOM3 | 9330140C05 | http://fantom3.gsc.riken.jp/db/annotate/main.cgi?masterid=9330140C05 | -1.0874600 | -0.4248200	NOCODE4.0	chr14	93531957	93536687	-	TGCCACTGGCATTGTATTTGAAATAAGAACCAAAATAAAACTATAATCATATTTGTTTCCTTTAGGGAAAATGGTGATATTACCCTGTAGGTGGTACAATAGATGTTAGTTAGTGGCTTGGAGCTATTGTTTTTATATTGTATGTAACTATGAAGTATTGGGTACTCAAAAGACGCATTAATTCTGATGAATCCTCATCTTATACACTCACTGTATACCACTCACCCTCCCTAGCAGAAAGGAAATGCTGGGGAAAAAAAAGTCAAATGATTTGTCAATACCAAAATACAGTGACCAAGAACACAGATCCATATTCCAAGGTACTAAGTAGTTTCATGAAATTTTAATAATTACAGAACAAAGGAAGTCATAAATCAAGGCATTGTTGGAATAAATTGG…
n286125:4342342	3.67e-05	0.00504	3.54	11.59	0.31	down	4342342	82	NONMMUT064756	2468	| AK137012 | mRNAlike lncRNA | Mus musculus | Mouse noncoding transcript | FANTOM3 | 9430036H10 | http://fantom3.gsc.riken.jp/db/annotate/main.cgi?masterid=9430036H10 | -1.0819600 | -0.3425480	NOCODE4.0	chr8	17359407	17361872	-	CATTGGGGCATAGAGACATCATAGCTTTTATTATATTGGGAAGCAGGTTTGAGATTTTCAAAGCAACGCCTTACCAAGCAGA
n288130:4880598	3.63e-05	0.00502	3.5	16.16	0.22	down	4880598	212	NONMMUT056559	3134	| AK148967 | mRNAlike lncRNA | Mus musculus | Mouse noncoding transcript | FANTOM3 | 7120469E04 | http://fantom3.gsc.riken.jp/db/annotate/main.cgi?masterid=7120469E04 | -0.6944390 | -0.3294205	NOCODE4.0	chr6	40063499	40066632	+	TTAGAGGGCTGTCTAAGGTCAATGAAGAAGGATGGATCACATTAGAGGTAAGAAGGAGTCTTATTTTTAGGGTTATCTGATTTCCTTATTTGACCTTGAATGTTGTTCTCTGAACTGGCCCCATACCATTTACCTTCTGAGTGAGTCCCTGTGTATAGTTATATTACTCCTTTAATTGTGCAATTAGATAGATGTTCAATTCTGCCAGACTG
n278986:5397264	0.0050444	0.0981	3.48	11.61	0.3	down	5397264	434	NONMMUT022435	1481	| AK043735 | mRNAlike lncRNA | Mus musculus | Mouse noncoding transcript | FANTOM3 | A830026K17 | http://fantom3.gsc.riken.jp/db/annotate/main.cgi?masterid=A830026K17 | -0.3797710 | -0.2933697	NOCODE4.0	chr14	119270451	119271931	+	GCTGTGTACCACCTTGTTTTCAAAGCTTTATTTTAGTTGGATATGGTGTCAAGCACCTACTAATATGATCACTTGGGAGATAGAGATAGGAAGAGTAAGAATTTAATGCCAACCTTAGCCACATATTGAGTTTGAGGCCAGTCTAGGCTGTAGAAGTATTTGCTTAAACAAACAAACATCCAAACCAACCAACCGTCCAACCAACCAACTAACTAATCAACCAAACAAAACTCCCCAAACCATGTGTCTTAGTAAGGGTTTGTATTCCTGCTCAAACATCATGACCAAGAAGCAAGTTGGGGAGGAAAGGGTTTATTCAGCTTATAATTCCACATTGCTGTTCATCACCAAAAGAAGTCAGGACTGGAACTCAAGCAGGTCAGGAAGCAGGAGCTGATG…
n288193:5076200	3.3e-06	0.00123	3.44	12.87	0.27	down	5076200	114	NONMMUT025341	1567	| AK148844 | mRNAlike lncRNA | Mus musculus | Mouse noncoding transcript | FANTOM3 | 7120454D07 | http://fantom3.gsc.riken.jp/db/annotate/main.cgi?masterid=7120454D07 | -0.9234230 | -0.2908782	NOCODE4.0	chr16	6358211	6359774	+	TATTGAACGTCCCTTGGAAGATGCAAACTCCTTTTATTTGGAAATGACTTCTAATCACCTCTTTACCCCAGAGCTGATGGAGATCAGCATAGATGCCACTCTAGATTTCCATGC
n272822:4760690	0.0030155	0.0717	3.44	11.73	0.29	down	4760690	1870	NONMMUT001250	3541	| AK083458 | mRNAlike lncRNA | Mus musculus | Mouse noncoding transcript | FANTOM3 | D030020C12 | http://fantom3.gsc.riken.jp/db/annotate/main.cgi?masterid=D030020C12 | 1.9899600 | -0.2818354	NOCODE4.0	chr1	63445934	63532849	+	GTGGGCCTGGGCCATCAATTTCCTTATGGTATTTGGTTTTCCCAGCATCAAAGACCGTTTATCCGTGTTCTGTGATGCCACACTTAGAATGGTACAGTGCTAGCCCCTTATGCCGGCGAGGCCAGATCAGAGGTGTGATGCTGAGCTATTCTGAAGCAAGCCCCTCTTCCCAGTCTTTAGAGAGAACAGGGAGGGCTTTTGTTTTGCACTGAGCAGCCTGGACTTTATTTTAAAAATCTTTCATTTCTACTGTCTTCTTTAGATAACTGTATAAGAATGTACTTACTTTCTGTTACTAGAAATACTTACTAGGGAAATCTGTGGTCTAAGTAGTGGCTACGTGATACAACATACAGTTTCCAGATGGAGAAGAAAGTAGTGTTTCATTTTGTATAGGAC…
n288981:4976675	2.9e-06	0.00115	3.43	14.89	0.23	down	4976675	703	NONMMUT026631	3093	| AK032503 | mRNAlike lncRNA | Mus musculus | Mouse noncoding transcript | FANTOM3 | 6430573F06 | http://fantom3.gsc.riken.jp/db/annotate/main.cgi?masterid=6430573F06 | -1.3098700 | -0.3823153	NOCODE4.0	chr16	41112784	41115881	+	GCATGTGTTTGGTGGACTCAGACTACTGGCTCAATTTGTTAGATTTACAATGGTTTTAAACGAAAAGTAAGATTGTCTCATTCAATCAGATTTCGTACTGATAGACAAGACATACTTTTTCCCATTTCACCTCATATGCTATAAAAAGGCACTATTCCCAATAAAACCCCTCCATTTAGCGCTATCTAAACCTCTTTTCATGGACATTTTGTTGTCAGAGCATGTGGTATCTACTCAGTTTAGAAACAAGGCCATATGATCATTATTTCCACTGACTATACAGAATATTCAAATTAATGCCATTGAACAACTTTGCAAAACAAAAATCAGATGCTCTAAAGGATTCCTAGACCTTTTCTCTGCCCATGAAGCATGCTCCTTGATTCATTAGTTAATATT…
n268242:4829856	0.0005954	0.0262	3.37	11.71	0.29	down	4829856	124	NONMMUT046725	1691	| AK053518 | mRNAlike lncRNA | Mus musculus | Mouse noncoding transcript | FANTOM3 | E130104L02 | http://fantom3.gsc.riken.jp/db/annotate/main.cgi?masterid=E130104L02 | -1.1233500 | -0.4090365	NOCODE4.0	chr4	36660595	36662286	-	TAGCTCACTGCAATTGGGGCCACTCCAGGGTATATGGTCCTGGGTTACATAAGAAGCAAGCTGCACAGCTCTTGGAAAGCTAAACTAGTAAGCAGATTTCGGCCCTGTATTAATTCAGTGATGA
n289475:4567935	0.0008988	0.0341	3.33	11.83	0.28	down	4567935	597	NONMMUT054727	4471	| AK134594 | mRNAlike lncRNA | Mus musculus | Mouse noncoding transcript | FANTOM3 | 6330440K17 | http://fantom3.gsc.riken.jp/db/annotate/main.cgi?masterid=6330440K17 | -1.2702400 | -0.3186959	NOCODE4.0	chr5	132018464	132022934	-	CAGGAGATTTCGATTGTTGGTTTTCATTCCTGTCTAGTTTTGTTTTCTTTTGAGACACACGTAGTTTAGCTTTTCCATGACCACATGACAATTCTTTAGGACCCTGGTCGACTCCTCATTAAGTGCCTAGCTGAAGATAGTGATTGCCCTTCCCTCAGAATCCATTGGTAGCCTACAGTTCAGCAGTAGGGATAGGGCCCTGTAACCTCTGCACACCTATACAGACTTAATAAGGAAACTTGTAAAAGGCCACTGGGATGGGGGAGCCTTCACGCAGGGGCCATAGCATAACAGATAAGATACGAAAAGAGAAAGAGCAAATTTGAAGGTGGGATGCTTTATATGAAGGTTGGGGATGGAAGATATAAGGGGAGAAGAGAATTAACTAGAAGGTAAATA…
n278601:4895626	7.1e-06	0.00202	3.27	19.97	0.16	down	4895626	165	NONMMUT035533	2246	| AK149269 | mRNAlike lncRNA | Mus musculus | Mouse noncoding transcript | FANTOM3 | A930008B09 | http://fantom3.gsc.riken.jp/db/annotate/main.cgi?masterid=A930008B09 | -1.5906100 | -0.2449300	NOCODE4.0	chr2	7024270	7026516	-	GGGAATGCCCAACCTGTTTTATCTCATGGAGACTCTCTGGCCCACATTTTCCAATATCCAGGTCAGAAGTTAGTTATTATTTTGGGTGGGAACCCAGCTTGCTAAATTCCCACTGGCAGATTACTACCACGCCAGCCCAATGTGTCAATAATCCCACAGCCTTTG
n274817:4889971	1.26e-05	0.00279	3.27	10.31	0.32	down	4889971	362	NONMMUT056680	2542	| AK048588 | mRNAlike lncRNA | Mus musculus | Mouse noncoding transcript | FANTOM3 | C130082B22 | http://fantom3.gsc.riken.jp/db/annotate/main.cgi?masterid=C130082B22 | -1.2245400 | -0.3630170	NOCODE4.0	chr6	45194875	45197417	+	TTACCATGAGTCATATTGAAATTGAATTCTGGAACACAGAGACATATTTTTTTCTAGAATTTTTGGAAAGGAATTTGTAAAAAAAATTGAAACAATAATTATACAAGTAAGGAAAATAGATTAAAGAGAACATTTGGAGTCTTCTCACTCCTGACTGCTCTGAAAAAAAAAAAAGAAGGACATTAACAGGACTTATAGAAACGTACTTAACAAAATGTTAATGTTTTTACTTTTCAAGATACAGAAAGAAGATGTTTACATATATATGCATATATATTTGACACAGGTATACACACACACACACACACACACTCACCTATATAGTTTTAAATTTATAATGTATTGATAAGAGTCAGAAGGTC
n273931:5447230	1.05e-05	0.00252	3.26	11.21	0.29	down	5447230	447	NONMMUT027276	3677	| AK049026 | mRNAlike lncRNA | Mus musculus | Mouse noncoding transcript | FANTOM3 | C230092M11 | http://fantom3.gsc.riken.jp/db/annotate/main.cgi?masterid=C230092M11 | -0.6739000 | -0.3326498	NOCODE4.0	chr16	75395597	75399274	-	GTCTTCCACATACCTGATCCTGGTCCCCTTTTACTCTCACCTTCACTTATCCCACACAGGTCCTTCCCTCCCTCTGCCTCCCATGATTATTTTGTTCCCCCTTCTAAGTGGGATTGAACCATCCACACTTGGGCCTTCCTTCATGTTAAACTTCTTATGGTCTGTGGGTTGTTTGTGTATTCTGCACTTTTTTTTTTTTGATTAATATCCACTTATCAGTGAATACATAACATGTATGTCCTTTGAGGTCTGAGTTACCTCACTCAGGATGATATTTTCTAGTTCCTTCCATTTGTCTGCAAAATTCACAATGTCCTCATGATTAATAGCTGAGTAATATTCCATTGTGTAAATGAACCACATTTTCTGTATCCATTCTTCAGTTGAGGGACATATGGG…
n277211:4319102	2.89e-05	0.00445	3.26	11.95	0.27	down	4319102	238	NONMMUT051172	3013	| AK046183 | mRNAlike lncRNA | Mus musculus | Mouse noncoding transcript | FANTOM3 | B230347E09 | http://fantom3.gsc.riken.jp/db/annotate/main.cgi?masterid=B230347E09 | -0.5086040 | -0.3625519	NOCODE4.0	chr5	7071180	7074192	-	CCATCCAAGAAGGAATCTGCATTTCTCTCATTTTAGTCTATTCTTCACCCCTGAATTTCTTTTATTTTTTCCTGGCTAATACTTAATGCTGGATCCTGGAGTCTTATTTCAGGCCTAGTTCATCCTATTCACAAAAGAGTGACTCAGATTAAACAGAGTTGAGTAAAGGTGAATTAATACACTAATTATAAATAAACCTTCCTTTTGTATTTCAGCTCAATTGCAAGTATTTCAGTTC
n264758:5466322	2.3e-06	0.000984	3.22	11.14	0.29	down	5466322	82	NONMMUT074160	2202	| AK090227 | mRNAlike lncRNA | Mus musculus | Mouse noncoding transcript | FANTOM3 | G630022B07 | http://fantom3.gsc.riken.jp/db/annotate/main.cgi?masterid=G630022B07 | 2.0695400 | -0.3135621	NOCODE4.0	chrX	143866545	143868743	-	TGGACAATCCTCTTTAATGCAGCTGCAATGGGGTTAGCCAAAGTCCGCATACTCAAGTGCTGCAATATGGACACACAGTACA
ENSMUST00000127494:5178915	6.21e-05	0.00692	3.17	10.1	0.31	down	5178915	196	ENSMUST00000127494	566	cdna:known chromosome:GRCm38:11:24142379:24163291:1 gene:ENSMUSG00000000861 gene_biotype:protein_coding transcript_biotype:processed_transcript	ensembl_cDNAncRNA	chr11	24142379	24163291	+	GATTCCTTGAGGCTTCACGGCTATGGGGAAACAGACTGTGCGACCTTCCTGTAACTTCCTGTGAATCAGCTGTGGTGACCGAATTCTCTGACACTGTCAGAGTCTGGACAACCCTGCCAGCTCCTGGAAGGGCAGCCCAACAACTGTCACAGGCAAAGCATCAGAAGCATGAGCTGTCGATAGTGACCTGCAGTCA
n265599:4629755	3.53e-05	0.00495	3.12	9.79	0.32	down	4629755	675	NONMMUT073083	3816	| AK156998 | mRNAlike lncRNA | Mus musculus | Mouse noncoding transcript | FANTOM3 | F830112B07 | http://fantom3.gsc.riken.jp/db/annotate/main.cgi?masterid=F830112B07 | 3.3573500 | -0.2722730	NOCODE4.0	chrX	86515412	86519130	-	TCTTTTGGACACACGAGGTTGAGTAACCTGAGGTTTTGATCTTAGCCATTCTGAGTGGTGTAAGGTGGAATCTCAGGGTCATTTTGATTTATGTTTCTCTGGTCACTAAGGACTTTGAACATTTCTTTAGGTTCTTCTCCACCATTCAAGATTCCTCAGTTGTGAATTCTCTATTTCATTCTATACCCCATTTTTTGATTGGATTGTTTGTATTTTTGGTGATTAGCTTCTTGAGTTCTTTATATTCTTTGGATATTAGCCCTGTATTGGATGTGGGGTTAGTGAAGATTTTTTACCAATCTGTAGGTTGCCGATTTGTCTCATCGACTATGTCCTTTGCCTTACAGTTTCATGAGGTCCCATTTATCAATTCTTGATATTAGAGCATGAGCCATTGGA…
n275773:5459968	0.0003674	0.0196	3.08	10.91	0.28	down	5459968	167	NONMMUT013985	2062	| AK047792 | mRNAlike lncRNA | Mus musculus | Mouse noncoding transcript | FANTOM3 | C030041L04 | http://fantom3.gsc.riken.jp/db/annotate/main.cgi?masterid=C030041L04 | -1.1247700 | -0.4181752	NOCODE4.0	chr12	38017713	38019774	+	TTCGCTGCCAATGTCCAGAAGTTGAAAAACATCATTTTTCTCATGGCTTTATTAGGAAAGAAGATATTTTCTTCTGAAGGCCATAAAAGATAACATTCTTTCATCGCTTGTTGAGTCTACTTGGGCAACTCAGTCAACCGTGAGCCAGTCCCTCACAGTCTTGGATG
n274579:4385114	9.07e-05	0.00856	3.06	12.83	0.24	down	4385114	194	NONMMUT055909	3602	| AK082100 | mRNAlike lncRNA | Mus musculus | Mouse noncoding transcript | FANTOM3 | C230007G21 | http://fantom3.gsc.riken.jp/db/annotate/main.cgi?masterid=C230007G21 | -0.7407950 | -0.3889248	NOCODE4.0	chr6	21262019	21265620	+	GCCACACTGCTATGTAGTGGTCAGAGGACAAGCTTTCAGGTATCAGTCTAACCTTTCAACTTGCTTGAGACAAGGTCTTTTTGGTGTTCACTGTTCTGTGCTCTCTGCCTTACAAGCTTTGAGGGATTAACCTATCCCTGCCTCTCACCCTTTCTGTACTGAACAGTAAGCACTCCAAGAGGTGAGTACTACTA
ENSMUST00000150605:4939971	3.39e-05	0.00487	3.05	9.61	0.32	down	4939971	300	ENSMUST00000150605	2983	cdna:known chromosome:GRCm38:10:81257342:81262985:1 gene:ENSMUSG00000004933 gene_biotype:protein_coding transcript_biotype:retained_intron	ensembl_cDNAncRNA	chr10	81257342	81262985	+	GCCTTTTGTTCTGTGTGGGTCAGCAAGGGGAAGGCCCTCCCAGAGGCATGGCGGGCCACAGGGGCAGTCATACTCCTTGTCCCTAGAGGGAGGTCCTGGAGCATGGCTCAAGTCTAGGGAACCTAGGGGGGGACTGTATTCTGATGAAGGCTGGGATGGCTGTGGCTTGCAGGGCTGTAAATAGTACCAGGAGTGGGGTGTCCTTCATGCAGCCTTAGGGCAGCTGCTGGAGCAGGCACATGCTCAGGTGTGCCCAGCTGTGGGGATATCAGCTCTCCGAGTCTCACTGAATGCAAACTG
n269487:4779152	2.5e-06	0.00105	3	11.7	0.26	down	4779152	166	NONMMUT047797	2285	| AK086234 | mRNAlike lncRNA | Mus musculus | Mouse noncoding transcript | FANTOM3 | D930015F04 | http://fantom3.gsc.riken.jp/db/annotate/main.cgi?masterid=D930015F04 | -1.2252300 | -0.4145011	NOCODE4.0	chr4	77678480	77680763	-	AGTCACTGCAACTTGAAATACTGTAATAAAGGCTCACAGCATTAGGAAGATTAACAACTGCTGATTCAAGTCAATTATAACCTCTTCTTCACGGTCTTCATCATTGATTTAAGAATGCAAACTAATGTTATCAATAGTTAGGACACACTGTATAGATTGATTTGTA
ENSMUST00000159585:4492294	1.82e-05	0.00354	2.95	11.41	0.26	down	4492294	86	ENSMUST00000159585	560	cdna:known chromosome:GRCm38:1:97821981:97834647:-1 gene:ENSMUSG00000026335 gene_biotype:protein_coding transcript_biotype:retained_intron	ensembl_cDNAncRNA	chr1	97821981	97834647	-	GGTCACTTTCGTTTGAGTCACATGCTATGTCTAATTTTTCTGTCATTCTGTAATAGATGTAAGTACAGCCTCATCCCAATAACAAA
n271699:4679598	1.29e-05	0.00282	2.93	9.58	0.31	down	4679598	146	NONMMUT019895	2407	| AK142026 | mRNAlike lncRNA | Mus musculus | Mouse noncoding transcript | FANTOM3 | D230007A08 | http://fantom3.gsc.riken.jp/db/annotate/main.cgi?masterid=D230007A08 | -1.3183800 | -0.3969987	NOCODE4.0	chr14	21249332	21251740	+	TCTGTCCACCAGACAAGTGGGATTGAATCAATTTTAACAGCTTTATTGCAGTATATCCATGCTGTTGTGTCCACCATTTAATATACACAGTTCAGTGGATGTTTGTGCATTTATAGAATTCTGCAGCCGTCATCATAATCTAATTG
n275518:4711610	0.0009415	0.0353	2.92	9.08	0.32	down	4711610	161	NONMMUT032971	3388	| AK047911 | mRNAlike lncRNA | Mus musculus | Mouse noncoding transcript | FANTOM3 | C130021F02 | http://fantom3.gsc.riken.jp/db/annotate/main.cgi?masterid=C130021F02 | -0.8964890 | -0.3094089	NOCODE4.0	chr18	72335254	72338647	-	ATAGATAACTCCACTCCTTGGCATGTAGTATACACTAAGCATTTTCTGATATTATCCGGATTTTCCACAGGAGTTTATGAAGTTGATATTTGATCATACTCTATAGTGAATTTACAAAGCTTATAACAAAAATACCAAAACCCAGCTGTAGTGGCACATAC
n272326:4307048	1.4e-06	0.000727	2.91	11.31	0.26	down	4307048	359	NONMMUT027251	1979	| AK141841 | mRNAlike lncRNA | Mus musculus | Mouse noncoding transcript | FANTOM3 | D130016O09 | http://fantom3.gsc.riken.jp/db/annotate/main.cgi?masterid=D130016O09 | -1.1822900 | -0.4209836	NOCODE4.0	chr16	74285378	74287356	-	GCCTCAGGAGATTGCCTTACCACTGGACAACACAACTTTGAATCTCAAGAGCTGGCTTCAGCTAATTATGAAGTGGATGCTTTTCCAGCCTATAGATCTTGCATCAGCTTAGTTTTTAAATTCAAGGGTTCTCGAAGTGTTTGATCTTTTAATCAGAAATTCAAAAGTACAGACAGGCATTTAGTGGGGGGAAAAGTTAGTTTAGTGTACCTGCACTTAATTTTAGGAAAAGAGTGGATTAGAAGTGGGGAAGGCTATATCAACTGCCATAAACTGGGGGACTCTTAAGTACAGAGGTGATCCAGATAAGTTACTAAGAGTTCAAAGGATACTTTCTGCATAGGGGATGAAAGTGAACC
n277370:4555951	1.86e-05	0.00359	2.88	11.68	0.25	down	4555951	483	NONMMUT065441	2450	| AK045919 | mRNAlike lncRNA | Mus musculus | Mouse noncoding transcript | FANTOM3 | B230323F08 | http://fantom3.gsc.riken.jp/db/annotate/main.cgi?masterid=B230323F08 | -1.5906100 | -0.2699326	NOCODE4.0	chr8	45553091	45555540	+	CCCTAGGCAAGAGTGGTTCAGATTATTACCATTAAATGTATCATGCTGTATGACTGGTTGTACAGGCATAATAACTTTTAGATTTATGCTCCATACAGTGTTACTGAATTTCACAATACTTTGCTCTACAGTGAAGCTCAGAGCATCCAAGCAACATTCTCTTCACCTTTCCTGAAGACTTGGATTTTGGGAAGCCCCATGCTGGCCTGACACTTCTCACACAAATCTCCATTTCATTTCCACTACACCTTTGTTCTTTCCCTATGGGTAAAGATGACATCATAAAGCTAACATGGGCTATGCTGCCAGAACTGACTACTTTTTGCTCTTTTAGCTTTTTTCTGTTTATTTTGTCACTTACTCATTTCGAGCAAAACTGTCTTTAAAACACCAAGAAAT…
n286491:5479894	0.0001354	0.011	2.82	9.28	0.3	down	5479894	240	NONMMUT016466	2328	| AK136896 | mRNAlike lncRNA | Mus musculus | Mouse noncoding transcript | FANTOM3 | 9330171D07 | http://fantom3.gsc.riken.jp/db/annotate/main.cgi?masterid=9330171D07 | 2.6278000 | -0.3588398	NOCODE4.0	chr13	15977717	15980044	-	CAACCGAGGACTAATGGCATGGAACTGTAGAAGAGAAAAGAGTGGAGGAGGCAGAGAAGAAGGAAAGGAGCAAGGGGCAATGGAAGACCTTCTCACTAACATAAAACCAAAGGTTCCATGCAAAACATTTTTTTTCTTTCTGTGCCTCAGTGTACTTTTCTGATGGATTGAAATACAGCTCAGATCGACTTACCTAGTGGCACATAGATCTTTTAGCACTTTGTAACATGGGTCTTATTC
ENSMUST00000140361:5201673	4e-07	0.000331	2.72	17.39	0.16	down	5201673	106	ENSMUST00000140361	656	cdna:known chromosome:GRCm38:1:123625839:124045255:-1 gene:ENSMUSG00000036815 gene_biotype:protein_coding transcript_biotype:processed_transcript	ensembl_cDNAncRNA	chr1	123625839	124045255	-	TGAAGTCTGAAACGATGTCTCTCTAAGCATGATGACTCAGAAGATAGAAAAAGAAGGACTTGGATCAAATGTTCATAGAGTTGTTGTAGCCTAGACTTGTAGATGA
n294286:4485998	4.1e-06	0.00145	2.68	11.47	0.23	down	4485998	178	NONMMUT023281	1175	| AK132081 | mRNAlike lncRNA | Mus musculus | Mouse noncoding transcript | FANTOM3 | 3010086F10 | http://fantom3.gsc.riken.jp/db/annotate/main.cgi?masterid=3010086F10 | -1.1023600 | -0.3828348	NOCODE4.0	chr15	39517871	39519046	+	TGCACATGTGCGTGCTATAACCATGAACGGGGCTTATATTTATTTATGTAAATTTATAATTTTTTCTTTAACTATTTTTCATTCAATATGTTTTGATGATGTACTTCCTATTCCCCAAATCCTTCCAGATCTTTCCCACCTTCCCACCTTCTTTTCTATCCAATTCATGCTTTCTCTC
n279124:4624540	4e-07	0.000331	2.53	23.62	0.11	down	4624540	419	NONMMUT035543	1597	| AK043517 | mRNAlike lncRNA | Mus musculus | Mouse noncoding transcript | FANTOM3 | A830004K01 | http://fantom3.gsc.riken.jp/db/annotate/main.cgi?masterid=A830004K01 | 0.0520457 | -0.4141917	NOCODE4.0	chr2	7379984	7381581	-	GATGTCTCTGATATGACACATGTGCAATATGACTCATGCGGTGGATGATATTCTGGTATAAATGTATATGCATTTAAATAGATAAATAGAGGTAAAATACATCTAGAAACATGGAAATAGTTTATAATAGTCAATTATTATCTTCAATATATAAAGATGTCATATTTCTTTGACTCTTAATAAAATTACCTACATTCACGTAGCTATCTGCTTCTTTTTTCCCAACTTAAATTTACTAATGAAATGAAAATGGAGGTTAGAAATCAACTTTTGTCTTTATACTTCTATTTACTAGCCTGGTCCCCAGACTTGTACCTGTCAGTGAGAAACTGAAAGAGCTCTCTAGAAATATAGCACATTAAAATAATTAAAAATATTCTATAAAGAAAATAATTTCCC…
n263896:5511178	0.0029956	0.0715	2.48	8.39	0.3	down	5511178	97	NONMMUT002431	3026	| AK159019 | mRNAlike lncRNA | Mus musculus | Mouse noncoding transcript | FANTOM3 | K530034E05 | http://fantom3.gsc.riken.jp/db/annotate/main.cgi?masterid=K530034E05 | -1.0768300 | -0.3559729	NOCODE4.0	chr1	124824701	124827728	-	CCTCTGAGATATGGGACAGCTGTGACTTATGTCTGAAGCCTTTGATATTTCTTTGCCTGTTATGTTCACTATCAGAATTCTTATAGGAGTCTACTTC
n272605:5388500	1.1e-05	0.00258	2.3	7.94	0.29	down	5388500	567	NONMMUT037582	1455	| AK051001 | mRNAlike lncRNA | Mus musculus | Mouse noncoding transcript | FANTOM3 | D030053G21 | http://fantom3.gsc.riken.jp/db/annotate/main.cgi?masterid=D030053G21 | -1.2375800 | -0.4307797	NOCODE4.0	chr2	62996380	62997834	-	TTGCTTATTCCTATCACAGAGCTTGATACTTAATAATACTTTAAAATAATCATCAATCAAAATTCAATCCTTACTGTATAGTTTTCACATAATACCTCCATTCTGTCACAGTTAACAGAGGATATATAGACTACACAATAAATCAGCAAATATTCCTTGACTATCTTAGTATTTCCCACCCACACAGAACACAACCAGGTAAATATGTAACCTTTGGAAAATATTTAATCAGAAGCAGGTTGGATCTATGCAAAGAAAACTATCAAATTTATATAAATATGTATCACTGCACTGTATGTGTGTAAACCTGGAGGTATTAGTGGAAAGGCATATGTGATTTCTGACTGAAAAGATTAAATGTTGCATGGAAACATAATCCTTTCTCTAAATCCATGGTTG…

## Sheet: mRNA
# Column A: Probeset,it represents probe name.
# Column B: Gene symbol,the target gene name of each probe.
# Column C: Gene description,the description of each gene
# Column D: P-value,P-value calculated from Paired T-Test.
# Column E: FDR, corrected p-value calcualted by Multiple Testing Correction.
# Column F: Geom mean of intensities in JEV, geometric mean of intensity of each probe in JEV
# Column G: Geom mean of intensities in con, geometric mean of intensity of each probe in con
# Column H: Fold change, the absolute ratio (no log scale) of intensities between two conditions.
# Column I: Style, it depicts which group has greater or lower intensity values vs other group.
# Column J~AD: Annotations to each mRNA, including genebank accession number, database sourse,description,chromosome_location,lncRNA_strand,GO, pathway and protein domain detail information
ProbeSet	Gene Symbol	Gene Description	P-value	FDR	Geom mean of intensities in class JEV	Geom mean of intensities in class con	Fold-change(JEV/con)	style	mRNA Accession	mRNA Source	mRna - Description	Chromosome	Strand	Start	Stop	GO Biological Process ID	GO Biological Process Term	GO Biological Process Evidence	GO Cellular Component ID	GO Cellular Component Term	GO Cellular Component Evidence	GO Molecular Function ID	GO Molecular Function Term	GO Molecular Function Evidence	Pathway Source	Pathway Name	Protein Domains - Source	Protein Domains - Accession or domain name	Protein Domains - Description
6790294	Ccl3	chemokine (C-C motif) ligand 3 // chemokine (C-C motif) ligand 3 // chemokine (C-C motif) ligand 3 // chemokine (C-C motif) ligand 3	< 1e-07	< 1e-07	412.6	3.24	127.26	up	NM_011337 // ENSMUST00000001008 // NM_011337 // M23447	RefSeq // ENSEMBL // RefSeq // GenBank	Mus musculus chemokine (C-C motif) ligand 3 (Ccl3), mRNA. // cdna:known chromosome:NCBIM37:11:83461346:83462857:-1 gene:ENSMUSG00000000982 gene_biotype:protein_coding transcript_biotype:protein_coding // Mus musculus chemokine (C-C motif) ligand 3 (Ccl3), mRNA. // Mus musculus T cell secreted protein (TY5; SIS-alpha) mRNA, complete cds.	chr11	-	83461345	83495165	GO:0000165 // GO:0001775 // GO:0002548 // GO:0006468 // GO:0006816 // GO:0006874 // GO:0006887 // GO:0006935 // GO:0006954 // GO:0006955 // GO:0007010 // GO:0007204 // GO:0007267 // GO:0007610 // GO:0008360 // GO:0008360 // GO:0009636 // GO:0010628 // GO:0010629 // GO:0010818 // GO:0014808 // GO:0016310 // GO:0019722 // GO:0030335 // GO:0030502 // GO:0030593 // GO:0030595 // GO:0031663 // GO:0032…	MAPK cascade // cell activation // monocyte chemotaxis // protein phosphorylation // calcium ion transport // cellular calcium ion homeostasis // exocytosis // chemotaxis // inflammatory response // immune response // cytoskeleton organization // elevation of cytosolic calcium ion concentration // cell-cell signaling // behavior // regulation of cell shape // regulation of cell shape // response …	not recorded // not recorded // not recorded // not recorded // not recorded // not recorded // not recorded // not recorded // not recorded // inferred from electronic annotation // not recorded // not recorded // not recorded // not recorded // inferred from direct assay // not recorded // not recorded // not recorded // not recorded // not recorded // not recorded // not recorded // not record…	GO:0005576 // GO:0005615 // GO:0005615 // GO:0005622 // GO:0005625 // GO:0005737 // GO:0005829 // GO:0005576 // GO:0005615 // GO:0005615 // GO:0005622 // GO:0005625 // GO:0005737 // GO:0005829 // GO:0005576 // GO:0005615 // GO:0005615 // GO:0005622 // GO:0005625 // GO:0005737 // GO:0005829 // GO:0005576 // GO:0005615 // GO:0005615 // GO:0005622 // GO:0005625 // GO:0005737 // GO:0005829	extracellular region // extracellular space // extracellular space // intracellular // soluble fraction // cytoplasm // cytosol // extracellular region // extracellular space // extracellular space // intracellular // soluble fraction // cytoplasm // cytosol // extracellular region // extracellular space // extracellular space // intracellular // soluble fraction // cytoplasm // cytosol // extrac…	inferred from electronic annotation // inferred from direct assay // not recorded // not recorded // not recorded // not recorded // not recorded // inferred from electronic annotation // inferred from direct assay // not recorded // not recorded // not recorded // not recorded // not recorded // inferred from electronic annotation // inferred from direct assay // not recorded // not recorded // …	GO:0004672 // GO:0004698 // GO:0005125 // GO:0005515 // GO:0008009 // GO:0008009 // GO:0016004 // GO:0016301 // GO:0031726 // GO:0031730 // GO:0042056 // GO:0004672 // GO:0004698 // GO:0005125 // GO:0005515 // GO:0008009 // GO:0008009 // GO:0016004 // GO:0016301 // GO:0031726 // GO:0031730 // GO:0042056 // GO:0004672 // GO:0004698 // GO:0005125 // GO:0005515 // GO:0008009 // GO:0008009 // GO:0016…	protein kinase activity // calcium-dependent protein kinase C activity // cytokine activity // protein binding // chemokine activity // chemokine activity // phospholipase activator activity // kinase activity // CCR1 chemokine receptor binding // CCR5 chemokine receptor binding // chemoattractant activity // protein kinase activity // calcium-dependent protein kinase C activity // cytokine activ…	not recorded // not recorded // inferred from electronic annotation // inferred from physical interaction // inferred from direct assay // not recorded // not recorded // not recorded // not recorded // not recorded // not recorded // not recorded // not recorded // inferred from electronic annotation // inferred from physical interaction // inferred from direct assay // not recorded // not recor…	---	---	Pfam	IPR001811	Chemokine interleukin-8-like domain
6901957	Gbp2	guanylate binding protein 2 // guanylate binding protein 2 // guanylate binding protein 2 // guanylate binding protein 2 // guanylate binding protein 2 // guanylate binding protein 2 // guanylate binding protein 1 // guanylate binding protein 2	< 1e-07	< 1e-07	422.65	3.28	128.81	up	ENSMUST00000165774 // NM_010260 // ENSMUST00000165774 // NM_010260 // AF077007 // AF077007 // M63961 // ENSMUST00000169572	ENSEMBL // RefSeq // ENSEMBL // RefSeq // GenBank // GenBank // GenBank // ENSEMBL	cdna:known chromosome:NCBIM37:3:142283566:142300972:1 gene:ENSMUSG00000028270 gene_biotype:protein_coding transcript_biotype:protein_coding // Mus musculus guanylate binding protein 2 (Gbp2), mRNA. // cdna:known chromosome:NCBIM37:3:142283566:142300972:1 gene:ENSMUSG00000028270 gene_biotype:protein_coding transcript_biotype:protein_coding // Mus musculus guanylate binding protein 2 (Gbp2), mRNA. …	chr3	+	142283586	142326648	GO:0006184 // GO:0035458 // GO:0042832 // GO:0050830 // GO:0051856 // GO:0071222 // GO:0071346 // GO:0006184 // GO:0035458 // GO:0042832 // GO:0050830 // GO:0051856 // GO:0071222 // GO:0071346 // GO:0006184 // GO:0035458 // GO:0042832 // GO:0050830 // GO:0051856 // GO:0071222 // GO:0071346 // GO:0006184 // GO:0035458 // GO:0042832 // GO:0050830 // GO:0051856 // GO:0071222 // GO:0071346 // GO:0006…	GTP catabolic process // cellular response to interferon-beta // defense response to protozoan // defense response to Gram-positive bacterium // adhesion to symbiont // cellular response to lipopolysaccharide // cellular response to interferon-gamma // GTP catabolic process // cellular response to interferon-beta // defense response to protozoan // defense response to Gram-positive bacterium // a…	inferred from sequence or structural similarity // inferred from direct assay // inferred from direct assay // inferred from direct assay // inferred from direct assay // inferred from direct assay // inferred from direct assay // inferred from sequence or structural similarity // inferred from direct assay // inferred from direct assay // inferred from direct assay // inferred from direct assay …	GO:0005886 // GO:0016020 // GO:0020005 // GO:0031410 // GO:0005886 // GO:0016020 // GO:0020005 // GO:0031410 // GO:0005886 // GO:0016020 // GO:0020005 // GO:0031410 // GO:0005886 // GO:0016020 // GO:0020005 // GO:0031410 // GO:0005886 // GO:0016020 // GO:0020005 // GO:0031410 // GO:0005886 // GO:0016020 // GO:0020005 // GO:0031410 // GO:0020005 // GO:0031410 // GO:0005886 // GO:0016020 // GO:0020…	plasma membrane // membrane // symbiont-containing vacuole membrane // cytoplasmic vesicle // plasma membrane // membrane // symbiont-containing vacuole membrane // cytoplasmic vesicle // plasma membrane // membrane // symbiont-containing vacuole membrane // cytoplasmic vesicle // plasma membrane // membrane // symbiont-containing vacuole membrane // cytoplasmic vesicle // plasma membrane // memb…	inferred from electronic annotation // inferred from electronic annotation // inferred from direct assay // inferred from direct assay // inferred from electronic annotation // inferred from electronic annotation // inferred from direct assay // inferred from direct assay // inferred from electronic annotation // inferred from electronic annotation // inferred from direct assay // inferred from d…	GO:0000166 // GO:0003924 // GO:0005525 // GO:0000166 // GO:0003924 // GO:0005525 // GO:0000166 // GO:0003924 // GO:0005525 // GO:0000166 // GO:0003924 // GO:0005525 // GO:0000166 // GO:0003924 // GO:0005525 // GO:0000166 // GO:0003924 // GO:0005525 // GO:0019002 // GO:0000166 // GO:0003924 // GO:0005525	nucleotide binding // GTPase activity // GTP binding // nucleotide binding // GTPase activity // GTP binding // nucleotide binding // GTPase activity // GTP binding // nucleotide binding // GTPase activity // GTP binding // nucleotide binding // GTPase activity // GTP binding // nucleotide binding // GTPase activity // GTP binding // GMP binding // nucleotide binding // GTPase activity // GTP bin…	inferred from electronic annotation // inferred from sequence or structural similarity // inferred from electronic annotation // inferred from electronic annotation // inferred from sequence or structural similarity // inferred from electronic annotation // inferred from electronic annotation // inferred from sequence or structural similarity // inferred from electronic annotation // inferred fro…	---	---	Pfam // Pfam // Pfam // Pfam // Pfam // Pfam // Pfam	IPR003191 // IPR008803 // IPR015894 // IPR003191 // IPR008803 // IPR015894 // IPR015894	Guanylate-binding protein, C-terminal // Root hair defective 3 GTP-binding // Guanylate-binding protein, N-terminal // Guanylate-binding protein, C-terminal // Root hair defective 3 GTP-binding // Guanylate-binding protein, N-terminal // Guanylate-binding protein, N-terminal
6781248	Igtp	interferon gamma induced GTPase // interferon gamma induced GTPase // immunity-related GTPase family M member 2 // predicted gene 12250 // immunity-related GTPase family M member 2 // interferon gamma induced GTPase	< 1e-07	< 1e-07	353.75	3.26	108.63	up	NM_018738 // ENSMUST00000035266 // NM_019440 // NM_001135115 // ENSMUST00000108836 // U53219	RefSeq // ENSEMBL // RefSeq // RefSeq // ENSEMBL // GenBank	Mus musculus interferon gamma induced GTPase (Igtp), mRNA. // cdna:known chromosome:NCBIM37:11:58013058:58021093:1 gene:ENSMUSG00000078853 gene_biotype:protein_coding transcript_biotype:protein_coding // Mus musculus immunity-related GTPase family M member 2 (Irgm2), mRNA. // Mus musculus predicted gene 12250 (Gm12250), mRNA. // cdna:known chromosome:NCBIM37:11:58028530:58036281:1 gene:ENSMUSG000…	chr11	+	57997365	58036275	GO:0006184 // GO:0035458 // GO:0006184 // GO:0035458 // GO:0006184 // GO:0034341 // GO:0034341 // GO:0042742 // GO:0042832 // GO:0006184 // GO:0034341 // GO:0034341 // GO:0042742 // GO:0042832 // GO:0006184 // GO:0035458	GTP catabolic process // cellular response to interferon-beta // GTP catabolic process // cellular response to interferon-beta // GTP catabolic process // response to interferon-gamma // response to interferon-gamma // defense response to bacterium // defense response to protozoan // GTP catabolic process // response to interferon-gamma // response to interferon-gamma // defense response to bacte…	inferred from direct assay // inferred from direct assay // inferred from direct assay // inferred from direct assay // inferred from sequence or structural similarity // inferred from direct assay // inferred from mutant phenotype // inferred from mutant phenotype // inferred from direct assay // inferred from sequence or structural similarity // inferred from direct assay // inferred from mutan…	GO:0005829 // GO:0005829 // GO:0005794 // GO:0020003 // GO:0005794 // GO:0020003 // GO:0005829	cytosol // cytosol // Golgi apparatus // symbiont-containing vacuole // Golgi apparatus // symbiont-containing vacuole // cytosol	inferred from direct assay // inferred from direct assay // inferred from direct assay // inferred from direct assay // inferred from direct assay // inferred from direct assay // inferred from direct assay	GO:0003924 // GO:0003924 // GO:0003924 // GO:0003924 // GO:0003924	GTPase activity // GTPase activity // GTPase activity // GTPase activity // GTPase activity	inferred from direct assay // inferred from direct assay // inferred from sequence or structural similarity // inferred from sequence or structural similarity // inferred from direct assay	---	---	Pfam // Pfam	IPR007743 // IPR007743	Interferon-inducible GTPase // Interferon-inducible GTPase
6901950	Gbp7	guanylate binding protein 7 // guanylate binding protein 7 // guanylate binding protein 7 // guanylate binding protein 7 // guanylate binding protein 7 // guanylate binding protein 7 // guanylate binding protein 7 // guanylate binding protein 7 // guanylate binding protein 7 // guanylate binding protein 7	< 1e-07	< 1e-07	702.28	9.01	77.91	up	NM_145545 // NM_001083312 // ENSMUST00000171263 // ENSMUST00000045097 // NM_145545 // NM_001083312 // ENSMUST00000171263 // ENSMUST00000045097 // BC010229 // BC010229	RefSeq // RefSeq // ENSEMBL // ENSEMBL // RefSeq // RefSeq // ENSEMBL // ENSEMBL // GenBank // GenBank	Mus musculus guanylate binding protein 7 (Gbp7), mRNA. // Mus musculus guanylate binding protein 7 (Gbp7), mRNA. // cdna:known chromosome:NCBIM37:3:142193302:142213047:1 gene:ENSMUSG00000040253 gene_biotype:protein_coding transcript_biotype:protein_coding // cdna:known chromosome:NCBIM37:3:142193306:142213047:1 gene:ENSMUSG00000040253 gene_biotype:protein_coding transcript_biotype:protein_coding …	chr3	+	142193248	142209538	GO:0042832 // GO:0042832 // GO:0050830 // GO:0051856 // GO:0071346 // GO:0042832 // GO:0042832 // GO:0050830 // GO:0051856 // GO:0071346 // GO:0042832 // GO:0042832 // GO:0050830 // GO:0051856 // GO:0071346 // GO:0042832 // GO:0042832 // GO:0050830 // GO:0051856 // GO:0071346 // GO:0042832 // GO:0042832 // GO:0050830 // GO:0051856 // GO:0071346 // GO:0042832 // GO:0042832 // GO:0050830 // GO:0051…	defense response to protozoan // defense response to protozoan // defense response to Gram-positive bacterium // adhesion to symbiont // cellular response to interferon-gamma // defense response to protozoan // defense response to protozoan // defense response to Gram-positive bacterium // adhesion to symbiont // cellular response to interferon-gamma // defense response to protozoan // defense re…	inferred from direct assay // inferred from mutant phenotype // inferred from direct assay // inferred from direct assay // inferred from direct assay // inferred from direct assay // inferred from mutant phenotype // inferred from direct assay // inferred from direct assay // inferred from direct assay // inferred from direct assay // inferred from mutant phenotype // inferred from direct assay …	GO:0020005 // GO:0031410 // GO:0020005 // GO:0031410 // GO:0020005 // GO:0031410 // GO:0020005 // GO:0031410 // GO:0020005 // GO:0031410 // GO:0020005 // GO:0031410 // GO:0020005 // GO:0031410 // GO:0020005 // GO:0031410 // GO:0020005 // GO:0031410 // GO:0020005 // GO:0031410	symbiont-containing vacuole membrane // cytoplasmic vesicle // symbiont-containing vacuole membrane // cytoplasmic vesicle // symbiont-containing vacuole membrane // cytoplasmic vesicle // symbiont-containing vacuole membrane // cytoplasmic vesicle // symbiont-containing vacuole membrane // cytoplasmic vesicle // symbiont-containing vacuole membrane // cytoplasmic vesicle // symbiont-containing v…	inferred from direct assay // inferred from direct assay // inferred from direct assay // inferred from direct assay // inferred from direct assay // inferred from direct assay // inferred from direct assay // inferred from direct assay // inferred from direct assay // inferred from direct assay // inferred from direct assay // inferred from direct assay // inferred from direct assay // inferred …	GO:0003674 // GO:0003674 // GO:0003674 // GO:0003674 // GO:0003674 // GO:0003674 // GO:0003674 // GO:0003674 // GO:0003674 // GO:0003674	molecular_function // molecular_function // molecular_function // molecular_function // molecular_function // molecular_function // molecular_function // molecular_function // molecular_function // molecular_function	no biological data available // no biological data available // no biological data available // no biological data available // no biological data available // no biological data available // no biological data available // no biological data available // no biological data available // no biological data available	---	---	Pfam // Pfam // Pfam // Pfam // Pfam // Pfam // Pfam // Pfam	IPR003191 // IPR015894 // IPR003191 // IPR015894 // IPR003191 // IPR015894 // IPR003191 // IPR015894	Guanylate-binding protein, C-terminal // Guanylate-binding protein, N-terminal // Guanylate-binding protein, C-terminal // Guanylate-binding protein, N-terminal // Guanylate-binding protein, C-terminal // Guanylate-binding protein, N-terminal // Guanylate-binding protein, C-terminal // Guanylate-binding protein, N-terminal
6939990	Cxcl10	chemokine (C-X-C motif) ligand 10 // chemokine (C-X-C motif) ligand 10 // chemokine (C-X-C motif) ligand 10 // chemokine (C-X-C motif) ligand 10 // chemokine (C-X-C motif) ligand 10 // chemokine (C-X-C motif) ligand 10 // chemokine (C-X-C motif) ligand 10	< 1e-07	< 1e-07	400.83	3.27	122.68	up	NM_021274 // ENSMUST00000038816 // NM_021274 // ENSMUST00000038816 // BC030067 // BC030067 // ENSMUST00000138169	RefSeq // ENSEMBL // RefSeq // ENSEMBL // GenBank // GenBank // ENSEMBL	Mus musculus chemokine (C-X-C motif) ligand 10 (Cxcl10), mRNA. // cdna:known chromosome:NCBIM37:5:92775664:92777908:-1 gene:ENSMUSG00000034855 gene_biotype:protein_coding transcript_biotype:protein_coding // Mus musculus chemokine (C-X-C motif) ligand 10 (Cxcl10), mRNA. // cdna:known chromosome:NCBIM37:5:92775664:92777908:-1 gene:ENSMUSG00000034855 gene_biotype:protein_coding transcript_biotype:p…	chr5	-	92775685	92778035	GO:0002690 // GO:0006935 // GO:0006954 // GO:0006955 // GO:0007165 // GO:0008284 // GO:0009306 // GO:0016525 // GO:0030335 // GO:0051607 // GO:0002690 // GO:0006935 // GO:0006954 // GO:0006955 // GO:0007165 // GO:0008284 // GO:0009306 // GO:0016525 // GO:0030335 // GO:0051607 // GO:0002690 // GO:0006935 // GO:0006954 // GO:0006955 // GO:0007165 // GO:0008284 // GO:0009306 // GO:0016525 // GO:0030…	positive regulation of leukocyte chemotaxis // chemotaxis // inflammatory response // immune response // signal transduction // positive regulation of cell proliferation // protein secretion // negative regulation of angiogenesis // positive regulation of cell migration // defense response to virus // positive regulation of leukocyte chemotaxis // chemotaxis // inflammatory response // immune res…	not recorded // inferred from electronic annotation // inferred from electronic annotation // not recorded // not recorded // not recorded // not recorded // not recorded // not recorded // inferred from direct assay // not recorded // inferred from electronic annotation // inferred from electronic annotation // not recorded // not recorded // not recorded // not recorded // not recorded // not r…	GO:0005576 // GO:0005615 // GO:0005615 // GO:0009897 // GO:0005576 // GO:0005615 // GO:0005615 // GO:0009897 // GO:0005576 // GO:0005615 // GO:0005615 // GO:0009897 // GO:0005576 // GO:0005615 // GO:0005615 // GO:0009897 // GO:0005576 // GO:0005615 // GO:0005615 // GO:0009897 // GO:0005576 // GO:0005615 // GO:0005615 // GO:0009897 // GO:0005576 // GO:0005615 // GO:0005615 // GO:0009897	extracellular region // extracellular space // extracellular space // external side of plasma membrane // extracellular region // extracellular space // extracellular space // external side of plasma membrane // extracellular region // extracellular space // extracellular space // external side of plasma membrane // extracellular region // extracellular space // extracellular space // external si…	inferred from electronic annotation // inferred from direct assay // not recorded // inferred from direct assay // inferred from electronic annotation // inferred from direct assay // not recorded // inferred from direct assay // inferred from electronic annotation // inferred from direct assay // not recorded // inferred from direct assay // inferred from electronic annotation // inferred from d…	GO:0005125 // GO:0008009 // GO:0005125 // GO:0008009 // GO:0005125 // GO:0008009 // GO:0005125 // GO:0008009 // GO:0005125 // GO:0008009 // GO:0005125 // GO:0008009 // GO:0005125 // GO:0008009	cytokine activity // chemokine activity // cytokine activity // chemokine activity // cytokine activity // chemokine activity // cytokine activity // chemokine activity // cytokine activity // chemokine activity // cytokine activity // chemokine activity // cytokine activity // chemokine activity	inferred from electronic annotation // not recorded // inferred from electronic annotation // not recorded // inferred from electronic annotation // not recorded // inferred from electronic annotation // not recorded // inferred from electronic annotation // not recorded // inferred from electronic annotation // not recorded // inferred from electronic annotation // not recorded	---	---	Pfam // Pfam	IPR001811 // IPR001811	Chemokine interleukin-8-like domain // Chemokine interleukin-8-like domain
6787896	Irgm1	immunity-related GTPase family M member 1 // immunity-related GTPase family M member 1 // immunity-related GTPase family M member 1 // immunity-related GTPase family M member 1 // immunity-related GTPase family M member 1 // immunity-related GTPase family M member 1 // immunity-related GTPase family M member 1 // immunity-related GTPase family M member 1 // immunity-related GTPase family M member…	< 1e-07	< 1e-07	289.52	5.55	52.12	up	NM_008326 // ENSMUST00000049519 // NM_008326 // ENSMUST00000049519 // U19119 // U19119 // ENSMUST00000169066 // ENSMUST00000097271 // ENSMUST00000147151 // ENSMUST00000169066	RefSeq // ENSEMBL // RefSeq // ENSEMBL // GenBank // GenBank // ENSEMBL // ENSEMBL // ENSEMBL // ENSEMBL	Mus musculus immunity-related GTPase family M member 1 (Irgm1), mRNA. // cdna:known chromosome:NCBIM37:11:48678747:48684876:-1 gene:ENSMUSG00000046879 gene_biotype:protein_coding transcript_biotype:protein_coding // Mus musculus immunity-related GTPase family M member 1 (Irgm1), mRNA. // cdna:known chromosome:NCBIM37:11:48678747:48684876:-1 gene:ENSMUSG00000046879 gene_biotype:protein_coding tran…	chr11	-	48675480	48685175	GO:0006914 // GO:0006952 // GO:0045087 // GO:0006914 // GO:0006952 // GO:0045087 // GO:0006914 // GO:0006952 // GO:0045087 // GO:0006914 // GO:0006952 // GO:0045087 // GO:0006914 // GO:0006952 // GO:0045087 // GO:0006914 // GO:0006952 // GO:0045087 // GO:0006914 // GO:0006952 // GO:0045087 // GO:0006914 // GO:0006952 // GO:0045087 // GO:0006914 // GO:0006952 // GO:0045087 // GO:0006914 // GO:0006…	autophagy // defense response // innate immune response // autophagy // defense response // innate immune response // autophagy // defense response // innate immune response // autophagy // defense response // innate immune response // autophagy // defense response // innate immune response // autophagy // defense response // innate immune response // autophagy // defense response // innate immun…	inferred from electronic annotation // inferred from mutant phenotype // inferred from electronic annotation // inferred from electronic annotation // inferred from mutant phenotype // inferred from electronic annotation // inferred from electronic annotation // inferred from mutant phenotype // inferred from electronic annotation // inferred from electronic annotation // inferred from mutant phe…	GO:0005764 // GO:0005768 // GO:0005770 // GO:0005783 // GO:0005794 // GO:0005886 // GO:0016020 // GO:0031410 // GO:0042995 // GO:0005764 // GO:0005768 // GO:0005770 // GO:0005783 // GO:0005794 // GO:0005886 // GO:0016020 // GO:0031410 // GO:0042995 // GO:0005764 // GO:0005768 // GO:0005770 // GO:0005783 // GO:0005794 // GO:0005886 // GO:0016020 // GO:0031410 // GO:0042995 // GO:0005764 // GO:0005…	lysosome // endosome // late endosome // endoplasmic reticulum // Golgi apparatus // plasma membrane // membrane // cytoplasmic vesicle // cell projection // lysosome // endosome // late endosome // endoplasmic reticulum // Golgi apparatus // plasma membrane // membrane // cytoplasmic vesicle // cell projection // lysosome // endosome // late endosome // endoplasmic reticulum // Golgi apparatus /…	inferred from direct assay // inferred from electronic annotation // inferred from direct assay // traceable author statement // inferred from electronic annotation // inferred from electronic annotation // inferred from electronic annotation // inferred from electronic annotation // inferred from electronic annotation // inferred from direct assay // inferred from electronic annotation // inferr…	GO:0000166 // GO:0005525 // GO:0016787 // GO:0016817 // GO:0000166 // GO:0005525 // GO:0016787 // GO:0016817 // GO:0000166 // GO:0005525 // GO:0016787 // GO:0016817 // GO:0000166 // GO:0005525 // GO:0016787 // GO:0016817 // GO:0000166 // GO:0005525 // GO:0016787 // GO:0016817 // GO:0000166 // GO:0005525 // GO:0016787 // GO:0016817 // GO:0000166 // GO:0005525 // GO:0016787 // GO:0016817 // GO:0000…	nucleotide binding // GTP binding // hydrolase activity // hydrolase activity, acting on acid anhydrides // nucleotide binding // GTP binding // hydrolase activity // hydrolase activity, acting on acid anhydrides // nucleotide binding // GTP binding // hydrolase activity // hydrolase activity, acting on acid anhydrides // nucleotide binding // GTP binding // hydrolase activity // hydrolase activi…	inferred from electronic annotation // inferred from electronic annotation // inferred from electronic annotation // inferred from electronic annotation // inferred from electronic annotation // inferred from electronic annotation // inferred from electronic annotation // inferred from electronic annotation // inferred from electronic annotation // inferred from electronic annotation // inferred …	---	---	Pfam // Pfam // Pfam // Pfam // Pfam	IPR007743 // IPR007743 // IPR007743 // IPR007743 // IPR007743	Interferon-inducible GTPase // Interferon-inducible GTPase // Interferon-inducible GTPase // Interferon-inducible GTPase // Interferon-inducible GTPase
6901953	Gbp3	guanylate binding protein 3 // guanylate binding protein 3 // guanylate binding protein 3 // guanylate binding protein 3 // guanylate binding protein 3 // guanylate binding protein 3 // guanylate binding protein 3 // guanylate binding protein 3 // guanylate binding protein 3 // guanylate binding protein 3 // guanylate binding protein 3	< 1e-07	< 1e-07	409.6	4.1	99.9	up	ENSMUST00000029935 // ENSMUST00000106221 // NM_018734 // ENSMUST00000106222 // ENSMUST00000029935 // ENSMUST00000106221 // NM_018734 // ENSMUST00000106222 // BC019195 // BC019195 // ENSMUST00000128609	ENSEMBL // ENSEMBL // RefSeq // ENSEMBL // ENSEMBL // ENSEMBL // RefSeq // ENSEMBL // GenBank // GenBank // ENSEMBL	cdna:known chromosome:NCBIM37:3:142223109:142236173:1 gene:ENSMUSG00000028268 gene_biotype:protein_coding transcript_biotype:protein_coding // cdna:known chromosome:NCBIM37:3:142223375:142236171:1 gene:ENSMUSG00000028268 gene_biotype:protein_coding transcript_biotype:protein_coding // Mus musculus guanylate binding protein 3 (Gbp3), mRNA. // cdna:known chromosome:NCBIM37:3:142223016:142236166:1 g…	chr3	+	142223028	142236170	GO:0006184 // GO:0035458 // GO:0042832 // GO:0050830 // GO:0051856 // GO:0071346 // GO:0006184 // GO:0035458 // GO:0042832 // GO:0050830 // GO:0051856 // GO:0071346 // GO:0006184 // GO:0035458 // GO:0042832 // GO:0050830 // GO:0051856 // GO:0071346 // GO:0006184 // GO:0035458 // GO:0042832 // GO:0050830 // GO:0051856 // GO:0071346 // GO:0006184 // GO:0035458 // GO:0042832 // GO:0050830 // GO:0051…	GTP catabolic process // cellular response to interferon-beta // defense response to protozoan // defense response to Gram-positive bacterium // adhesion to symbiont // cellular response to interferon-gamma // GTP catabolic process // cellular response to interferon-beta // defense response to protozoan // defense response to Gram-positive bacterium // adhesion to symbiont // cellular response to…	inferred from sequence or structural similarity // inferred from direct assay // inferred from direct assay // inferred from direct assay // inferred from direct assay // inferred from direct assay // inferred from sequence or structural similarity // inferred from direct assay // inferred from direct assay // inferred from direct assay // inferred from direct assay // inferred from direct assay …	GO:0005737 // GO:0005829 // GO:0020005 // GO:0031410 // GO:0005737 // GO:0005829 // GO:0020005 // GO:0031410 // GO:0005737 // GO:0005829 // GO:0020005 // GO:0031410 // GO:0005737 // GO:0005829 // GO:0020005 // GO:0031410 // GO:0005737 // GO:0005829 // GO:0020005 // GO:0031410 // GO:0005737 // GO:0005829 // GO:0020005 // GO:0031410 // GO:0005737 // GO:0005829 // GO:0020005 // GO:0031410 // GO:0005…	cytoplasm // cytosol // symbiont-containing vacuole membrane // cytoplasmic vesicle // cytoplasm // cytosol // symbiont-containing vacuole membrane // cytoplasmic vesicle // cytoplasm // cytosol // symbiont-containing vacuole membrane // cytoplasmic vesicle // cytoplasm // cytosol // symbiont-containing vacuole membrane // cytoplasmic vesicle // cytoplasm // cytosol // symbiont-containing vacuole…	inferred from electronic annotation // inferred from direct assay // inferred from direct assay // inferred from direct assay // inferred from electronic annotation // inferred from direct assay // inferred from direct assay // inferred from direct assay // inferred from electronic annotation // inferred from direct assay // inferred from direct assay // inferred from direct assay // inferred fro…	GO:0000166 // GO:0003924 // GO:0005525 // GO:0000166 // GO:0003924 // GO:0005525 // GO:0000166 // GO:0003924 // GO:0005525 // GO:0000166 // GO:0003924 // GO:0005525 // GO:0000166 // GO:0003924 // GO:0005525 // GO:0000166 // GO:0003924 // GO:0005525 // GO:0000166 // GO:0003924 // GO:0005525 // GO:0000166 // GO:0003924 // GO:0005525 // GO:0000166 // GO:0003924 // GO:0005525 // GO:0000166 // GO:0003…	nucleotide binding // GTPase activity // GTP binding // nucleotide binding // GTPase activity // GTP binding // nucleotide binding // GTPase activity // GTP binding // nucleotide binding // GTPase activity // GTP binding // nucleotide binding // GTPase activity // GTP binding // nucleotide binding // GTPase activity // GTP binding // nucleotide binding // GTPase activity // GTP binding // nucleot…	inferred from electronic annotation // inferred from sequence or structural similarity // inferred from electronic annotation // inferred from electronic annotation // inferred from sequence or structural similarity // inferred from electronic annotation // inferred from electronic annotation // inferred from sequence or structural similarity // inferred from electronic annotation // inferred fro…	---	---	Pfam // Pfam // Pfam // Pfam // Pfam // Pfam // Pfam // Pfam // Pfam // Pfam // Pfam // Pfam // Pfam	IPR003191 // IPR015894 // IPR003191 // IPR015894 // IPR003191 // IPR015894 // IPR003191 // IPR015894 // IPR003191 // IPR015894 // IPR003191 // IPR015894 // IPR015894	Guanylate-binding protein, C-terminal // Guanylate-binding protein, N-terminal // Guanylate-binding protein, C-terminal // Guanylate-binding protein, N-terminal // Guanylate-binding protein, C-terminal // Guanylate-binding protein, N-terminal // Guanylate-binding protein, C-terminal // Guanylate-binding protein, N-terminal // Guanylate-binding protein, C-terminal // Guanylate-binding protein, N-t…
6869327	I830012O16Rik	RIKEN cDNA I830012O16 gene // RIKEN cDNA I830012O16 gene // RIKEN cDNA I830012O16 gene // RIKEN cDNA I830012O16 gene // interferon-induced protein with tetratricopeptide repeats 3 // interferon-induced protein with tetratricopeptide repeats 3 // interferon-induced protein with tetratricopeptide repeats 3 // interferon-induced protein with tetratricopeptide repeats 3 // interferon-induced protein …	< 1e-07	< 1e-07	64.89	2.32	27.95	up	NM_001005858 // ENSMUST00000076249 // NM_001005858 // ENSMUST00000076249 // ENSMUST00000102825 // NM_010501 // NM_010501 // ENSMUST00000102825 // BC089563 // BC089563 // ENSMUST00000099507 // ENSMUST00000099507	RefSeq // ENSEMBL // RefSeq // ENSEMBL // ENSEMBL // RefSeq // RefSeq // ENSEMBL // GenBank // GenBank // ENSEMBL // ENSEMBL	Mus musculus RIKEN cDNA I830012O16 gene (I830012O16Rik), mRNA. // cdna:novel chromosome:NCBIM37:19:34682460:34687891:1 gene:ENSMUSG00000062488 gene_biotype:protein_coding transcript_biotype:protein_coding // Mus musculus RIKEN cDNA I830012O16 gene (I830012O16Rik), mRNA. // cdna:novel chromosome:NCBIM37:19:34682460:34687891:1 gene:ENSMUSG00000062488 gene_biotype:protein_coding transcript_biotype:p…	chr19	+	34661666	34687881	GO:0008150 // GO:0008150 // GO:0008150 // GO:0008150 // GO:0035457 // GO:0035458 // GO:0035457 // GO:0035458 // GO:0035457 // GO:0035458 // GO:0035457 // GO:0035458 // GO:0035457 // GO:0035458 // GO:0035457 // GO:0035458 // GO:0008150 // GO:0008150	biological_process // biological_process // biological_process // biological_process // cellular response to interferon-alpha // cellular response to interferon-beta // cellular response to interferon-alpha // cellular response to interferon-beta // cellular response to interferon-alpha // cellular response to interferon-beta // cellular response to interferon-alpha // cellular response to interf…	no biological data available // no biological data available // no biological data available // no biological data available // inferred from electronic annotation // inferred from direct assay // inferred from electronic annotation // inferred from direct assay // inferred from electronic annotation // inferred from direct assay // inferred from electronic annotation // inferred from direct assa…	GO:0005575 // GO:0005575 // GO:0005575 // GO:0005575 // GO:0005575 // GO:0005575	cellular_component // cellular_component // cellular_component // cellular_component // cellular_component // cellular_component	no biological data available // no biological data available // no biological data available // no biological data available // no biological data available // no biological data available	GO:0003674 // GO:0003674 // GO:0003674 // GO:0003674 // GO:0005515 // GO:0005515 // GO:0005515 // GO:0005515 // GO:0005515 // GO:0005515 // GO:0003674 // GO:0003674	molecular_function // molecular_function // molecular_function // molecular_function // protein binding // protein binding // protein binding // protein binding // protein binding // protein binding // molecular_function // molecular_function	no biological data available // no biological data available // no biological data available // no biological data available // inferred from physical interaction // inferred from physical interaction // inferred from physical interaction // inferred from physical interaction // inferred from physical interaction // inferred from physical interaction // no biological data available // no biologic…	---	---	---	---	---
6901952	Gbp1	guanylate binding protein 1 // guanylate binding protein 7 // guanylate binding protein 7 // guanylate binding protein 7 // guanylate binding protein 7 // guanylate binding protein 1 // guanylate binding protein 1 // guanylate binding protein 1	< 1e-07	< 1e-07	598.58	3.83	156.22	up	NM_010259 // NM_145545 // NM_001083312 // ENSMUST00000171263 // ENSMUST00000045097 // NM_010259 // EF494422 // EF494422	RefSeq // RefSeq // RefSeq // ENSEMBL // ENSEMBL // RefSeq // GenBank // GenBank	Mus musculus guanylate binding protein 1 (Gbp1), mRNA. // Mus musculus guanylate binding protein 7 (Gbp7), mRNA. // Mus musculus guanylate binding protein 7 (Gbp7), mRNA. // cdna:known chromosome:NCBIM37:3:142193302:142213047:1 gene:ENSMUSG00000040253 gene_biotype:protein_coding transcript_biotype:protein_coding // cdna:known chromosome:NCBIM37:3:142193306:142213047:1 gene:ENSMUSG00000040253 gene…	chr3	+	142210980	142282140	GO:0035458 // GO:0042832 // GO:0050830 // GO:0050830 // GO:0051856 // GO:0071346 // GO:0042832 // GO:0042832 // GO:0050830 // GO:0051856 // GO:0071346 // GO:0042832 // GO:0042832 // GO:0050830 // GO:0051856 // GO:0071346 // GO:0042832 // GO:0042832 // GO:0050830 // GO:0051856 // GO:0071346 // GO:0042832 // GO:0042832 // GO:0050830 // GO:0051856 // GO:0071346 // GO:0035458 // GO:0042832 // GO:0050…	cellular response to interferon-beta // defense response to protozoan // defense response to Gram-positive bacterium // defense response to Gram-positive bacterium // adhesion to symbiont // cellular response to interferon-gamma // defense response to protozoan // defense response to protozoan // defense response to Gram-positive bacterium // adhesion to symbiont // cellular response to interfero…	inferred from direct assay // inferred from direct assay // inferred from direct assay // inferred from mutant phenotype // inferred from direct assay // inferred from direct assay // inferred from direct assay // inferred from mutant phenotype // inferred from direct assay // inferred from direct assay // inferred from direct assay // inferred from direct assay // inferred from mutant phenotype …	GO:0020005 // GO:0031410 // GO:0020005 // GO:0031410 // GO:0020005 // GO:0031410 // GO:0020005 // GO:0031410 // GO:0020005 // GO:0031410 // GO:0020005 // GO:0031410 // GO:0020005 // GO:0031410 // GO:0020005 // GO:0031410	symbiont-containing vacuole membrane // cytoplasmic vesicle // symbiont-containing vacuole membrane // cytoplasmic vesicle // symbiont-containing vacuole membrane // cytoplasmic vesicle // symbiont-containing vacuole membrane // cytoplasmic vesicle // symbiont-containing vacuole membrane // cytoplasmic vesicle // symbiont-containing vacuole membrane // cytoplasmic vesicle // symbiont-containing v…	inferred from direct assay // inferred from direct assay // inferred from direct assay // inferred from direct assay // inferred from direct assay // inferred from direct assay // inferred from direct assay // inferred from direct assay // inferred from direct assay // inferred from direct assay // inferred from direct assay // inferred from direct assay // inferred from direct assay // inferred …	GO:0019002 // GO:0003674 // GO:0003674 // GO:0003674 // GO:0003674 // GO:0019002 // GO:0019002 // GO:0019002	GMP binding // molecular_function // molecular_function // molecular_function // molecular_function // GMP binding // GMP binding // GMP binding	inferred from direct assay // no biological data available // no biological data available // no biological data available // no biological data available // inferred from direct assay // inferred from direct assay // inferred from direct assay	---	---	Pfam // Pfam // Pfam // Pfam	IPR003191 // IPR015894 // IPR003191 // IPR015894	Guanylate-binding protein, C-terminal // Guanylate-binding protein, N-terminal // Guanylate-binding protein, C-terminal // Guanylate-binding protein, N-terminal
6869032	Cd274	CD274 antigen // CD274 antigen // CD274 antigen // CD274 antigen // CD274 antigen // CD274 antigen	< 1e-07	< 1e-07	373.73	3.59	104.23	up	NM_021893 // ENSMUST00000016640 // NM_021893 // ENSMUST00000016640 // BC066841 // BC066841	RefSeq // ENSEMBL // RefSeq // ENSEMBL // GenBank // GenBank	Mus musculus CD274 antigen (Cd274), mRNA. // cdna:known chromosome:NCBIM37:19:29441945:29462585:1 gene:ENSMUSG00000016496 gene_biotype:protein_coding transcript_biotype:protein_coding // Mus musculus CD274 antigen (Cd274), mRNA. // cdna:known chromosome:NCBIM37:19:29441945:29462585:1 gene:ENSMUSG00000016496 gene_biotype:protein_coding transcript_biotype:protein_coding // Mus musculus CD274 antige…	chr19	+	29441945	29462585	GO:0042130 // GO:0042130 // GO:0042130 // GO:0042130 // GO:0042130 // GO:0042130	negative regulation of T cell proliferation // negative regulation of T cell proliferation // negative regulation of T cell proliferation // negative regulation of T cell proliferation // negative regulation of T cell proliferation // negative regulation of T cell proliferation	inferred from direct assay // inferred from direct assay // inferred from direct assay // inferred from direct assay // inferred from direct assay // inferred from direct assay	GO:0005886 // GO:0009897 // GO:0016020 // GO:0016021 // GO:0005886 // GO:0009897 // GO:0016020 // GO:0016021 // GO:0005886 // GO:0009897 // GO:0016020 // GO:0016021 // GO:0005886 // GO:0009897 // GO:0016020 // GO:0016021 // GO:0005886 // GO:0009897 // GO:0016020 // GO:0016021 // GO:0005886 // GO:0009897 // GO:0016020 // GO:0016021	plasma membrane // external side of plasma membrane // membrane // integral to membrane // plasma membrane // external side of plasma membrane // membrane // integral to membrane // plasma membrane // external side of plasma membrane // membrane // integral to membrane // plasma membrane // external side of plasma membrane // membrane // integral to membrane // plasma membrane // external side of…	inferred from electronic annotation // inferred from direct assay // inferred from electronic annotation // inferred from electronic annotation // inferred from electronic annotation // inferred from direct assay // inferred from electronic annotation // inferred from electronic annotation // inferred from electronic annotation // inferred from direct assay // inferred from electronic annotation …	GO:0004872 // GO:0005515 // GO:0004872 // GO:0005515 // GO:0004872 // GO:0005515 // GO:0004872 // GO:0005515 // GO:0004872 // GO:0005515 // GO:0004872 // GO:0005515	receptor activity // protein binding // receptor activity // protein binding // receptor activity // protein binding // receptor activity // protein binding // receptor activity // protein binding // receptor activity // protein binding	inferred from electronic annotation // inferred from physical interaction // inferred from electronic annotation // inferred from physical interaction // inferred from electronic annotation // inferred from physical interaction // inferred from electronic annotation // inferred from physical interaction // inferred from electronic annotation // inferred from physical interaction // inferred from …	---	---	Pfam // Pfam // Pfam // Pfam	IPR013106 // IPR013162 // IPR013106 // IPR013162	Immunoglobulin V-set // CD80-like, immunoglobulin C2-set // Immunoglobulin V-set // CD80-like, immunoglobulin C2-set
6939991	Cxcl11	chemokine (C-X-C motif) ligand 11 // chemokine (C-X-C motif) ligand 11 // chemokine (C-X-C motif) ligand 11	< 1e-07	< 1e-07	887.42	2.83	314.02	up	NR_038116 // NM_019494 // AF179872 // ENSMUST00000122808 // ENSMUST00000077820 // ENSMUST00000122808	RefSeq // RefSeq // GenBank // ENSEMBL // ENSEMBL // ENSEMBL	Mus musculus chemokine (C-X-C motif) ligand 11 (Cxcl11), transcript variant 2, non-coding RNA. // Mus musculus chemokine (C-X-C motif) ligand 11 (Cxcl11), transcript variant 1, mRNA. // Mus musculus interferon-inducible T cell alpha chemoattractant proprotein mRNA, complete cds. // cdna:known chromosome:NCBIM37:5:92788570:92794511:-1 gene:ENSMUSG00000060183 gene_biotype:antisense transcript_bioty…	chr5	-	92778887	92794501	GO:0006935 // GO:0006954 // GO:0006955 // GO:0006935 // GO:0006954 // GO:0006955 // GO:0006935 // GO:0006954 // GO:0006955	chemotaxis // inflammatory response // immune response // chemotaxis // inflammatory response // immune response // chemotaxis // inflammatory response // immune response	inferred from electronic annotation // inferred from electronic annotation // not recorded // inferred from electronic annotation // inferred from electronic annotation // not recorded // inferred from electronic annotation // inferred from electronic annotation // not recorded	GO:0005576 // GO:0005615 // GO:0005576 // GO:0005615 // GO:0005576 // GO:0005615	extracellular region // extracellular space // extracellular region // extracellular space // extracellular region // extracellular space	inferred from electronic annotation // inferred from electronic annotation // inferred from electronic annotation // inferred from electronic annotation // inferred from electronic annotation // inferred from electronic annotation	GO:0005125 // GO:0008009 // GO:0008009 // GO:0005125 // GO:0008009 // GO:0008009 // GO:0005125 // GO:0008009 // GO:0008009	cytokine activity // chemokine activity // chemokine activity // cytokine activity // chemokine activity // chemokine activity // cytokine activity // chemokine activity // chemokine activity	inferred from electronic annotation // not recorded // traceable author statement // inferred from electronic annotation // not recorded // traceable author statement // inferred from electronic annotation // not recorded // traceable author statement	---	---	---	---	---
6940358	Plac8	placenta-specific 8 // placenta-specific 8 // placenta-specific 8 // placenta-specific 8 // placenta-specific 8 // placenta-specific 8	< 1e-07	< 1e-07	59.11	2.33	25.32	up	ENSMUST00000031264 // ENSMUST00000097437 // ENSMUST00000112910 // NM_139198 // AJ422151 // ENSMUST00000144595	ENSEMBL // ENSEMBL // ENSEMBL // RefSeq // GenBank // ENSEMBL	cdna:known chromosome:NCBIM37:5:100982744:101001264:-1 gene:ENSMUSG00000029322 gene_biotype:protein_coding transcript_biotype:protein_coding // cdna:known chromosome:NCBIM37:5:100982745:100991877:-1 gene:ENSMUSG00000029322 gene_biotype:protein_coding transcript_biotype:protein_coding // cdna:known chromosome:NCBIM37:5:100982746:100992442:-1 gene:ENSMUSG00000029322 gene_biotype:protein_coding tran…	chr5	-	100982752	101001244	GO:0008284 // GO:0009409 // GO:0040015 // GO:0042742 // GO:0043066 // GO:0043066 // GO:0045944 // GO:0045944 // GO:0050873 // GO:0008284 // GO:0009409 // GO:0040015 // GO:0042742 // GO:0043066 // GO:0043066 // GO:0045944 // GO:0045944 // GO:0050873 // GO:0008284 // GO:0009409 // GO:0040015 // GO:0042742 // GO:0043066 // GO:0043066 // GO:0045944 // GO:0045944 // GO:0050873 // GO:0008284 // GO:0009…	positive regulation of cell proliferation // response to cold // negative regulation of multicellular organism growth // defense response to bacterium // negative regulation of apoptotic process // negative regulation of apoptotic process // positive regulation of transcription from RNA polymerase II promoter // positive regulation of transcription from RNA polymerase II promoter // brown fat cel…	inferred from direct assay // inferred from mutant phenotype // inferred from mutant phenotype // inferred from mutant phenotype // inferred from direct assay // inferred from genetic interaction // inferred from direct assay // inferred from genetic interaction // inferred from mutant phenotype // inferred from direct assay // inferred from mutant phenotype // inferred from mutant phenotype // i…	GO:0005634 // GO:0005634 // GO:0005634 // GO:0005634 // GO:0005634 // GO:0005634	nucleus // nucleus // nucleus // nucleus // nucleus // nucleus	inferred by curator // inferred by curator // inferred by curator // inferred by curator // inferred by curator // inferred by curator	GO:0003682 // GO:0005515 // GO:0003682 // GO:0005515 // GO:0003682 // GO:0005515 // GO:0003682 // GO:0005515 // GO:0003682 // GO:0005515 // GO:0003682 // GO:0005515	chromatin binding // protein binding // chromatin binding // protein binding // chromatin binding // protein binding // chromatin binding // protein binding // chromatin binding // protein binding // chromatin binding // protein binding	inferred from direct assay // inferred from physical interaction // inferred from direct assay // inferred from physical interaction // inferred from direct assay // inferred from physical interaction // inferred from direct assay // inferred from physical interaction // inferred from direct assay // inferred from physical interaction // inferred from direct assay // inferred from physical intera…	---	---	Pfam // Pfam // Pfam	IPR006461 // IPR006461 // IPR006461	Uncharacterised protein family Cys-rich // Uncharacterised protein family Cys-rich // Uncharacterised protein family Cys-rich
6816160	Gzma	granzyme A // granzyme A // granzyme A // granzyme A // granzyme A // granzyme A // granzyme A // granzyme A	< 1e-07	< 1e-07	54.74	2.62	20.86	up	NM_010370 // ENSMUST00000023897 // NM_010370 // ENSMUST00000023897 // M13226 // M13226 // ENSMUST00000109243 // ENSMUST00000109243	RefSeq // ENSEMBL // RefSeq // ENSEMBL // GenBank // GenBank // ENSEMBL // ENSEMBL	Mus musculus granzyme A (Gzma), mRNA. // cdna:known chromosome:NCBIM37:13:113884033:113891187:-1 gene:ENSMUSG00000023132 gene_biotype:protein_coding transcript_biotype:protein_coding // Mus musculus granzyme A (Gzma), mRNA. // cdna:known chromosome:NCBIM37:13:113884033:113891187:-1 gene:ENSMUSG00000023132 gene_biotype:protein_coding transcript_biotype:protein_coding // Mouse T cell-specific serin…	chr13	-	113884035	113891187	GO:0006508 // GO:0006915 // GO:0006922 // GO:0008152 // GO:0019835 // GO:0032078 // GO:0043065 // GO:0043392 // GO:0051354 // GO:0051603 // GO:0006508 // GO:0006915 // GO:0006922 // GO:0008152 // GO:0019835 // GO:0032078 // GO:0043065 // GO:0043392 // GO:0051354 // GO:0051603 // GO:0006508 // GO:0006915 // GO:0006922 // GO:0008152 // GO:0019835 // GO:0032078 // GO:0043065 // GO:0043392 // GO:0051…	proteolysis // apoptotic process // cleavage of lamin // metabolic process // cytolysis // negative regulation of endodeoxyribonuclease activity // positive regulation of apoptotic process // negative regulation of DNA binding // negative regulation of oxidoreductase activity // proteolysis involved in cellular protein catabolic process // proteolysis // apoptotic process // cleavage of lamin // …	inferred from electronic annotation // inferred from electronic annotation // not recorded // inferred from direct assay // inferred from electronic annotation // not recorded // not recorded // not recorded // not recorded // not recorded // inferred from electronic annotation // inferred from electronic annotation // not recorded // inferred from direct assay // inferred from electronic annotat…	GO:0005576 // GO:0005576 // GO:0005576 // GO:0005576 // GO:0005576 // GO:0005576 // GO:0005576 // GO:0005576	extracellular region // extracellular region // extracellular region // extracellular region // extracellular region // extracellular region // extracellular region // extracellular region	inferred from electronic annotation // inferred from electronic annotation // inferred from electronic annotation // inferred from electronic annotation // inferred from electronic annotation // inferred from electronic annotation // inferred from electronic annotation // inferred from electronic annotation	GO:0003824 // GO:0004252 // GO:0008233 // GO:0008236 // GO:0016787 // GO:0042803 // GO:0003824 // GO:0004252 // GO:0008233 // GO:0008236 // GO:0016787 // GO:0042803 // GO:0003824 // GO:0004252 // GO:0008233 // GO:0008236 // GO:0016787 // GO:0042803 // GO:0003824 // GO:0004252 // GO:0008233 // GO:0008236 // GO:0016787 // GO:0042803 // GO:0003824 // GO:0004252 // GO:0008233 // GO:0008236 // GO:0016…	catalytic activity // serine-type endopeptidase activity // peptidase activity // serine-type peptidase activity // hydrolase activity // protein homodimerization activity // catalytic activity // serine-type endopeptidase activity // peptidase activity // serine-type peptidase activity // hydrolase activity // protein homodimerization activity // catalytic activity // serine-type endopeptidase a…	inferred from electronic annotation // not recorded // inferred from electronic annotation // inferred from direct assay // inferred from electronic annotation // not recorded // inferred from electronic annotation // not recorded // inferred from electronic annotation // inferred from direct assay // inferred from electronic annotation // not recorded // inferred from electronic annotation // no…	---	---	Pfam // Pfam // Pfam // Pfam	IPR001254 // IPR001254 // IPR001254 // IPR001254	Peptidase S1/S6, chymotrypsin/Hap // Peptidase S1/S6, chymotrypsin/Hap // Peptidase S1/S6, chymotrypsin/Hap // Peptidase S1/S6, chymotrypsin/Hap
6911727	Gem	GTP binding protein (gene overexpressed in skeletal muscle) // GTP binding protein (gene overexpressed in skeletal muscle) // GTP binding protein (gene overexpressed in skeletal muscle) // GTP binding protein (gene overexpressed in skeletal muscle) // GTP binding protein (gene overexpressed in skeletal muscle) // GTP binding protein (gene overexpressed in skeletal muscle) // GTP binding protein (…	< 1e-07	< 1e-07	45.04	3.11	14.47	up	NM_010276 // ENSMUST00000108304 // ENSMUST00000029868 // NM_010276 // ENSMUST00000108304 // ENSMUST00000029868 // BC029668 // BC029668	RefSeq // ENSEMBL // ENSEMBL // RefSeq // ENSEMBL // ENSEMBL // GenBank // GenBank	Mus musculus GTP binding protein (gene overexpressed in skeletal muscle) (Gem), mRNA. // cdna:known chromosome:NCBIM37:4:11631604:11641899:1 gene:ENSMUSG00000028214 gene_biotype:protein_coding transcript_biotype:protein_coding // cdna:known chromosome:NCBIM37:4:11632954:11641899:1 gene:ENSMUSG00000028214 gene_biotype:protein_coding transcript_biotype:protein_coding // Mus musculus GTP binding pro…	chr4	+	11631551	11642120	GO:0006184 // GO:0007165 // GO:0007264 // GO:0006184 // GO:0007165 // GO:0007264 // GO:0006184 // GO:0007165 // GO:0007264 // GO:0006184 // GO:0007165 // GO:0007264 // GO:0006184 // GO:0007165 // GO:0007264 // GO:0006184 // GO:0007165 // GO:0007264 // GO:0006184 // GO:0007165 // GO:0007264 // GO:0006184 // GO:0007165 // GO:0007264	GTP catabolic process // signal transduction // small GTPase mediated signal transduction // GTP catabolic process // signal transduction // small GTPase mediated signal transduction // GTP catabolic process // signal transduction // small GTPase mediated signal transduction // GTP catabolic process // signal transduction // small GTPase mediated signal transduction // GTP catabolic process // si…	not recorded // inferred from electronic annotation // inferred from electronic annotation // not recorded // inferred from electronic annotation // inferred from electronic annotation // not recorded // inferred from electronic annotation // inferred from electronic annotation // not recorded // inferred from electronic annotation // inferred from electronic annotation // not recorded // inferre…	GO:0005634 // GO:0005886 // GO:0009898 // GO:0016020 // GO:0005634 // GO:0005886 // GO:0009898 // GO:0016020 // GO:0005634 // GO:0005886 // GO:0009898 // GO:0016020 // GO:0005634 // GO:0005886 // GO:0009898 // GO:0016020 // GO:0005634 // GO:0005886 // GO:0009898 // GO:0016020 // GO:0005634 // GO:0005886 // GO:0009898 // GO:0016020 // GO:0005634 // GO:0005886 // GO:0009898 // GO:0016020 // GO:0005…	nucleus // plasma membrane // internal side of plasma membrane // membrane // nucleus // plasma membrane // internal side of plasma membrane // membrane // nucleus // plasma membrane // internal side of plasma membrane // membrane // nucleus // plasma membrane // internal side of plasma membrane // membrane // nucleus // plasma membrane // internal side of plasma membrane // membrane // nucleus /…	inferred from direct assay // inferred from electronic annotation // not recorded // inferred from electronic annotation // inferred from direct assay // inferred from electronic annotation // not recorded // inferred from electronic annotation // inferred from direct assay // inferred from electronic annotation // not recorded // inferred from electronic annotation // inferred from direct assay …	GO:0000166 // GO:0000287 // GO:0003924 // GO:0005525 // GO:0019003 // GO:0000166 // GO:0000287 // GO:0003924 // GO:0005525 // GO:0019003 // GO:0000166 // GO:0000287 // GO:0003924 // GO:0005525 // GO:0019003 // GO:0000166 // GO:0000287 // GO:0003924 // GO:0005525 // GO:0019003 // GO:0000166 // GO:0000287 // GO:0003924 // GO:0005525 // GO:0019003 // GO:0000166 // GO:0000287 // GO:0003924 // GO:0005…	nucleotide binding // magnesium ion binding // GTPase activity // GTP binding // GDP binding // nucleotide binding // magnesium ion binding // GTPase activity // GTP binding // GDP binding // nucleotide binding // magnesium ion binding // GTPase activity // GTP binding // GDP binding // nucleotide binding // magnesium ion binding // GTPase activity // GTP binding // GDP binding // nucleotide bind…	inferred from electronic annotation // not recorded // not recorded // not recorded // not recorded // inferred from electronic annotation // not recorded // not recorded // not recorded // not recorded // inferred from electronic annotation // not recorded // not recorded // not recorded // not recorded // inferred from electronic annotation // not recorded // not recorded // not recorded // not…	---	---	Pfam // Pfam // Pfam // Pfam // Pfam // Pfam // Pfam // Pfam // Pfam // Pfam // Pfam // Pfam	IPR001806 // IPR011619 // IPR013684 // IPR001806 // IPR011619 // IPR013684 // IPR001806 // IPR011619 // IPR013684 // IPR001806 // IPR011619 // IPR013684	Small GTPase superfamily // Ferrous iron transport protein B, N-terminal // Mitochondrial Rho-like // Small GTPase superfamily // Ferrous iron transport protein B, N-terminal // Mitochondrial Rho-like // Small GTPase superfamily // Ferrous iron transport protein B, N-terminal // Mitochondrial Rho-like // Small GTPase superfamily // Ferrous iron transport protein B, N-terminal // Mitochondrial Rho…
6824880	Gzmb	granzyme B // granzyme B // granzyme B // granzyme B // granzyme B // granzyme B	< 1e-07	< 1e-07	191.28	2.34	81.9	up	NM_013542 // ENSMUST00000015581 // NM_013542 // ENSMUST00000015581 // BC002085 // BC002085	RefSeq // ENSEMBL // RefSeq // ENSEMBL // GenBank // GenBank	Mus musculus granzyme B (Gzmb), mRNA. // cdna:known chromosome:NCBIM37:14:56877693:56881097:-1 gene:ENSMUSG00000015437 gene_biotype:protein_coding transcript_biotype:protein_coding // Mus musculus granzyme B (Gzmb), mRNA. // cdna:known chromosome:NCBIM37:14:56877693:56881097:-1 gene:ENSMUSG00000015437 gene_biotype:protein_coding transcript_biotype:protein_coding // Mus musculus granzyme B, mRNA (…	chr14	-	56877673	56881151	GO:0001913 // GO:0006508 // GO:0006915 // GO:0006917 // GO:0006922 // GO:0008152 // GO:0008152 // GO:0008626 // GO:0019835 // GO:0001913 // GO:0006508 // GO:0006915 // GO:0006917 // GO:0006922 // GO:0008152 // GO:0008152 // GO:0008626 // GO:0019835 // GO:0001913 // GO:0006508 // GO:0006915 // GO:0006917 // GO:0006922 // GO:0008152 // GO:0008152 // GO:0008626 // GO:0019835 // GO:0001913 // GO:0006…	T cell mediated cytotoxicity // proteolysis // apoptotic process // induction of apoptosis // cleavage of lamin // metabolic process // metabolic process // induction of apoptosis by granzyme // cytolysis // T cell mediated cytotoxicity // proteolysis // apoptotic process // induction of apoptosis // cleavage of lamin // metabolic process // metabolic process // induction of apoptosis by granzyme…	inferred from mutant phenotype // inferred from electronic annotation // inferred from electronic annotation // inferred from mutant phenotype // not recorded // inferred from direct assay // inferred from mutant phenotype // inferred from direct assay // inferred from electronic annotation // inferred from mutant phenotype // inferred from electronic annotation // inferred from electronic annota…	GO:0005737 // GO:0005737 // GO:0043231 // GO:0005737 // GO:0005737 // GO:0043231 // GO:0005737 // GO:0005737 // GO:0043231 // GO:0005737 // GO:0005737 // GO:0043231 // GO:0005737 // GO:0005737 // GO:0043231 // GO:0005737 // GO:0005737 // GO:0043231	cytoplasm // cytoplasm // intracellular membrane-bounded organelle // cytoplasm // cytoplasm // intracellular membrane-bounded organelle // cytoplasm // cytoplasm // intracellular membrane-bounded organelle // cytoplasm // cytoplasm // intracellular membrane-bounded organelle // cytoplasm // cytoplasm // intracellular membrane-bounded organelle // cytoplasm // cytoplasm // intracellular membrane-…	inferred from direct assay // not recorded // not recorded // inferred from direct assay // not recorded // not recorded // inferred from direct assay // not recorded // not recorded // inferred from direct assay // not recorded // not recorded // inferred from direct assay // not recorded // not recorded // inferred from direct assay // not recorded // not recorded	GO:0003824 // GO:0004252 // GO:0005515 // GO:0008233 // GO:0008236 // GO:0016787 // GO:0003824 // GO:0004252 // GO:0005515 // GO:0008233 // GO:0008236 // GO:0016787 // GO:0003824 // GO:0004252 // GO:0005515 // GO:0008233 // GO:0008236 // GO:0016787 // GO:0003824 // GO:0004252 // GO:0005515 // GO:0008233 // GO:0008236 // GO:0016787 // GO:0003824 // GO:0004252 // GO:0005515 // GO:0008233 // GO:0008…	catalytic activity // serine-type endopeptidase activity // protein binding // peptidase activity // serine-type peptidase activity // hydrolase activity // catalytic activity // serine-type endopeptidase activity // protein binding // peptidase activity // serine-type peptidase activity // hydrolase activity // catalytic activity // serine-type endopeptidase activity // protein binding // peptid…	inferred from electronic annotation // inferred from electronic annotation // inferred from physical interaction // inferred from mutant phenotype // inferred from direct assay // inferred from electronic annotation // inferred from electronic annotation // inferred from electronic annotation // inferred from physical interaction // inferred from mutant phenotype // inferred from direct assay // …	GenMAPP // GenMAPP // GenMAPP // GenMAPP // GenMAPP // GenMAPP // GenMAPP // GenMAPP	Apoptosis // Apoptosis_GenMAPP // Apoptosis // Apoptosis_GenMAPP // Apoptosis // Apoptosis_GenMAPP // Apoptosis // Apoptosis_GenMAPP	Pfam // Pfam	IPR001254 // IPR001254	Peptidase S1/S6, chymotrypsin/Hap // Peptidase S1/S6, chymotrypsin/Hap
6887196	Ifih1	interferon induced with helicase C domain 1 // interferon induced with helicase C domain 1 // interferon induced with helicase C domain 1 // interferon induced with helicase C domain 1 // interferon induced with helicase C domain 1 // interferon induced with helicase C domain 1 // interferon induced with helicase C domain 1 // interferon induced with helicase C domain 1 // interferon induced with…	< 1e-07	< 1e-07	205.46	4.96	41.42	up	NM_027835 // ENSMUST00000028259 // NM_001164477 // ENSMUST00000112459 // NM_027835 // ENSMUST00000028259 // NM_001164477 // ENSMUST00000112459 // AF374384 // AF374384 // ENSMUST00000176431 // ENSMUST00000175964	RefSeq // ENSEMBL // RefSeq // ENSEMBL // RefSeq // ENSEMBL // RefSeq // ENSEMBL // GenBank // GenBank // ENSEMBL // ENSEMBL	Mus musculus interferon induced with helicase C domain 1 (Ifih1), transcript variant 1, mRNA. // cdna:known chromosome:NCBIM37:2:62433855:62484268:-1 gene:ENSMUSG00000026896 gene_biotype:protein_coding transcript_biotype:protein_coding // Mus musculus interferon induced with helicase C domain 1 (Ifih1), transcript variant 2, mRNA. // cdna:known chromosome:NCBIM37:2:62435504:62484210:-1 gene:ENSMU…	chr2	-	62433870	62484352	GO:0009615 // GO:0016925 // GO:0032727 // GO:0032728 // GO:0042981 // GO:0045087 // GO:0009615 // GO:0016925 // GO:0032727 // GO:0032728 // GO:0042981 // GO:0045087 // GO:0009615 // GO:0016925 // GO:0032727 // GO:0032728 // GO:0042981 // GO:0045087 // GO:0009615 // GO:0016925 // GO:0032727 // GO:0032728 // GO:0042981 // GO:0045087 // GO:0009615 // GO:0016925 // GO:0032727 // GO:0032728 // GO:0042…	response to virus // protein sumoylation // positive regulation of interferon-alpha production // positive regulation of interferon-beta production // regulation of apoptotic process // innate immune response // response to virus // protein sumoylation // positive regulation of interferon-alpha production // positive regulation of interferon-beta production // regulation of apoptotic process // i…	inferred from mutant phenotype // not recorded // not recorded // not recorded // inferred from electronic annotation // inferred from mutant phenotype // inferred from mutant phenotype // not recorded // not recorded // not recorded // inferred from electronic annotation // inferred from mutant phenotype // inferred from mutant phenotype // not recorded // not recorded // not recorded // inferre…	GO:0005622 // GO:0005634 // GO:0005737 // GO:0005622 // GO:0005634 // GO:0005737 // GO:0005622 // GO:0005634 // GO:0005737 // GO:0005622 // GO:0005634 // GO:0005737 // GO:0005622 // GO:0005634 // GO:0005737 // GO:0005622 // GO:0005634 // GO:0005737 // GO:0005622 // GO:0005634 // GO:0005737 // GO:0005622 // GO:0005634 // GO:0005737 // GO:0005622 // GO:0005634 // GO:0005737 // GO:0005622 // GO:0005…	intracellular // nucleus // cytoplasm // intracellular // nucleus // cytoplasm // intracellular // nucleus // cytoplasm // intracellular // nucleus // cytoplasm // intracellular // nucleus // cytoplasm // intracellular // nucleus // cytoplasm // intracellular // nucleus // cytoplasm // intracellular // nucleus // cytoplasm // intracellular // nucleus // cytoplasm // intracellular // nucleus // cy…	inferred from electronic annotation // inferred from electronic annotation // not recorded // inferred from electronic annotation // inferred from electronic annotation // not recorded // inferred from electronic annotation // inferred from electronic annotation // not recorded // inferred from electronic annotation // inferred from electronic annotation // not recorded // inferred from electroni…	GO:0000166 // GO:0003676 // GO:0003677 // GO:0003723 // GO:0003725 // GO:0003727 // GO:0004386 // GO:0005515 // GO:0005524 // GO:0008270 // GO:0016787 // GO:0016817 // GO:0043021 // GO:0046872 // GO:0000166 // GO:0003676 // GO:0003677 // GO:0003723 // GO:0003725 // GO:0003727 // GO:0004386 // GO:0005515 // GO:0005524 // GO:0008270 // GO:0016787 // GO:0016817 // GO:0043021 // GO:0046872 // GO:0000…	nucleotide binding // nucleic acid binding // DNA binding // RNA binding // double-stranded RNA binding // single-stranded RNA binding // helicase activity // protein binding // ATP binding // zinc ion binding // hydrolase activity // hydrolase activity, acting on acid anhydrides // ribonucleoprotein complex binding // metal ion binding // nucleotide binding // nucleic acid binding // DNA binding…	inferred from electronic annotation // inferred from electronic annotation // inferred from electronic annotation // inferred from electronic annotation // not recorded // not recorded // inferred from electronic annotation // inferred from physical interaction // inferred from electronic annotation // not recorded // inferred from electronic annotation // inferred from electronic annotation // n…	---	---	Pfam // Pfam // Pfam // Pfam // Pfam // Pfam // Pfam // Pfam // Pfam // Pfam // Pfam // Pfam // Pfam // Pfam // Pfam // Pfam // Pfam // Pfam // Pfam // Pfam	IPR001315 // IPR001650 // IPR006935 // IPR011545 // IPR021673 // IPR001315 // IPR001650 // IPR006935 // IPR011545 // IPR021673 // IPR001315 // IPR001650 // IPR006935 // IPR011545 // IPR021673 // IPR001315 // IPR001650 // IPR006935 // IPR011545 // IPR021673	Caspase Recruitment // Helicase, C-terminal // Helicase/UvrB domain // DNA/RNA helicase, DEAD/DEAH box type, N-terminal // C-terminal domain of RIG-I // Caspase Recruitment // Helicase, C-terminal // Helicase/UvrB domain // DNA/RNA helicase, DEAD/DEAH box type, N-terminal // C-terminal domain of RIG-I // Caspase Recruitment // Helicase, C-terminal // Helicase/UvrB domain // DNA/RNA helicase, DEAD…
6940648	Gbp4	guanylate binding protein 4 // guanylate binding protein 4 // guanylate binding protein 4 // guanylate binding protein 4 // guanylate binding protein 11 // guanylate binding protein 4 // guanylate binding protein 4 // guanylate binding protein 4 // guanylate binding protein 4 // guanylate-binding protein 8	< 1e-07	< 1e-07	480.21	3.3	145.69	up	NM_001256005 // ENSMUST00000100962 // NM_008620 // ENSMUST00000072396 // NM_001039647 // NM_001256005 // ENSMUST00000100962 // EF494423 // EF494423 // BC031475	RefSeq // ENSEMBL // RefSeq // ENSEMBL // RefSeq // RefSeq // ENSEMBL // GenBank // GenBank // GenBank	Mus musculus guanylate binding protein 4 (Gbp4), transcript variant 1, mRNA. // cdna:known chromosome:NCBIM37:5:105544786:105568605:-1 gene:ENSMUSG00000079363 gene_biotype:protein_coding transcript_biotype:protein_coding // Mus musculus guanylate binding protein 4 (Gbp4), transcript variant 2, mRNA. // cdna:known chromosome:NCBIM37:5:105544786:105568605:-1 gene:ENSMUSG00000079363 gene_biotype:pro…	chr5	-	105460056	105722767	GO:0000122 // GO:0001933 // GO:0031397 // GO:0032687 // GO:0042308 // GO:0050688 // GO:0071346 // GO:0000122 // GO:0001933 // GO:0031397 // GO:0032687 // GO:0042308 // GO:0050688 // GO:0071346 // GO:0000122 // GO:0001933 // GO:0031397 // GO:0032687 // GO:0042308 // GO:0050688 // GO:0071346 // GO:0000122 // GO:0001933 // GO:0031397 // GO:0032687 // GO:0042308 // GO:0050688 // GO:0071346 // GO:0008…	negative regulation of transcription from RNA polymerase II promoter // negative regulation of protein phosphorylation // negative regulation of protein ubiquitination // negative regulation of interferon-alpha production // negative regulation of protein import into nucleus // regulation of defense response to virus // cellular response to interferon-gamma // negative regulation of transcription…	inferred from genetic interaction // inferred from direct assay // inferred from genetic interaction // inferred from mutant phenotype // inferred from direct assay // inferred from mutant phenotype // inferred from direct assay // inferred from genetic interaction // inferred from direct assay // inferred from genetic interaction // inferred from mutant phenotype // inferred from direct assay //…	GO:0005575 // GO:0005575 // GO:0005575 // GO:0005575 // GO:0005575 // GO:0005575 // GO:0005575 // GO:0005575 // GO:0005575 // GO:0005575	cellular_component // cellular_component // cellular_component // cellular_component // cellular_component // cellular_component // cellular_component // cellular_component // cellular_component // cellular_component	no biological data available // no biological data available // no biological data available // no biological data available // no biological data available // no biological data available // no biological data available // no biological data available // no biological data available // no biological data available	GO:0005515 // GO:0005515 // GO:0005515 // GO:0005515 // GO:0003674 // GO:0005515 // GO:0005515 // GO:0005515 // GO:0005515 // GO:0003674	protein binding // protein binding // protein binding // protein binding // molecular_function // protein binding // protein binding // protein binding // protein binding // molecular_function	inferred from physical interaction // inferred from physical interaction // inferred from physical interaction // inferred from physical interaction // no biological data available // inferred from physical interaction // inferred from physical interaction // inferred from physical interaction // inferred from physical interaction // no biological data available	---	---	Pfam // Pfam // Pfam // Pfam // Pfam // Pfam	IPR003191 // IPR015894 // IPR003191 // IPR015894 // IPR003191 // IPR015894	Guanylate-binding protein, C-terminal // Guanylate-binding protein, N-terminal // Guanylate-binding protein, C-terminal // Guanylate-binding protein, N-terminal // Guanylate-binding protein, C-terminal // Guanylate-binding protein, N-terminal
6764246	Ifi204	interferon activated gene 204 // interferon activated gene 204 // myeloid cell nuclear differentiation antigen // myeloid cell nuclear differentiation antigen // interferon activated gene 204 // interferon activated gene 204 // myeloid cell nuclear differentiation antigen // myeloid cell nuclear differentiation antigen // interferon activated gene 204 // myeloid cell nuclear differentiation antig…	< 1e-07	< 1e-07	166.99	2.57	64.88	up	NM_008329 // ENSMUST00000111214 // NM_001033450 // ENSMUST00000009340 // NM_008329 // ENSMUST00000111214 // NM_001033450 // ENSMUST00000009340 // M31419 // BC132314 // M31419 // BC132314 // ENSMUST00000000264 // ENSMUST00000000264	RefSeq // ENSEMBL // RefSeq // ENSEMBL // RefSeq // ENSEMBL // RefSeq // ENSEMBL // GenBank // GenBank // GenBank // GenBank // ENSEMBL // ENSEMBL	Mus musculus interferon activated gene 204 (Ifi204), mRNA. // cdna:novel chromosome:NCBIM37:1:175677424:175697007:-1 gene:ENSMUSG00000073489 gene_biotype:protein_coding transcript_biotype:protein_coding // Mus musculus myeloid cell nuclear differentiation antigen (Mnda), mRNA. // cdna:known chromosome:NCBIM37:1:175826486:175843053:-1 gene:ENSMUSG00000026536 gene_biotype:protein_coding transcript_…	chr1	-	175677424	175929523	GO:0006357 // GO:0030224 // GO:0035458 // GO:0042771 // GO:0045669 // GO:0045892 // GO:0048839 // GO:0006357 // GO:0030224 // GO:0035458 // GO:0042771 // GO:0045669 // GO:0045892 // GO:0048839 // GO:0008150 // GO:0008150 // GO:0006357 // GO:0030224 // GO:0035458 // GO:0042771 // GO:0045669 // GO:0045892 // GO:0048839 // GO:0006357 // GO:0030224 // GO:0035458 // GO:0042771 // GO:0045669 // GO:0045…	regulation of transcription from RNA polymerase II promoter // monocyte differentiation // cellular response to interferon-beta // DNA damage response, signal transduction by p53 class mediator resulting in induction of apoptosis // positive regulation of osteoblast differentiation // negative regulation of transcription, DNA-dependent // inner ear development // regulation of transcription from …	inferred from direct assay // not recorded // inferred from direct assay // not recorded // inferred from genetic interaction // not recorded // inferred from direct assay // inferred from direct assay // not recorded // inferred from direct assay // not recorded // inferred from genetic interaction // not recorded // inferred from direct assay // no biological data available // no biological dat…	GO:0005634 // GO:0005654 // GO:0005730 // GO:0005737 // GO:0016607 // GO:0005634 // GO:0005654 // GO:0005730 // GO:0005737 // GO:0016607 // GO:0005634 // GO:0016607 // GO:0034399 // GO:0005634 // GO:0016607 // GO:0034399 // GO:0005634 // GO:0005654 // GO:0005730 // GO:0005737 // GO:0016607 // GO:0005634 // GO:0005654 // GO:0005730 // GO:0005737 // GO:0016607 // GO:0005634 // GO:0016607 // GO:0034…	nucleus // nucleoplasm // nucleolus // cytoplasm // nuclear speck // nucleus // nucleoplasm // nucleolus // cytoplasm // nuclear speck // nucleus // nuclear speck // nuclear periphery // nucleus // nuclear speck // nuclear periphery // nucleus // nucleoplasm // nucleolus // cytoplasm // nuclear speck // nucleus // nucleoplasm // nucleolus // cytoplasm // nuclear speck // nucleus // nuclear speck …	not recorded // not recorded // not recorded // not recorded // not recorded // not recorded // not recorded // not recorded // not recorded // not recorded // not recorded // not recorded // not recorded // not recorded // not recorded // not recorded // not recorded // not recorded // not recorded // not recorded // not recorded // not recorded // not recorded // not recorded // not recorded //…	GO:0003690 // GO:0003690 // GO:0003712 // GO:0005515 // GO:0003690 // GO:0003690 // GO:0003712 // GO:0005515 // GO:0003674 // GO:0003674 // GO:0003690 // GO:0003690 // GO:0003712 // GO:0005515 // GO:0003690 // GO:0003690 // GO:0003712 // GO:0005515 // GO:0003674 // GO:0003674 // GO:0003690 // GO:0003690 // GO:0003712 // GO:0005515 // GO:0003674 // GO:0003690 // GO:0003690 // GO:0003712 // GO:0005…	double-stranded DNA binding // double-stranded DNA binding // transcription cofactor activity // protein binding // double-stranded DNA binding // double-stranded DNA binding // transcription cofactor activity // protein binding // molecular_function // molecular_function // double-stranded DNA binding // double-stranded DNA binding // transcription cofactor activity // protein binding // double-…	inferred from direct assay // not recorded // inferred from genetic interaction // inferred from physical interaction // inferred from direct assay // not recorded // inferred from genetic interaction // inferred from physical interaction // no biological data available // no biological data available // inferred from direct assay // not recorded // inferred from genetic interaction // inferred f…	---	---	Pfam // Pfam // Pfam // Pfam // Pfam // Pfam // Pfam // Pfam // Pfam // Pfam // Pfam // Pfam	IPR004020 // IPR004021 // IPR004020 // IPR004021 // IPR004020 // IPR004021 // IPR004020 // IPR004021 // IPR004020 // IPR004021 // IPR004020 // IPR004021	DAPIN domain // HIN-200/IF120x // DAPIN domain // HIN-200/IF120x // DAPIN domain // HIN-200/IF120x // DAPIN domain // HIN-200/IF120x // DAPIN domain // HIN-200/IF120x // DAPIN domain // HIN-200/IF120x
6799525	Rsad2	radical S-adenosyl methionine domain containing 2 // radical S-adenosyl methionine domain containing 2 // radical S-adenosyl methionine domain containing 2 // radical S-adenosyl methionine domain containing 2 // radical S-adenosyl methionine domain containing 2 // radical S-adenosyl methionine domain containing 2 // radical S-adenosyl methionine domain containing 2 // radical S-adenosyl methionin…	< 1e-07	< 1e-07	405.99	4.99	81.36	up	NM_021384 // ENSMUST00000020970 // CT010378 // BC057868 // AF236064 // AF442152 // ENSMUST00000137792 // ENSMUST00000166174 // ENSMUST00000142732 // ENSMUST00000137792 // ENSMUST00000166174 // GENSCAN00000027745 // GENSCAN00000027745	RefSeq // ENSEMBL // GenBank // GenBank // GenBank // GenBank // ENSEMBL // ENSEMBL // ENSEMBL // ENSEMBL // ENSEMBL // ENSEMBL // ENSEMBL	Mus musculus radical S-adenosyl methionine domain containing 2 (Rsad2), mRNA. // cdna:known chromosome:NCBIM37:12:27127618:27141317:-1 gene:ENSMUSG00000020641 gene_biotype:protein_coding transcript_biotype:protein_coding // Mus musculus full open reading frame cDNA clone RZPDo836D0353D for gene Rsad2, Radical S-adenosyl methionine domain containing 2; complete cds, incl. stopcodon. // Mus musculu…	chr12	-	27028623	27141321	GO:0001503 // GO:0009615 // GO:0030278 // GO:0045071 // GO:0051607 // GO:0051607 // GO:0001503 // GO:0009615 // GO:0030278 // GO:0045071 // GO:0051607 // GO:0051607 // GO:0001503 // GO:0009615 // GO:0030278 // GO:0045071 // GO:0051607 // GO:0051607 // GO:0001503 // GO:0009615 // GO:0030278 // GO:0045071 // GO:0051607 // GO:0051607 // GO:0001503 // GO:0009615 // GO:0030278 // GO:0045071 // GO:0051…	ossification // response to virus // regulation of ossification // negative regulation of viral genome replication // defense response to virus // defense response to virus // ossification // response to virus // regulation of ossification // negative regulation of viral genome replication // defense response to virus // defense response to virus // ossification // response to virus // regulation…	not recorded // inferred from electronic annotation // not recorded // not recorded // inferred from direct assay // not recorded // not recorded // inferred from electronic annotation // not recorded // not recorded // inferred from direct assay // not recorded // not recorded // inferred from electronic annotation // not recorded // not recorded // inferred from direct assay // not recorded // …	GO:0005739 // GO:0005783 // GO:0005811 // GO:0016020 // GO:0005739 // GO:0005783 // GO:0005811 // GO:0016020 // GO:0005739 // GO:0005783 // GO:0005811 // GO:0016020 // GO:0005739 // GO:0005783 // GO:0005811 // GO:0016020 // GO:0005739 // GO:0005783 // GO:0005811 // GO:0016020 // GO:0005739 // GO:0005783 // GO:0005811 // GO:0016020 // GO:0005739 // GO:0005783 // GO:0005811 // GO:0016020 // GO:0005…	mitochondrion // endoplasmic reticulum // lipid particle // membrane // mitochondrion // endoplasmic reticulum // lipid particle // membrane // mitochondrion // endoplasmic reticulum // lipid particle // membrane // mitochondrion // endoplasmic reticulum // lipid particle // membrane // mitochondrion // endoplasmic reticulum // lipid particle // membrane // mitochondrion // endoplasmic reticulum …	not recorded // not recorded // inferred from direct assay // inferred from electronic annotation // not recorded // not recorded // inferred from direct assay // inferred from electronic annotation // not recorded // not recorded // inferred from direct assay // inferred from electronic annotation // not recorded // not recorded // inferred from direct assay // inferred from electronic annotatio…	GO:0003824 // GO:0005515 // GO:0046872 // GO:0051536 // GO:0003824 // GO:0005515 // GO:0046872 // GO:0051536 // GO:0003824 // GO:0005515 // GO:0046872 // GO:0051536 // GO:0003824 // GO:0005515 // GO:0046872 // GO:0051536 // GO:0003824 // GO:0005515 // GO:0046872 // GO:0051536 // GO:0003824 // GO:0005515 // GO:0046872 // GO:0051536 // GO:0003824 // GO:0005515 // GO:0046872 // GO:0051536 // GO:0003…	catalytic activity // protein binding // metal ion binding // iron-sulfur cluster binding // catalytic activity // protein binding // metal ion binding // iron-sulfur cluster binding // catalytic activity // protein binding // metal ion binding // iron-sulfur cluster binding // catalytic activity // protein binding // metal ion binding // iron-sulfur cluster binding // catalytic activity // prote…	inferred from electronic annotation // inferred from physical interaction // inferred from electronic annotation // inferred from electronic annotation // inferred from electronic annotation // inferred from physical interaction // inferred from electronic annotation // inferred from electronic annotation // inferred from electronic annotation // inferred from physical interaction // inferred fro…	---	---	Pfam // Pfam // Pfam	IPR007197 // IPR007197 // IPR007197	Radical SAM // Radical SAM // Radical SAM
6764243	Ifi205	interferon activated gene 205 // interferon activated gene 205 // myeloid cell nuclear differentiation antigen // myeloid cell nuclear differentiation antigen // interferon activated gene 205 // interferon activated gene 205 // myeloid cell nuclear differentiation antigen // myeloid cell nuclear differentiation antigen // interferon activated gene 205 // myeloid cell nuclear differentiation antig…	< 1e-07	< 1e-07	78.22	2.67	29.32	up	NM_172648 // ENSMUST00000059226 // NM_001033450 // ENSMUST00000009340 // NM_172648 // ENSMUST00000059226 // NM_001033450 // ENSMUST00000009340 // BC040425 // BC132314 // BC040425	RefSeq // ENSEMBL // RefSeq // ENSEMBL // RefSeq // ENSEMBL // RefSeq // ENSEMBL // GenBank // GenBank // GenBank	Mus musculus interferon activated gene 205 (Ifi205), mRNA. // cdna:known chromosome:NCBIM37:1:175942129:175961886:-1 gene:ENSMUSG00000054203 gene_biotype:protein_coding transcript_biotype:protein_coding // Mus musculus myeloid cell nuclear differentiation antigen (Mnda), mRNA. // cdna:known chromosome:NCBIM37:1:175826486:175843053:-1 gene:ENSMUSG00000026536 gene_biotype:protein_coding transcript_…	chr1	-	175664572	175958593	GO:0006351 // GO:0006355 // GO:0035458 // GO:0006351 // GO:0006355 // GO:0035458 // GO:0008150 // GO:0008150 // GO:0006351 // GO:0006355 // GO:0035458 // GO:0006351 // GO:0006355 // GO:0035458 // GO:0008150 // GO:0008150 // GO:0006351 // GO:0006355 // GO:0035458 // GO:0008150 // GO:0006351 // GO:0006355 // GO:0035458	transcription, DNA-dependent // regulation of transcription, DNA-dependent // cellular response to interferon-beta // transcription, DNA-dependent // regulation of transcription, DNA-dependent // cellular response to interferon-beta // biological_process // biological_process // transcription, DNA-dependent // regulation of transcription, DNA-dependent // cellular response to interferon-beta // t…	inferred from electronic annotation // inferred from electronic annotation // inferred from direct assay // inferred from electronic annotation // inferred from electronic annotation // inferred from direct assay // no biological data available // no biological data available // inferred from electronic annotation // inferred from electronic annotation // inferred from direct assay // inferred fr…	GO:0005634 // GO:0005634 // GO:0005634 // GO:0016607 // GO:0034399 // GO:0005634 // GO:0016607 // GO:0034399 // GO:0005634 // GO:0005634 // GO:0005634 // GO:0016607 // GO:0034399 // GO:0005634 // GO:0016607 // GO:0034399 // GO:0005634 // GO:0005634 // GO:0016607 // GO:0034399 // GO:0005634	nucleus // nucleus // nucleus // nuclear speck // nuclear periphery // nucleus // nuclear speck // nuclear periphery // nucleus // nucleus // nucleus // nuclear speck // nuclear periphery // nucleus // nuclear speck // nuclear periphery // nucleus // nucleus // nuclear speck // nuclear periphery // nucleus	inferred from electronic annotation // inferred from electronic annotation // not recorded // not recorded // not recorded // not recorded // not recorded // not recorded // inferred from electronic annotation // inferred from electronic annotation // not recorded // not recorded // not recorded // not recorded // not recorded // not recorded // inferred from electronic annotation // not recorded…	GO:0003690 // GO:0003690 // GO:0003674 // GO:0003674 // GO:0003690 // GO:0003690 // GO:0003674 // GO:0003674 // GO:0003690 // GO:0003674 // GO:0003690	double-stranded DNA binding // double-stranded DNA binding // molecular_function // molecular_function // double-stranded DNA binding // double-stranded DNA binding // molecular_function // molecular_function // double-stranded DNA binding // molecular_function // double-stranded DNA binding	inferred from direct assay // inferred from direct assay // no biological data available // no biological data available // inferred from direct assay // inferred from direct assay // no biological data available // no biological data available // inferred from direct assay // no biological data available // inferred from direct assay	---	---	Pfam // Pfam // Pfam // Pfam // Pfam // Pfam // Pfam // Pfam	IPR004020 // IPR004021 // IPR004020 // IPR004021 // IPR004020 // IPR004021 // IPR004020 // IPR004021	DAPIN domain // HIN-200/IF120x // DAPIN domain // HIN-200/IF120x // DAPIN domain // HIN-200/IF120x // DAPIN domain // HIN-200/IF120x
6782916	Ccl7	chemokine (C-C motif) ligand 7 // chemokine (C-C motif) ligand 7 // chemokine (C-C motif) ligand 7 // chemokine (C-C motif) ligand 7 // chemokine (C-C motif) ligand 7 // chemokine (C-C motif) ligand 7	< 1e-07	< 1e-07	168.74	5.58	30.25	up	NM_013654 // ENSMUST00000021011 // NM_013654 // ENSMUST00000021011 // BC061126 // BC061126	RefSeq // ENSEMBL // RefSeq // ENSEMBL // GenBank // GenBank	Mus musculus chemokine (C-C motif) ligand 7 (Ccl7), mRNA. // cdna:known chromosome:NCBIM37:11:81859214:81861027:1 gene:ENSMUSG00000035373 gene_biotype:protein_coding transcript_biotype:protein_coding // Mus musculus chemokine (C-C motif) ligand 7 (Ccl7), mRNA. // cdna:known chromosome:NCBIM37:11:81859214:81861027:1 gene:ENSMUSG00000035373 gene_biotype:protein_coding transcript_biotype:protein_cod…	chr11	+	81859216	81861021	GO:0006935 // GO:0006954 // GO:0006955 // GO:0007010 // GO:0008360 // GO:0030335 // GO:0048245 // GO:0071361 // GO:2000503 // GO:0006935 // GO:0006954 // GO:0006955 // GO:0007010 // GO:0008360 // GO:0030335 // GO:0048245 // GO:0071361 // GO:2000503 // GO:0006935 // GO:0006954 // GO:0006955 // GO:0007010 // GO:0008360 // GO:0030335 // GO:0048245 // GO:0071361 // GO:2000503 // GO:0006935 // GO:0006…	chemotaxis // inflammatory response // immune response // cytoskeleton organization // regulation of cell shape // positive regulation of cell migration // eosinophil chemotaxis // cellular response to ethanol // positive regulation of natural killer cell chemotaxis // chemotaxis // inflammatory response // immune response // cytoskeleton organization // regulation of cell shape // positive regul…	inferred from electronic annotation // inferred from electronic annotation // inferred from electronic annotation // not recorded // not recorded // not recorded // not recorded // not recorded // not recorded // inferred from electronic annotation // inferred from electronic annotation // inferred from electronic annotation // not recorded // not recorded // not recorded // not recorded // not r…	GO:0005576 // GO:0005615 // GO:0005576 // GO:0005615 // GO:0005576 // GO:0005615 // GO:0005576 // GO:0005615 // GO:0005576 // GO:0005615 // GO:0005576 // GO:0005615	extracellular region // extracellular space // extracellular region // extracellular space // extracellular region // extracellular space // extracellular region // extracellular space // extracellular region // extracellular space // extracellular region // extracellular space	inferred from electronic annotation // inferred from electronic annotation // inferred from electronic annotation // inferred from electronic annotation // inferred from electronic annotation // inferred from electronic annotation // inferred from electronic annotation // inferred from electronic annotation // inferred from electronic annotation // inferred from electronic annotation // inferred …	GO:0005125 // GO:0008009 // GO:0008201 // GO:0031726 // GO:0031727 // GO:0005125 // GO:0008009 // GO:0008201 // GO:0031726 // GO:0031727 // GO:0005125 // GO:0008009 // GO:0008201 // GO:0031726 // GO:0031727 // GO:0005125 // GO:0008009 // GO:0008201 // GO:0031726 // GO:0031727 // GO:0005125 // GO:0008009 // GO:0008201 // GO:0031726 // GO:0031727 // GO:0005125 // GO:0008009 // GO:0008201 // GO:0031…	cytokine activity // chemokine activity // heparin binding // CCR1 chemokine receptor binding // CCR2 chemokine receptor binding // cytokine activity // chemokine activity // heparin binding // CCR1 chemokine receptor binding // CCR2 chemokine receptor binding // cytokine activity // chemokine activity // heparin binding // CCR1 chemokine receptor binding // CCR2 chemokine receptor binding // cyt…	inferred from electronic annotation // not recorded // inferred from electronic annotation // not recorded // inferred from physical interaction // inferred from electronic annotation // not recorded // inferred from electronic annotation // not recorded // inferred from physical interaction // inferred from electronic annotation // not recorded // inferred from electronic annotation // not recor…	---	---	Pfam // Pfam	IPR001811 // IPR001811	Chemokine interleukin-8-like domain // Chemokine interleukin-8-like domain
[truncated: 986 more rows]
