# Supplementary material for: Microarray Analysis Identifies the Potential Role of Long Non-Coding RNA in Regulating Neuroinflammation during Japanese Encephalitis Virus Infection
Source: Front Immunol. 2017 Sep 29;8:1237. doi: 10.3389/fimmu.2017.01237 (PMC5626832; doi:10.3389/fimmu.2017.01237)
Supplement: Supplementary file 7 [file data_sheet_3.xlsx]

## Sheet: up
Category	Term	Count	%	PValue	Genes	List Total	Pop Hits	Pop Total	Fold Enrichment	Bonferroni	Benjamini	FDR
SP_PIR_KEYWORDS	phosphoprotein	343	44.0874	1.89713e-10	461237, 435225, 467410, 429345, 465763, 473171, 435360, 430000, 469452, 478279, 439431, 438772, 443167, 478269, 421063, 471157, 429449, 449051, 469548, 422452, 426032, 462249, 450446, 475409, 433902, 452837, 437729, 454522, 482527, 429251, 461246, 431687, 437315, 429254, 437314, 456733, 479140, 449542, 426322, 452064, 459827, 472410, 447938, 436877, 471064, 478664, 431949, 439418, 437614, 471876,…	738	6311	17854	1.31485	7.62647e-08	1.52529e-08	2.64805e-07
SP_PIR_KEYWORDS	membrane	260	33.419	0.00579961	424589, 435360, 430000, 432740, 479509, 439431, 474678, 443167, 436868, 474870, 471157, 469167, 444842, 443305, 449051, 422452, 426032, 455673, 481472, 461246, 449542, 426322, 452064, 459827, 436877, 478664, 436618, 431949, 437614, 481132, 448546, 455962, 475538, 482113, 424945, 443038, 422861, 446546, 461650, 438393, 437606, 455551, 458980, 475160, 475161, 427302, 446412, 426238, 470094, 421846,…	738	5507	17854	1.14219	0.903502	0.0529254	7.79794
SP_PIR_KEYWORDS	glycoprotein	209	26.8638	5.39562e-08	461237, 477937, 467410, 424589, 455076, 439431, 443167, 436868, 444842, 443305, 474010, 422452, 478797, 449542, 452064, 436618, 474966, 437614, 481132, 479905, 469345, 424945, 455389, 443038, 422861, 426335, 446546, 425597, 425598, 461650, 445400, 476394, 425397, 437606, 458980, 475160, 475161, 427302, 470094, 426238, 458964, 423417, 482929, 432396, 466886, 445407, 461229, 461467, 446275, 463613,…	738	3600	17854	1.4045	2.16902e-05	2.41004e-06	7.5313e-05
SP_PIR_KEYWORDS	nucleus	187	24.036	0.00519421	467068, 439256, 429345, 473171, 458162, 441031, 478279, 469452, 427457, 433265, 456531, 421248, 470341, 478269, 423359, 464147, 469167, 452249, 462249, 450446, 431739, 443715, 475409, 433902, 482009, 434043, 482527, 461246, 455653, 458258, 460437, 439248, 431687, 429254, 437314, 452639, 432558, 476997, 478304, 450921, 452635, 426191, 440382, 454635, 467671, 475533, 456943, 439418, 457208, 427786,…	738	3808	17854	1.18802	0.876747	0.0486237	7.01116
SP_PIR_KEYWORDS	signal	184	23.6504	4.47851e-09	461237, 477937, 467410, 424589, 459813, 463808, 472502, 439431, 475335, 427657, 443305, 422452, 474010, 481002, 462046, 428827, 456685, 478797, 464023, 475605, 448206, 452064, 445246, 466669, 470876, 465139, 436618, 474966, 479905, 446709, 450386, 469345, 426399, 424945, 455389, 470528, 424786, 443038, 462582, 435041, 422861, 455420, 473464, 426335, 446546, 425597, 425598, 461650, 461031, 445400,…	738	2970	17854	1.49879	1.80036e-06	2.57195e-07	6.25119e-06
SP_PIR_KEYWORDS	cytoplasm	173	22.2365	3.78499e-06	465763, 435360, 472591, 464437, 441031, 427457, 433265, 474149, 438772, 456531, 421248, 421063, 478269, 423359, 464147, 446717, 424287, 429449, 452249, 449051, 462249, 426032, 450446, 443715, 422972, 452837, 482009, 465538, 423273, 461246, 429251, 461342, 460437, 422970, 431687, 427269, 478797, 452639, 479140, 450921, 452635, 465691, 436877, 447938, 454635, 472599, 462152, 438844, 434822, 456943,…	738	3029	17854	1.38174	0.00152041	0.000101433	0.00528303
SP_PIR_KEYWORDS	disulfide bond	169	21.7224	1.23573e-11	461237, 477937, 467410, 424589, 467517, 430000, 459813, 463808, 467165, 475335, 436868, 427657, 443305, 422452, 422972, 428827, 475605, 464023, 448206, 452064, 466669, 465139, 436618, 474966, 479905, 446709, 450386, 469345, 426399, 427473, 470528, 443038, 462582, 435041, 475356, 422861, 455420, 426335, 446546, 425597, 425598, 480750, 438393, 445400, 430428, 476394, 425397, 428915, 464128, 460017,…	738	2469	17854	1.65594	4.9676e-09	1.2419e-09	1.72484e-08
SP_PIR_KEYWORDS	acetylation	123	15.8098	0.00262877	472683, 435225, 465763, 464437, 472502, 441031, 472783, 427457, 433265, 438772, 478269, 421063, 470341, 429449, 469548, 443715, 475409, 433902, 422972, 437729, 481472, 482527, 461246, 429251, 460437, 431687, 425753, 437315, 479140, 450921, 426322, 480170, 433275, 436877, 422629, 471064, 475533, 431415, 431949, 447730, 468190, 427784, 425310, 432387, 456702, 475356, 464329, 458139, 464954, 438042,…	738	2325	17854	1.27986	0.652905	0.0281937	3.60744
SP_PIR_KEYWORDS	nucleotide-binding	96	12.3393	0.00034925	472047, 455010, 435225, 452932, 465763, 481526, 479509, 462965, 475335, 469731, 474149, 483137, 421063, 441170, 423359, 464776, 469726, 463959, 446717, 471157, 462249, 457760, 477510, 469024, 446611, 463840, 448375, 466924, 437729, 462590, 465538, 481472, 461779, 423273, 482527, 429807, 453235, 476501, 422970, 428262, 456781, 478797, 452635, 471634, 442088, 459827, 426191, 426942, 478348, 447938,…	738	1631	17854	1.42396	0.131009	0.00560118	0.486388
SP_PIR_KEYWORDS	cell membrane	95	12.2108	0.00245438	468677, 481526, 467517, 430000, 435674, 479509, 462965, 469731, 462014, 434486, 471494, 459410, 464776, 469726, 471157, 444842, 449051, 426032, 422452, 431429, 443715, 448375, 446260, 481472, 461779, 463537, 433751, 450764, 428827, 456781, 456685, 452064, 482365, 445327, 459827, 428567, 436877, 428457, 436618, 431949, 481132, 423548, 422312, 475013, 461413, 462582, 468656, 467882, 422861, 475356,…	738	1713	17854	1.34167	0.627633	0.0286371	3.37192
SP_PIR_KEYWORDS	Secreted	90	11.5681	4.54171e-05	468677, 472683, 477937, 467410, 459813, 445399, 452090, 433550, 465916, 474733, 472502, 449592, 451675, 452720, 472259, 427657, 422452, 474010, 446055, 453718, 478026, 426151, 426363, 429214, 466827, 462046, 456394, 475605, 482365, 456641, 465139, 470876, 432610, 470166, 474966, 429595, 482615, 422178, 476383, 469345, 450491, 427473, 423341, 447160, 464913, 455389, 424786, 470528, 457366, 439414,…	738	1420	17854	1.53332	0.0180924	0.000869056	0.0633754
SP_PIR_KEYWORDS	hydrolase	85	10.9254	0.0024117	421458, 452727, 461237, 441359, 467410, 459448, 469591, 480581, 443445, 437016, 464437, 472502, 449592, 433265, 452720, 448887, 459410, 478269, 422283, 426070, 463451, 452249, 446055, 481002, 482009, 482527, 448589, 433751, 460437, 432558, 464023, 452635, 442088, 452925, 482365, 465691, 424230, 442540, 478348, 422629, 478664, 462152, 456943, 429394, 479905, 439764, 441749, 428318, 426399, 433443,…	738	1500	17854	1.3709	0.621173	0.028986	3.3142
SP_PIR_KEYWORDS	atp-binding	64	8.22622	0.0891406	472047, 455010, 435225, 465763, 452932, 475335, 448887, 483137, 421063, 441170, 446717, 463959, 457760, 469024, 446611, 437729, 462590, 423273, 482527, 429807, 453235, 476501, 422970, 428262, 478797, 442088, 471634, 426191, 478348, 426942, 435649, 446851, 447938, 434822, 456942, 431415, 432514, 477572, 463183, 432468, 474074, 454554, 450958, 429957, 469083, 434056, 473569, 440971, 432000, 447845,…	738	1287	17854	1.20304	1	0.378181	72.8347
SP_PIR_KEYWORDS	immune response	45	5.78406	8.27992e-22	452727, 467410, 435041, 456702, 474639, 456503, 462217, 457269, 434486, 461171, 433265, 436868, 445400, 425397, 431307, 465639, 423761, 463959, 463559, 446055, 431429, 453515, 482009, 424260, 427460, 422705, 462046, 427566, 473036, 456394, 454209, 460209, 435056, 466669, 478348, 423478, 480994, 447914, 429595, 423548, 477572, 475013, 450491, 447128, 478230	738	184	17854	5.91662	3.32853e-19	3.32853e-19	1.15573e-18
SP_PIR_KEYWORDS	Protease	44	5.65553	7.24452e-06	447160, 452727, 455389, 441359, 459448, 422960, 469591, 474815, 480581, 443445, 437016, 464437, 472783, 425597, 468309, 431487, 433265, 452720, 458936, 436222, 445400, 425397, 478269, 423761, 422283, 458551, 452249, 482009, 433751, 460437, 477859, 445195, 476522, 464023, 482365, 465691, 438928, 442540, 461467, 446275, 479905, 439599, 439764, 426399	738	509	17854	2.09129	0.00290807	0.000161782	0.0101116
SP_PIR_KEYWORDS	lipoprotein	41	5.26992	0.00143282	461413, 481526, 450996, 479509, 446546, 464776, 469726, 465989, 471157, 458980, 477510, 453515, 448375, 426238, 421846, 481472, 461779, 472328, 423417, 456781, 456685, 459157, 460244, 479450, 431642, 482365, 459827, 428567, 422219, 459231, 436618, 456943, 446425, 481132, 457227, 434443, 470781, 425933, 468841, 428318, 475013	738	589	17854	1.68402	0.438086	0.0190302	1.9815
SP_PIR_KEYWORDS	Apoptosis	39	5.01285	2.02285e-08	439712, 447160, 459448, 422960, 448604, 447992, 430000, 454513, 469124, 451930, 427457, 472259, 474277, 427016, 446717, 429957, 458072, 447883, 458551, 431429, 444821, 431739, 461189, 423273, 471512, 422970, 429254, 445195, 477859, 426417, 471634, 465691, 442540, 481117, 436689, 444028, 445480, 453162, 459391	738	337	17854	2.79972	8.13182e-06	1.01648e-06	2.82353e-05
SP_PIR_KEYWORDS	activator	38	4.88432	0.000243753	439256, 452230, 466287, 458484, 427457, 456796, 425975, 429413, 464329, 440389, 459227, 456531, 429586, 427302, 474993, 432856, 431739, 437872, 479318, 439248, 478125, 476997, 450921, 445879, 420601, 425239, 470475, 474327, 434587, 445480, 467671, 437173, 478116, 439599, 455612, 464474, 421490, 483227	738	484	17854	1.8994	0.0933517	0.00407504	0.339698
SP_PIR_KEYWORDS	transmembrane protein	36	4.62725	4.61931e-06	468677, 435041, 462582, 468656, 422861, 458959, 447498, 475335, 439431, 461171, 461650, 458593, 427016, 465639, 422283, 463959, 464128, 422452, 463559, 426238, 432000, 433751, 432396, 436824, 479450, 476542, 434536, 435056, 448036, 481117, 429395, 429394, 447914, 446709, 450386, 477572	738	370	17854	2.35386	0.00185524	0.000116054	0.00644752
SP_PIR_KEYWORDS	ubl conjugation	33	4.24165	0.0180337	448604, 468656, 456702, 463808, 458484, 436323, 427457, 478366, 464954, 479298, 458072, 425093, 474993, 471431, 433902, 454853, 468587, 461326, 449542, 424480, 458271, 478348, 474327, 454635, 437880, 434587, 437173, 478116, 453162, 423828, 422255, 483227, 441824	738	524	17854	1.52357	0.999335	0.122464	22.4319
SP_PIR_KEYWORDS	gtp-binding	31	3.98458	1.696e-05	481526, 456503, 479509, 433896, 462965, 469731, 477767, 474149, 458139, 464776, 469726, 465989, 471157, 462249, 477510, 463840, 448375, 421846, 466924, 481472, 465538, 461779, 472328, 456781, 452635, 459827, 422219, 446325, 434443, 470781, 463909	738	313	17854	2.39605	0.00679477	0.000358776	0.0236704
SP_PIR_KEYWORDS	Immunoglobulin domain	27	3.47044	0.04582	478215, 424589, 464919, 480581, 455420, 463808, 433129, 451675, 457269, 470464, 475335, 432953, 483170, 443305, 432000, 422705, 428827, 460209, 479450, 452064, 440018, 448036, 458271, 447914, 474966, 450491, 440883	738	443	17854	1.47448	1	0.239105	48.0391
SP_PIR_KEYWORDS	zymogen	26	3.3419	7.32454e-07	429214, 447160, 433751, 441359, 457366, 459448, 477859, 445195, 464023, 443445, 482365, 465691, 425597, 442540, 433265, 458936, 452720, 461467, 436222, 446275, 425397, 479905, 458551, 452249, 426399, 482009	738	199	17854	3.16082	0.000294403	2.67675e-05	0.00102237
SP_PIR_KEYWORDS	cytokine	25	3.21337	2.96819e-07	426363, 482929, 464913, 423417, 477937, 439414, 445407, 454513, 450996, 445399, 426335, 452090, 451675, 465795, 430635, 454261, 478524, 427657, 465659, 460017, 433167, 453718, 478026, 469345, 476383	738	177	17854	3.41701	0.000119314	1.19321e-05	0.000414305
SP_PIR_KEYWORDS	inflammatory response	24	3.08483	4.18015e-14	464913, 467410, 470528, 462046, 439414, 445407, 450996, 474639, 462217, 466669, 480994, 431307, 478524, 427657, 465659, 460017, 446055, 433167, 423548, 476383, 469345, 475013, 447128, 424260	738	78	17854	7.44382	1.68259e-11	8.41294e-12	5.84199e-11
SP_PIR_KEYWORDS	innate immunity	23	2.9563	1.68909e-13	427460, 452727, 467410, 473036, 456394, 456702, 454209, 456503, 462217, 466669, 434486, 478348, 423478, 445400, 425397, 431307, 447914, 429595, 446055, 431429, 423548, 478230, 424260	738	75	17854	7.41901	6.78837e-11	2.26279e-11	2.357e-10
SP_PIR_KEYWORDS	cell adhesion	23	2.9563	0.0698735	426363, 466827, 478215, 460811, 476542, 479450, 434536, 448206, 463808, 452064, 470464, 465139, 432610, 474277, 470166, 432953, 470631, 426911, 483170, 446981, 423539, 450386, 451110	738	380	17854	1.46428	1	0.325306	63.6166
SP_PIR_KEYWORDS	ligase	22	2.82776	0.00926372	472047, 455010, 429807, 432468, 454853, 465763, 456702, 432814, 461010, 430991, 420828, 446851, 432974, 434822, 449025, 431415, 457760, 420842, 423828, 453515, 482753, 441824	738	290	17854	1.83529	0.976278	0.0781144	12.1823
SP_PIR_KEYWORDS	polymorphism	21	2.69923	0.00018257	423417, 422970, 435041, 439414, 478797, 426322, 452064, 451675, 448036, 461171, 433265, 428567, 429395, 436618, 456943, 427786, 446055, 425933, 469345, 450491, 482009	738	196	17854	2.59204	0.0707707	0.00333079	0.254533
SP_PIR_KEYWORDS	DNA binding	20	2.57069	0.0108567	435717, 439248, 439256, 437314, 452230, 426470, 478125, 476997, 458484, 436323, 427457, 424480, 456796, 445229, 478366, 459227, 434587, 429586, 455612, 422255	738	258	17854	1.87538	0.987578	0.0873676	14.1328
SP_PIR_KEYWORDS	isopeptide bond	19	2.44216	0.0391385	448604, 468587, 468656, 456702, 449542, 458484, 424480, 478366, 474327, 454635, 464954, 479298, 437173, 478116, 474993, 422255, 433902, 441824, 483227	738	277	17854	1.65941	1	0.215869	42.7236
SP_PIR_KEYWORDS	duplication	17	2.18509	3.41566e-05	423341, 472683, 435041, 458959, 448206, 434536, 446546, 448036, 470166, 445400, 458593, 427016, 425397, 479298, 464128, 446709, 463559	738	120	17854	3.42726	0.0136374	0.000686325	0.0476659
SP_PIR_KEYWORDS	methylation	17	2.18509	0.0212152	461779, 440804, 481526, 456781, 459827, 436323, 424480, 422219, 464776, 469726, 471157, 465989, 434443, 422255, 448375, 433902, 481472	738	221	17854	1.86095	0.99982	0.135934	25.8672
SP_PIR_KEYWORDS	Lectin	16	2.05656	0.00392615	420638, 470528, 427566, 426177, 435674, 434536, 473774, 436868, 429395, 432953, 452854, 474966, 423539, 434018, 455673, 424260	738	167	17854	2.31784	0.794317	0.0387641	5.34294
SP_PIR_KEYWORDS	thiol protease	15	1.92802	0.00046867	441359, 459448, 477859, 422960, 474815, 464023, 443445, 437016, 425597, 465691, 442540, 458936, 446275, 458551, 439599	738	121	17854	2.99906	0.171758	0.00695531	0.652195
SP_PIR_KEYWORDS	chemotaxis	14	1.79949	1.16307e-06	482929, 464913, 466827, 439414, 452090, 478524, 427657, 460017, 465659, 427302, 422312, 433167, 476383, 469345	738	62	17854	5.4628	0.000467443	3.59649e-05	0.00162342
SP_PIR_KEYWORDS	Antiviral defense	13	1.67095	8.07124e-07	477937, 464147, 456702, 437785, 453718, 463840, 478348, 434486, 437729, 425975, 474149, 465795, 423478	738	51	17854	6.16669	0.000324411	2.70383e-05	0.00112659
SP_PIR_KEYWORDS	Proto-oncogene	13	1.67095	0.000207363	447938, 478366, 435717, 460958, 468332, 452932, 426417, 476997, 426470, 455612, 457227, 420601, 423828	738	86	17854	3.65699	0.079988	0.00361816	0.289052
SP_PIR_KEYWORDS	SH2 domain	13	1.67095	0.00109669	460385, 464365, 449804, 450921, 472410, 435649, 474327, 472599, 468332, 446425, 464474, 457227, 466255	738	103	17854	3.05341	0.356679	0.0150956	1.51995
SP_PIR_KEYWORDS	protein biosynthesis	13	1.67095	0.0125542	472047, 479020, 429807, 432468, 431687, 445366, 465763, 470832, 448574, 446851, 434822, 431415, 441824	738	139	17854	2.2626	0.993772	0.0965866	16.167
SP_PIR_KEYWORDS	lysosome	13	1.67095	0.0162389	461237, 441359, 436647, 462582, 426417, 464023, 443445, 425597, 458936, 446275, 430428, 470094, 455962	738	144	17854	2.18404	0.998614	0.11678	20.4294
SP_PIR_KEYWORDS	prenylation	13	1.67095	0.0170647	461779, 472328, 422219, 464776, 481526, 469726, 456781, 465989, 471157, 434443, 459827, 448375, 481472	738	145	17854	2.16897	0.999011	0.118212	21.3567
SP_PIR_KEYWORDS	Serine protease	12	1.54242	0.0776953	447160, 452727, 445400, 433751, 425397, 445195, 469591, 476522, 468309, 431487, 452720, 461467	738	164	17854	1.77018	1	0.348065	67.6622
SP_PIR_KEYWORDS	cytokine receptor	11	1.41388	3.15617e-09	427016, 432396, 458593, 443038, 464128, 428915, 458959, 446709, 439431, 461171, 463613	738	21	17854	12.6722	1.26878e-06	2.11463e-07	4.40543e-06
SP_PIR_KEYWORDS	gpi-anchor	11	1.41388	0.0326214	428567, 461413, 436618, 456685, 481132, 458980, 460244, 479450, 482365, 446546, 475013	738	124	17854	2.1461	0.999998	0.185446	37.0562
SP_PIR_KEYWORDS	complement pathway	9	1.15681	6.54183e-06	427460, 452727, 445400, 467410, 425397, 473036, 456394, 429595, 446055	738	26	17854	8.3743	0.00262637	0.000154683	0.00913081
SP_PIR_KEYWORDS	inflammation	8	1.02828	2.68666e-06	467410, 427657, 450996, 479450, 446055, 434536, 467984, 476383	738	17	17854	11.3847	0.00107945	7.71425e-05	0.00375002
SP_PIR_KEYWORDS	Aminoacyl-tRNA synthetase	8	1.02828	0.000962351	446851, 472047, 429807, 432468, 434822, 465763, 431415, 441824	738	39	17854	4.96255	0.320944	0.0137282	1.33492
SP_PIR_KEYWORDS	serine proteinase	8	1.02828	0.00174795	447160, 445400, 433751, 467410, 425397, 445195, 446055, 452720	738	43	17854	4.50091	0.505046	0.0224314	2.41238
SP_PIR_KEYWORDS	ribosome biogenesis	8	1.02828	0.00229232	429599, 458139, 475533, 473171, 446325, 461150, 471876, 432491	738	45	17854	4.30087	0.602503	0.0284186	3.15257
SP_PIR_KEYWORDS	sushi	8	1.02828	0.00260926	452727, 445400, 425397, 464128, 428915, 474966, 434536, 474733	738	46	17854	4.20738	0.650165	0.0295626	3.58112
SP_PIR_KEYWORDS	hydroxylation	8	1.02828	0.016037	427460, 423341, 452727, 457366, 473036, 466886, 456394, 461467	738	64	17854	3.02405	0.998495	0.117488	20.2012
SP_PIR_KEYWORDS	proteoglycan	7	0.899743	0.0164405	454261, 461650, 474966, 435056, 465916, 425598, 472259	738	50	17854	3.38694	0.998724	0.116097	20.6568
SP_PIR_KEYWORDS	proteasome	7	0.899743	0.0232903	460437, 478269, 456051, 452249, 472783, 433265, 482009	738	54	17854	3.13605	0.999923	0.141697	28.0311
SP_PIR_KEYWORDS	nucleotide binding	7	0.899743	0.0480773	475419, 463959, 434443, 424440, 469731, 477572, 421846	738	64	17854	2.64605	1	0.246449	49.7289
SP_PIR_KEYWORDS	P-loop	7	0.899743	0.0512017	475419, 463959, 434443, 424440, 469731, 477572, 421846	738	65	17854	2.60534	1	0.257393	51.9837
SP_PIR_KEYWORDS	surface antigen	6	0.771208	0.000353178	428567, 468656, 422283, 429394, 458980, 434536	738	16	17854	9.07215	0.132381	0.00544675	0.491846
SP_PIR_KEYWORDS	acute phase	6	0.771208	0.00261298	430635, 467410, 479441, 464474, 474010, 446055	738	24	17854	6.0481	0.650689	0.0287938	3.58614
SP_PIR_KEYWORDS	phosphoric monoester hydrolase	6	0.771208	0.0192197	476525, 436647, 429394, 480787, 466255, 452925	738	38	17854	3.81985	0.999591	0.125855	23.7295
SP_PIR_KEYWORDS	heterodimer	6	0.771208	0.0235636	459227, 435041, 463559, 448206, 425597, 450491	738	40	17854	3.62886	0.999931	0.141148	28.3117
SP_PIR_KEYWORDS	heparin-binding	6	0.771208	0.0667895	466827, 470631, 465659, 436824, 449592, 436222	738	53	17854	2.73876	1	0.320192	61.896
SP_PIR_KEYWORDS	transforming protein	5	0.642674	0.0027304	468332, 452932, 476997, 426470, 455612	738	15	17854	8.06414	0.666836	0.02851	3.74445
SP_PIR_KEYWORDS	tyrosine-specific phosphatase	5	0.642674	0.00822673	476525, 429394, 480787, 466255, 452925	738	20	17854	6.0481	0.963877	0.0726955	10.8906
SP_PIR_KEYWORDS	threonine protease	5	0.642674	0.00983633	460437, 478269, 452249, 433265, 482009	738	21	17854	5.7601	0.981198	0.0810729	12.8881
SP_PIR_KEYWORDS	unfolded protein response	5	0.642674	0.011637	444028, 462951, 453063, 455915, 429413	738	22	17854	5.49828	0.990955	0.0915639	15.0735
SP_PIR_KEYWORDS	amino-acid transport	5	0.642674	0.045661	468656, 467882, 475083, 467165, 445327	738	33	17854	3.66552	1	0.24141	47.9182
SP_PIR_KEYWORDS	cytosol	4	0.514139	0.00335704	437647, 438042, 467984, 433265	738	8	17854	12.0962	0.741226	0.0340677	4.58525
SP_PIR_KEYWORDS	mhc i	4	0.514139	0.00901503	465639, 435041, 463559, 450491	738	11	17854	8.79724	0.97376	0.0777136	11.8741
SP_PIR_KEYWORDS	macrophage	4	0.514139	0.00901503	430635, 423417, 454261, 450996	738	11	17854	8.79724	0.97376	0.0777136	11.8741
SP_PIR_KEYWORDS	phosphatidylinositol linkage	4	0.514139	0.0146941	428567, 456685, 479450, 446546	738	13	17854	7.44382	0.997396	0.110133	18.6675
SP_PIR_KEYWORDS	cytolysis	4	0.514139	0.0181372	447160, 476394, 445195, 422861	738	14	17854	6.91212	0.999363	0.121105	22.546
SP_PIR_KEYWORDS	Growth factor binding	4	0.514139	0.0219889	466827, 466886, 470464, 455980	738	15	17854	6.45131	0.999869	0.138405	26.681
SP_PIR_KEYWORDS	myristylation	4	0.514139	0.0671939	423417, 457836, 457227, 450996	738	23	17854	4.20738	1	0.318218	62.1259
SP_PIR_KEYWORDS	plasma	4	0.514139	0.07453	445400, 467410, 425397, 446055	738	24	17854	4.03207	1	0.33976	66.0782
SP_PIR_KEYWORDS	cell shape	4	0.514139	0.0822036	428457, 435225, 471157, 437647	738	25	17854	3.87079	1	0.360991	69.8
SP_PIR_KEYWORDS	immediate-early protein	3	0.385604	0.00496515	452230, 476383, 469731	738	3	17854	24.1924	0.864795	0.0476322	6.71185
SP_PIR_KEYWORDS	complement classical pathway	3	0.385604	0.00496515	445400, 425397, 446055	738	3	17854	24.1924	0.864795	0.0476322	6.71185
SP_PIR_KEYWORDS	protein degradation	3	0.385604	0.0228507	457836, 479298, 425597	738	6	17854	12.0962	0.999908	0.141301	27.5776
SP_PIR_KEYWORDS	antiviral	3	0.385604	0.0228507	477937, 447498, 453718	738	6	17854	12.0962	0.999908	0.141301	27.5776
SP_PIR_KEYWORDS	thioester bond	3	0.385604	0.0311252	467410, 446055, 445751	738	7	17854	10.3682	0.999997	0.180132	35.6836
SP_PIR_KEYWORDS	peptide transport	3	0.385604	0.0403812	463959, 470094, 477572	738	8	17854	9.07215	1	0.219105	43.7489
SP_PIR_KEYWORDS	trna-binding	3	0.385604	0.0854127	472047, 431415, 426294	738	12	17854	6.0481	1	0.368809	71.241
SP_PIR_KEYWORDS	annexin	3	0.385604	0.0854127	481045, 472683, 455373	738	12	17854	6.0481	1	0.368809	71.241
SP_PIR_KEYWORDS	lymphokine	3	0.385604	0.0854127	430635, 423417, 450996	738	12	17854	6.0481	1	0.368809	71.241
SP_PIR_KEYWORDS	calcium/phospholipid-binding	3	0.385604	0.0982706	481045, 472683, 455373	738	13	17854	5.58286	1	0.405355	76.3982

## Sheet: up-pathway
Category	Term	Count	%	PValue	Genes	List Total	Pop Hits	Pop Total	Fold Enrichment	Bonferroni	Benjamini	FDR
KEGG_PATHWAY	mmu04060:Cytokine-cytokine receptor interaction	47	6.04113	1.23141e-13	464913, 477937, 443038, 439414, 458959, 454513, 455420, 450996, 426335, 452090, 451675, 439431, 461171, 480750, 474277, 427529, 438393, 454261, 448953, 430990, 427016, 458593, 427657, 428915, 464128, 460017, 465659, 471052, 422452, 453718, 432000, 423417, 482929, 432396, 474087, 445407, 461229, 481117, 465795, 430635, 478524, 446709, 425933, 433167, 476383, 446111, 469345	326	244	5738	3.3904	1.82223e-11	9.11116e-12	1.46694e-10
KEGG_PATHWAY	mmu04620:Toll-like receptor signaling pathway	36	4.62725	9.39907e-20	464913, 477937, 426470, 474639, 451675, 427457, 425975, 478366, 427657, 460017, 458551, 422452, 453718, 426363, 447845, 423417, 461246, 474087, 445407, 466669, 458271, 465795, 470876, 480994, 430635, 447938, 474327, 454635, 434587, 465544, 453162, 423548, 433167, 476383, 475013, 447128	326	99	5738	6.40045	1.39106e-17	1.39106e-17	1.1198e-16
KEGG_PATHWAY	mmu04630:Jak-STAT signaling pathway	32	4.11311	2.11914e-10	477937, 464365, 449804, 443038, 452932, 458959, 426335, 451675, 439431, 461171, 448953, 430990, 458593, 428915, 464128, 471052, 466255, 453718, 461246, 439248, 474087, 450921, 420601, 472410, 465795, 435649, 430635, 474327, 443216, 464474, 446709, 446111	326	152	5738	3.70552	3.13632e-08	1.04544e-08	2.52472e-07
KEGG_PATHWAY	mmu04010:MAPK signaling pathway	30	3.85604	0.000421066	426470, 466287, 450996, 455420, 451930, 427457, 478366, 427016, 470010, 469726, 426070, 458072, 447883, 469024, 446611, 467984, 455653, 423417, 447845, 456781, 448989, 461229, 420601, 481117, 447938, 434587, 434443, 441749, 475013, 483227	326	265	5738	1.99259	0.060428	0.00414677	0.500503
KEGG_PATHWAY	mmu04062:Chemokine signaling pathway	29	3.72751	9.37095e-07	464913, 471525, 439414, 452090, 427457, 480750, 438393, 468332, 469726, 427657, 460017, 465659, 469024, 461246, 482929, 450921, 445407, 435649, 474327, 454635, 478524, 434587, 457227, 464474, 434443, 433167, 425933, 469345, 476383	326	182	5738	2.80459	0.00013868	1.73361e-05	0.00111644
KEGG_PATHWAY	mmu05200:Pathways in cancer	26	3.3419	0.0670164	423341, 447992, 426470, 427457, 478366, 436280, 459227, 421063, 458551, 450446, 461246, 440804, 461326, 461229, 420601, 481117, 430635, 454635, 474327, 434587, 437173, 455612, 464474, 434443, 423828, 483227	326	323	5738	1.41682	0.999965	0.260628	56.2396
KEGG_PATHWAY	mmu04650:Natural killer cell mediated cytotoxicity	22	2.82776	3.69464e-06	461246, 423417, 477937, 474087, 445195, 435041, 422861, 454513, 448206, 463808, 462014, 481117, 473774, 465795, 472599, 468332, 457131, 463559, 434443, 466255, 453718, 439204	326	122	5738	3.17399	0.000546658	4.97086e-05	0.00440168
KEGG_PATHWAY	mmu04210:Apoptosis	20	2.57069	2.46713e-07	461246, 423417, 447992, 454513, 450996, 474639, 472502, 465691, 442540, 427457, 481117, 454635, 458593, 434587, 427016, 458551, 446709, 453162, 469024, 461189	326	87	5738	4.04626	3.65128e-05	5.2162e-06	0.000293931
KEGG_PATHWAY	mmu04514:Cell adhesion molecules (CAMs)	20	2.57069	0.00101733	422705, 479528, 478215, 435041, 476542, 479450, 434536, 448206, 463808, 440018, 458271, 471494, 461650, 432953, 465639, 429394, 474966, 446981, 422452, 463559	326	154	5738	2.28587	0.139843	0.00833401	1.20533
KEGG_PATHWAY	mmu04612:Antigen processing and presentation	19	2.44216	2.39754e-06	477937, 479528, 435041, 456051, 464023, 464919, 420827, 435056, 472783, 425597, 465795, 446275, 421063, 465639, 463959, 463559, 453718, 477572, 450491	326	91	5738	3.67498	0.000354774	3.94255e-05	0.00285638
KEGG_PATHWAY	mmu04623:Cytosolic DNA-sensing pathway	18	2.31362	3.99575e-09	464913, 477937, 459448, 427457, 425975, 478348, 465795, 430635, 454635, 434587, 427657, 436247, 431429, 453718, 453162, 424881, 478026, 476383	326	55	5738	5.7604	5.91371e-07	1.47843e-07	4.76051e-06
KEGG_PATHWAY	mmu04622:RIG-I-like receptor signaling pathway	18	2.31362	1.33642e-07	423417, 477937, 456702, 454209, 451675, 427457, 425975, 478348, 465795, 423478, 454635, 434587, 427657, 458551, 431429, 453718, 453162, 453515	326	68	5738	4.65915	1.97788e-05	3.95579e-06	0.00015922
KEGG_PATHWAY	mmu04621:NOD-like receptor signaling pathway	17	2.18509	1.95729e-07	423417, 459448, 422970, 422960, 439414, 447992, 471634, 427457, 430635, 454635, 434587, 421063, 446717, 465659, 458551, 476383, 469345	326	62	5738	4.82614	2.89675e-05	4.82798e-06	0.00023319
KEGG_PATHWAY	mmu04610:Complement and coagulation cascades	17	2.18509	3.1136e-06	427460, 429214, 452727, 467410, 457366, 473036, 456394, 446546, 452720, 461467, 445400, 425397, 429595, 446055, 422312, 422178, 445751	326	75	5738	3.98961	0.000460708	4.60804e-05	0.00370946
KEGG_PATHWAY	mmu05322:Systemic lupus erythematosus	17	2.18509	0.000191261	427460, 452727, 423417, 467410, 473036, 456394, 436323, 448036, 458271, 445400, 426927, 457131, 447914, 422452, 446055, 422255, 433902	326	103	5738	2.90506	0.0279124	0.00217527	0.227629
KEGG_PATHWAY	mmu04670:Leukocyte transendothelial migration	17	2.18509	0.00100183	444084, 463156, 461246, 471525, 478215, 479450, 476542, 448206, 463808, 471494, 443916, 468332, 469726, 431949, 437647, 446981, 434443	326	119	5738	2.51446	0.137866	0.00868819	1.18706
KEGG_PATHWAY	mmu04662:B cell receptor signaling pathway	16	2.05656	3.28678e-05	461246, 480581, 426470, 472591, 469124, 448036, 427457, 478366, 454635, 429395, 434587, 468332, 426032, 457227, 434443, 466255	326	80	5738	3.52025	0.0048527	0.000405293	0.0391514
KEGG_PATHWAY	mmu04660:T cell receptor signaling pathway	15	1.92802	0.00648383	461246, 423417, 480581, 426470, 472591, 469124, 427457, 447938, 478366, 454635, 472599, 434587, 468332, 429394, 466255	326	118	5738	2.23744	0.618151	0.0409939	7.45724
KEGG_PATHWAY	mmu04142:Lysosome	14	1.79949	0.0165138	461237, 441359, 436647, 462582, 464023, 443445, 452476, 467474, 425597, 458936, 446275, 430428, 479905, 455962	326	119	5738	2.07073	0.914944	0.0842538	17.9947
KEGG_PATHWAY	mmu04115:p53 signaling pathway	13	1.67095	0.000420921	454853, 461326, 451930, 481117, 455980, 436689, 470631, 470010, 447883, 458551, 423828, 422178, 456181	326	69	5738	3.31617	0.0604079	0.00444079	0.500332
KEGG_PATHWAY	mmu04666:Fc gamma R-mediated phagocytosis	13	1.67095	0.00888746	429251, 461246, 471525, 447801, 448036, 468332, 447914, 429394, 457227, 434443, 470158, 467984, 452837	326	98	5738	2.33486	0.733191	0.0495467	10.0897
KEGG_PATHWAY	mmu05320:Autoimmune thyroid disease	12	1.54242	0.00218754	479528, 477937, 465639, 445195, 435041, 422861, 422452, 463559, 453718, 458271, 481117, 465795	326	72	5738	2.93354	0.27683	0.0160749	2.57533
KEGG_PATHWAY	mmu04640:Hematopoietic cell lineage	12	1.54242	0.0073404	430635, 423417, 454261, 464128, 447914, 455420, 450996, 476542, 450386, 439431, 475013, 461171	326	84	5738	2.51446	0.663913	0.0444161	8.40335
KEGG_PATHWAY	mmu05416:Viral myocarditis	12	1.54242	0.0165255	435225, 479528, 465639, 435041, 422861, 458551, 422452, 463808, 463559, 434443, 448206, 458271	326	94	5738	2.24697	0.915094	0.0815261	18.0064
KEGG_PATHWAY	mmu05332:Graft-versus-host disease	11	1.41388	0.00135217	430635, 423417, 479528, 465639, 445195, 435041, 422861, 450996, 463559, 458271, 481117	326	58	5738	3.33816	0.181479	0.0104845	1.59913
KEGG_PATHWAY	mmu05330:Allograft rejection	11	1.41388	0.00135217	423417, 479528, 465639, 445195, 435041, 422861, 422452, 463559, 451675, 458271, 481117	326	58	5738	3.33816	0.181479	0.0104845	1.59913
KEGG_PATHWAY	mmu04940:Type I diabetes mellitus	11	1.41388	0.00257564	423417, 479528, 465639, 445195, 435041, 422861, 450996, 463559, 451675, 458271, 481117	326	63	5738	3.07323	0.317291	0.0180114	3.02583
KEGG_PATHWAY	mmu05221:Acute myeloid leukemia	10	1.28535	0.00432889	461246, 422332, 440804, 434587, 452932, 437173, 455612, 464474, 420601, 427457	326	57	5738	3.08793	0.473796	0.0287631	5.0373
KEGG_PATHWAY	mmu04920:Adipocytokine signaling pathway	10	1.28535	0.0125377	435649, 423417, 454635, 427016, 434587, 432396, 472591, 464474, 427457, 472410	326	67	5738	2.62705	0.845461	0.0668222	13.9565
KEGG_PATHWAY	mmu04664:Fc epsilon RI signaling pathway	10	1.28535	0.0411663	423417, 447845, 461246, 472599, 468332, 457227, 434443, 467984, 470158, 462014	326	82	5738	2.14649	0.998014	0.187294	39.3974
KEGG_PATHWAY	mmu05215:Prostate cancer	10	1.28535	0.0672627	454635, 461246, 434587, 421063, 461326, 466287, 427302, 423828, 427457, 429413	326	90	5738	1.95569	0.999967	0.255053	56.3771
KEGG_PATHWAY	mmu05020:Prion diseases	9	1.15681	0.000594428	427460, 430635, 473036, 456394, 478125, 450996, 469024, 442540, 476383	326	35	5738	4.52603	0.0842405	0.005485	0.705904
KEGG_PATHWAY	mmu05220:Chronic myeloid leukemia	9	1.15681	0.0643243	454635, 461246, 434587, 461326, 420601, 461229, 423828, 470158, 427457	326	76	5738	2.08436	0.999947	0.257833	54.7113
KEGG_PATHWAY	mmu00970:Aminoacyl-tRNA biosynthesis	8	1.02828	0.00850243	446851, 472047, 429807, 432468, 434822, 465763, 431415, 441824	326	42	5738	3.35261	0.717405	0.0492932	9.67269
KEGG_PATHWAY	mmu03050:Proteasome	7	0.899743	0.0477351	460437, 478269, 456051, 452249, 472783, 433265, 482009	326	47	5738	2.62146	0.999282	0.208255	44.163
KEGG_PATHWAY	mmu04672:Intestinal immune network for IgA production	7	0.899743	0.0830019	422705, 430635, 428915, 422452, 426335, 461229, 458271	326	54	5738	2.28164	0.999997	0.299686	64.3827
KEGG_PATHWAY	mmu05340:Primary immunodeficiency	6	0.771208	0.05032	463959, 429394, 458959, 422452, 439431, 477572	326	36	5738	2.93354	0.99952	0.212419	45.9423

## Sheet: down
Category	Term	Count	%	PValue	Genes	List Total	Pop Hits	Pop Total	Fold Enrichment	Bonferroni	Benjamini	FDR
SP_PIR_KEYWORDS	membrane	125	59.5238	2.29219e-21	480400, 463018, 456202, 445251, 448668, 442161, 435968, 454088, 482668, 457030, 435576, 483132, 469547, 469358, 462724, 443597, 453396, 433789, 478141, 473223, 428221, 451961, 444242, 436621, 432250, 458452, 438840, 471739, 442536, 436473, 431313, 437199, 441849, 477722, 423040, 476013, 465462, 479177, 467639, 432770, 476309, 473667, 434096, 463417, 449374, 443042, 443930, 455609, 462889, 471206,…	196	5507	17854	2.06764	4.97406e-19	4.97406e-19	2.91137e-18
SP_PIR_KEYWORDS	transmembrane	107	50.9524	1.97974e-13	480400, 463018, 456202, 445251, 448668, 442161, 435968, 454088, 482668, 457030, 435576, 483132, 469547, 462724, 469358, 443597, 453396, 433789, 478141, 473223, 444242, 436621, 432250, 458452, 438840, 471739, 436473, 437199, 441849, 431313, 477722, 423040, 476013, 465462, 479177, 476309, 473667, 434096, 449374, 443042, 443930, 455609, 462889, 471206, 431761, 445883, 464236, 454806, 432369, 436440,…	196	5237	17854	1.86115	4.29558e-11	1.43185e-11	2.51421e-10
SP_PIR_KEYWORDS	glycoprotein	82	39.0476	6.59149e-12	436440, 480400, 462825, 463018, 437480, 456202, 434979, 445251, 448668, 442161, 475935, 455998, 457030, 435576, 471257, 469547, 462724, 443597, 453396, 433789, 435916, 428221, 444242, 478811, 480121, 433541, 436621, 429682, 470553, 478814, 434669, 471739, 437904, 425602, 439049, 473700, 431313, 441849, 459600, 477722, 464366, 480790, 476013, 423040, 441600, 465462, 479177, 459574, 435688, 476309,…	196	3600	17854	2.07487	1.43036e-09	2.86071e-10	8.37205e-09
SP_PIR_KEYWORDS	signal	50	23.8095	0.00154738	480400, 436440, 437480, 463018, 456202, 445251, 442161, 475935, 452833, 455998, 457030, 469547, 462724, 443597, 436643, 461649, 433789, 428221, 433541, 480121, 436621, 429682, 471739, 437904, 473700, 439049, 441849, 437199, 459600, 477722, 464366, 476013, 441600, 465462, 434096, 448397, 425354, 435380, 443042, 462889, 439480, 471206, 479812, 443694, 421609, 465116, 466133, 422885, 461568, 464805	196	2970	17854	1.53353	0.285407	0.0207836	1.94768
SP_PIR_KEYWORDS	cell membrane	47	22.381	6.44394e-09	436440, 480400, 477722, 463018, 476013, 451003, 430980, 467639, 475935, 432770, 435968, 476309, 473667, 448397, 463417, 469547, 474582, 443930, 462724, 462889, 460112, 443597, 471206, 472363, 433789, 473223, 465116, 456436, 451961, 428221, 478811, 429682, 478814, 438077, 434669, 431761, 471739, 445883, 425245, 464236, 442536, 435015, 420879, 470719, 436473, 425602, 446970	196	1713	17854	2.49931	1.39833e-06	2.33056e-07	8.18461e-06
SP_PIR_KEYWORDS	transport	44	20.9524	1.31116e-08	436440, 477722, 462825, 463018, 476013, 423040, 434979, 451003, 432690, 447675, 479177, 442161, 475935, 435968, 438204, 483132, 473667, 469547, 469358, 462889, 474506, 455609, 430084, 453396, 438267, 464904, 461649, 442850, 425438, 444242, 425717, 422885, 438077, 459561, 434669, 465525, 445883, 450163, 463988, 464236, 436274, 425602, 439049, 454309	196	1571	17854	2.55127	2.84522e-06	3.55652e-07	1.66534e-05
SP_PIR_KEYWORDS	disulfide bond	40	19.0476	0.0104974	459600, 463018, 476013, 437480, 441600, 432690, 465462, 475357, 459574, 442161, 435688, 452833, 455998, 457030, 435576, 434096, 449374, 425354, 443930, 462724, 462889, 460112, 443597, 471206, 479812, 472363, 465116, 466133, 433541, 429682, 478814, 422885, 460807, 431761, 435015, 464805, 437904, 473700, 441849, 431313	196	2469	17854	1.47577	0.898732	0.0947686	12.5441
SP_PIR_KEYWORDS	ion transport	32	15.2381	3.75255e-14	477722, 436440, 462825, 463018, 476013, 423040, 434979, 451003, 447675, 479177, 442161, 475935, 435968, 483132, 473667, 469547, 469358, 462889, 455609, 453396, 464904, 461649, 442850, 425717, 422885, 459561, 434669, 445883, 465525, 463988, 464236, 436274	196	543	17854	5.36821	8.14304e-12	4.07152e-12	4.76619e-11
SP_PIR_KEYWORDS	ionic channel	23	10.9524	2.06426e-12	453396, 477722, 464904, 461649, 462825, 463018, 476013, 442850, 451003, 447675, 479177, 422885, 459561, 442161, 475935, 435968, 465525, 483132, 436274, 469547, 469358, 462889, 455609	196	301	17854	6.96051	4.4794e-10	1.11985e-10	2.62185e-09
SP_PIR_KEYWORDS	cell junction	18	8.57143	1.50335e-06	471206, 477722, 438267, 476013, 463018, 473223, 478811, 430980, 467639, 460807, 475935, 438204, 442536, 420879, 463417, 474582, 469547, 462889	196	392	17854	4.18279	0.000326174	3.26222e-05	0.00190943
SP_PIR_KEYWORDS	calcium	17	8.09524	0.0065473	477722, 436440, 462825, 442850, 451003, 429161, 456436, 472535, 442747, 443253, 471739, 450163, 473667, 454981, 470719, 472748, 473700	196	731	17854	2.11841	0.759596	0.0761364	8.00467
SP_PIR_KEYWORDS	synapse	16	7.61905	1.28535e-08	471206, 477722, 438267, 476013, 463018, 430980, 467639, 460807, 475935, 438204, 442536, 420879, 463417, 474582, 469547, 462889	196	213	17854	6.84258	2.7892e-06	3.98458e-07	1.63256e-05
SP_PIR_KEYWORDS	lipoprotein	15	7.14286	0.00537758	472363, 465116, 451003, 428221, 465402, 426826, 478814, 475935, 432770, 442536, 472748, 448397, 446970, 469547, 462724	196	589	17854	2.31983	0.689659	0.0665132	6.61938
SP_PIR_KEYWORDS	voltage-gated channel	13	6.19048	2.94015e-08	453396, 459561, 442161, 435968, 465525, 462825, 442850, 451003, 483132, 447675, 479177, 422885, 455609	196	135	17854	8.77181	6.38011e-06	7.08903e-07	3.73436e-05
SP_PIR_KEYWORDS	cell adhesion	11	5.2381	0.0091172	459600, 471739, 455998, 437480, 441600, 465116, 456436, 448397, 433541, 429682, 441849	196	380	17854	2.63687	0.862963	0.0903025	10.982
SP_PIR_KEYWORDS	transmembrane protein	10	4.7619	0.0206235	434979, 425602, 444242, 433541, 443930, 443042, 429682, 462889, 455609, 478814	196	370	17854	2.46194	0.989134	0.171734	23.2551
SP_PIR_KEYWORDS	potassium transport	9	4.28571	2.27076e-05	453396, 459561, 435968, 465525, 451003, 483132, 447675, 479177, 455609	196	107	17854	7.66193	0.00491548	0.000447863	0.0288376
SP_PIR_KEYWORDS	postsynaptic cell membrane	9	4.28571	2.77584e-05	477722, 475935, 476013, 463018, 442536, 420879, 469547, 430980, 462889	196	110	17854	7.45297	0.00600556	0.000501846	0.035251
SP_PIR_KEYWORDS	potassium	9	4.28571	4.60159e-05	453396, 459561, 435968, 465525, 451003, 483132, 447675, 479177, 455609	196	118	17854	6.94768	0.009936	0.000767835	0.0584303
SP_PIR_KEYWORDS	calmodulin-binding	7	3.33333	0.000934245	453396, 460807, 436440, 473667, 463417, 469358, 422690	196	103	17854	6.19071	0.18358	0.0143831	1.18014
SP_PIR_KEYWORDS	palmitate	7	3.33333	0.0258029	475935, 472363, 451003, 446970, 469547, 465402, 462724	196	206	17854	3.09535	0.996562	0.203007	28.2536
SP_PIR_KEYWORDS	egf-like domain	7	3.33333	0.0353217	459600, 459574, 455998, 441600, 434096, 466133, 431313	196	222	17854	2.87227	0.999592	0.243229	36.6658
SP_PIR_KEYWORDS	potassium channel	6	2.85714	0.00100561	453396, 459561, 435968, 451003, 483132, 479177	196	70	17854	7.80787	0.196137	0.0144497	1.26976
SP_PIR_KEYWORDS	Sodium transport	6	2.85714	0.00744345	434669, 442161, 436440, 445883, 483132, 422885	196	111	17854	4.92388	0.802352	0.0817907	9.05314
SP_PIR_KEYWORDS	Sodium	5	2.38095	0.0264218	434669, 442161, 436440, 445883, 422885	196	103	17854	4.42193	0.997004	0.200274	28.8303
SP_PIR_KEYWORDS	Symport	5	2.38095	0.0316334	434669, 445883, 425602, 444242, 454309	196	109	17854	4.17852	0.999065	0.227673	33.5205
SP_PIR_KEYWORDS	neurogenesis	5	2.38095	0.0732673	437479, 437904, 465462, 446319, 429682	196	144	17854	3.16291	1	0.412942	61.9565
SP_PIR_KEYWORDS	neurotransmitter transport	4	1.90476	0.0075874	438267, 438204, 425602, 444242	196	37	17854	9.84777	0.808476	0.0793148	9.22052
SP_PIR_KEYWORDS	neurotransmitter receptor	4	1.90476	0.00942036	477722, 443930, 462889, 478814	196	40	17854	9.10918	0.871767	0.0891339	11.3273
SP_PIR_KEYWORDS	calcium transport	4	1.90476	0.0412058	436440, 462825, 442850, 473667	196	70	17854	5.20525	0.999892	0.262412	41.4011
SP_PIR_KEYWORDS	sodium channel	3	1.42857	0.0372479	442161, 483132, 422885	196	28	17854	9.75984	0.999735	0.247264	38.2534

## Sheet: down-pathway
Category	Term	Count	%	PValue	Genes	List Total	Pop Hits	Pop Total	Fold Enrichment	Bonferroni	Benjamini	FDR
KEGG_PATHWAY	mmu04080:Neuroactive ligand-receptor interaction	12	5.71429	5.39185e-05	477722, 475935, 472363, 476013, 433789, 463018, 469547, 443930, 462724, 462889, 460112, 478814	60	260	5738	4.41385	0.00371356	0.00371356	0.0556227
KEGG_PATHWAY	mmu04020:Calcium signaling pathway	9	4.28571	0.000672512	436440, 473667, 463417, 472535, 448668, 443930, 465402, 462724, 460112	60	191	5738	4.50628	0.045358	0.0229422	0.691772
KEGG_PATHWAY	mmu04540:Gap junction	6	2.85714	0.00178386	472535, 448668, 454641, 443930, 478329, 478814	60	86	5738	6.67209	0.11591	0.0402337	1.82548
KEGG_PATHWAY	mmu05414:Dilated cardiomyopathy	5	2.38095	0.0143935	436440, 462825, 442850, 448668, 478329	60	92	5738	5.19746	0.632255	0.22127	13.8948
KEGG_PATHWAY	mmu04916:Melanogenesis	5	2.38095	0.0190149	463417, 472535, 448668, 478329, 462724	60	100	5738	4.78167	0.734108	0.232742	17.9711
KEGG_PATHWAY	mmu04270:Vascular smooth muscle contraction	5	2.38095	0.0342683	472535, 448668, 454641, 478329, 460112	60	120	5738	3.98472	0.909823	0.330347	30.2187
KEGG_PATHWAY	mmu04360:Axon guidance	5	2.38095	0.0450104	443694, 437904, 465462, 443042, 429682	60	131	5738	3.65013	0.958322	0.364898	37.8255
KEGG_PATHWAY	mmu04912:GnRH signaling pathway	4	1.90476	0.0772804	463417, 472535, 448668, 478329	60	97	5738	3.94364	0.996111	0.50028	56.392
