# Supplementary material for: Microarray Analysis Identifies the Potential Role of Long Non-Coding RNA in Regulating Neuroinflammation during Japanese Encephalitis Virus Infection
Source: Front Immunol. 2017 Sep 29;8:1237. doi: 10.3389/fimmu.2017.01237 (PMC5626832; doi:10.3389/fimmu.2017.01237)
Supplement: Tables S3 and S4 — Go terms and pathways analyses of differentially expressed lncRNAs and mRNAs. [file data_sheet_4.xls]

## Sheet: GOs of up-regulated genes
Significantly different GOs targeted by up-regulated genes (p<0.05)
# column A : go_id, the GO index number in Gene Ontology.
# column B : go_name, the GO name in Gene Ontology.
# column C : go_diffgene_count, the number of gene targeted same GOs in different genes.
# column D : go_gene_count, the number of gene targeted same GOs in database.
# column E : enrichment, a measure of the significance of the function
# column F : p-value, P-value calculated from Paired T -Test.
# column G : FDR, corrected p-value calcualted by Multiple Testing Correction.
go_id	go_name	go_diffgene_count	go_gene_count	enrichment	pvalue	FDR
GO:0008150	biological_process	97	10237	0.712621	0.000551021	0.00422864
GO:0006351	transcription, DNA-dependent	84	1756	3.59761	2.84237e-23	6.76199e-21
GO:0006355	regulation of transcription, DNA-dependent	82	1852	3.32991	1.2604e-20	2.14178e-18
GO:0007165	signal transduction	64	2212	2.17598	4.45074e-08	1.34029e-06
GO:0045087	innate immune response	61	180	25.4869	2.13822e-67	5.08683e-64
GO:0006954	inflammatory response	54	214	18.9775	8.26336e-52	6.55284e-49
GO:0045944	positive regulation of transcription from RNA polymerase II promoter	54	745	5.45126	4.60678e-23	9.96321e-21
GO:0006915	apoptotic process	50	540	6.96363	3.92224e-26	1.55517e-23
GO:0006810	transport	50	1712	2.19647	1.1775e-06	2.35401e-05
GO:0043066	negative regulation of apoptotic process	47	480	7.36404	1.1987e-25	4.07387e-23
GO:0051607	defense response to virus	45	121	27.9696	5.72112e-52	6.55284e-49
GO:0008152	metabolic process	45	991	3.41506	6.66239e-12	3.686e-10
GO:0006955	immune response	43	171	18.9118	2.82644e-41	1.68103e-38
GO:0006508	proteolysis	43	585	5.52805	1.03593e-18	1.36916e-16
GO:0043065	positive regulation of apoptotic process	35	258	10.2025	5.44915e-24	1.44039e-21
GO:0045893	positive regulation of transcription, DNA-dependent	35	523	5.03299	3.87614e-14	2.79434e-12
GO:0016310	phosphorylation	35	684	3.84832	8.27253e-11	4.0164e-09
GO:0008285	negative regulation of cell proliferation	32	315	7.6401	3.7171e-18	4.42149e-16
GO:0006468	protein phosphorylation	32	611	3.93884	3.35009e-10	1.44907e-08
GO:0008284	positive regulation of cell proliferation	31	382	6.10321	7.30206e-15	6.43393e-13
GO:0007155	cell adhesion	31	500	4.66285	9.55054e-12	5.1638e-10
GO:0042981	regulation of apoptotic process	28	170	12.3871	1.07701e-21	1.97093e-19
GO:0009615	response to virus	27	59	34.4169	1.80998e-34	8.61189e-32
GO:0030154	cell differentiation	27	636	3.19276	7.37092e-07	1.5921e-05
GO:0043123	positive regulation of I-kappaB kinase/NF-kappaB cascade	26	105	18.6227	4.85579e-25	1.44399e-22
GO:0000122	negative regulation of transcription from RNA polymerase II promoter	25	561	3.35148	8.51877e-07	1.80948e-05
GO:0055114	oxidation-reduction process	24	706	2.55662	0.00014055	0.00135922
GO:0007275	multicellular organismal development	24	954	1.89201	0.0149462	0.0585784
GO:0030335	positive regulation of cell migration	23	129	13.409	9.08844e-19	1.27185e-16
GO:0001525	angiogenesis	23	189	9.15221	5.62033e-15	5.1426e-13
GO:0008283	cell proliferation	22	179	9.24335	1.88391e-14	1.44575e-12
GO:0045892	negative regulation of transcription, DNA-dependent	22	429	3.85678	4.23463e-07	1.08325e-05
GO:0006184	GTP catabolic process	21	155	10.1894	1.07806e-14	8.84384e-13
GO:0006917	induction of apoptosis	21	162	9.74909	2.66456e-14	1.98094e-12
GO:0051092	positive regulation of NF-kappaB transcription factor activity	20	84	17.9065	4.53272e-19	7.18889e-17
GO:0006935	chemotaxis	20	110	13.674	1.34374e-16	1.45307e-14
GO:0010628	positive regulation of gene expression	20	188	8.00077	5.10185e-12	2.88983e-10
GO:0015031	protein transport	20	538	2.79581	0.000184088	0.00167155
GO:0007049	cell cycle	20	565	2.6622	0.000358144	0.00300009
GO:0019221	cytokine-mediated signaling pathway	19	79	18.0878	3.02547e-18	3.78821e-16
GO:0042742	defense response to bacterium	19	134	10.6637	9.70264e-14	6.41183e-12
GO:0007264	small GTPase mediated signal transduction	19	215	6.64622	4.77593e-10	1.99332e-08
GO:0032496	response to lipopolysaccharide	18	87	15.5601	4.54085e-16	4.50111e-14
GO:0045766	positive regulation of angiogenesis	18	92	14.7145	1.30312e-15	1.24005e-13
GO:0042127	regulation of cell proliferation	18	136	9.9539	1.57147e-12	9.3463e-11
GO:0032760	positive regulation of tumor necrosis factor production	17	36	35.5145	2.89733e-22	5.74395e-20
GO:0071222	cellular response to lipopolysaccharide	17	98	13.0462	7.16584e-14	5.01398e-12
GO:0006412	translation	17	247	5.17621	1.90003e-07	5.25602e-06
GO:0006974	response to DNA damage stimulus	17	361	3.54162	3.56768e-05	0.000428415
GO:0035556	intracellular signal transduction	16	244	4.93162	9.06294e-07	1.89129e-05
GO:0032755	positive regulation of interleukin-6 production	15	41	27.5148	1.15602e-17	1.30961e-15
GO:0001934	positive regulation of protein phosphorylation	15	112	10.0724	1.19661e-10	5.69348e-09
GO:0050729	positive regulation of inflammatory response	14	39	26.9975	2.13335e-16	2.20663e-14
GO:0050830	defense response to Gram-positive bacterium	14	49	21.4878	8.44892e-15	7.17857e-13
GO:0048661	positive regulation of smooth muscle cell proliferation	14	57	18.472	8.72946e-14	5.93354e-12
GO:0007050	cell cycle arrest	14	83	12.6856	2.18292e-11	1.15404e-09
GO:0006952	defense response	14	110	9.57183	1.09017e-09	4.18309e-08
GO:0006629	lipid metabolic process	14	409	2.57433	0.00533815	0.0265125
GO:0035458	cellular response to interferon-beta	13	22	44.4407	6.54837e-19	9.73661e-17
GO:0034097	response to cytokine stimulus	13	47	20.802	1.365e-13	8.77661e-12
GO:0016337	cell-cell adhesion	13	89	10.9853	8.17868e-10	3.24285e-08
GO:0008360	regulation of cell shape	13	101	9.68014	4.10241e-09	1.45666e-07
GO:0042254	ribosome biogenesis	12	70	12.8927	5.90555e-10	2.42229e-08
GO:0006919	activation of cysteine-type endopeptidase activity involved in apoptotic process	12	71	12.7111	7.02109e-10	2.83105e-08
GO:0007204	elevation of cytosolic calcium ion concentration	12	128	7.05068	6.53088e-07	1.49394e-05
GO:0007166	cell surface receptor signaling pathway	12	132	6.83702	9.15358e-07	1.8936e-05
GO:0045071	negative regulation of viral genome replication	11	24	34.47	1.8263e-14	1.44575e-12
GO:0045429	positive regulation of nitric oxide biosynthetic process	11	32	25.8525	8.57077e-13	5.36575e-11
GO:0051897	positive regulation of protein kinase B signaling cascade	11	63	13.1314	2.81472e-09	1.01458e-07
GO:0007229	integrin-mediated signaling pathway	11	82	10.0888	5.09214e-08	1.51427e-06
GO:0006950	response to stress	11	116	7.13172	1.90029e-06	3.50449e-05
GO:0046777	protein autophosphorylation	11	156	5.30308	3.483e-05	0.000428415
GO:0051260	protein homooligomerization	11	158	5.23595	3.93063e-05	0.000447415
GO:0007507	heart development	11	167	4.95377	6.62152e-05	0.000716027
GO:0042832	defense response to protozoan	10	24	31.3364	1.08134e-12	6.59618e-11
GO:0031663	lipopolysaccharide-mediated signaling pathway	10	26	28.9259	2.85924e-12	1.65906e-10
GO:0042102	positive regulation of T cell proliferation	10	45	16.7127	1.36769e-09	5.16464e-08
GO:0070374	positive regulation of ERK1 and ERK2 cascade	10	84	8.95324	7.42846e-07	1.5921e-05
GO:0030308	negative regulation of cell growth	10	117	6.42797	1.62022e-05	0.000224099
GO:0016477	cell migration	10	125	6.01658	2.92977e-05	0.000372603
GO:0042493	response to drug	10	126	5.96883	3.14478e-05	0.00039376
GO:0010629	negative regulation of gene expression	10	130	5.78517	4.14689e-05	0.000469784
GO:0016311	dephosphorylation	10	146	5.15118	0.000113949	0.00111101
GO:0016567	protein ubiquitination	10	159	4.73002	0.000235371	0.00209718
GO:0006357	regulation of transcription from RNA polymerase II promoter	10	241	3.12063	0.00634132	0.0309774
GO:0071346	cellular response to interferon-gamma	9	23	29.4289	3.4331e-11	1.73773e-09
GO:0009617	response to bacterium	9	24	28.2027	5.42807e-11	2.69029e-09
GO:0030968	endoplasmic reticulum unfolded protein response	9	26	26.0333	1.26669e-10	5.90875e-09
GO:0048662	negative regulation of smooth muscle cell proliferation	9	33	20.5111	1.43881e-09	5.34832e-08
GO:0016049	cell growth	9	37	18.2937	4.42593e-09	1.54842e-07
GO:0032729	positive regulation of interferon-gamma production	9	38	17.8122	5.7311e-09	1.92032e-07
GO:0050766	positive regulation of phagocytosis	9	38	17.8122	5.7311e-09	1.92032e-07
GO:0007179	transforming growth factor beta receptor signaling pathway	9	63	10.7439	6.18816e-07	1.42928e-05
GO:0051726	regulation of cell cycle	9	94	7.20069	1.92872e-05	0.000259233
GO:0032722	positive regulation of chemokine production	8	15	40.1105	2.23449e-11	1.15562e-09
GO:0001916	positive regulation of T cell mediated cytotoxicity	8	18	33.4254	1.4668e-10	6.71063e-09
GO:0032728	positive regulation of interferon-beta production	8	19	31.6662	2.50397e-10	1.10314e-08
GO:0032757	positive regulation of interleukin-8 production	8	20	30.0829	4.12454e-10	1.75219e-08
GO:0051603	proteolysis involved in cellular protein catabolic process	8	27	22.2836	6.69538e-09	2.21227e-07
GO:0030593	neutrophil chemotaxis	8	33	18.2321	3.9026e-08	1.19029e-06
GO:0006986	response to unfolded protein	8	41	14.6746	2.44531e-07	6.61067e-06
GO:0035914	skeletal muscle cell differentiation	8	51	11.7972	1.44961e-06	2.80375e-05
GO:0042060	wound healing	8	52	11.5703	1.69325e-06	3.24858e-05
GO:0043085	positive regulation of catalytic activity	8	57	10.5554	3.5069e-06	6.17993e-05
GO:0050728	negative regulation of inflammatory response	8	57	10.5554	3.5069e-06	6.17993e-05
GO:0030336	negative regulation of cell migration	8	76	7.91655	3.20592e-05	0.000399313
GO:0030307	positive regulation of cell growth	8	77	7.81374	3.53617e-05	0.000428415
GO:0050731	positive regulation of peptidyl-tyrosine phosphorylation	8	77	7.81374	3.53617e-05	0.000428415
GO:0010951	negative regulation of endopeptidase activity	8	83	7.24889	6.18117e-05	0.000671461
GO:0030198	extracellular matrix organization	8	88	6.83702	9.50356e-05	0.000958007
GO:0006366	transcription from RNA polymerase II promoter	8	106	5.67602	0.000361777	0.00300933
GO:0043524	negative regulation of neuron apoptotic process	8	114	5.2777	0.000601733	0.00460297
GO:0010466	negative regulation of peptidase activity	8	123	4.89153	0.00101467	0.00695647
GO:0006470	protein dephosphorylation	8	127	4.73746	0.00126089	0.00842599
GO:0005975	carbohydrate metabolic process	8	188	3.20031	0.015532	0.0604758
GO:0002237	response to molecule of bacterial origin	7	12	43.8709	2.13847e-10	9.59889e-09
GO:0002230	positive regulation of defense response to virus by host	7	14	37.6036	9.05442e-10	3.53122e-08
GO:0042346	positive regulation of NF-kappaB import into nucleus	7	17	30.9677	4.95563e-09	1.70862e-07
GO:0016064	immunoglobulin mediated immune response	7	20	26.3225	1.9079e-08	5.97224e-07
GO:0045672	positive regulation of osteoclast differentiation	7	20	26.3225	1.9079e-08	5.97224e-07
GO:0007159	leukocyte cell-cell adhesion	7	21	25.0691	2.82893e-08	8.74029e-07
GO:0007249	I-kappaB kinase/NF-kappaB cascade	7	24	21.9354	8.13305e-08	2.35958e-06
GO:0042771	intrinsic apoptotic signaling pathway in response to DNA damage by p53 class mediator	7	27	19.4982	2.01563e-07	5.51172e-06
GO:0006953	acute-phase response	7	30	17.5484	4.46339e-07	1.12962e-05
GO:0006958	complement activation, classical pathway	7	31	16.9823	5.699e-07	1.34237e-05
GO:0032720	negative regulation of tumor necrosis factor production	7	31	16.9823	5.699e-07	1.34237e-05
GO:0042327	positive regulation of phosphorylation	7	31	16.9823	5.699e-07	1.34237e-05
GO:0050715	positive regulation of cytokine secretion	7	32	16.4516	7.21096e-07	1.57384e-05
GO:0050727	regulation of inflammatory response	7	32	16.4516	7.21096e-07	1.57384e-05
GO:0030217	T cell differentiation	7	33	15.9531	9.0473e-07	1.89129e-05
GO:0006418	tRNA aminoacylation for protein translation	7	35	15.0415	1.39161e-06	2.71364e-05
GO:0006865	amino acid transport	7	42	12.5345	5.15001e-06	8.39169e-05
GO:0035335	peptidyl-tyrosine dephosphorylation	7	42	12.5345	5.15001e-06	8.39169e-05
GO:0048146	positive regulation of fibroblast proliferation	7	42	12.5345	5.15001e-06	8.39169e-05
GO:0001933	negative regulation of protein phosphorylation	7	45	11.6989	8.36836e-06	0.000132722
GO:0014068	positive regulation of phosphatidylinositol 3-kinase cascade	7	45	11.6989	8.36836e-06	0.000132722
GO:0009636	response to toxic substance	7	49	10.7439	1.51276e-05	0.00021046
GO:0043525	positive regulation of neuron apoptotic process	7	50	10.529	1.7389e-05	0.000237749
GO:0046330	positive regulation of JNK cascade	7	51	10.3226	1.99248e-05	0.000266298
GO:0008219	cell death	7	52	10.1241	2.27608e-05	0.000301584
GO:0006469	negative regulation of protein kinase activity	7	54	9.74909	2.94449e-05	0.000372603
GO:0008217	regulation of blood pressure	7	54	9.74909	2.94449e-05	0.000372603
GO:0016525	negative regulation of angiogenesis	7	55	9.57183	3.33532e-05	0.000413267
GO:0006006	glucose metabolic process	7	59	8.92289	5.35518e-05	0.000595326
GO:0000165	MAPK cascade	7	65	8.09924	0.000102009	0.00102396
GO:0043154	negative regulation of cysteine-type endopeptidase activity involved in apoptotic process	7	67	7.85747	0.000124533	0.00120925
GO:0006874	cellular calcium ion homeostasis	7	76	6.92698	0.000282379	0.00247889
GO:0007243	intracellular protein kinase cascade	7	78	6.74937	0.000333517	0.00280366
GO:0043410	positive regulation of MAPK cascade	7	79	6.66393	0.000361778	0.00300933
GO:0006200	ATP catabolic process	7	111	4.7428	0.00294262	0.0160562
GO:0090026	positive regulation of monocyte chemotaxis	6	9	50.1382	1.76043e-09	6.44317e-08
GO:0002224	toll-like receptor signaling pathway	6	12	37.6036	1.87157e-08	5.97224e-07
GO:0051770	positive regulation of nitric-oxide synthase biosynthetic process	6	12	37.6036	1.87157e-08	5.97224e-07
GO:0019886	antigen processing and presentation of exogenous peptide antigen via MHC class II	6	14	32.2317	5.94599e-08	1.74636e-06
GO:0090023	positive regulation of neutrophil chemotaxis	6	15	30.0829	9.79811e-08	2.77496e-06
GO:0043330	response to exogenous dsRNA	6	16	28.2027	1.55e-07	4.33818e-06
GO:0034341	response to interferon-gamma	6	18	25.0691	3.51256e-07	9.3892e-06
GO:0034612	response to tumor necrosis factor	6	19	23.7497	5.07584e-07	1.23219e-05
GO:0042098	T cell proliferation	6	19	23.7497	5.07584e-07	1.23219e-05
GO:0044130	negative regulation of growth of symbiont in host	6	19	23.7497	5.07584e-07	1.23219e-05
GO:2001238	positive regulation of extrinsic apoptotic signaling pathway	6	19	23.7497	5.07584e-07	1.23219e-05
GO:0007259	JAK-STAT cascade	6	20	22.5622	7.16944e-07	1.57384e-05
GO:0033209	tumor necrosis factor-mediated signaling pathway	6	20	22.5622	7.16944e-07	1.57384e-05
GO:0000060	protein import into nucleus, translocation	6	21	21.4878	9.92405e-07	2.00079e-05
GO:0032715	negative regulation of interleukin-6 production	6	21	21.4878	9.92405e-07	2.00079e-05
GO:0032735	positive regulation of interleukin-12 production	6	21	21.4878	9.92405e-07	2.00079e-05
GO:0048535	lymph node development	6	22	20.5111	1.34918e-06	2.65264e-05
GO:0019835	cytolysis	6	23	19.6193	1.80479e-06	3.38627e-05
GO:2000379	positive regulation of reactive oxygen species metabolic process	6	24	18.8018	2.37927e-06	4.2881e-05
GO:0071277	cellular response to calcium ion	6	26	17.3555	3.97866e-06	6.95973e-05
GO:0051928	positive regulation of calcium ion transport	6	27	16.7127	5.05783e-06	8.39169e-05
GO:0070098	chemokine-mediated signaling pathway	6	27	16.7127	5.05783e-06	8.39169e-05
GO:0048008	platelet-derived growth factor receptor signaling pathway	6	29	15.5601	7.93486e-06	0.000127547
GO:0043491	protein kinase B signaling cascade	6	30	15.0415	9.80699e-06	0.000144912
GO:0009611	response to wounding	6	31	14.5562	1.20239e-05	0.000176573
GO:0006909	phagocytosis	6	33	13.674	1.76828e-05	0.000239019
GO:0050852	T cell receptor signaling pathway	6	33	13.674	1.76828e-05	0.000239019
GO:0045785	positive regulation of cell adhesion	6	36	12.5345	3.00607e-05	0.000378384
GO:0016485	protein processing	6	43	10.494	8.69406e-05	0.000927496
GO:0060548	negative regulation of cell death	6	45	10.0276	0.000113566	0.00111101
GO:0045860	positive regulation of protein kinase activity	6	48	9.40091	0.000165413	0.00156158
GO:0006461	protein complex assembly	6	54	8.35636	0.000325404	0.00275493
GO:0006413	translational initiation	6	57	7.91655	0.000442044	0.00361382
GO:0043433	negative regulation of sequence-specific DNA binding transcription factor activity	6	58	7.78006	0.00048754	0.00385473
GO:0018108	peptidyl-tyrosine phosphorylation	6	59	7.6482	0.000536671	0.00413185
GO:0019233	sensory perception of pain	6	62	7.27812	0.00070796	0.00502757
GO:0000902	cell morphogenesis	6	64	7.05068	0.000844269	0.00589007
GO:0001570	vasculogenesis	6	66	6.83702	0.00100045	0.0068788
GO:0000187	activation of MAPK activity	6	69	6.53976	0.00127633	0.0085053
GO:0043086	negative regulation of catalytic activity	6	75	6.01658	0.00200461	0.0118958
GO:0045666	positive regulation of neuron differentiation	6	79	5.71194	0.00264621	0.0145726
GO:0051291	protein heterooligomerization	6	80	5.64054	0.00282899	0.0155073
GO:0006457	protein folding	6	97	4.652	0.00769744	0.0346756
GO:0001666	response to hypoxia	6	102	4.42396	0.00992229	0.0437516
GO:0030324	lung development	6	108	4.17818	0.0131925	0.0550614
GO:0006511	ubiquitin-dependent protein catabolic process	6	130	3.4711	0.0322434	0.11037
GO:0035455	response to interferon-alpha	5	8	47.0045	8.89136e-08	2.5485e-06
GO:0002827	positive regulation of T-helper 1 type immune response	5	10	37.6036	3.91359e-07	1.012e-05
GO:0031953	negative regulation of protein autophosphorylation	5	10	37.6036	3.91359e-07	1.012e-05
GO:0045088	regulation of innate immune response	5	10	37.6036	3.91359e-07	1.012e-05
GO:0045576	mast cell activation	5	11	34.1851	7.09604e-07	1.57384e-05
GO:0033160	positive regulation of protein import into nucleus, translocation	5	12	31.3364	1.2031e-06	2.38514e-05
GO:0002755	MyD88-dependent toll-like receptor signaling pathway	5	13	28.9259	1.93355e-06	3.51139e-05
GO:0006956	complement activation	5	13	28.9259	1.93355e-06	3.51139e-05
GO:0050732	negative regulation of peptidyl-tyrosine phosphorylation	5	14	26.8597	2.97471e-06	5.32094e-05
GO:0006968	cellular defense response	5	15	25.0691	4.41308e-06	7.4459e-05
GO:0031668	cellular response to extracellular stimulus	5	15	25.0691	4.41308e-06	7.4459e-05
GO:0097191	extrinsic apoptotic signaling pathway	5	16	23.5023	6.34857e-06	0.000102743
GO:0006911	phagocytosis, engulfment	5	18	20.8909	1.21812e-05	0.000176702
GO:0018149	peptide cross-linking	5	18	20.8909	1.21812e-05	0.000176702
GO:0042104	positive regulation of activated T cell proliferation	5	19	19.7914	1.63504e-05	0.000224841
GO:0030099	myeloid cell differentiation	5	21	17.9065	2.79894e-05	0.000359928
GO:0070059	intrinsic apoptotic signaling pathway in response to endoplasmic reticulum stress	5	21	17.9065	2.79894e-05	0.000359928
GO:0070207	protein homotrimerization	5	21	17.9065	2.79894e-05	0.000359928
GO:0010332	response to gamma radiation	5	23	16.3494	4.52747e-05	0.000505674
GO:0030316	osteoclast differentiation	5	23	16.3494	4.52747e-05	0.000505674
GO:0043029	T cell homeostasis	5	23	16.3494	4.52747e-05	0.000505674
GO:0019048	virus-host interaction	5	24	15.6682	5.6563e-05	0.000617263
GO:0042130	negative regulation of T cell proliferation	5	27	13.9273	0.000103945	0.00103467
GO:0050829	defense response to Gram-negative bacterium	5	27	13.9273	0.000103945	0.00103467
GO:0010977	negative regulation of neuron projection development	5	29	12.9668	0.00014958	0.00142831
GO:0045787	positive regulation of cell cycle	5	29	12.9668	0.00014958	0.00142831
GO:0071310	cellular response to organic substance	5	29	12.9668	0.00014958	0.00142831
GO:0032355	response to estradiol stimulus	5	30	12.5345	0.000177534	0.00165729
GO:0071407	cellular response to organic cyclic compound	5	30	12.5345	0.000177534	0.00165729
GO:0010811	positive regulation of cell-substrate adhesion	5	32	11.7511	0.000245424	0.0021705
GO:0010942	positive regulation of cell death	5	32	11.7511	0.000245424	0.0021705
GO:0019882	antigen processing and presentation	5	33	11.395	0.000286092	0.00248399
GO:0043280	positive regulation of cysteine-type endopeptidase activity involved in apoptotic process	5	33	11.395	0.000286092	0.00248399
GO:0045786	negative regulation of cell cycle	5	33	11.395	0.000286092	0.00248399
GO:0019722	calcium-mediated signaling	5	35	10.7439	0.000382829	0.00316233
GO:0032436	positive regulation of proteasomal ubiquitin-dependent protein catabolic process	5	35	10.7439	0.000382829	0.00316233
GO:0048754	branching morphogenesis of an epithelial tube	5	36	10.4455	0.000439727	0.00360728
GO:0030890	positive regulation of B cell proliferation	5	39	9.64196	0.000649849	0.00489238
GO:0045727	positive regulation of translation	5	39	9.64196	0.000649849	0.00489238
GO:0030218	erythrocyte differentiation	5	42	8.95324	0.000929116	0.00640686
GO:0031398	positive regulation of protein ubiquitination	5	44	8.54628	0.00116049	0.00777692
GO:0030216	keratinocyte differentiation	5	45	8.35636	0.00129136	0.00858139
GO:0048705	skeletal system morphogenesis	5	46	8.1747	0.00143309	0.00926446
GO:0001938	positive regulation of endothelial cell proliferation	5	49	7.67421	0.00192934	0.0118602
GO:0010033	response to organic substance	5	50	7.52073	0.00212044	0.0119823
GO:0030334	regulation of cell migration	5	51	7.37326	0.00232541	0.0129863
GO:0017148	negative regulation of translation	5	52	7.23147	0.00254489	0.0140797
GO:0033138	positive regulation of peptidyl-serine phosphorylation	5	53	7.09502	0.00277951	0.0152713
GO:0048839	inner ear development	5	54	6.96363	0.00302993	0.0163753
GO:0007613	memory	5	56	6.71493	0.00358081	0.0191003
GO:0050679	positive regulation of epithelial cell proliferation	5	61	6.16453	0.00528162	0.0262866
GO:0007267	cell-cell signaling	5	63	5.96883	0.00610602	0.0298893
GO:0050821	protein stabilization	5	64	5.87557	0.00655193	0.0314039
GO:0030162	regulation of proteolysis	5	66	5.69752	0.00751479	0.0340527
GO:0040008	regulation of growth	5	67	5.61248	0.00803319	0.0358554
GO:0007596	blood coagulation	5	71	5.29629	0.0103704	0.0442928
GO:0030097	hemopoiesis	5	75	5.01382	0.0131646	0.0550416
GO:0051091	positive regulation of sequence-specific DNA binding transcription factor activity	5	76	4.94785	0.0139402	0.0557037
GO:0007010	cytoskeleton organization	5	82	4.58581	0.0192963	0.071172
GO:0001822	kidney development	5	90	4.17818	0.0285149	0.0999072
GO:0016042	lipid catabolic process	5	97	3.87666	0.038785	0.127093
GO:0006979	response to oxidative stress	5	98	3.8371	0.0404343	0.130309
GO:0009887	organ morphogenesis	5	103	3.65084	0.0494041	0.130309
GO:0042590	antigen processing and presentation of exogenous peptide antigen via MHC class I	4	5	60.1658	6.13811e-07	1.42928e-05
GO:0001913	T cell mediated cytotoxicity	4	6	50.1382	1.82195e-06	3.38627e-05
GO:0032481	positive regulation of type I interferon production	4	6	50.1382	1.82195e-06	3.38627e-05
GO:0048247	lymphocyte chemotaxis	4	6	50.1382	1.82195e-06	3.38627e-05
GO:0031622	positive regulation of fever generation	4	7	42.9756	4.20628e-06	7.19909e-05
GO:0045730	respiratory burst	4	7	42.9756	4.20628e-06	7.19909e-05
GO:0071223	cellular response to lipoteichoic acid	4	7	42.9756	4.20628e-06	7.19909e-05
GO:0001817	regulation of cytokine production	4	9	33.4254	1.48243e-05	0.000207453
GO:0010759	positive regulation of macrophage chemotaxis	4	9	33.4254	1.48243e-05	0.000207453
GO:0032727	positive regulation of interferon-alpha production	4	9	33.4254	1.48243e-05	0.000207453
GO:0032825	positive regulation of natural killer cell differentiation	4	9	33.4254	1.48243e-05	0.000207453
GO:0051856	adhesion to symbiont	4	9	33.4254	1.48243e-05	0.000207453
GO:0060252	positive regulation of glial cell proliferation	4	9	33.4254	1.48243e-05	0.000207453
GO:0032495	response to muramyl dipeptide	4	10	30.0829	2.44462e-05	0.000319547
GO:0032740	positive regulation of interleukin-17 production	4	10	30.0829	2.44462e-05	0.000319547
GO:0042535	positive regulation of tumor necrosis factor biosynthetic process	4	11	27.3481	3.801e-05	0.000434739
GO:0071360	cellular response to exogenous dsRNA	4	11	27.3481	3.801e-05	0.000434739
GO:0007252	I-kappaB phosphorylation	4	12	25.0691	5.64134e-05	0.000617263
GO:0030595	leukocyte chemotaxis	4	12	25.0691	5.64134e-05	0.000617263
GO:0045078	positive regulation of interferon-gamma biosynthetic process	4	12	25.0691	5.64134e-05	0.000617263
GO:0043032	positive regulation of macrophage activation	4	13	23.1407	8.06267e-05	0.000864013
GO:0043277	apoptotic cell clearance	4	13	23.1407	8.06267e-05	0.000864013
GO:0006691	leukotriene metabolic process	4	14	21.4878	0.000111687	0.00109795
GO:0010524	positive regulation of calcium ion transport into cytosol	4	14	21.4878	0.000111687	0.00109795
GO:0042554	superoxide anion generation	4	14	21.4878	0.000111687	0.00109795
GO:0043011	myeloid dendritic cell differentiation	4	15	20.0553	0.000150696	0.00142831
GO:0050718	positive regulation of interleukin-1 beta secretion	4	15	20.0553	0.000150696	0.00142831
GO:0006693	prostaglandin metabolic process	4	16	18.8018	0.000198812	0.0017781
GO:0010575	positive regulation vascular endothelial growth factor production	4	16	18.8018	0.000198812	0.0017781
GO:0033198	response to ATP	4	16	18.8018	0.000198812	0.0017781
GO:0050870	positive regulation of T cell activation	4	16	18.8018	0.000198812	0.0017781
GO:0002028	regulation of sodium ion transport	4	17	17.6958	0.000257248	0.00226664
GO:0032733	positive regulation of interleukin-10 production	4	18	16.7127	0.000327268	0.00276088
GO:0070555	response to interleukin-1	4	19	15.8331	0.000410179	0.00337652
GO:0042517	positive regulation of tyrosine phosphorylation of Stat3 protein	4	21	14.3252	0.00062012	0.0046983
GO:0045453	bone resorption	4	21	14.3252	0.00062012	0.0046983
GO:0070301	cellular response to hydrogen peroxide	4	21	14.3252	0.00062012	0.0046983
GO:0048147	negative regulation of fibroblast proliferation	4	23	13.0795	0.000898319	0.0062125
GO:0051899	membrane depolarization	4	23	13.0795	0.000898319	0.0062125
GO:0071356	cellular response to tumor necrosis factor	4	23	13.0795	0.000898319	0.0062125
GO:0001937	negative regulation of endothelial cell proliferation	4	24	12.5345	0.00106667	0.00716838
GO:0043392	negative regulation of DNA binding	4	24	12.5345	0.00106667	0.00716838
GO:0034599	cellular response to oxidative stress	4	26	11.5703	0.00146941	0.00944794
GO:0045931	positive regulation of mitotic cell cycle	4	26	11.5703	0.00146941	0.00944794
GO:0008652	cellular amino acid biosynthetic process	4	27	11.1418	0.00170689	0.0108866
GO:0030282	bone mineralization	4	27	11.1418	0.00170689	0.0108866
GO:0050853	B cell receptor signaling pathway	4	27	11.1418	0.00170689	0.0108866
GO:0006730	one-carbon metabolic process	4	28	10.7439	0.00197051	0.0118958
GO:0051930	regulation of sensory perception of pain	4	28	10.7439	0.00197051	0.0118958
GO:0070373	negative regulation of ERK1 and ERK2 cascade	4	28	10.7439	0.00197051	0.0118958
GO:0009725	response to hormone stimulus	4	29	10.3734	0.00226186	0.0126611
GO:0042113	B cell activation	4	29	10.3734	0.00226186	0.0126611
GO:0051384	response to glucocorticoid stimulus	4	29	10.3734	0.00226186	0.0126611
GO:0097190	apoptotic signaling pathway	4	29	10.3734	0.00226186	0.0126611
GO:0007157	heterophilic cell-cell adhesion	4	30	10.0276	0.00258252	0.0142548
GO:0042110	T cell activation	4	31	9.70416	0.0029341	0.0160465
GO:0000186	activation of MAPKK activity	4	32	9.40091	0.0033182	0.0177393
GO:0043507	positive regulation of JUN kinase activity	4	33	9.11603	0.00373642	0.0198858
GO:0030155	regulation of cell adhesion	4	34	8.84791	0.00419038	0.0213011
GO:0060325	face morphogenesis	4	34	8.84791	0.00419038	0.0213011
GO:0006898	receptor-mediated endocytosis	4	35	8.59511	0.00468167	0.0233985
GO:0045597	positive regulation of cell differentiation	4	35	8.59511	0.00468167	0.0233985
GO:0007623	circadian rhythm	4	36	8.35636	0.00521191	0.025994
GO:0001974	blood vessel remodeling	4	37	8.13051	0.00578271	0.0283651
GO:0048286	lung alveolus development	4	38	7.91655	0.00639564	0.0311787
GO:0001932	regulation of protein phosphorylation	4	39	7.71356	0.0070523	0.032018
GO:0045444	fat cell differentiation	4	39	7.71356	0.0070523	0.032018
GO:0045732	positive regulation of protein catabolic process	4	39	7.71356	0.0070523	0.032018
GO:0003333	amino acid transmembrane transport	4	40	7.52073	0.00775427	0.0346756
GO:0001558	regulation of cell growth	4	42	7.1626	0.00930037	0.0412022
GO:0051592	response to calcium ion	4	42	7.1626	0.00930037	0.0412022
GO:0007599	hemostasis	4	43	6.99602	0.0101476	0.0437516
GO:0008286	insulin receptor signaling pathway	4	44	6.83702	0.0110463	0.0469271
GO:0043406	positive regulation of MAP kinase activity	4	44	6.83702	0.0110463	0.0469271
GO:0042787	protein ubiquitination involved in ubiquitin-dependent protein catabolic process	4	46	6.53976	0.0130042	0.0544665
GO:0009968	negative regulation of signal transduction	4	47	6.40062	0.0140663	0.0557037
GO:0000082	G1/S transition of mitotic cell cycle	4	50	6.01658	0.0176028	0.0680928
GO:0032088	negative regulation of NF-kappaB transcription factor activity	4	56	5.37195	0.0263749	0.0928448
GO:0045165	cell fate commitment	4	62	4.85208	0.0376418	0.124202
GO:0007169	transmembrane receptor protein tyrosine kinase signaling pathway	4	67	4.48999	0.0491134	0.130309
GO:0001866	NK T cell proliferation	3	3	75.2073	9.36729e-06	0.00013928
GO:0002485	antigen processing and presentation of endogenous peptide antigen via MHC class I via ER pathway, TAP-dependent	3	3	75.2073	9.36729e-06	0.00013928
GO:0019884	antigen processing and presentation of exogenous antigen	3	3	75.2073	9.36729e-06	0.00013928
GO:0019885	antigen processing and presentation of endogenous peptide antigen via MHC class I	3	3	75.2073	9.36729e-06	0.00013928
GO:0032608	interferon-beta production	3	3	75.2073	9.36729e-06	0.00013928
GO:0032741	positive regulation of interleukin-18 production	3	3	75.2073	9.36729e-06	0.00013928
GO:0034154	toll-like receptor 7 signaling pathway	3	3	75.2073	9.36729e-06	0.00013928
GO:0042531	positive regulation of tyrosine phosphorylation of STAT protein	3	3	75.2073	9.36729e-06	0.00013928
GO:0060333	interferon-gamma-mediated signaling pathway	3	3	75.2073	9.36729e-06	0.00013928
GO:1900246	positive regulation of RIG-I signaling pathway	3	3	75.2073	9.36729e-06	0.00013928
GO:0002238	response to molecule of fungal origin	3	4	56.4054	3.70969e-05	0.000428415
GO:0010574	regulation of vascular endothelial growth factor production	3	4	56.4054	3.70969e-05	0.000428415
GO:0034123	positive regulation of toll-like receptor signaling pathway	3	4	56.4054	3.70969e-05	0.000428415
GO:0034162	toll-like receptor 9 signaling pathway	3	4	56.4054	3.70969e-05	0.000428415
GO:0035590	purinergic nucleotide receptor signaling pathway	3	4	56.4054	3.70969e-05	0.000428415
GO:0042270	protection from natural killer cell mediated cytotoxicity	3	4	56.4054	3.70969e-05	0.000428415
GO:0045123	cellular extravasation	3	4	56.4054	3.70969e-05	0.000428415
GO:0045356	positive regulation of interferon-alpha biosynthetic process	3	4	56.4054	3.70969e-05	0.000428415
GO:0070431	nucleotide-binding oligomerization domain containing 2 signaling pathway	3	4	56.4054	3.70969e-05	0.000428415
GO:2000503	positive regulation of natural killer cell chemotaxis	3	4	56.4054	3.70969e-05	0.000428415
GO:0001774	microglial cell activation	3	5	45.1244	9.18216e-05	0.000929547
GO:0001818	negative regulation of cytokine production	3	5	45.1244	9.18216e-05	0.000929547
GO:0001878	response to yeast	3	5	45.1244	9.18216e-05	0.000929547
GO:0001961	positive regulation of cytokine-mediated signaling pathway	3	5	45.1244	9.18216e-05	0.000929547
GO:0002606	positive regulation of dendritic cell antigen processing and presentation	3	5	45.1244	9.18216e-05	0.000929547
GO:0010940	positive regulation of necrotic cell death	3	5	45.1244	9.18216e-05	0.000929547
GO:0034134	toll-like receptor 2 signaling pathway	3	5	45.1244	9.18216e-05	0.000929547
GO:0045351	type I interferon biosynthetic process	3	5	45.1244	9.18216e-05	0.000929547
GO:0045630	positive regulation of T-helper 2 cell differentiation	3	5	45.1244	9.18216e-05	0.000929547
GO:0045824	negative regulation of innate immune response	3	5	45.1244	9.18216e-05	0.000929547
GO:0050869	negative regulation of B cell activation	3	5	45.1244	9.18216e-05	0.000929547
GO:2000343	positive regulation of chemokine (C-X-C motif) ligand 2 production	3	5	45.1244	9.18216e-05	0.000929547
GO:0001775	cell activation	3	6	37.6036	0.000181821	0.00165729
GO:0002281	macrophage activation involved in immune response	3	6	37.6036	0.000181821	0.00165729
GO:0009620	response to fungus	3	6	37.6036	0.000181821	0.00165729
GO:0035457	cellular response to interferon-alpha	3	6	37.6036	0.000181821	0.00165729
GO:0042308	negative regulation of protein import into nucleus	3	6	37.6036	0.000181821	0.00165729
GO:0045627	positive regulation of T-helper 1 cell differentiation	3	6	37.6036	0.000181821	0.00165729
GO:0052033	pathogen-associated molecular pattern dependent induction by symbiont of host innate immune response	3	6	37.6036	0.000181821	0.00165729
GO:0002282	microglial cell activation involved in immune response	3	7	32.2317	0.000315032	0.00267665
GO:0045359	positive regulation of interferon-beta biosynthetic process	3	7	32.2317	0.000315032	0.00267665
GO:0050665	hydrogen peroxide biosynthetic process	3	7	32.2317	0.000315032	0.00267665
GO:0050798	activated T cell proliferation	3	7	32.2317	0.000315032	0.00267665
GO:0051099	positive regulation of binding	3	7	32.2317	0.000315032	0.00267665
GO:0060396	growth hormone receptor signaling pathway	3	7	32.2317	0.000315032	0.00267665
GO:0001798	positive regulation of type IIa hypersensitivity	3	8	28.2027	0.000499058	0.00385473
GO:0001960	negative regulation of cytokine-mediated signaling pathway	3	8	28.2027	0.000499058	0.00385473
GO:0002675	positive regulation of acute inflammatory response	3	8	28.2027	0.000499058	0.00385473
GO:0007184	SMAD protein import into nucleus	3	8	28.2027	0.000499058	0.00385473
GO:0010820	positive regulation of T cell chemotaxis	3	8	28.2027	0.000499058	0.00385473
GO:0015833	peptide transport	3	8	28.2027	0.000499058	0.00385473
GO:0032494	response to peptidoglycan	3	8	28.2027	0.000499058	0.00385473
GO:0032700	negative regulation of interleukin-17 production	3	8	28.2027	0.000499058	0.00385473
GO:0033089	positive regulation of T cell differentiation in thymus	3	8	28.2027	0.000499058	0.00385473
GO:0034142	toll-like receptor 4 signaling pathway	3	8	28.2027	0.000499058	0.00385473
GO:0043068	positive regulation of programmed cell death	3	8	28.2027	0.000499058	0.00385473
GO:0045080	positive regulation of chemokine biosynthetic process	3	8	28.2027	0.000499058	0.00385473
GO:0045084	positive regulation of interleukin-12 biosynthetic process	3	8	28.2027	0.000499058	0.00385473
GO:0045416	positive regulation of interleukin-8 biosynthetic process	3	8	28.2027	0.000499058	0.00385473
GO:0048245	eosinophil chemotaxis	3	8	28.2027	0.000499058	0.00385473
GO:0050777	negative regulation of immune response	3	8	28.2027	0.000499058	0.00385473
GO:0006401	RNA catabolic process	3	9	25.0691	0.000741174	0.00518604
GO:0030101	natural killer cell activation	3	9	25.0691	0.000741174	0.00518604
GO:0042993	positive regulation of transcription factor import into nucleus	3	9	25.0691	0.000741174	0.00518604
GO:0045651	positive regulation of macrophage differentiation	3	9	25.0691	0.000741174	0.00518604
GO:0070306	lens fiber cell differentiation	3	9	25.0691	0.000741174	0.00518604
GO:0030194	positive regulation of blood coagulation	3	10	22.5622	0.00104834	0.00708525
GO:0032743	positive regulation of interleukin-2 production	3	10	22.5622	0.00104834	0.00708525
GO:0048246	macrophage chemotaxis	3	10	22.5622	0.00104834	0.00708525
GO:0050707	regulation of cytokine secretion	3	10	22.5622	0.00104834	0.00708525
GO:0070935	3'-UTR-mediated mRNA stabilization	3	10	22.5622	0.00104834	0.00708525
GO:0001783	B cell apoptotic process	3	11	20.5111	0.00142722	0.00925164
GO:0006977	DNA damage response, signal transduction by p53 class mediator resulting in cell cycle arrest	3	11	20.5111	0.00142722	0.00925164
GO:0008210	estrogen metabolic process	3	11	20.5111	0.00142722	0.00925164
GO:0030225	macrophage differentiation	3	11	20.5111	0.00142722	0.00925164
GO:0031396	regulation of protein ubiquitination	3	11	20.5111	0.00142722	0.00925164
GO:0043922	negative regulation by host of viral transcription	3	11	20.5111	0.00142722	0.00925164
GO:0046641	positive regulation of alpha-beta T cell proliferation	3	11	20.5111	0.00142722	0.00925164
GO:0046697	decidualization	3	11	20.5111	0.00142722	0.00925164
GO:0050860	negative regulation of T cell receptor signaling pathway	3	11	20.5111	0.00142722	0.00925164
GO:0002474	antigen processing and presentation of peptide antigen via MHC class I	3	12	18.8018	0.00188415	0.0116124
GO:0014912	negative regulation of smooth muscle cell migration	3	12	18.8018	0.00188415	0.0116124
GO:0030278	regulation of ossification	3	12	18.8018	0.00188415	0.0116124
GO:0032270	positive regulation of cellular protein metabolic process	3	12	18.8018	0.00188415	0.0116124
GO:0032695	negative regulation of interleukin-12 production	3	12	18.8018	0.00188415	0.0116124
GO:0042523	positive regulation of tyrosine phosphorylation of Stat5 protein	3	12	18.8018	0.00188415	0.0116124
GO:0042730	fibrinolysis	3	12	18.8018	0.00188415	0.0116124
GO:0043129	surfactant homeostasis	3	12	18.8018	0.00188415	0.0116124
GO:0045019	negative regulation of nitric oxide biosynthetic process	3	12	18.8018	0.00188415	0.0116124
GO:0045060	negative thymic T cell selection	3	12	18.8018	0.00188415	0.0116124
GO:0048255	mRNA stabilization	3	12	18.8018	0.00188415	0.0116124
GO:0051044	positive regulation of membrane protein ectodomain proteolysis	3	12	18.8018	0.00188415	0.0116124
GO:2000045	regulation of G1/S transition of mitotic cell cycle	3	12	18.8018	0.00188415	0.0116124
GO:0008209	androgen metabolic process	3	13	17.3555	0.00242521	0.0134489
GO:0042953	lipoprotein transport	3	13	17.3555	0.00242521	0.0134489
GO:0043623	cellular protein complex assembly	3	13	17.3555	0.00242521	0.0134489
GO:0000278	mitotic cell cycle	3	14	16.1158	0.00305617	0.0163753
GO:0009314	response to radiation	3	14	16.1158	0.00305617	0.0163753
GO:0030502	negative regulation of bone mineralization	3	14	16.1158	0.00305617	0.0163753
GO:0040015	negative regulation of multicellular organism growth	3	14	16.1158	0.00305617	0.0163753
GO:0042176	regulation of protein catabolic process	3	14	16.1158	0.00305617	0.0163753
GO:0070527	platelet aggregation	3	14	16.1158	0.00305617	0.0163753
GO:0071347	cellular response to interleukin-1	3	14	16.1158	0.00305617	0.0163753
GO:0022408	negative regulation of cell-cell adhesion	3	15	15.0415	0.00378254	0.0200416
GO:2000811	negative regulation of anoikis	3	15	15.0415	0.00378254	0.0200416
GO:0001516	prostaglandin biosynthetic process	3	16	14.1014	0.00460956	0.0231353
GO:0006904	vesicle docking involved in exocytosis	3	16	14.1014	0.00460956	0.0231353
GO:0032874	positive regulation of stress-activated MAPK cascade	3	16	14.1014	0.00460956	0.0231353
GO:0045582	positive regulation of T cell differentiation	3	16	14.1014	0.00460956	0.0231353
GO:0048384	retinoic acid receptor signaling pathway	3	16	14.1014	0.00460956	0.0231353
GO:0070372	regulation of ERK1 and ERK2 cascade	3	16	14.1014	0.00460956	0.0231353
GO:0030866	cortical actin cytoskeleton organization	3	17	13.2719	0.00554219	0.0272415
GO:0045807	positive regulation of endocytosis	3	17	13.2719	0.00554219	0.0272415
GO:0045987	positive regulation of smooth muscle contraction	3	17	13.2719	0.00554219	0.0272415
GO:0048745	smooth muscle tissue development	3	17	13.2719	0.00554219	0.0272415
GO:0071479	cellular response to ionizing radiation	3	17	13.2719	0.00554219	0.0272415
GO:0000188	inactivation of MAPK activity	3	18	12.5345	0.00658518	0.0314039
GO:0006509	membrane protein ectodomain proteolysis	3	18	12.5345	0.00658518	0.0314039
GO:0042326	negative regulation of phosphorylation	3	18	12.5345	0.00658518	0.0314039
GO:1901215	negative regulation of neuron death	3	18	12.5345	0.00658518	0.0314039
GO:0001819	positive regulation of cytokine production	3	19	11.8748	0.00774299	0.0346756
GO:0015807	L-amino acid transport	3	19	11.8748	0.00774299	0.0346756
GO:0030500	regulation of bone mineralization	3	19	11.8748	0.00774299	0.0346756
GO:0030818	negative regulation of cAMP biosynthetic process	3	19	11.8748	0.00774299	0.0346756
GO:0043542	endothelial cell migration	3	19	11.8748	0.00774299	0.0346756
GO:0001782	B cell homeostasis	3	20	11.2811	0.00901987	0.0401089
GO:0031648	protein destabilization	3	20	11.2811	0.00901987	0.0401089
GO:0043124	negative regulation of I-kappaB kinase/NF-kappaB cascade	3	21	10.7439	0.0104198	0.0444243
GO:0007346	regulation of mitotic cell cycle	3	22	10.2555	0.0119467	0.0501254
GO:0030511	positive regulation of transforming growth factor beta receptor signaling pathway	3	22	10.2555	0.0119467	0.0501254
GO:0032689	negative regulation of interferon-gamma production	3	22	10.2555	0.0119467	0.0501254
GO:0042221	response to chemical stimulus	3	22	10.2555	0.0119467	0.0501254
GO:0048010	vascular endothelial growth factor receptor signaling pathway	3	22	10.2555	0.0119467	0.0501254
GO:0050776	regulation of immune response	3	22	10.2555	0.0119467	0.0501254
GO:0090200	positive regulation of release of cytochrome c from mitochondria	3	22	10.2555	0.0119467	0.0501254
GO:0001836	release of cytochrome c from mitochondria	3	23	9.80964	0.0136039	0.0557037
GO:0006611	protein export from nucleus	3	23	9.80964	0.0136039	0.0557037
GO:0051017	actin filament bundle assembly	3	23	9.80964	0.0136039	0.0557037
GO:0071300	cellular response to retinoic acid	3	23	9.80964	0.0136039	0.0557037
GO:0006928	cellular component movement	3	24	9.40091	0.0153949	0.0600402
GO:0031214	biomineral tissue development	3	24	9.40091	0.0153949	0.0600402
GO:0031397	negative regulation of protein ubiquitination	3	24	9.40091	0.0153949	0.0600402
GO:0009966	regulation of signal transduction	3	25	9.02487	0.0173229	0.0671192
GO:0046627	negative regulation of insulin receptor signaling pathway	3	25	9.02487	0.0173229	0.0671192
GO:0072593	reactive oxygen species metabolic process	3	25	9.02487	0.0173229	0.0671192
GO:0010862	positive regulation of pathway-restricted SMAD protein phosphorylation	3	26	8.67776	0.0193907	0.0714096
GO:0032091	negative regulation of protein binding	3	27	8.35636	0.0216012	0.0794271
GO:0007257	activation of JUN kinase activity	3	28	8.05792	0.0239569	0.0846857
GO:0007265	Ras protein signal transduction	3	28	8.05792	0.0239569	0.0846857
GO:0051209	release of sequestered calcium ion into cytosol	3	28	8.05792	0.0239569	0.0846857
GO:0010595	positive regulation of endothelial cell migration	3	29	7.78006	0.0264602	0.0928448
GO:0030513	positive regulation of BMP signaling pathway	3	29	7.78006	0.0264602	0.0928448
GO:0045840	positive regulation of mitosis	3	29	7.78006	0.0264602	0.0928448
GO:0050873	brown fat cell differentiation	3	29	7.78006	0.0264602	0.0928448
GO:0000079	regulation of cyclin-dependent protein serine/threonine kinase activity	3	30	7.52073	0.0291133	0.101854
GO:0006605	protein targeting	3	31	7.27812	0.0319182	0.109414
GO:0006879	cellular iron ion homeostasis	3	31	7.27812	0.0319182	0.109414
GO:0008630	intrinsic apoptotic signaling pathway in response to DNA damage	3	31	7.27812	0.0319182	0.109414
GO:0032868	response to insulin stimulus	3	31	7.27812	0.0319182	0.109414
GO:0009987	cellular process	3	32	7.05068	0.0348768	0.118536
GO:0031424	keratinization	3	32	7.05068	0.0348768	0.118536
GO:0048536	spleen development	3	32	7.05068	0.0348768	0.118536
GO:0055072	iron ion homeostasis	3	32	7.05068	0.0348768	0.118536
GO:0007017	microtubule-based process	3	33	6.83702	0.0379908	0.124662
GO:0030433	ER-associated protein catabolic process	3	33	6.83702	0.0379908	0.124662
GO:0043434	response to peptide hormone stimulus	3	33	6.83702	0.0379908	0.124662
GO:0051865	protein autoubiquitination	3	33	6.83702	0.0379908	0.124662
GO:0007254	JNK cascade	3	34	6.63593	0.0412618	0.130309
GO:0040014	regulation of multicellular organism growth	3	34	6.63593	0.0412618	0.130309
GO:0043407	negative regulation of MAP kinase activity	3	34	6.63593	0.0412618	0.130309
GO:0048511	rhythmic process	3	34	6.63593	0.0412618	0.130309
GO:0030522	intracellular receptor signaling pathway	3	35	6.44634	0.0446912	0.130309
GO:0007492	endoderm development	3	36	6.26727	0.0482803	0.130309
GO:0045471	response to ethanol	3	36	6.26727	0.0482803	0.130309
GO:0000738	DNA catabolic process, exonucleolytic	2	2	75.2073	0.000706293	0.00502757
GO:0001869	negative regulation of complement activation, lectin pathway	2	2	75.2073	0.000706293	0.00502757
GO:0002268	follicular dendritic cell differentiation	2	2	75.2073	0.000706293	0.00502757
GO:0002431	Fc receptor mediated stimulatory signaling pathway	2	2	75.2073	0.000706293	0.00502757
GO:0002693	positive regulation of cellular extravasation	2	2	75.2073	0.000706293	0.00502757
GO:0002752	cell surface pattern recognition receptor signaling pathway	2	2	75.2073	0.000706293	0.00502757
GO:0034124	regulation of MyD88-dependent toll-like receptor signaling pathway	2	2	75.2073	0.000706293	0.00502757
GO:0034340	response to type I interferon	2	2	75.2073	0.000706293	0.00502757
GO:0046967	cytosol to ER transport	2	2	75.2073	0.000706293	0.00502757
GO:0050855	regulation of B cell receptor signaling pathway	2	2	75.2073	0.000706293	0.00502757
GO:0061014	positive regulation of mRNA catabolic process	2	2	75.2073	0.000706293	0.00502757
GO:0070234	positive regulation of T cell apoptotic process	2	2	75.2073	0.000706293	0.00502757
GO:0070427	nucleotide-binding oligomerization domain containing 1 signaling pathway	2	2	75.2073	0.000706293	0.00502757
GO:0070671	response to interleukin-12	2	2	75.2073	0.000706293	0.00502757
GO:0090265	positive regulation of immune complex clearance by monocytes and macrophages	2	2	75.2073	0.000706293	0.00502757
GO:1900245	positive regulation of MDA-5 signaling pathway	2	2	75.2073	0.000706293	0.00502757
GO:2000098	negative regulation of smooth muscle cell-matrix adhesion	2	2	75.2073	0.000706293	0.00502757
GO:2000473	positive regulation of hematopoietic stem cell migration	2	2	75.2073	0.000706293	0.00502757
GO:0000055	ribosomal large subunit export from nucleus	2	3	50.1382	0.00210015	0.0118958
GO:0001781	neutrophil apoptotic process	2	3	50.1382	0.00210015	0.0118958
GO:0001805	positive regulation of type III hypersensitivity	2	3	50.1382	0.00210015	0.0118958
GO:0001915	negative regulation of T cell mediated cytotoxicity	2	3	50.1382	0.00210015	0.0118958
GO:0002246	wound healing involved in inflammatory response	2	3	50.1382	0.00210015	0.0118958
GO:0002283	neutrophil activation involved in immune response	2	3	50.1382	0.00210015	0.0118958
GO:0002315	marginal zone B cell differentiation	2	3	50.1382	0.00210015	0.0118958
GO:0002481	antigen processing and presentation of exogenous protein antigen via MHC class Ib, TAP-dependent	2	3	50.1382	0.00210015	0.0118958
GO:0002513	tolerance induction to self antigen	2	3	50.1382	0.00210015	0.0118958
GO:0002768	immune response-regulating cell surface receptor signaling pathway	2	3	50.1382	0.00210015	0.0118958
GO:0002924	negative regulation of humoral immune response mediated by circulating immunoglobulin	2	3	50.1382	0.00210015	0.0118958
GO:0006922	cleavage of lamin involved in execution phase of apoptosis	2	3	50.1382	0.00210015	0.0118958
GO:0006926	virus-infected cell apoptotic process	2	3	50.1382	0.00210015	0.0118958
GO:0007035	vacuolar acidification	2	3	50.1382	0.00210015	0.0118958
GO:0019060	intracellular transport of viral proteins in host cell	2	3	50.1382	0.00210015	0.0118958
GO:0019371	cyclooxygenase pathway	2	3	50.1382	0.00210015	0.0118958
GO:0031620	regulation of fever generation	2	3	50.1382	0.00210015	0.0118958
GO:0032651	regulation of interleukin-1 beta production	2	3	50.1382	0.00210015	0.0118958
GO:0032680	regulation of tumor necrosis factor production	2	3	50.1382	0.00210015	0.0118958
GO:0034138	toll-like receptor 3 signaling pathway	2	3	50.1382	0.00210015	0.0118958
GO:0035722	interleukin-12-mediated signaling pathway	2	3	50.1382	0.00210015	0.0118958
GO:0042026	protein refolding	2	3	50.1382	0.00210015	0.0118958
GO:0045103	intermediate filament-based process	2	3	50.1382	0.00210015	0.0118958
GO:0050717	positive regulation of interleukin-1 alpha secretion	2	3	50.1382	0.00210015	0.0118958
GO:0050779	RNA destabilization	2	3	50.1382	0.00210015	0.0118958
GO:0060020	Bergmann glial cell differentiation	2	3	50.1382	0.00210015	0.0118958
GO:0060555	activation of necroptosis by extracellular signals	2	3	50.1382	0.00210015	0.0118958
GO:0071224	cellular response to peptidoglycan	2	3	50.1382	0.00210015	0.0118958
GO:2000110	negative regulation of macrophage apoptotic process	2	3	50.1382	0.00210015	0.0118958
GO:0002323	natural killer cell activation involved in immune response	2	4	37.6036	0.00416319	0.0212537
GO:0002377	immunoglobulin production	2	4	37.6036	0.00416319	0.0212537
GO:0002819	regulation of adaptive immune response	2	4	37.6036	0.00416319	0.0212537
GO:0006907	pinocytosis	2	4	37.6036	0.00416319	0.0212537
GO:0007589	body fluid secretion	2	4	37.6036	0.00416319	0.0212537
GO:0019941	modification-dependent protein catabolic process	2	4	37.6036	0.00416319	0.0212537
GO:0031584	activation of phospholipase D activity	2	4	37.6036	0.00416319	0.0212537
GO:0032754	positive regulation of interleukin-5 production	2	4	37.6036	0.00416319	0.0212537
GO:0032792	negative regulation of CREB transcription factor activity	2	4	37.6036	0.00416319	0.0212537
GO:0034405	response to fluid shear stress	2	4	37.6036	0.00416319	0.0212537
GO:0045657	positive regulation of monocyte differentiation	2	4	37.6036	0.00416319	0.0212537
GO:0050691	regulation of defense response to virus by host	2	4	37.6036	0.00416319	0.0212537
GO:0050856	regulation of T cell receptor signaling pathway	2	4	37.6036	0.00416319	0.0212537
GO:0051782	negative regulation of cell division	2	4	37.6036	0.00416319	0.0212537
GO:0060397	JAK-STAT cascade involved in growth hormone signaling pathway	2	4	37.6036	0.00416319	0.0212537
GO:0060591	chondroblast differentiation	2	4	37.6036	0.00416319	0.0212537
GO:2001020	regulation of response to DNA damage stimulus	2	4	37.6036	0.00416319	0.0212537
GO:0001660	fever generation	2	5	30.0829	0.00687744	0.0314039
GO:0001936	regulation of endothelial cell proliferation	2	5	30.0829	0.00687744	0.0314039
GO:0002906	negative regulation of mature B cell apoptotic process	2	5	30.0829	0.00687744	0.0314039
GO:0007044	cell-substrate junction assembly	2	5	30.0829	0.00687744	0.0314039
GO:0010572	positive regulation of platelet activation	2	5	30.0829	0.00687744	0.0314039
GO:0010757	negative regulation of plasminogen activation	2	5	30.0829	0.00687744	0.0314039
GO:0010891	negative regulation of sequestering of triglyceride	2	5	30.0829	0.00687744	0.0314039
GO:0015809	arginine transport	2	5	30.0829	0.00687744	0.0314039
GO:0031102	neuron projection regeneration	2	5	30.0829	0.00687744	0.0314039
GO:0032736	positive regulation of interleukin-13 production	2	5	30.0829	0.00687744	0.0314039
GO:0032747	positive regulation of interleukin-23 production	2	5	30.0829	0.00687744	0.0314039
GO:0032819	positive regulation of natural killer cell proliferation	2	5	30.0829	0.00687744	0.0314039
GO:0033625	positive regulation of integrin activation	2	5	30.0829	0.00687744	0.0314039
GO:0033634	positive regulation of cell-cell adhesion mediated by integrin	2	5	30.0829	0.00687744	0.0314039
GO:0035456	response to interferon-beta	2	5	30.0829	0.00687744	0.0314039
GO:0042256	mature ribosome assembly	2	5	30.0829	0.00687744	0.0314039
GO:0042482	positive regulation of odontogenesis	2	5	30.0829	0.00687744	0.0314039
GO:0043615	astrocyte cell migration	2	5	30.0829	0.00687744	0.0314039
GO:0045629	negative regulation of T-helper 2 cell differentiation	2	5	30.0829	0.00687744	0.0314039
GO:0045986	negative regulation of smooth muscle contraction	2	5	30.0829	0.00687744	0.0314039
GO:0050663	cytokine secretion	2	5	30.0829	0.00687744	0.0314039
GO:0051023	regulation of immunoglobulin secretion	2	5	30.0829	0.00687744	0.0314039
GO:0051771	negative regulation of nitric-oxide synthase biosynthetic process	2	5	30.0829	0.00687744	0.0314039
GO:0060628	regulation of ER to Golgi vesicle-mediated transport	2	5	30.0829	0.00687744	0.0314039
GO:0070723	response to cholesterol	2	5	30.0829	0.00687744	0.0314039
GO:0097070	ductus arteriosus closure	2	5	30.0829	0.00687744	0.0314039
GO:2000272	negative regulation of receptor activity	2	5	30.0829	0.00687744	0.0314039
GO:2000406	positive regulation of T cell migration	2	5	30.0829	0.00687744	0.0314039
GO:0001955	blood vessel maturation	2	6	25.0691	0.0102253	0.0437516
GO:0002829	negative regulation of type 2 immune response	2	6	25.0691	0.0102253	0.0437516
GO:0002830	positive regulation of type 2 immune response	2	6	25.0691	0.0102253	0.0437516
GO:0006221	pyrimidine nucleotide biosynthetic process	2	6	25.0691	0.0102253	0.0437516
GO:0007167	enzyme linked receptor protein signaling pathway	2	6	25.0691	0.0102253	0.0437516
GO:0007182	common-partner SMAD protein phosphorylation	2	6	25.0691	0.0102253	0.0437516
GO:0010955	negative regulation of protein processing	2	6	25.0691	0.0102253	0.0437516
GO:0031666	positive regulation of lipopolysaccharide-mediated signaling pathway	2	6	25.0691	0.0102253	0.0437516
GO:0032020	ISG15-protein conjugation	2	6	25.0691	0.0102253	0.0437516
GO:0043551	regulation of phosphatidylinositol 3-kinase activity	2	6	25.0691	0.0102253	0.0437516
GO:0048539	bone marrow development	2	6	25.0691	0.0102253	0.0437516
GO:0051354	negative regulation of oxidoreductase activity	2	6	25.0691	0.0102253	0.0437516
GO:0051901	positive regulation of mitochondrial depolarization	2	6	25.0691	0.0102253	0.0437516
GO:0051974	negative regulation of telomerase activity	2	6	25.0691	0.0102253	0.0437516
GO:0060907	positive regulation of macrophage cytokine production	2	6	25.0691	0.0102253	0.0437516
GO:0071229	cellular response to acid	2	6	25.0691	0.0102253	0.0437516
GO:1900026	positive regulation of substrate adhesion-dependent cell spreading	2	6	25.0691	0.0102253	0.0437516
GO:0002467	germinal center formation	2	7	21.4878	0.0141893	0.0557037
GO:0002526	acute inflammatory response	2	7	21.4878	0.0141893	0.0557037
GO:0002862	negative regulation of inflammatory response to antigenic stimulus	2	7	21.4878	0.0141893	0.0557037
GO:0003417	growth plate cartilage development	2	7	21.4878	0.0141893	0.0557037
GO:0006924	activation-induced cell death of T cells	2	7	21.4878	0.0141893	0.0557037
GO:0006927	transformed cell apoptotic process	2	7	21.4878	0.0141893	0.0557037
GO:0030853	negative regulation of granulocyte differentiation	2	7	21.4878	0.0141893	0.0557037
GO:0031103	axon regeneration	2	7	21.4878	0.0141893	0.0557037
GO:0032731	positive regulation of interleukin-1 beta production	2	7	21.4878	0.0141893	0.0557037
GO:0034115	negative regulation of heterotypic cell-cell adhesion	2	7	21.4878	0.0141893	0.0557037
GO:0045577	regulation of B cell differentiation	2	7	21.4878	0.0141893	0.0557037
GO:0045588	positive regulation of gamma-delta T cell differentiation	2	7	21.4878	0.0141893	0.0557037
GO:0045721	negative regulation of gluconeogenesis	2	7	21.4878	0.0141893	0.0557037
GO:0045793	positive regulation of cell size	2	7	21.4878	0.0141893	0.0557037
GO:0046653	tetrahydrofolate metabolic process	2	7	21.4878	0.0141893	0.0557037
GO:0048304	positive regulation of isotype switching to IgG isotypes	2	7	21.4878	0.0141893	0.0557037
GO:0050671	positive regulation of lymphocyte proliferation	2	7	21.4878	0.0141893	0.0557037
GO:0050688	regulation of defense response to virus	2	7	21.4878	0.0141893	0.0557037
GO:0050810	regulation of steroid biosynthetic process	2	7	21.4878	0.0141893	0.0557037
GO:0051024	positive regulation of immunoglobulin secretion	2	7	21.4878	0.0141893	0.0557037
GO:0051168	nuclear export	2	7	21.4878	0.0141893	0.0557037
GO:0051895	negative regulation of focal adhesion assembly	2	7	21.4878	0.0141893	0.0557037
GO:0051918	negative regulation of fibrinolysis	2	7	21.4878	0.0141893	0.0557037
GO:0060664	epithelial cell proliferation involved in salivary gland morphogenesis	2	7	21.4878	0.0141893	0.0557037
GO:0060710	chorio-allantoic fusion	2	7	21.4878	0.0141893	0.0557037
GO:0061299	retina vasculature morphogenesis in camera-type eye	2	7	21.4878	0.0141893	0.0557037
GO:0090197	positive regulation of chemokine secretion	2	7	21.4878	0.0141893	0.0557037
GO:1900017	positive regulation of cytokine production involved in inflammatory response	2	7	21.4878	0.0141893	0.0557037
GO:2000114	regulation of establishment of cell polarity	2	7	21.4878	0.0141893	0.0557037
GO:2000178	negative regulation of neural precursor cell proliferation	2	7	21.4878	0.0141893	0.0557037
GO:0001825	blastocyst formation	2	8	18.8018	0.0187528	0.0692746
GO:0002262	myeloid cell homeostasis	2	8	18.8018	0.0187528	0.0692746
GO:0002523	leukocyte migration involved in inflammatory response	2	8	18.8018	0.0187528	0.0692746
GO:0002925	positive regulation of humoral immune response mediated by circulating immunoglobulin	2	8	18.8018	0.0187528	0.0692746
GO:0006400	tRNA modification	2	8	18.8018	0.0187528	0.0692746
GO:0010950	positive regulation of endopeptidase activity	2	8	18.8018	0.0187528	0.0692746
GO:0014002	astrocyte development	2	8	18.8018	0.0187528	0.0692746
GO:0015909	long-chain fatty acid transport	2	8	18.8018	0.0187528	0.0692746
GO:0031340	positive regulation of vesicle fusion	2	8	18.8018	0.0187528	0.0692746
GO:0031638	zymogen activation	2	8	18.8018	0.0187528	0.0692746
GO:0032006	regulation of TOR signaling cascade	2	8	18.8018	0.0187528	0.0692746
GO:0032691	negative regulation of interleukin-1 beta production	2	8	18.8018	0.0187528	0.0692746
GO:0032940	secretion by cell	2	8	18.8018	0.0187528	0.0692746
GO:0034101	erythrocyte homeostasis	2	8	18.8018	0.0187528	0.0692746
GO:0042994	cytoplasmic sequestering of transcription factor	2	8	18.8018	0.0187528	0.0692746
GO:0043534	blood vessel endothelial cell migration	2	8	18.8018	0.0187528	0.0692746
GO:0050667	homocysteine metabolic process	2	8	18.8018	0.0187528	0.0692746
GO:0050921	positive regulation of chemotaxis	2	8	18.8018	0.0187528	0.0692746
GO:0051001	negative regulation of nitric-oxide synthase activity	2	8	18.8018	0.0187528	0.0692746
GO:0051131	chaperone-mediated protein complex assembly	2	8	18.8018	0.0187528	0.0692746
GO:0060213	positive regulation of nuclear-transcribed mRNA poly(A) tail shortening	2	8	18.8018	0.0187528	0.0692746
GO:0060340	positive regulation of type I interferon-mediated signaling pathway	2	8	18.8018	0.0187528	0.0692746
GO:0060426	lung vasculature development	2	8	18.8018	0.0187528	0.0692746
GO:0060670	branching involved in labyrinthine layer morphogenesis	2	8	18.8018	0.0187528	0.0692746
GO:0070102	interleukin-6-mediated signaling pathway	2	8	18.8018	0.0187528	0.0692746
GO:0070233	negative regulation of T cell apoptotic process	2	8	18.8018	0.0187528	0.0692746
GO:0071850	mitotic cell cycle arrest	2	8	18.8018	0.0187528	0.0692746
GO:0097202	activation of cysteine-type endopeptidase activity	2	8	18.8018	0.0187528	0.0692746
GO:2001237	negative regulation of extrinsic apoptotic signaling pathway	2	8	18.8018	0.0187528	0.0692746
GO:0001886	endothelial cell morphogenesis	2	9	16.7127	0.0238989	0.0846857
GO:0006809	nitric oxide biosynthetic process	2	9	16.7127	0.0238989	0.0846857
GO:0008015	blood circulation	2	9	16.7127	0.0238989	0.0846857
GO:0010224	response to UV-B	2	9	16.7127	0.0238989	0.0846857
GO:0010467	gene expression	2	9	16.7127	0.0238989	0.0846857
GO:0010744	positive regulation of macrophage derived foam cell differentiation	2	9	16.7127	0.0238989	0.0846857
GO:0010745	negative regulation of macrophage derived foam cell differentiation	2	9	16.7127	0.0238989	0.0846857
GO:0031065	positive regulation of histone deacetylation	2	9	16.7127	0.0238989	0.0846857
GO:0032693	negative regulation of interleukin-10 production	2	9	16.7127	0.0238989	0.0846857
GO:0032870	cellular response to hormone stimulus	2	9	16.7127	0.0238989	0.0846857
GO:0034122	negative regulation of toll-like receptor signaling pathway	2	9	16.7127	0.0238989	0.0846857
GO:0035234	germ cell programmed cell death	2	9	16.7127	0.0238989	0.0846857
GO:0042059	negative regulation of epidermal growth factor receptor signaling pathway	2	9	16.7127	0.0238989	0.0846857
GO:0042511	positive regulation of tyrosine phosphorylation of Stat1 protein	2	9	16.7127	0.0238989	0.0846857
GO:0046426	negative regulation of JAK-STAT cascade	2	9	16.7127	0.0238989	0.0846857
GO:0050765	negative regulation of phagocytosis	2	9	16.7127	0.0238989	0.0846857
GO:0051926	negative regulation of calcium ion transport	2	9	16.7127	0.0238989	0.0846857
GO:0061032	visceral serous pericardium development	2	9	16.7127	0.0238989	0.0846857
GO:0071157	negative regulation of cell cycle arrest	2	9	16.7127	0.0238989	0.0846857
GO:0071480	cellular response to gamma radiation	2	9	16.7127	0.0238989	0.0846857
GO:0097194	execution phase of apoptosis	2	9	16.7127	0.0238989	0.0846857
GO:2000352	negative regulation of endothelial cell apoptotic process	2	9	16.7127	0.0238989	0.0846857
GO:2001235	positive regulation of apoptotic signaling pathway	2	9	16.7127	0.0238989	0.0846857
GO:0000281	mitotic cytokinesis	2	10	15.0415	0.0296116	0.102096
GO:0000904	cell morphogenesis involved in differentiation	2	10	15.0415	0.0296116	0.102096
GO:0006957	complement activation, alternative pathway	2	10	15.0415	0.0296116	0.102096
GO:0010763	positive regulation of fibroblast migration	2	10	15.0415	0.0296116	0.102096
GO:0016540	protein autoprocessing	2	10	15.0415	0.0296116	0.102096
GO:0030224	monocyte differentiation	2	10	15.0415	0.0296116	0.102096
GO:0032435	negative regulation of proteasomal ubiquitin-dependent protein catabolic process	2	10	15.0415	0.0296116	0.102096
GO:0033628	regulation of cell adhesion mediated by integrin	2	10	15.0415	0.0296116	0.102096
GO:0042267	natural killer cell mediated cytotoxicity	2	10	15.0415	0.0296116	0.102096
GO:0042273	ribosomal large subunit biogenesis	2	10	15.0415	0.0296116	0.102096
GO:0001542	ovulation from ovarian follicle	2	11	13.674	0.0358748	0.118536
GO:0002437	inflammatory response to antigenic stimulus	2	11	13.674	0.0358748	0.118536
GO:0006612	protein targeting to membrane	2	11	13.674	0.0358748	0.118536
GO:0008347	glial cell migration	2	11	13.674	0.0358748	0.118536
GO:0010952	positive regulation of peptidase activity	2	11	13.674	0.0358748	0.118536
GO:0030031	cell projection assembly	2	11	13.674	0.0358748	0.118536
GO:0031334	positive regulation of protein complex assembly	2	11	13.674	0.0358748	0.118536
GO:0040037	negative regulation of fibroblast growth factor receptor signaling pathway	2	11	13.674	0.0358748	0.118536
GO:0042149	cellular response to glucose starvation	2	11	13.674	0.0358748	0.118536
GO:0043306	positive regulation of mast cell degranulation	2	11	13.674	0.0358748	0.118536
GO:0043518	negative regulation of DNA damage response, signal transduction by p53 class mediator	2	11	13.674	0.0358748	0.118536
GO:0045059	positive thymic T cell selection	2	11	13.674	0.0358748	0.118536
GO:0045744	negative regulation of G-protein coupled receptor protein signaling pathway	2	11	13.674	0.0358748	0.118536
GO:0045745	positive regulation of G-protein coupled receptor protein signaling pathway	2	11	13.674	0.0358748	0.118536
GO:0046325	negative regulation of glucose import	2	11	13.674	0.0358748	0.118536
GO:0046688	response to copper ion	2	11	13.674	0.0358748	0.118536
GO:0050778	positive regulation of immune response	2	11	13.674	0.0358748	0.118536
GO:0051894	positive regulation of focal adhesion assembly	2	11	13.674	0.0358748	0.118536
GO:0060068	vagina development	2	11	13.674	0.0358748	0.118536
GO:0060391	positive regulation of SMAD protein import into nucleus	2	11	13.674	0.0358748	0.118536
GO:0071425	hematopoietic stem cell proliferation	2	11	13.674	0.0358748	0.118536
GO:0009612	response to mechanical stimulus	2	12	12.5345	0.0426729	0.130309
GO:0035066	positive regulation of histone acetylation	2	12	12.5345	0.0426729	0.130309
GO:0043039	tRNA aminoacylation	2	12	12.5345	0.0426729	0.130309
GO:0045579	positive regulation of B cell differentiation	2	12	12.5345	0.0426729	0.130309
GO:0045662	negative regulation of myoblast differentiation	2	12	12.5345	0.0426729	0.130309
GO:0045670	regulation of osteoclast differentiation	2	12	12.5345	0.0426729	0.130309
GO:0045947	negative regulation of translational initiation	2	12	12.5345	0.0426729	0.130309
GO:0051272	positive regulation of cellular component movement	2	12	12.5345	0.0426729	0.130309
GO:0071285	cellular response to lithium ion	2	12	12.5345	0.0426729	0.130309
GO:2000378	negative regulation of reactive oxygen species metabolic process	2	12	12.5345	0.0426729	0.130309
GO:0001779	natural killer cell differentiation	2	13	11.5703	0.0499907	0.130309
GO:0006910	phagocytosis, recognition	2	13	11.5703	0.0499907	0.130309
GO:0006970	response to osmotic stress	2	13	11.5703	0.0499907	0.130309
GO:0010906	regulation of glucose metabolic process	2	13	11.5703	0.0499907	0.130309
GO:0016045	detection of bacterium	2	13	11.5703	0.0499907	0.130309
GO:0032753	positive regulation of interleukin-4 production	2	13	11.5703	0.0499907	0.130309
GO:0042100	B cell proliferation	2	13	11.5703	0.0499907	0.130309
GO:0042692	muscle cell differentiation	2	13	11.5703	0.0499907	0.130309
GO:0043537	negative regulation of blood vessel endothelial cell migration	2	13	11.5703	0.0499907	0.130309
GO:0050995	negative regulation of lipid catabolic process	2	13	11.5703	0.0499907	0.130309
GO:0060444	branching involved in mammary gland duct morphogenesis	2	13	11.5703	0.0499907	0.130309
GO:0060445	branching involved in salivary gland morphogenesis	2	13	11.5703	0.0499907	0.130309
GO:0050896	response to stimulus	1	1142	0.0658557	2.28184e-05	0.000301584

## Sheet: GOs of down-regulated genes
Significantly different GOs targeted by down-regulated genes (p<0.05)
# column A : go_id, the GO index number in Gene Ontology.
# column B : go_name, the GO name in Gene Ontology.
# column C : go_diffgene_count, the number of gene targeted same GOs in different genes.
# column D : go_gene_count, the number of gene targeted same GOs in database.
# column E : enrichment, a measure of the significance of the function
# column F : p-value, P-value calculated from Paired T -Test.
# column G : FDR, corrected p-value calcualted by Multiple Testing Correction.
go_id	go_name	go_diffgene_count	go_gene_count	enrichment	pvalue	FDR
GO:0006811	ion transport	33	570	16.1604	4.34617e-29	3.06405e-26
GO:0006810	transport	46	1712	7.50011	3.11422e-26	1.09776e-23
GO:0034765	regulation of ion transmembrane transport	13	149	24.354	4.78043e-14	1.1234e-11
GO:0006813	potassium ion transport	10	129	21.6383	1.90201e-10	3.35229e-08
GO:0007268	synaptic transmission	9	114	22.0369	1.53003e-09	2.15735e-07
GO:0071805	potassium ion transmembrane transport	8	83	26.9045	2.96988e-09	3.48961e-07
GO:0007626	locomotory behavior	8	88	25.3759	4.76622e-09	4.80026e-07
GO:0034220	ion transmembrane transport	10	182	15.3371	5.60689e-09	4.94107e-07
GO:0007155	cell adhesion	14	500	7.81577	1.8745e-08	1.46835e-06
GO:0055085	transmembrane transport	12	385	8.7003	7.53403e-08	5.31149e-06
GO:0051930	regulation of sensory perception of pain	5	28	49.8455	2.06716e-07	1.32486e-05
GO:0007628	adult walking behavior	5	39	35.7865	1.17283e-06	6.89035e-05
GO:0001964	startle response	4	17	65.6787	1.46874e-06	7.96509e-05
GO:0006816	calcium ion transport	7	132	14.8026	2.2089e-06	0.000111234
GO:0048168	regulation of neuronal synaptic plasticity	4	19	58.7652	2.37854e-06	0.000111791
GO:0050804	regulation of synaptic transmission	4	22	50.7517	4.45122e-06	0.000196132
GO:0035235	ionotropic glutamate receptor signaling pathway	4	23	48.5452	5.3732e-06	0.00022283
GO:0007399	nervous system development	9	307	8.1831	7.72676e-06	0.000302631
GO:0050808	synapse organization	4	26	42.9438	8.99551e-06	0.000333781
GO:0048169	regulation of long-term neuronal synaptic plasticity	4	28	39.8764	1.22509e-05	0.000428893
GO:0035556	intracellular signal transduction	8	244	9.15195	1.27755e-05	0.000428893
GO:0035725	sodium ion transmembrane transport	5	64	21.8074	1.44419e-05	0.000440253
GO:0042391	regulation of membrane potential	5	64	21.8074	1.44419e-05	0.000440253
GO:0035810	positive regulation of urine volume	3	9	93.0449	1.49873e-05	0.000440253
GO:0060079	regulation of excitatory postsynaptic membrane potential	4	30	37.2179	1.63056e-05	0.000459817
GO:0048167	regulation of synaptic plasticity	4	32	34.8918	2.12759e-05	0.000537659
GO:0007165	signal transduction	23	2212	2.90239	2.13279e-05	0.000537659
GO:0060080	regulation of inhibitory postsynaptic membrane potential	3	10	83.7404	2.13538e-05	0.000537659
GO:0006814	sodium ion transport	6	122	13.7279	2.25034e-05	0.000547065
GO:0035815	positive regulation of renal sodium excretion	3	11	76.1276	2.92839e-05	0.000665972
GO:0050884	neuromuscular process controlling posture	3	11	76.1276	2.92839e-05	0.000665972
GO:0006874	cellular calcium ion homeostasis	5	76	18.3641	3.37952e-05	0.00074455
GO:0007189	adenylate cyclase-activating G-protein coupled receptor signaling pathway	4	37	30.1767	3.85314e-05	0.00082317
GO:0060134	prepulse inhibition	3	13	64.4157	5.04906e-05	0.00100054
GO:0014057	positive regulation of acetylcholine secretion	2	2	279.135	5.10913e-05	0.00100054
GO:0051586	positive regulation of dopamine uptake involved in synaptic transmission	2	2	279.135	5.10913e-05	0.00100054
GO:0007611	learning or memory	4	40	27.9135	5.28711e-05	0.00100741
GO:0006836	neurotransmitter transport	4	43	25.966	7.07973e-05	0.00131348
GO:0070588	calcium ion transmembrane transport	5	89	15.6817	7.31168e-05	0.00132173
GO:0001508	regulation of action potential	3	17	49.259	0.000118783	0.00204249
GO:0001975	response to amphetamine	3	17	49.259	0.000118783	0.00204249
GO:0030182	neuron differentiation	5	100	13.9567	0.000128458	0.00212403
GO:0050885	neuromuscular process controlling balance	4	50	22.3308	0.000129551	0.00212403
GO:0009190	cyclic nucleotide biosynthetic process	3	19	44.0739	0.000168373	0.00263784
GO:0051968	positive regulation of synaptic transmission, glutamatergic	3	19	44.0739	0.000168373	0.00263784
GO:0006885	regulation of pH	3	21	39.8764	0.000229881	0.00352318
GO:0006820	anion transport	3	22	38.0638	0.000265475	0.00398213
GO:0002175	protein localization to paranode region of axon	2	4	139.567	0.0003051	0.0043019
GO:0040013	negative regulation of locomotion	2	4	139.567	0.0003051	0.0043019
GO:1901660	calcium ion export	2	4	139.567	0.0003051	0.0043019
GO:0006468	protein phosphorylation	10	611	4.56849	0.000323517	0.00447215
GO:0001662	behavioral fear response	3	24	34.8918	0.000347071	0.00470548
GO:0035249	synaptic transmission, glutamatergic	3	26	32.2078	0.000443492	0.00589928
GO:0007195	adenylate cyclase-inhibiting dopamine receptor signaling pathway	2	5	111.654	0.000507297	0.00650263
GO:0014054	positive regulation of gamma-aminobutyric acid secretion	2	5	111.654	0.000507297	0.00650263
GO:0007156	homophilic cell adhesion	4	72	15.5075	0.000544173	0.00675652
GO:0006665	sphingolipid metabolic process	3	28	29.9073	0.000555855	0.00675652
GO:0007205	protein kinase C-activating G-protein coupled receptor signaling pathway	3	28	29.9073	0.000555855	0.00675652
GO:0048013	ephrin receptor signaling pathway	3	29	28.876	0.000618357	0.00738884
GO:0030913	paranodal junction assembly	2	6	93.0449	0.000759147	0.0086802
GO:0086002	regulation of cardiac muscle cell action potential involved in contraction	2	6	93.0449	0.000759147	0.0086802
GO:0007275	multicellular organismal development	12	954	3.51113	0.000763365	0.0086802
GO:0048511	rhythmic process	3	34	24.6295	0.00099938	0.0111835
GO:0007154	cell communication	4	85	13.1357	0.00103281	0.0113771
GO:0000160	phosphorelay signal transduction system	2	7	79.7527	0.00106029	0.0115001
GO:0060048	cardiac muscle contraction	3	36	23.2612	0.00118617	0.0126704
GO:0007158	neuron cell-cell adhesion	2	8	69.7837	0.00141039	0.0144105
GO:0061001	regulation of dendritic spine morphogenesis	2	8	69.7837	0.00141039	0.0144105
GO:2000649	regulation of sodium ion transmembrane transporter activity	2	8	69.7837	0.00141039	0.0144105
GO:0007409	axonogenesis	4	94	11.8781	0.00151694	0.0150625
GO:0031175	neuron projection development	4	94	11.8781	0.00151694	0.0150625
GO:0007612	learning	3	40	20.9351	0.00162414	0.0159031
GO:0001973	adenosine receptor signaling pathway	2	9	62.0299	0.00180907	0.0165636
GO:0008088	axon cargo transport	2	9	62.0299	0.00180907	0.0165636
GO:0014049	positive regulation of glutamate secretion	2	9	62.0299	0.00180907	0.0165636
GO:0014898	cardiac muscle hypertrophy in response to stress	2	9	62.0299	0.00180907	0.0165636
GO:0022010	central nervous system myelination	2	9	62.0299	0.00180907	0.0165636
GO:0007191	adenylate cyclase-activating dopamine receptor signaling pathway	2	10	55.8269	0.002256	0.0201327
GO:0031000	response to caffeine	2	10	55.8269	0.002256	0.0201327
GO:0014059	regulation of dopamine secretion	2	11	50.7517	0.00275083	0.0236468
GO:0048148	behavioral response to cocaine	2	11	50.7517	0.00275083	0.0236468
GO:0051481	reduction of cytosolic calcium ion concentration	2	11	50.7517	0.00275083	0.0236468
GO:0048812	neuron projection morphogenesis	3	48	17.4459	0.00278395	0.0236468
GO:0006629	lipid metabolic process	7	409	4.77737	0.00294196	0.0246915
GO:0043524	negative regulation of neuron apoptotic process	4	114	9.7942	0.00313951	0.0260394
GO:0007411	axon guidance	4	115	9.70903	0.00324361	0.02659
GO:0015721	bile acid and bile salt transport	2	12	46.5224	0.00329321	0.0266863
GO:0002087	regulation of respiratory gaseous exchange by neurological system process	2	13	42.9438	0.00388279	0.0303817
GO:0017156	calcium ion-dependent exocytosis	2	13	42.9438	0.00388279	0.0303817
GO:0042417	dopamine metabolic process	2	13	42.9438	0.00388279	0.0303817
GO:0008152	metabolic process	11	991	3.09837	0.00392162	0.0303817
GO:0007417	central nervous system development	3	55	15.2255	0.00414572	0.0317688
GO:0001963	synaptic transmission, dopaminergic	2	14	39.8764	0.00451924	0.0338943
GO:0034614	cellular response to reactive oxygen species	2	14	39.8764	0.00451924	0.0338943
GO:0006006	glucose metabolic process	3	59	14.1933	0.00508343	0.0377244
GO:0006171	cAMP biosynthetic process	2	15	37.2179	0.00520222	0.0378099
GO:0032012	regulation of ARF protein signal transduction	2	15	37.2179	0.00520222	0.0378099
GO:0006486	protein glycosylation	3	60	13.9567	0.00533694	0.0383933
GO:0006182	cGMP biosynthetic process	2	16	34.8918	0.00593138	0.0414022
GO:0086091	regulation of heart rate by cardiac conduction	2	16	34.8918	0.00593138	0.0414022
GO:2000311	regulation of alpha-amino-3-hydroxy-5-methyl-4-isoxazole propionate selective glutamate receptor activity	2	16	34.8918	0.00593138	0.0414022
GO:0002028	regulation of sodium ion transport	2	17	32.8394	0.00670639	0.0454616
GO:0007190	activation of adenylate cyclase activity	2	17	32.8394	0.00670639	0.0454616
GO:0032314	regulation of Rac GTPase activity	2	17	32.8394	0.00670639	0.0454616
GO:0042310	vasoconstriction	2	18	31.015	0.00752692	0.0500611
GO:0051145	smooth muscle cell differentiation	2	18	31.015	0.00752692	0.0500611
GO:0030154	cell differentiation	8	636	3.51113	0.00891931	0.0587674
GO:0007214	gamma-aminobutyric acid signaling pathway	2	20	27.9135	0.0093032	0.059625
GO:0010765	positive regulation of sodium ion transport	2	20	27.9135	0.0093032	0.059625
GO:0050770	regulation of axonogenesis	2	20	27.9135	0.0093032	0.059625
GO:0043408	regulation of MAPK cascade	2	21	26.5842	0.0102583	0.0645722
GO:0050806	positive regulation of synaptic transmission	2	21	26.5842	0.0102583	0.0645722
GO:0019228	regulation of action potential in neuron	2	22	25.3759	0.0112576	0.0651784
GO:0030534	adult behavior	2	22	25.3759	0.0112576	0.0651784
GO:0042221	response to chemical stimulus	2	22	25.3759	0.0112576	0.0651784
GO:0042311	vasodilation	2	22	25.3759	0.0112576	0.0651784
GO:0051965	positive regulation of synapse assembly	2	22	25.3759	0.0112576	0.0651784
GO:0006821	chloride transport	3	78	10.7359	0.0113177	0.0651784
GO:0006887	exocytosis	3	80	10.4675	0.012159	0.0651784
GO:0051291	protein heterooligomerization	3	80	10.4675	0.012159	0.0651784
GO:0002027	regulation of heart rate	2	23	24.2726	0.0123007	0.0651784
GO:0008045	motor neuron axon guidance	2	23	24.2726	0.0123007	0.0651784
GO:0030318	melanocyte differentiation	2	23	24.2726	0.0123007	0.0651784
GO:0032147	activation of protein kinase activity	2	24	23.2612	0.0133874	0.0651784
GO:0016310	phosphorylation	8	684	3.26473	0.0138621	0.0651784
GO:0003138	primary heart field specification	1	1	279.135	0.01433	0.0651784
GO:0003185	sinoatrial valve morphogenesis	1	1	279.135	0.01433	0.0651784
GO:0006867	asparagine transport	1	1	279.135	0.01433	0.0651784
GO:0007497	posterior midgut development	1	1	279.135	0.01433	0.0651784
GO:0009450	gamma-aminobutyric acid catabolic process	1	1	279.135	0.01433	0.0651784
GO:0010092	specification of organ identity	1	1	279.135	0.01433	0.0651784
GO:0014074	response to purine-containing compound	1	1	279.135	0.01433	0.0651784
GO:0032273	positive regulation of protein polymerization	1	1	279.135	0.01433	0.0651784
GO:0034126	positive regulation of MyD88-dependent toll-like receptor signaling pathway	1	1	279.135	0.01433	0.0651784
GO:0035645	enteric smooth muscle cell differentiation	1	1	279.135	0.01433	0.0651784
GO:0035984	cellular response to trichostatin A	1	1	279.135	0.01433	0.0651784
GO:0042938	dipeptide transport	1	1	279.135	0.01433	0.0651784
GO:0042941	D-alanine transport	1	1	279.135	0.01433	0.0651784
GO:0042984	regulation of amyloid precursor protein biosynthetic process	1	1	279.135	0.01433	0.0651784
GO:0044557	relaxation of smooth muscle	1	1	279.135	0.01433	0.0651784
GO:0045299	otolith mineralization	1	1	279.135	0.01433	0.0651784
GO:0045938	positive regulation of circadian sleep/wake cycle, sleep	1	1	279.135	0.01433	0.0651784
GO:0046636	negative regulation of alpha-beta T cell activation	1	1	279.135	0.01433	0.0651784
GO:0048683	regulation of collateral sprouting of intact axon in response to injury	1	1	279.135	0.01433	0.0651784
GO:0051939	gamma-aminobutyric acid import	1	1	279.135	0.01433	0.0651784
GO:0052565	response to defense-related host nitric oxide production	1	1	279.135	0.01433	0.0651784
GO:0060025	regulation of synaptic activity	1	1	279.135	0.01433	0.0651784
GO:0070460	thyroid-stimulating hormone secretion	1	1	279.135	0.01433	0.0651784
GO:0071436	sodium ion export	1	1	279.135	0.01433	0.0651784
GO:0086100	endothelin receptor signaling pathway	1	1	279.135	0.01433	0.0651784
GO:0097369	sodium ion import	1	1	279.135	0.01433	0.0651784
GO:2000331	regulation of terminal button organization	1	1	279.135	0.01433	0.0651784
GO:2001016	positive regulation of skeletal muscle cell differentiation	1	1	279.135	0.01433	0.0651784
GO:2001023	regulation of response to drug	1	1	279.135	0.01433	0.0651784
GO:2001108	positive regulation of Rho guanyl-nucleotide exchange factor activity	1	1	279.135	0.01433	0.0651784
GO:0007631	feeding behavior	2	26	21.4719	0.0156901	0.0704557
GO:0021549	cerebellum development	2	26	21.4719	0.0156901	0.0704557
GO:0050853	B cell receptor signaling pathway	2	27	20.6766	0.0169055	0.075433
GO:0051209	release of sequestered calcium ion into cytosol	2	28	19.9382	0.0181632	0.080535
GO:0008306	associative learning	2	30	18.609	0.0208041	0.091668
GO:0007200	phospholipase C-activating G-protein coupled receptor signaling pathway	2	31	18.0087	0.0221867	0.0965531
GO:0042755	eating behavior	2	31	18.0087	0.0221867	0.0965531
GO:0051924	regulation of calcium ion transport	2	32	17.4459	0.0236103	0.0969677
GO:0006083	acetate metabolic process	1	2	139.567	0.0286089	0.0969677
GO:0006650	glycerophospholipid metabolic process	1	2	139.567	0.0286089	0.0969677
GO:0006678	glucosylceramide metabolic process	1	2	139.567	0.0286089	0.0969677
GO:0006681	galactosylceramide metabolic process	1	2	139.567	0.0286089	0.0969677
GO:0006688	glycosphingolipid biosynthetic process	1	2	139.567	0.0286089	0.0969677
GO:0006868	glutamine transport	1	2	139.567	0.0286089	0.0969677
GO:0007423	sensory organ development	1	2	139.567	0.0286089	0.0969677
GO:0007521	muscle cell fate determination	1	2	139.567	0.0286089	0.0969677
GO:0009629	response to gravity	1	2	139.567	0.0286089	0.0969677
GO:0010565	regulation of cellular ketone metabolic process	1	2	139.567	0.0286089	0.0969677
GO:0015817	histidine transport	1	2	139.567	0.0286089	0.0969677
GO:0019098	reproductive behavior	1	2	139.567	0.0286089	0.0969677
GO:0021692	cerebellar Purkinje cell layer morphogenesis	1	2	139.567	0.0286089	0.0969677
GO:0031583	phospholipase D-activating G-protein coupled receptor signaling pathway	1	2	139.567	0.0286089	0.0969677
GO:0031670	cellular response to nutrient	1	2	139.567	0.0286089	0.0969677
GO:0034635	glutathione transport	1	2	139.567	0.0286089	0.0969677
GO:0034638	phosphatidylcholine catabolic process	1	2	139.567	0.0286089	0.0969677
GO:0035408	histone H3-T6 phosphorylation	1	2	139.567	0.0286089	0.0969677
GO:0042404	thyroid hormone catabolic process	1	2	139.567	0.0286089	0.0969677
GO:0042891	antibiotic transport	1	2	139.567	0.0286089	0.0969677
GO:0042942	D-serine transport	1	2	139.567	0.0286089	0.0969677
GO:0043252	sodium-independent organic anion transport	1	2	139.567	0.0286089	0.0969677
GO:0045652	regulation of megakaryocyte differentiation	1	2	139.567	0.0286089	0.0969677
GO:0045844	positive regulation of striated muscle tissue development	1	2	139.567	0.0286089	0.0969677
GO:0046459	short-chain fatty acid metabolic process	1	2	139.567	0.0286089	0.0969677
GO:0046684	response to pyrethroid	1	2	139.567	0.0286089	0.0969677
GO:0048710	regulation of astrocyte differentiation	1	2	139.567	0.0286089	0.0969677
GO:0048875	chemical homeostasis within a tissue	1	2	139.567	0.0286089	0.0969677
GO:0050925	negative regulation of negative chemotaxis	1	2	139.567	0.0286089	0.0969677
GO:0051584	regulation of dopamine uptake involved in synaptic transmission	1	2	139.567	0.0286089	0.0969677
GO:0051597	response to methylmercury	1	2	139.567	0.0286089	0.0969677
GO:0051882	mitochondrial depolarization	1	2	139.567	0.0286089	0.0969677
GO:0051935	L-glutamate uptake involved in synaptic transmission	1	2	139.567	0.0286089	0.0969677
GO:0060012	synaptic transmission, glycinergic	1	2	139.567	0.0286089	0.0969677
GO:0060297	regulation of sarcomere organization	1	2	139.567	0.0286089	0.0969677
GO:0072160	nephron tubule epithelial cell differentiation	1	2	139.567	0.0286089	0.0969677
GO:0086064	cell communication by electrical coupling involved in cardiac conduction	1	2	139.567	0.0286089	0.0969677
GO:0090325	regulation of locomotion involved in locomotory behavior	1	2	139.567	0.0286089	0.0969677
GO:0097155	fasciculation of sensory neuron axon	1	2	139.567	0.0286089	0.0969677
GO:0097156	fasciculation of motor neuron axon	1	2	139.567	0.0286089	0.0969677
GO:1900271	regulation of long-term synaptic potentiation	1	2	139.567	0.0286089	0.0969677
GO:1901379	regulation of potassium ion transmembrane transport	1	2	139.567	0.0286089	0.0969677
GO:1901386	negative regulation of voltage-gated calcium channel activity	1	2	139.567	0.0286089	0.0969677
GO:2000427	positive regulation of apoptotic cell clearance	1	2	139.567	0.0286089	0.0969677
GO:2001013	epithelial cell proliferation involved in renal tubule morphogenesis	1	2	139.567	0.0286089	0.0969677
GO:0007188	adenylate cyclase-modulating G-protein coupled receptor signaling pathway	2	36	15.5075	0.0297086	0.100213
GO:0006812	cation transport	3	111	7.54418	0.0302747	0.101637
GO:0023014	signal transduction by phosphorylation	2	37	15.0884	0.0313327	0.10469
GO:0007186	G-protein coupled receptor signaling pathway	14	1850	2.11237	0.033513	0.111447
GO:0003333	amino acid transmembrane transport	2	40	13.9567	0.0364388	0.118898
GO:0006865	amino acid transport	2	42	13.2921	0.0400349	0.118898
GO:0043473	pigmentation	2	43	12.983	0.0418896	0.118898
GO:0042493	response to drug	3	126	6.64606	0.0427271	0.118898
GO:0001976	neurological system process involved in regulation of systemic arterial blood pressure	1	3	93.0449	0.0428369	0.118898
GO:0002634	regulation of germinal center formation	1	3	93.0449	0.0428369	0.118898
GO:0006054	N-acetylneuraminate metabolic process	1	3	93.0449	0.0428369	0.118898
GO:0006684	sphingomyelin metabolic process	1	3	93.0449	0.0428369	0.118898
GO:0007208	phospholipase C-activating serotonin receptor signaling pathway	1	3	93.0449	0.0428369	0.118898
GO:0007638	mechanosensory behavior	1	3	93.0449	0.0428369	0.118898
GO:0009247	glycolipid biosynthetic process	1	3	93.0449	0.0428369	0.118898
GO:0009448	gamma-aminobutyric acid metabolic process	1	3	93.0449	0.0428369	0.118898
GO:0010510	regulation of acetyl-CoA biosynthetic process from pyruvate	1	3	93.0449	0.0428369	0.118898
GO:0010829	negative regulation of glucose transport	1	3	93.0449	0.0428369	0.118898
GO:0014043	negative regulation of neuron maturation	1	3	93.0449	0.0428369	0.118898
GO:0014829	vascular smooth muscle contraction	1	3	93.0449	0.0428369	0.118898
GO:0015746	citrate transport	1	3	93.0449	0.0428369	0.118898
GO:0016052	carbohydrate catabolic process	1	3	93.0449	0.0428369	0.118898
GO:0031620	regulation of fever generation	1	3	93.0449	0.0428369	0.118898
GO:0032269	negative regulation of cellular protein metabolic process	1	3	93.0449	0.0428369	0.118898
GO:0032317	regulation of Rap GTPase activity	1	3	93.0449	0.0428369	0.118898
GO:0033631	cell-cell adhesion mediated by integrin	1	3	93.0449	0.0428369	0.118898
GO:0034776	response to histamine	1	3	93.0449	0.0428369	0.118898
GO:0035674	tricarboxylic acid transmembrane transport	1	3	93.0449	0.0428369	0.118898
GO:0042045	epithelial fluid transport	1	3	93.0449	0.0428369	0.118898
GO:0042063	gliogenesis	1	3	93.0449	0.0428369	0.118898
GO:0042321	negative regulation of circadian sleep/wake cycle, sleep	1	3	93.0449	0.0428369	0.118898
GO:0043279	response to alkaloid	1	3	93.0449	0.0428369	0.118898
GO:0045163	clustering of voltage-gated potassium channels	1	3	93.0449	0.0428369	0.118898
GO:0045761	regulation of adenylate cyclase activity	1	3	93.0449	0.0428369	0.118898
GO:0045963	negative regulation of dopamine metabolic process	1	3	93.0449	0.0428369	0.118898
GO:0046717	acid secretion	1	3	93.0449	0.0428369	0.118898
GO:0046903	secretion	1	3	93.0449	0.0428369	0.118898
GO:0048681	negative regulation of axon regeneration	1	3	93.0449	0.0428369	0.118898
GO:0050861	positive regulation of B cell receptor signaling pathway	1	3	93.0449	0.0428369	0.118898
GO:0071322	cellular response to carbohydrate stimulus	1	3	93.0449	0.0428369	0.118898
GO:0071864	positive regulation of cell proliferation in bone marrow	1	3	93.0449	0.0428369	0.118898
GO:0072102	glomerulus morphogenesis	1	3	93.0449	0.0428369	0.118898
GO:1900482	positive regulation of diacylglycerol biosynthetic process	1	3	93.0449	0.0428369	0.118898
GO:2000111	positive regulation of macrophage apoptotic process	1	3	93.0449	0.0428369	0.118898
GO:2000171	negative regulation of dendrite development	1	3	93.0449	0.0428369	0.118898
GO:2000969	positive regulation of alpha-amino-3-hydroxy-5-methyl-4-isoxazole propionate selective glutamate receptor activity	1	3	93.0449	0.0428369	0.118898
GO:0008542	visual learning	2	44	12.6879	0.0437818	0.121044

## Sheet: GO-Enrichment histogram
GO-Enrichment histogram
# column A : go_name, the GO name in Gene Ontology.
# column B : enrichment, a measure of the significance of the function
go_name	enrichment
NK T cell proliferation	75.2073
antigen processing and presentation of endogenous peptide antigen via MHC class I via ER pathway, TAP-dependent	75.2073
antigen processing and presentation of exogenous antigen	75.2073
antigen processing and presentation of endogenous peptide antigen via MHC class I	75.2073
interferon-beta production	75.2073
positive regulation of interleukin-18 production	75.2073
toll-like receptor 7 signaling pathway	75.2073
positive regulation of tyrosine phosphorylation of STAT protein	75.2073
interferon-gamma-mediated signaling pathway	75.2073
positive regulation of RIG-I signaling pathway	75.2073
DNA catabolic process, exonucleolytic	75.2073
negative regulation of complement activation, lectin pathway	75.2073
follicular dendritic cell differentiation	75.2073
Fc receptor mediated stimulatory signaling pathway	75.2073
positive regulation of cellular extravasation	75.2073
cell surface pattern recognition receptor signaling pathway	75.2073
regulation of MyD88-dependent toll-like receptor signaling pathway	75.2073
response to type I interferon	75.2073
cytosol to ER transport	75.2073
regulation of B cell receptor signaling pathway	75.2073
positive regulation of mRNA catabolic process	75.2073
positive regulation of T cell apoptotic process	75.2073
nucleotide-binding oligomerization domain containing 1 signaling pathway	75.2073
response to interleukin-12	75.2073
positive regulation of immune complex clearance by monocytes and macrophages	75.2073
positive regulation of MDA-5 signaling pathway	75.2073
negative regulation of smooth muscle cell-matrix adhesion	75.2073
positive regulation of hematopoietic stem cell migration	75.2073
antigen processing and presentation of exogenous peptide antigen via MHC class I	60.1658
response to molecule of fungal origin	56.4054
regulation of vascular endothelial growth factor production	56.4054
positive regulation of toll-like receptor signaling pathway	56.4054
toll-like receptor 9 signaling pathway	56.4054
purinergic nucleotide receptor signaling pathway	56.4054
protection from natural killer cell mediated cytotoxicity	56.4054
cellular extravasation	56.4054
positive regulation of interferon-alpha biosynthetic process	56.4054
nucleotide-binding oligomerization domain containing 2 signaling pathway	56.4054
positive regulation of natural killer cell chemotaxis	56.4054
positive regulation of monocyte chemotaxis	50.1382
T cell mediated cytotoxicity	50.1382
positive regulation of type I interferon production	50.1382
lymphocyte chemotaxis	50.1382
ribosomal large subunit export from nucleus	50.1382
neutrophil apoptotic process	50.1382
positive regulation of type III hypersensitivity	50.1382
negative regulation of T cell mediated cytotoxicity	50.1382
wound healing involved in inflammatory response	50.1382
neutrophil activation involved in immune response	50.1382
marginal zone B cell differentiation	50.1382
antigen processing and presentation of exogenous protein antigen via MHC class Ib, TAP-dependent	50.1382
tolerance induction to self antigen	50.1382
immune response-regulating cell surface receptor signaling pathway	50.1382
negative regulation of humoral immune response mediated by circulating immunoglobulin	50.1382
cleavage of lamin involved in execution phase of apoptosis	50.1382
virus-infected cell apoptotic process	50.1382
vacuolar acidification	50.1382
intracellular transport of viral proteins in host cell	50.1382
cyclooxygenase pathway	50.1382
regulation of fever generation	50.1382
regulation of interleukin-1 beta production	50.1382
regulation of tumor necrosis factor production	50.1382
toll-like receptor 3 signaling pathway	50.1382
interleukin-12-mediated signaling pathway	50.1382
protein refolding	50.1382
intermediate filament-based process	50.1382
positive regulation of interleukin-1 alpha secretion	50.1382
RNA destabilization	50.1382
Bergmann glial cell differentiation	50.1382
activation of necroptosis by extracellular signals	50.1382
cellular response to peptidoglycan	50.1382
negative regulation of macrophage apoptotic process	50.1382
response to interferon-alpha	47.0045
microglial cell activation	45.1244
negative regulation of cytokine production	45.1244
response to yeast	45.1244
positive regulation of cytokine-mediated signaling pathway	45.1244
positive regulation of dendritic cell antigen processing and presentation	45.1244
positive regulation of necrotic cell death	45.1244
toll-like receptor 2 signaling pathway	45.1244
type I interferon biosynthetic process	45.1244
positive regulation of T-helper 2 cell differentiation	45.1244
negative regulation of innate immune response	45.1244
negative regulation of B cell activation	45.1244
positive regulation of chemokine (C-X-C motif) ligand 2 production	45.1244
cellular response to interferon-beta	44.4407
response to molecule of bacterial origin	43.8709
positive regulation of fever generation	42.9756
respiratory burst	42.9756
cellular response to lipoteichoic acid	42.9756
positive regulation of chemokine production	40.1105
positive regulation of defense response to virus by host	37.6036
toll-like receptor signaling pathway	37.6036
positive regulation of nitric-oxide synthase biosynthetic process	37.6036
positive regulation of T-helper 1 type immune response	37.6036
negative regulation of protein autophosphorylation	37.6036
regulation of innate immune response	37.6036
cell activation	37.6036
macrophage activation involved in immune response	37.6036
response to fungus	37.6036
cellular response to interferon-alpha	37.6036
negative regulation of protein import into nucleus	37.6036
positive regulation of T-helper 1 cell differentiation	37.6036
pathogen-associated molecular pattern dependent induction by symbiont of host innate immune response	37.6036
natural killer cell activation involved in immune response	37.6036
immunoglobulin production	37.6036
regulation of adaptive immune response	37.6036
pinocytosis	37.6036
body fluid secretion	37.6036
modification-dependent protein catabolic process	37.6036
activation of phospholipase D activity	37.6036
positive regulation of interleukin-5 production	37.6036
negative regulation of CREB transcription factor activity	37.6036
response to fluid shear stress	37.6036
positive regulation of monocyte differentiation	37.6036
regulation of defense response to virus by host	37.6036
regulation of T cell receptor signaling pathway	37.6036
negative regulation of cell division	37.6036
JAK-STAT cascade involved in growth hormone signaling pathway	37.6036
chondroblast differentiation	37.6036
regulation of response to DNA damage stimulus	37.6036
positive regulation of tumor necrosis factor production	35.5145
negative regulation of viral genome replication	34.47
response to virus	34.4169
mast cell activation	34.1851
positive regulation of T cell mediated cytotoxicity	33.4254
regulation of cytokine production	33.4254
positive regulation of macrophage chemotaxis	33.4254
positive regulation of interferon-alpha production	33.4254
positive regulation of natural killer cell differentiation	33.4254
adhesion to symbiont	33.4254
positive regulation of glial cell proliferation	33.4254
antigen processing and presentation of exogenous peptide antigen via MHC class II	32.2317
microglial cell activation involved in immune response	32.2317
positive regulation of interferon-beta biosynthetic process	32.2317
hydrogen peroxide biosynthetic process	32.2317
activated T cell proliferation	32.2317
positive regulation of binding	32.2317
growth hormone receptor signaling pathway	32.2317
positive regulation of interferon-beta production	31.6662
defense response to protozoan	31.3364
positive regulation of protein import into nucleus, translocation	31.3364
positive regulation of NF-kappaB import into nucleus	30.9677
positive regulation of interleukin-8 production	30.0829
positive regulation of neutrophil chemotaxis	30.0829
response to muramyl dipeptide	30.0829
positive regulation of interleukin-17 production	30.0829
fever generation	30.0829
regulation of endothelial cell proliferation	30.0829
negative regulation of mature B cell apoptotic process	30.0829
cell-substrate junction assembly	30.0829
positive regulation of platelet activation	30.0829
negative regulation of plasminogen activation	30.0829
negative regulation of sequestering of triglyceride	30.0829
arginine transport	30.0829
neuron projection regeneration	30.0829
positive regulation of interleukin-13 production	30.0829
positive regulation of interleukin-23 production	30.0829
positive regulation of natural killer cell proliferation	30.0829
positive regulation of integrin activation	30.0829
positive regulation of cell-cell adhesion mediated by integrin	30.0829
response to interferon-beta	30.0829
mature ribosome assembly	30.0829
positive regulation of odontogenesis	30.0829
astrocyte cell migration	30.0829
negative regulation of T-helper 2 cell differentiation	30.0829
negative regulation of smooth muscle contraction	30.0829
cytokine secretion	30.0829
regulation of immunoglobulin secretion	30.0829
negative regulation of nitric-oxide synthase biosynthetic process	30.0829
regulation of ER to Golgi vesicle-mediated transport	30.0829
response to cholesterol	30.0829
ductus arteriosus closure	30.0829
negative regulation of receptor activity	30.0829
positive regulation of T cell migration	30.0829
cellular response to interferon-gamma	29.4289
lipopolysaccharide-mediated signaling pathway	28.9259
MyD88-dependent toll-like receptor signaling pathway	28.9259
complement activation	28.9259
response to bacterium	28.2027
response to exogenous dsRNA	28.2027
positive regulation of type IIa hypersensitivity	28.2027
negative regulation of cytokine-mediated signaling pathway	28.2027
positive regulation of acute inflammatory response	28.2027
SMAD protein import into nucleus	28.2027
positive regulation of T cell chemotaxis	28.2027
peptide transport	28.2027
response to peptidoglycan	28.2027
negative regulation of interleukin-17 production	28.2027
positive regulation of T cell differentiation in thymus	28.2027
toll-like receptor 4 signaling pathway	28.2027
positive regulation of programmed cell death	28.2027
positive regulation of chemokine biosynthetic process	28.2027
positive regulation of interleukin-12 biosynthetic process	28.2027
positive regulation of interleukin-8 biosynthetic process	28.2027
eosinophil chemotaxis	28.2027
negative regulation of immune response	28.2027
defense response to virus	27.9696
positive regulation of interleukin-6 production	27.5148
positive regulation of tumor necrosis factor biosynthetic process	27.3481
cellular response to exogenous dsRNA	27.3481
positive regulation of inflammatory response	26.9975
negative regulation of peptidyl-tyrosine phosphorylation	26.8597
immunoglobulin mediated immune response	26.3225
positive regulation of osteoclast differentiation	26.3225
endoplasmic reticulum unfolded protein response	26.0333
positive regulation of nitric oxide biosynthetic process	25.8525
innate immune response	25.4869
leukocyte cell-cell adhesion	25.0691
response to interferon-gamma	25.0691
cellular defense response	25.0691
cellular response to extracellular stimulus	25.0691
I-kappaB phosphorylation	25.0691
leukocyte chemotaxis	25.0691
positive regulation of interferon-gamma biosynthetic process	25.0691
RNA catabolic process	25.0691
natural killer cell activation	25.0691
positive regulation of transcription factor import into nucleus	25.0691
positive regulation of macrophage differentiation	25.0691
lens fiber cell differentiation	25.0691
blood vessel maturation	25.0691
negative regulation of type 2 immune response	25.0691
positive regulation of type 2 immune response	25.0691
pyrimidine nucleotide biosynthetic process	25.0691
enzyme linked receptor protein signaling pathway	25.0691
common-partner SMAD protein phosphorylation	25.0691
negative regulation of protein processing	25.0691
positive regulation of lipopolysaccharide-mediated signaling pathway	25.0691
ISG15-protein conjugation	25.0691
regulation of phosphatidylinositol 3-kinase activity	25.0691
bone marrow development	25.0691
negative regulation of oxidoreductase activity	25.0691
positive regulation of mitochondrial depolarization	25.0691
negative regulation of telomerase activity	25.0691
positive regulation of macrophage cytokine production	25.0691
cellular response to acid	25.0691
positive regulation of substrate adhesion-dependent cell spreading	25.0691
response to tumor necrosis factor	23.7497
T cell proliferation	23.7497
negative regulation of growth of symbiont in host	23.7497
positive regulation of extrinsic apoptotic signaling pathway	23.7497
extrinsic apoptotic signaling pathway	23.5023
positive regulation of macrophage activation	23.1407
apoptotic cell clearance	23.1407
JAK-STAT cascade	22.5622
tumor necrosis factor-mediated signaling pathway	22.5622
positive regulation of blood coagulation	22.5622
positive regulation of interleukin-2 production	22.5622
macrophage chemotaxis	22.5622
regulation of cytokine secretion	22.5622
3'-UTR-mediated mRNA stabilization	22.5622
proteolysis involved in cellular protein catabolic process	22.2836
I-kappaB kinase/NF-kappaB cascade	21.9354
defense response to Gram-positive bacterium	21.4878
protein import into nucleus, translocation	21.4878
negative regulation of interleukin-6 production	21.4878
positive regulation of interleukin-12 production	21.4878
leukotriene metabolic process	21.4878
positive regulation of calcium ion transport into cytosol	21.4878
superoxide anion generation	21.4878
germinal center formation	21.4878
acute inflammatory response	21.4878
negative regulation of inflammatory response to antigenic stimulus	21.4878
growth plate cartilage development	21.4878
activation-induced cell death of T cells	21.4878
transformed cell apoptotic process	21.4878
negative regulation of granulocyte differentiation	21.4878
axon regeneration	21.4878
positive regulation of interleukin-1 beta production	21.4878
negative regulation of heterotypic cell-cell adhesion	21.4878
regulation of B cell differentiation	21.4878
positive regulation of gamma-delta T cell differentiation	21.4878
negative regulation of gluconeogenesis	21.4878
positive regulation of cell size	21.4878
tetrahydrofolate metabolic process	21.4878
positive regulation of isotype switching to IgG isotypes	21.4878
positive regulation of lymphocyte proliferation	21.4878
regulation of defense response to virus	21.4878
regulation of steroid biosynthetic process	21.4878
positive regulation of immunoglobulin secretion	21.4878
nuclear export	21.4878
negative regulation of focal adhesion assembly	21.4878
negative regulation of fibrinolysis	21.4878
epithelial cell proliferation involved in salivary gland morphogenesis	21.4878
chorio-allantoic fusion	21.4878
retina vasculature morphogenesis in camera-type eye	21.4878
positive regulation of chemokine secretion	21.4878
positive regulation of cytokine production involved in inflammatory response	21.4878
regulation of establishment of cell polarity	21.4878
negative regulation of neural precursor cell proliferation	21.4878
phagocytosis, engulfment	20.8909
peptide cross-linking	20.8909
response to cytokine stimulus	20.802
negative regulation of smooth muscle cell proliferation	20.5111
lymph node development	20.5111
B cell apoptotic process	20.5111
DNA damage response, signal transduction by p53 class mediator resulting in cell cycle arrest	20.5111
estrogen metabolic process	20.5111
macrophage differentiation	20.5111
regulation of protein ubiquitination	20.5111
negative regulation by host of viral transcription	20.5111
positive regulation of alpha-beta T cell proliferation	20.5111
decidualization	20.5111
negative regulation of T cell receptor signaling pathway	20.5111
myeloid dendritic cell differentiation	20.0553
positive regulation of interleukin-1 beta secretion	20.0553
positive regulation of activated T cell proliferation	19.7914
cytolysis	19.6193
intrinsic apoptotic signaling pathway in response to DNA damage by p53 class mediator	19.4982
inflammatory response	18.9775
immune response	18.9118
positive regulation of reactive oxygen species metabolic process	18.8018
prostaglandin metabolic process	18.8018
positive regulation vascular endothelial growth factor production	18.8018
response to ATP	18.8018
positive regulation of T cell activation	18.8018
antigen processing and presentation of peptide antigen via MHC class I	18.8018
negative regulation of smooth muscle cell migration	18.8018
regulation of ossification	18.8018
positive regulation of cellular protein metabolic process	18.8018
negative regulation of interleukin-12 production	18.8018
positive regulation of tyrosine phosphorylation of Stat5 protein	18.8018
fibrinolysis	18.8018
surfactant homeostasis	18.8018
negative regulation of nitric oxide biosynthetic process	18.8018
negative thymic T cell selection	18.8018
mRNA stabilization	18.8018
positive regulation of membrane protein ectodomain proteolysis	18.8018
regulation of G1/S transition of mitotic cell cycle	18.8018
blastocyst formation	18.8018
myeloid cell homeostasis	18.8018
leukocyte migration involved in inflammatory response	18.8018
positive regulation of humoral immune response mediated by circulating immunoglobulin	18.8018
tRNA modification	18.8018
positive regulation of endopeptidase activity	18.8018
astrocyte development	18.8018
long-chain fatty acid transport	18.8018
positive regulation of vesicle fusion	18.8018
zymogen activation	18.8018
regulation of TOR signaling cascade	18.8018
negative regulation of interleukin-1 beta production	18.8018
secretion by cell	18.8018
erythrocyte homeostasis	18.8018
cytoplasmic sequestering of transcription factor	18.8018
blood vessel endothelial cell migration	18.8018
homocysteine metabolic process	18.8018
positive regulation of chemotaxis	18.8018
negative regulation of nitric-oxide synthase activity	18.8018
chaperone-mediated protein complex assembly	18.8018
positive regulation of nuclear-transcribed mRNA poly(A) tail shortening	18.8018
positive regulation of type I interferon-mediated signaling pathway	18.8018
lung vasculature development	18.8018
branching involved in labyrinthine layer morphogenesis	18.8018
interleukin-6-mediated signaling pathway	18.8018
negative regulation of T cell apoptotic process	18.8018
mitotic cell cycle arrest	18.8018
activation of cysteine-type endopeptidase activity	18.8018
negative regulation of extrinsic apoptotic signaling pathway	18.8018
positive regulation of I-kappaB kinase/NF-kappaB cascade	18.6227
positive regulation of smooth muscle cell proliferation	18.472
cell growth	18.2937
neutrophil chemotaxis	18.2321
cytokine-mediated signaling pathway	18.0878
positive regulation of NF-kappaB transcription factor activity	17.9065
myeloid cell differentiation	17.9065
intrinsic apoptotic signaling pathway in response to endoplasmic reticulum stress	17.9065
protein homotrimerization	17.9065
positive regulation of interferon-gamma production	17.8122
positive regulation of phagocytosis	17.8122
regulation of sodium ion transport	17.6958
acute-phase response	17.5484
cellular response to calcium ion	17.3555
androgen metabolic process	17.3555
lipoprotein transport	17.3555
cellular protein complex assembly	17.3555
complement activation, classical pathway	16.9823
negative regulation of tumor necrosis factor production	16.9823
positive regulation of phosphorylation	16.9823
positive regulation of T cell proliferation	16.7127
positive regulation of calcium ion transport	16.7127
chemokine-mediated signaling pathway	16.7127
positive regulation of interleukin-10 production	16.7127
endothelial cell morphogenesis	16.7127
nitric oxide biosynthetic process	16.7127
blood circulation	16.7127
response to UV-B	16.7127
gene expression	16.7127
positive regulation of macrophage derived foam cell differentiation	16.7127
negative regulation of macrophage derived foam cell differentiation	16.7127
positive regulation of histone deacetylation	16.7127
negative regulation of interleukin-10 production	16.7127
cellular response to hormone stimulus	16.7127
negative regulation of toll-like receptor signaling pathway	16.7127
germ cell programmed cell death	16.7127
negative regulation of epidermal growth factor receptor signaling pathway	16.7127
positive regulation of tyrosine phosphorylation of Stat1 protein	16.7127
negative regulation of JAK-STAT cascade	16.7127
negative regulation of phagocytosis	16.7127
negative regulation of calcium ion transport	16.7127
visceral serous pericardium development	16.7127
negative regulation of cell cycle arrest	16.7127
cellular response to gamma radiation	16.7127
execution phase of apoptosis	16.7127
negative regulation of endothelial cell apoptotic process	16.7127
positive regulation of apoptotic signaling pathway	16.7127
positive regulation of cytokine secretion	16.4516
regulation of inflammatory response	16.4516
response to gamma radiation	16.3494
osteoclast differentiation	16.3494
T cell homeostasis	16.3494
mitotic cell cycle	16.1158
response to radiation	16.1158
negative regulation of bone mineralization	16.1158
negative regulation of multicellular organism growth	16.1158
regulation of protein catabolic process	16.1158
platelet aggregation	16.1158
cellular response to interleukin-1	16.1158
T cell differentiation	15.9531
response to interleukin-1	15.8331
virus-host interaction	15.6682
response to lipopolysaccharide	15.5601
platelet-derived growth factor receptor signaling pathway	15.5601
tRNA aminoacylation for protein translation	15.0415
protein kinase B signaling cascade	15.0415
negative regulation of cell-cell adhesion	15.0415
negative regulation of anoikis	15.0415
mitotic cytokinesis	15.0415
cell morphogenesis involved in differentiation	15.0415
complement activation, alternative pathway	15.0415
positive regulation of fibroblast migration	15.0415
protein autoprocessing	15.0415
monocyte differentiation	15.0415
negative regulation of proteasomal ubiquitin-dependent protein catabolic process	15.0415
regulation of cell adhesion mediated by integrin	15.0415
natural killer cell mediated cytotoxicity	15.0415
ribosomal large subunit biogenesis	15.0415
positive regulation of angiogenesis	14.7145
response to unfolded protein	14.6746
response to wounding	14.5562
positive regulation of tyrosine phosphorylation of Stat3 protein	14.3252
bone resorption	14.3252
cellular response to hydrogen peroxide	14.3252
prostaglandin biosynthetic process	14.1014
vesicle docking involved in exocytosis	14.1014
positive regulation of stress-activated MAPK cascade	14.1014
positive regulation of T cell differentiation	14.1014
retinoic acid receptor signaling pathway	14.1014
regulation of ERK1 and ERK2 cascade	14.1014
negative regulation of T cell proliferation	13.9273
defense response to Gram-negative bacterium	13.9273
chemotaxis	13.674
phagocytosis	13.674
T cell receptor signaling pathway	13.674
ovulation from ovarian follicle	13.674
inflammatory response to antigenic stimulus	13.674
protein targeting to membrane	13.674
glial cell migration	13.674
positive regulation of peptidase activity	13.674
cell projection assembly	13.674
positive regulation of protein complex assembly	13.674
negative regulation of fibroblast growth factor receptor signaling pathway	13.674
cellular response to glucose starvation	13.674
positive regulation of mast cell degranulation	13.674
negative regulation of DNA damage response, signal transduction by p53 class mediator	13.674
positive thymic T cell selection	13.674
negative regulation of G-protein coupled receptor protein signaling pathway	13.674
positive regulation of G-protein coupled receptor protein signaling pathway	13.674
negative regulation of glucose import	13.674
response to copper ion	13.674
positive regulation of immune response	13.674
positive regulation of focal adhesion assembly	13.674
vagina development	13.674
positive regulation of SMAD protein import into nucleus	13.674
hematopoietic stem cell proliferation	13.674
positive regulation of cell migration	13.409
cortical actin cytoskeleton organization	13.2719
positive regulation of endocytosis	13.2719
positive regulation of smooth muscle contraction	13.2719
smooth muscle tissue development	13.2719
cellular response to ionizing radiation	13.2719
positive regulation of protein kinase B signaling cascade	13.1314
negative regulation of fibroblast proliferation	13.0795
membrane depolarization	13.0795
cellular response to tumor necrosis factor	13.0795
cellular response to lipopolysaccharide	13.0462
negative regulation of neuron projection development	12.9668
positive regulation of cell cycle	12.9668
cellular response to organic substance	12.9668
ribosome biogenesis	12.8927
activation of cysteine-type endopeptidase activity involved in apoptotic process	12.7111
cell cycle arrest	12.6856
amino acid transport	12.5345
peptidyl-tyrosine dephosphorylation	12.5345
positive regulation of fibroblast proliferation	12.5345
positive regulation of cell adhesion	12.5345
response to estradiol stimulus	12.5345
cellular response to organic cyclic compound	12.5345
negative regulation of endothelial cell proliferation	12.5345
negative regulation of DNA binding	12.5345
inactivation of MAPK activity	12.5345
membrane protein ectodomain proteolysis	12.5345
negative regulation of phosphorylation	12.5345
negative regulation of neuron death	12.5345
response to mechanical stimulus	12.5345
positive regulation of histone acetylation	12.5345
tRNA aminoacylation	12.5345
positive regulation of B cell differentiation	12.5345
negative regulation of myoblast differentiation	12.5345
regulation of osteoclast differentiation	12.5345
negative regulation of translational initiation	12.5345
positive regulation of cellular component movement	12.5345
cellular response to lithium ion	12.5345
negative regulation of reactive oxygen species metabolic process	12.5345
regulation of apoptotic process	12.3871
positive regulation of cytokine production	11.8748
L-amino acid transport	11.8748
regulation of bone mineralization	11.8748
negative regulation of cAMP biosynthetic process	11.8748
endothelial cell migration	11.8748
skeletal muscle cell differentiation	11.7972
positive regulation of cell-substrate adhesion	11.7511
positive regulation of cell death	11.7511
negative regulation of protein phosphorylation	11.6989
positive regulation of phosphatidylinositol 3-kinase cascade	11.6989
wound healing	11.5703
cellular response to oxidative stress	11.5703
positive regulation of mitotic cell cycle	11.5703
natural killer cell differentiation	11.5703
phagocytosis, recognition	11.5703
response to osmotic stress	11.5703
regulation of glucose metabolic process	11.5703
detection of bacterium	11.5703
positive regulation of interleukin-4 production	11.5703
B cell proliferation	11.5703
muscle cell differentiation	11.5703
negative regulation of blood vessel endothelial cell migration	11.5703
negative regulation of lipid catabolic process	11.5703
branching involved in mammary gland duct morphogenesis	11.5703
branching involved in salivary gland morphogenesis	11.5703
antigen processing and presentation	11.395
positive regulation of cysteine-type endopeptidase activity involved in apoptotic process	11.395
negative regulation of cell cycle	11.395
B cell homeostasis	11.2811
protein destabilization	11.2811
cellular amino acid biosynthetic process	11.1418
bone mineralization	11.1418
B cell receptor signaling pathway	11.1418
cell-cell adhesion	10.9853
transforming growth factor beta receptor signaling pathway	10.7439
response to toxic substance	10.7439
calcium-mediated signaling	10.7439
positive regulation of proteasomal ubiquitin-dependent protein catabolic process	10.7439
one-carbon metabolic process	10.7439
regulation of sensory perception of pain	10.7439
negative regulation of ERK1 and ERK2 cascade	10.7439
negative regulation of I-kappaB kinase/NF-kappaB cascade	10.7439
defense response to bacterium	10.6637
positive regulation of catalytic activity	10.5554
negative regulation of inflammatory response	10.5554
positive regulation of neuron apoptotic process	10.529
protein processing	10.494
branching morphogenesis of an epithelial tube	10.4455
response to hormone stimulus	10.3734
B cell activation	10.3734
response to glucocorticoid stimulus	10.3734
apoptotic signaling pathway	10.3734
positive regulation of JNK cascade	10.3226
regulation of mitotic cell cycle	10.2555
positive regulation of transforming growth factor beta receptor signaling pathway	10.2555
negative regulation of interferon-gamma production	10.2555
response to chemical stimulus	10.2555
vascular endothelial growth factor receptor signaling pathway	10.2555
regulation of immune response	10.2555
positive regulation of release of cytochrome c from mitochondria	10.2555
positive regulation of apoptotic process	10.2025
GTP catabolic process	10.1894
cell death	10.1241
integrin-mediated signaling pathway	10.0888
positive regulation of protein phosphorylation	10.0724
negative regulation of cell death	10.0276
heterophilic cell-cell adhesion	10.0276
regulation of cell proliferation	9.9539
release of cytochrome c from mitochondria	9.80964
protein export from nucleus	9.80964
actin filament bundle assembly	9.80964
cellular response to retinoic acid	9.80964
induction of apoptosis	9.74909
negative regulation of protein kinase activity	9.74909
regulation of blood pressure	9.74909
T cell activation	9.70416
regulation of cell shape	9.68014
positive regulation of B cell proliferation	9.64196
positive regulation of translation	9.64196
defense response	9.57183
negative regulation of angiogenesis	9.57183
positive regulation of protein kinase activity	9.40091
activation of MAPKK activity	9.40091
cellular component movement	9.40091
biomineral tissue development	9.40091
negative regulation of protein ubiquitination	9.40091
cell proliferation	9.24335
angiogenesis	9.15221
positive regulation of JUN kinase activity	9.11603
regulation of signal transduction	9.02487
negative regulation of insulin receptor signaling pathway	9.02487
reactive oxygen species metabolic process	9.02487
positive regulation of ERK1 and ERK2 cascade	8.95324
erythrocyte differentiation	8.95324
glucose metabolic process	8.92289
regulation of cell adhesion	8.84791
face morphogenesis	8.84791
positive regulation of pathway-restricted SMAD protein phosphorylation	8.67776
receptor-mediated endocytosis	8.59511
positive regulation of cell differentiation	8.59511
positive regulation of protein ubiquitination	8.54628
protein complex assembly	8.35636
keratinocyte differentiation	8.35636
circadian rhythm	8.35636
negative regulation of protein binding	8.35636
skeletal system morphogenesis	8.1747
blood vessel remodeling	8.13051
MAPK cascade	8.09924
activation of JUN kinase activity	8.05792
Ras protein signal transduction	8.05792
release of sequestered calcium ion into cytosol	8.05792
positive regulation of gene expression	8.00077
negative regulation of cell migration	7.91655
translational initiation	7.91655
lung alveolus development	7.91655
negative regulation of cysteine-type endopeptidase activity involved in apoptotic process	7.85747
positive regulation of cell growth	7.81374
positive regulation of peptidyl-tyrosine phosphorylation	7.81374
negative regulation of sequence-specific DNA binding transcription factor activity	7.78006
positive regulation of endothelial cell migration	7.78006
positive regulation of BMP signaling pathway	7.78006
positive regulation of mitosis	7.78006
brown fat cell differentiation	7.78006
regulation of protein phosphorylation	7.71356
fat cell differentiation	7.71356
positive regulation of protein catabolic process	7.71356
positive regulation of endothelial cell proliferation	7.67421
peptidyl-tyrosine phosphorylation	7.6482
negative regulation of cell proliferation	7.6401
response to organic substance	7.52073
amino acid transmembrane transport	7.52073
regulation of cyclin-dependent protein serine/threonine kinase activity	7.52073
regulation of cell migration	7.37326
negative regulation of apoptotic process	7.36404
sensory perception of pain	7.27812
protein targeting	7.27812
cellular iron ion homeostasis	7.27812
intrinsic apoptotic signaling pathway in response to DNA damage	7.27812
response to insulin stimulus	7.27812
negative regulation of endopeptidase activity	7.24889
negative regulation of translation	7.23147
regulation of cell cycle	7.20069
regulation of cell growth	7.1626
response to calcium ion	7.1626
response to stress	7.13172
positive regulation of peptidyl-serine phosphorylation	7.09502
elevation of cytosolic calcium ion concentration	7.05068
cell morphogenesis	7.05068
cellular process	7.05068
keratinization	7.05068
spleen development	7.05068
iron ion homeostasis	7.05068
hemostasis	6.99602
apoptotic process	6.96363
inner ear development	6.96363
cellular calcium ion homeostasis	6.92698
cell surface receptor signaling pathway	6.83702
extracellular matrix organization	6.83702
vasculogenesis	6.83702
insulin receptor signaling pathway	6.83702
positive regulation of MAP kinase activity	6.83702
microtubule-based process	6.83702
ER-associated protein catabolic process	6.83702
response to peptide hormone stimulus	6.83702
protein autoubiquitination	6.83702
intracellular protein kinase cascade	6.74937
memory	6.71493
positive regulation of MAPK cascade	6.66393
small GTPase mediated signal transduction	6.64622
JNK cascade	6.63593
regulation of multicellular organism growth	6.63593
negative regulation of MAP kinase activity	6.63593
rhythmic process	6.63593
activation of MAPK activity	6.53976
protein ubiquitination involved in ubiquitin-dependent protein catabolic process	6.53976
intracellular receptor signaling pathway	6.44634
negative regulation of cell growth	6.42797
negative regulation of signal transduction	6.40062
endoderm development	6.26727
response to ethanol	6.26727
positive regulation of epithelial cell proliferation	6.16453
positive regulation of cell proliferation	6.10321
cell migration	6.01658
negative regulation of catalytic activity	6.01658
G1/S transition of mitotic cell cycle	6.01658
response to drug	5.96883
cell-cell signaling	5.96883
protein stabilization	5.87557
negative regulation of gene expression	5.78517
positive regulation of neuron differentiation	5.71194
regulation of proteolysis	5.69752
transcription from RNA polymerase II promoter	5.67602
protein heterooligomerization	5.64054
regulation of growth	5.61248
proteolysis	5.52805
positive regulation of transcription from RNA polymerase II promoter	5.45126
negative regulation of NF-kappaB transcription factor activity	5.37195
protein autophosphorylation	5.30308
blood coagulation	5.29629
negative regulation of neuron apoptotic process	5.2777
protein homooligomerization	5.23595
translation	5.17621
dephosphorylation	5.15118
positive regulation of transcription, DNA-dependent	5.03299
hemopoiesis	5.01382
heart development	4.95377
positive regulation of sequence-specific DNA binding transcription factor activity	4.94785
intracellular signal transduction	4.93162
negative regulation of peptidase activity	4.89153
cell fate commitment	4.85208
ATP catabolic process	4.7428
protein dephosphorylation	4.73746
protein ubiquitination	4.73002
cell adhesion	4.66285
protein folding	4.652
cytoskeleton organization	4.58581
transmembrane receptor protein tyrosine kinase signaling pathway	4.48999
response to hypoxia	4.42396
lung development	4.17818
kidney development	4.17818
protein phosphorylation	3.93884
lipid catabolic process	3.87666
negative regulation of transcription, DNA-dependent	3.85678
phosphorylation	3.84832
response to oxidative stress	3.8371
organ morphogenesis	3.65084
transcription, DNA-dependent	3.59761
response to DNA damage stimulus	3.54162
ubiquitin-dependent protein catabolic process	3.4711
metabolic process	3.41506
negative regulation of transcription from RNA polymerase II promoter	3.35148
regulation of transcription, DNA-dependent	3.32991
carbohydrate metabolic process	3.20031
cell differentiation	3.19276
regulation of transcription from RNA polymerase II promoter	3.12063
protein transport	2.79581
cell cycle	2.6622
lipid metabolic process	2.57433
oxidation-reduction process	2.55662
transport	2.19647
signal transduction	2.17598
multicellular organismal development	1.89201
biological_process	0.712621
response to stimulus	0.0658557
G-protein coupled receptor signaling pathway	-2.11237
signal transduction	-2.90239
metabolic process	-3.09837
phosphorylation	-3.26473
multicellular organismal development	-3.51113
cell differentiation	-3.51113
protein phosphorylation	-4.56849
lipid metabolic process	-4.77737
response to drug	-6.64606
transport	-7.50011
cation transport	-7.54418
cell adhesion	-7.81577
nervous system development	-8.1831
transmembrane transport	-8.7003
intracellular signal transduction	-9.15195
axon guidance	-9.70903
negative regulation of neuron apoptotic process	-9.7942
exocytosis	-10.4675
protein heterooligomerization	-10.4675
chloride transport	-10.7359
axonogenesis	-11.8781
neuron projection development	-11.8781
visual learning	-12.6879
pigmentation	-12.983
cell communication	-13.1357
amino acid transport	-13.2921
sodium ion transport	-13.7279
neuron differentiation	-13.9567
protein glycosylation	-13.9567
amino acid transmembrane transport	-13.9567
glucose metabolic process	-14.1933
calcium ion transport	-14.8026
signal transduction by phosphorylation	-15.0884
central nervous system development	-15.2255
ion transmembrane transport	-15.3371
homophilic cell adhesion	-15.5075
adenylate cyclase-modulating G-protein coupled receptor signaling pathway	-15.5075
calcium ion transmembrane transport	-15.6817
ion transport	-16.1604
neuron projection morphogenesis	-17.4459
regulation of calcium ion transport	-17.4459
phospholipase C-activating G-protein coupled receptor signaling pathway	-18.0087
eating behavior	-18.0087
cellular calcium ion homeostasis	-18.3641
associative learning	-18.609
release of sequestered calcium ion into cytosol	-19.9382
B cell receptor signaling pathway	-20.6766
learning	-20.9351
feeding behavior	-21.4719
cerebellum development	-21.4719
potassium ion transport	-21.6383
sodium ion transmembrane transport	-21.8074
regulation of membrane potential	-21.8074
synaptic transmission	-22.0369
neuromuscular process controlling balance	-22.3308
cardiac muscle contraction	-23.2612
activation of protein kinase activity	-23.2612
regulation of heart rate	-24.2726
motor neuron axon guidance	-24.2726
melanocyte differentiation	-24.2726
regulation of ion transmembrane transport	-24.354
rhythmic process	-24.6295
locomotory behavior	-25.3759
regulation of action potential in neuron	-25.3759
adult behavior	-25.3759
response to chemical stimulus	-25.3759
vasodilation	-25.3759
positive regulation of synapse assembly	-25.3759
neurotransmitter transport	-25.966
regulation of MAPK cascade	-26.5842
positive regulation of synaptic transmission	-26.5842
potassium ion transmembrane transport	-26.9045
learning or memory	-27.9135
gamma-aminobutyric acid signaling pathway	-27.9135
positive regulation of sodium ion transport	-27.9135
regulation of axonogenesis	-27.9135
ephrin receptor signaling pathway	-28.876
sphingolipid metabolic process	-29.9073
protein kinase C-activating G-protein coupled receptor signaling pathway	-29.9073
adenylate cyclase-activating G-protein coupled receptor signaling pathway	-30.1767
vasoconstriction	-31.015
smooth muscle cell differentiation	-31.015
synaptic transmission, glutamatergic	-32.2078
regulation of sodium ion transport	-32.8394
activation of adenylate cyclase activity	-32.8394
regulation of Rac GTPase activity	-32.8394
regulation of synaptic plasticity	-34.8918
behavioral fear response	-34.8918
cGMP biosynthetic process	-34.8918
regulation of heart rate by cardiac conduction	-34.8918
regulation of alpha-amino-3-hydroxy-5-methyl-4-isoxazole propionate selective glutamate receptor activity	-34.8918
adult walking behavior	-35.7865
regulation of excitatory postsynaptic membrane potential	-37.2179
cAMP biosynthetic process	-37.2179
regulation of ARF protein signal transduction	-37.2179
anion transport	-38.0638
regulation of long-term neuronal synaptic plasticity	-39.8764
regulation of pH	-39.8764
synaptic transmission, dopaminergic	-39.8764
cellular response to reactive oxygen species	-39.8764
synapse organization	-42.9438
regulation of respiratory gaseous exchange by neurological system process	-42.9438
calcium ion-dependent exocytosis	-42.9438
dopamine metabolic process	-42.9438
cyclic nucleotide biosynthetic process	-44.0739
positive regulation of synaptic transmission, glutamatergic	-44.0739
bile acid and bile salt transport	-46.5224
ionotropic glutamate receptor signaling pathway	-48.5452
regulation of action potential	-49.259
response to amphetamine	-49.259
regulation of sensory perception of pain	-49.8455
regulation of synaptic transmission	-50.7517
regulation of dopamine secretion	-50.7517
behavioral response to cocaine	-50.7517
reduction of cytosolic calcium ion concentration	-50.7517
adenylate cyclase-activating dopamine receptor signaling pathway	-55.8269
response to caffeine	-55.8269
regulation of neuronal synaptic plasticity	-58.7652
adenosine receptor signaling pathway	-62.0299
axon cargo transport	-62.0299
positive regulation of glutamate secretion	-62.0299
cardiac muscle hypertrophy in response to stress	-62.0299
central nervous system myelination	-62.0299
prepulse inhibition	-64.4157
startle response	-65.6787
neuron cell-cell adhesion	-69.7837
regulation of dendritic spine morphogenesis	-69.7837
regulation of sodium ion transmembrane transporter activity	-69.7837
positive regulation of renal sodium excretion	-76.1276
neuromuscular process controlling posture	-76.1276
phosphorelay signal transduction system	-79.7527
regulation of inhibitory postsynaptic membrane potential	-83.7404
positive regulation of urine volume	-93.0449
paranodal junction assembly	-93.0449
regulation of cardiac muscle cell action potential involved in contraction	-93.0449
neurological system process involved in regulation of systemic arterial blood pressure	-93.0449
regulation of germinal center formation	-93.0449
N-acetylneuraminate metabolic process	-93.0449
sphingomyelin metabolic process	-93.0449
phospholipase C-activating serotonin receptor signaling pathway	-93.0449
mechanosensory behavior	-93.0449
glycolipid biosynthetic process	-93.0449
gamma-aminobutyric acid metabolic process	-93.0449
regulation of acetyl-CoA biosynthetic process from pyruvate	-93.0449
negative regulation of glucose transport	-93.0449
negative regulation of neuron maturation	-93.0449
vascular smooth muscle contraction	-93.0449
citrate transport	-93.0449
carbohydrate catabolic process	-93.0449
regulation of fever generation	-93.0449
negative regulation of cellular protein metabolic process	-93.0449
regulation of Rap GTPase activity	-93.0449
cell-cell adhesion mediated by integrin	-93.0449
response to histamine	-93.0449
tricarboxylic acid transmembrane transport	-93.0449
epithelial fluid transport	-93.0449
gliogenesis	-93.0449
negative regulation of circadian sleep/wake cycle, sleep	-93.0449
response to alkaloid	-93.0449
clustering of voltage-gated potassium channels	-93.0449
regulation of adenylate cyclase activity	-93.0449
negative regulation of dopamine metabolic process	-93.0449
acid secretion	-93.0449
secretion	-93.0449
negative regulation of axon regeneration	-93.0449
positive regulation of B cell receptor signaling pathway	-93.0449
cellular response to carbohydrate stimulus	-93.0449
positive regulation of cell proliferation in bone marrow	-93.0449
glomerulus morphogenesis	-93.0449
positive regulation of diacylglycerol biosynthetic process	-93.0449
positive regulation of macrophage apoptotic process	-93.0449
negative regulation of dendrite development	-93.0449
positive regulation of alpha-amino-3-hydroxy-5-methyl-4-isoxazole propionate selective glutamate receptor activity	-93.0449
adenylate cyclase-inhibiting dopamine receptor signaling pathway	-111.654
positive regulation of gamma-aminobutyric acid secretion	-111.654
protein localization to paranode region of axon	-139.567
negative regulation of locomotion	-139.567
calcium ion export	-139.567
acetate metabolic process	-139.567
glycerophospholipid metabolic process	-139.567
glucosylceramide metabolic process	-139.567
galactosylceramide metabolic process	-139.567
glycosphingolipid biosynthetic process	-139.567
glutamine transport	-139.567
sensory organ development	-139.567
muscle cell fate determination	-139.567
response to gravity	-139.567
regulation of cellular ketone metabolic process	-139.567
histidine transport	-139.567
reproductive behavior	-139.567
cerebellar Purkinje cell layer morphogenesis	-139.567
phospholipase D-activating G-protein coupled receptor signaling pathway	-139.567
cellular response to nutrient	-139.567
glutathione transport	-139.567
phosphatidylcholine catabolic process	-139.567
histone H3-T6 phosphorylation	-139.567
thyroid hormone catabolic process	-139.567
antibiotic transport	-139.567
D-serine transport	-139.567
sodium-independent organic anion transport	-139.567
regulation of megakaryocyte differentiation	-139.567
positive regulation of striated muscle tissue development	-139.567
short-chain fatty acid metabolic process	-139.567
response to pyrethroid	-139.567
regulation of astrocyte differentiation	-139.567
chemical homeostasis within a tissue	-139.567
negative regulation of negative chemotaxis	-139.567
regulation of dopamine uptake involved in synaptic transmission	-139.567
response to methylmercury	-139.567
mitochondrial depolarization	-139.567
L-glutamate uptake involved in synaptic transmission	-139.567
synaptic transmission, glycinergic	-139.567
regulation of sarcomere organization	-139.567
nephron tubule epithelial cell differentiation	-139.567
cell communication by electrical coupling involved in cardiac conduction	-139.567
regulation of locomotion involved in locomotory behavior	-139.567
fasciculation of sensory neuron axon	-139.567
fasciculation of motor neuron axon	-139.567
regulation of long-term synaptic potentiation	-139.567
regulation of potassium ion transmembrane transport	-139.567
negative regulation of voltage-gated calcium channel activity	-139.567
positive regulation of apoptotic cell clearance	-139.567
epithelial cell proliferation involved in renal tubule morphogenesis	-139.567
positive regulation of acetylcholine secretion	-279.135
positive regulation of dopamine uptake involved in synaptic transmission	-279.135
primary heart field specification	-279.135
sinoatrial valve morphogenesis	-279.135
asparagine transport	-279.135
posterior midgut development	-279.135
gamma-aminobutyric acid catabolic process	-279.135
specification of organ identity	-279.135
response to purine-containing compound	-279.135
positive regulation of protein polymerization	-279.135
positive regulation of MyD88-dependent toll-like receptor signaling pathway	-279.135
enteric smooth muscle cell differentiation	-279.135
cellular response to trichostatin A	-279.135
dipeptide transport	-279.135
D-alanine transport	-279.135
regulation of amyloid precursor protein biosynthetic process	-279.135
relaxation of smooth muscle	-279.135
otolith mineralization	-279.135
positive regulation of circadian sleep/wake cycle, sleep	-279.135
negative regulation of alpha-beta T cell activation	-279.135
regulation of collateral sprouting of intact axon in response to injury	-279.135
gamma-aminobutyric acid import	-279.135
response to defense-related host nitric oxide production	-279.135
regulation of synaptic activity	-279.135
thyroid-stimulating hormone secretion	-279.135
sodium ion export	-279.135
endothelin receptor signaling pathway	-279.135
sodium ion import	-279.135
regulation of terminal button organization	-279.135
positive regulation of skeletal muscle cell differentiation	-279.135
regulation of response to drug	-279.135
positive regulation of Rho guanyl-nucleotide exchange factor activity	-279.135

## Sheet: up GO-(-LgP) histogram
up-regulated GO-(-LgP) histogram
# column A : go_name, the GO name in Gene Ontology.
# column B : -lgP, a measure of the significance of the function
go_name	(-LgP)
innate immune response	66.6699
defense response to virus	51.2425
inflammatory response	51.0828
immune response	40.5488
response to virus	33.7423
apoptotic process	25.4065
negative regulation of apoptotic process	24.9213
positive regulation of I-kappaB kinase/NF-kappaB cascade	24.3137
positive regulation of apoptotic process	23.2637
transcription, DNA-dependent	22.5463
positive regulation of transcription from RNA polymerase II promoter	22.3366
positive regulation of tumor necrosis factor production	21.538
regulation of apoptotic process	20.9678
regulation of transcription, DNA-dependent	19.8995
positive regulation of NF-kappaB transcription factor activity	18.3436
cellular response to interferon-beta	18.1839
positive regulation of cell migration	18.0415
proteolysis	17.9847
cytokine-mediated signaling pathway	17.5192
negative regulation of cell proliferation	17.4298
positive regulation of interleukin-6 production	16.937
chemotaxis	15.8717
positive regulation of inflammatory response	15.6709
response to lipopolysaccharide	15.3429
positive regulation of angiogenesis	14.885
angiogenesis	14.2502
positive regulation of cell proliferation	14.1366
defense response to Gram-positive bacterium	14.0732
GTP catabolic process	13.9674
negative regulation of viral genome replication	13.7384
cell proliferation	13.7249
induction of apoptosis	13.5744
positive regulation of transcription, DNA-dependent	13.4116
cellular response to lipopolysaccharide	13.1447
positive regulation of smooth muscle cell proliferation	13.059
defense response to bacterium	13.0131
response to cytokine stimulus	12.8649
positive regulation of nitric oxide biosynthetic process	12.067
defense response to protozoan	11.966
regulation of cell proliferation	11.8037
lipopolysaccharide-mediated signaling pathway	11.5437
positive regulation of gene expression	11.2923
metabolic process	11.1764
cell adhesion	11.02
cell cycle arrest	10.661
positive regulation of chemokine production	10.6508
cellular response to interferon-gamma	10.4643
response to bacterium	10.2654
phosphorylation	10.0824
positive regulation of protein phosphorylation	9.92205
endoplasmic reticulum unfolded protein response	9.89733
positive regulation of T cell mediated cytotoxicity	9.83363
response to molecule of bacterial origin	9.6699
positive regulation of interferon-beta production	9.60137
protein phosphorylation	9.47494
positive regulation of interleukin-8 production	9.38462
small GTPase mediated signal transduction	9.32094
ribosome biogenesis	9.22874
activation of cysteine-type endopeptidase activity involved in apoptotic process	9.1536
cell-cell adhesion	9.08732
positive regulation of defense response to virus by host	9.04314
defense response	8.96251
positive regulation of T cell proliferation	8.86401
negative regulation of smooth muscle cell proliferation	8.842
positive regulation of monocyte chemotaxis	8.75438
positive regulation of protein kinase B signaling cascade	8.55056
regulation of cell shape	8.38696
cell growth	8.354
positive regulation of NF-kappaB import into nucleus	8.3049
positive regulation of interferon-gamma production	8.24176
positive regulation of phagocytosis	8.24176
proteolysis involved in cellular protein catabolic process	8.17422
toll-like receptor signaling pathway	7.72779
positive regulation of nitric-oxide synthase biosynthetic process	7.72779
immunoglobulin mediated immune response	7.71944
positive regulation of osteoclast differentiation	7.71944
leukocyte cell-cell adhesion	7.54838
neutrophil chemotaxis	7.40865
signal transduction	7.35157
integrin-mediated signaling pathway	7.2931
antigen processing and presentation of exogenous peptide antigen via MHC class II	7.22578
I-kappaB kinase/NF-kappaB cascade	7.08975
response to interferon-alpha	7.05103
positive regulation of neutrophil chemotaxis	7.00886
response to exogenous dsRNA	6.80967
translation	6.72124
intrinsic apoptotic signaling pathway in response to DNA damage by p53 class mediator	6.69559
response to unfolded protein	6.61167
response to interferon-gamma	6.45438
positive regulation of T-helper 1 type immune response	6.40742
negative regulation of protein autophosphorylation	6.40742
regulation of innate immune response	6.40742
negative regulation of transcription, DNA-dependent	6.37318
acute-phase response	6.35034
response to tumor necrosis factor	6.29449
T cell proliferation	6.29449
negative regulation of growth of symbiont in host	6.29449
positive regulation of extrinsic apoptotic signaling pathway	6.29449
complement activation, classical pathway	6.2442
negative regulation of tumor necrosis factor production	6.2442
positive regulation of phosphorylation	6.2442
antigen processing and presentation of exogenous peptide antigen via MHC class I	6.21197
transforming growth factor beta receptor signaling pathway	6.20844
elevation of cytosolic calcium ion concentration	6.18503
mast cell activation	6.14898
JAK-STAT cascade	6.14451
tumor necrosis factor-mediated signaling pathway	6.14451
positive regulation of cytokine secretion	6.14201
regulation of inflammatory response	6.14201
cell differentiation	6.13248
positive regulation of ERK1 and ERK2 cascade	6.1291
negative regulation of transcription from RNA polymerase II promoter	6.06962
T cell differentiation	6.04348
intracellular signal transduction	6.04273
cell surface receptor signaling pathway	6.03841
protein import into nucleus, translocation	6.00331
negative regulation of interleukin-6 production	6.00331
positive regulation of interleukin-12 production	6.00331
transport	5.92904
positive regulation of protein import into nucleus, translocation	5.9197
lymph node development	5.86993
tRNA aminoacylation for protein translation	5.85648
skeletal muscle cell differentiation	5.83875
wound healing	5.77128
cytolysis	5.74357
T cell mediated cytotoxicity	5.73946
positive regulation of type I interferon production	5.73946
lymphocyte chemotaxis	5.73946
response to stress	5.72118
MyD88-dependent toll-like receptor signaling pathway	5.71364
complement activation	5.71364
positive regulation of reactive oxygen species metabolic process	5.62356
negative regulation of peptidyl-tyrosine phosphorylation	5.52655
positive regulation of catalytic activity	5.45508
negative regulation of inflammatory response	5.45508
cellular response to calcium ion	5.40026
positive regulation of fever generation	5.3761
respiratory burst	5.3761
cellular response to lipoteichoic acid	5.3761
cellular defense response	5.35526
cellular response to extracellular stimulus	5.35526
positive regulation of calcium ion transport	5.29604
chemokine-mediated signaling pathway	5.29604
amino acid transport	5.28819
peptidyl-tyrosine dephosphorylation	5.28819
positive regulation of fibroblast proliferation	5.28819
extrinsic apoptotic signaling pathway	5.19732
platelet-derived growth factor receptor signaling pathway	5.10046
negative regulation of protein phosphorylation	5.07736
positive regulation of phosphatidylinositol 3-kinase cascade	5.07736
NK T cell proliferation	5.02839
antigen processing and presentation of endogenous peptide antigen via MHC class I via ER pathway, TAP-dependent	5.02839
antigen processing and presentation of exogenous antigen	5.02839
antigen processing and presentation of endogenous peptide antigen via MHC class I	5.02839
interferon-beta production	5.02839
positive regulation of interleukin-18 production	5.02839
toll-like receptor 7 signaling pathway	5.02839
positive regulation of tyrosine phosphorylation of STAT protein	5.02839
interferon-gamma-mediated signaling pathway	5.02839
positive regulation of RIG-I signaling pathway	5.02839
protein kinase B signaling cascade	5.00846
response to wounding	4.91996
phagocytosis, engulfment	4.91431
peptide cross-linking	4.91431
regulation of cytokine production	4.82903
positive regulation of macrophage chemotaxis	4.82903
positive regulation of interferon-alpha production	4.82903
positive regulation of natural killer cell differentiation	4.82903
adhesion to symbiont	4.82903
positive regulation of glial cell proliferation	4.82903
response to toxic substance	4.82023
negative regulation of cell growth	4.79043
positive regulation of activated T cell proliferation	4.78647
positive regulation of neuron apoptotic process	4.75973
phagocytosis	4.75245
T cell receptor signaling pathway	4.75245
regulation of cell cycle	4.71473
positive regulation of JNK cascade	4.70061
cell death	4.64281
response to stimulus	4.64171
response to muramyl dipeptide	4.61179
positive regulation of interleukin-17 production	4.61179
myeloid cell differentiation	4.55301
intrinsic apoptotic signaling pathway in response to endoplasmic reticulum stress	4.55301
protein homotrimerization	4.55301
cell migration	4.53317
negative regulation of protein kinase activity	4.53099
regulation of blood pressure	4.53099
positive regulation of cell adhesion	4.522
response to drug	4.50241
negative regulation of cell migration	4.49405
negative regulation of angiogenesis	4.47686
protein autophosphorylation	4.45805
positive regulation of cell growth	4.45147
positive regulation of peptidyl-tyrosine phosphorylation	4.45147
response to DNA damage stimulus	4.44761
response to molecule of fungal origin	4.43066
regulation of vascular endothelial growth factor production	4.43066
positive regulation of toll-like receptor signaling pathway	4.43066
toll-like receptor 9 signaling pathway	4.43066
purinergic nucleotide receptor signaling pathway	4.43066
protection from natural killer cell mediated cytotoxicity	4.43066
cellular extravasation	4.43066
positive regulation of interferon-alpha biosynthetic process	4.43066
nucleotide-binding oligomerization domain containing 2 signaling pathway	4.43066
positive regulation of natural killer cell chemotaxis	4.43066
positive regulation of tumor necrosis factor biosynthetic process	4.4201
cellular response to exogenous dsRNA	4.4201
protein homooligomerization	4.40554
negative regulation of gene expression	4.38228
response to gamma radiation	4.34414
osteoclast differentiation	4.34414
T cell homeostasis	4.34414
glucose metabolic process	4.27123
I-kappaB phosphorylation	4.24862
leukocyte chemotaxis	4.24862
positive regulation of interferon-gamma biosynthetic process	4.24862
virus-host interaction	4.24747
negative regulation of endopeptidase activity	4.20893
heart development	4.17904
positive regulation of macrophage activation	4.09352
apoptotic cell clearance	4.09352
protein processing	4.06078
microglial cell activation	4.03706
negative regulation of cytokine production	4.03706
response to yeast	4.03706
positive regulation of cytokine-mediated signaling pathway	4.03706
positive regulation of dendritic cell antigen processing and presentation	4.03706
positive regulation of necrotic cell death	4.03706
toll-like receptor 2 signaling pathway	4.03706
type I interferon biosynthetic process	4.03706
positive regulation of T-helper 2 cell differentiation	4.03706
negative regulation of innate immune response	4.03706
negative regulation of B cell activation	4.03706
positive regulation of chemokine (C-X-C motif) ligand 2 production	4.03706
extracellular matrix organization	4.02211
MAPK cascade	3.99136
negative regulation of T cell proliferation	3.9832
defense response to Gram-negative bacterium	3.9832
leukotriene metabolic process	3.952
positive regulation of calcium ion transport into cytosol	3.952
superoxide anion generation	3.952
negative regulation of cell death	3.94475
dephosphorylation	3.94329
negative regulation of cysteine-type endopeptidase activity involved in apoptotic process	3.90471
oxidation-reduction process	3.85217
negative regulation of neuron projection development	3.82513
positive regulation of cell cycle	3.82513
cellular response to organic substance	3.82513
myeloid dendritic cell differentiation	3.8219
positive regulation of interleukin-1 beta secretion	3.8219
positive regulation of protein kinase activity	3.78143
response to estradiol stimulus	3.75072
cellular response to organic cyclic compound	3.75072
cell activation	3.74036
macrophage activation involved in immune response	3.74036
response to fungus	3.74036
cellular response to interferon-alpha	3.74036
negative regulation of protein import into nucleus	3.74036
positive regulation of T-helper 1 cell differentiation	3.74036
pathogen-associated molecular pattern dependent induction by symbiont of host innate immune response	3.74036
protein transport	3.73497
prostaglandin metabolic process	3.70156
positive regulation vascular endothelial growth factor production	3.70156
response to ATP	3.70156
positive regulation of T cell activation	3.70156
protein ubiquitination	3.62825
positive regulation of cell-substrate adhesion	3.61008
positive regulation of cell death	3.61008
regulation of sodium ion transport	3.58965
cellular calcium ion homeostasis	3.54917
antigen processing and presentation	3.54349
positive regulation of cysteine-type endopeptidase activity involved in apoptotic process	3.54349
negative regulation of cell cycle	3.54349
microglial cell activation involved in immune response	3.50164
positive regulation of interferon-beta biosynthetic process	3.50164
hydrogen peroxide biosynthetic process	3.50164
activated T cell proliferation	3.50164
positive regulation of binding	3.50164
growth hormone receptor signaling pathway	3.50164
protein complex assembly	3.48758
positive regulation of interleukin-10 production	3.4851
intracellular protein kinase cascade	3.47688
cell cycle	3.44594
transcription from RNA polymerase II promoter	3.44156
positive regulation of MAPK cascade	3.44156
calcium-mediated signaling	3.417
positive regulation of proteasomal ubiquitin-dependent protein catabolic process	3.417
response to interleukin-1	3.38703
branching morphogenesis of an epithelial tube	3.35682
translational initiation	3.35453
negative regulation of sequence-specific DNA binding transcription factor activity	3.31199
positive regulation of type IIa hypersensitivity	3.30185
negative regulation of cytokine-mediated signaling pathway	3.30185
positive regulation of acute inflammatory response	3.30185
SMAD protein import into nucleus	3.30185
positive regulation of T cell chemotaxis	3.30185
peptide transport	3.30185
response to peptidoglycan	3.30185
negative regulation of interleukin-17 production	3.30185
positive regulation of T cell differentiation in thymus	3.30185
toll-like receptor 4 signaling pathway	3.30185
positive regulation of programmed cell death	3.30185
positive regulation of chemokine biosynthetic process	3.30185
positive regulation of interleukin-12 biosynthetic process	3.30185
positive regulation of interleukin-8 biosynthetic process	3.30185
eosinophil chemotaxis	3.30185
negative regulation of immune response	3.30185
peptidyl-tyrosine phosphorylation	3.27029
biological_process	3.25883
negative regulation of neuron apoptotic process	3.2206
positive regulation of tyrosine phosphorylation of Stat3 protein	3.20752
bone resorption	3.20752
cellular response to hydrogen peroxide	3.20752
positive regulation of B cell proliferation	3.18719
positive regulation of translation	3.18719
DNA catabolic process, exonucleolytic	3.15101
negative regulation of complement activation, lectin pathway	3.15101
follicular dendritic cell differentiation	3.15101
Fc receptor mediated stimulatory signaling pathway	3.15101
positive regulation of cellular extravasation	3.15101
cell surface pattern recognition receptor signaling pathway	3.15101
regulation of MyD88-dependent toll-like receptor signaling pathway	3.15101
response to type I interferon	3.15101
cytosol to ER transport	3.15101
regulation of B cell receptor signaling pathway	3.15101
positive regulation of mRNA catabolic process	3.15101
positive regulation of T cell apoptotic process	3.15101
nucleotide-binding oligomerization domain containing 1 signaling pathway	3.15101
response to interleukin-12	3.15101
positive regulation of immune complex clearance by monocytes and macrophages	3.15101
positive regulation of MDA-5 signaling pathway	3.15101
negative regulation of smooth muscle cell-matrix adhesion	3.15101
positive regulation of hematopoietic stem cell migration	3.15101
sensory perception of pain	3.14999
RNA catabolic process	3.13008
natural killer cell activation	3.13008
positive regulation of transcription factor import into nucleus	3.13008
positive regulation of macrophage differentiation	3.13008
lens fiber cell differentiation	3.13008
cell morphogenesis	3.07352
negative regulation of fibroblast proliferation	3.04657
membrane depolarization	3.04657
cellular response to tumor necrosis factor	3.04657
erythrocyte differentiation	3.03193
vasculogenesis	2.99981
negative regulation of peptidase activity	2.99368
positive regulation of blood coagulation	2.9795
positive regulation of interleukin-2 production	2.9795
macrophage chemotaxis	2.9795
regulation of cytokine secretion	2.9795
3'-UTR-mediated mRNA stabilization	2.9795
negative regulation of endothelial cell proliferation	2.97197
negative regulation of DNA binding	2.97197
positive regulation of protein ubiquitination	2.93536
protein dephosphorylation	2.89932
activation of MAPK activity	2.89404
keratinocyte differentiation	2.88895
B cell apoptotic process	2.84551
DNA damage response, signal transduction by p53 class mediator resulting in cell cycle arrest	2.84551
estrogen metabolic process	2.84551
macrophage differentiation	2.84551
regulation of protein ubiquitination	2.84551
negative regulation by host of viral transcription	2.84551
positive regulation of alpha-beta T cell proliferation	2.84551
decidualization	2.84551
negative regulation of T cell receptor signaling pathway	2.84551
skeletal system morphogenesis	2.84373
cellular response to oxidative stress	2.83286
positive regulation of mitotic cell cycle	2.83286
cellular amino acid biosynthetic process	2.7678
bone mineralization	2.7678
B cell receptor signaling pathway	2.7678
antigen processing and presentation of peptide antigen via MHC class I	2.72488
negative regulation of smooth muscle cell migration	2.72488
regulation of ossification	2.72488
positive regulation of cellular protein metabolic process	2.72488
negative regulation of interleukin-12 production	2.72488
positive regulation of tyrosine phosphorylation of Stat5 protein	2.72488
fibrinolysis	2.72488
surfactant homeostasis	2.72488
negative regulation of nitric oxide biosynthetic process	2.72488
negative thymic T cell selection	2.72488
mRNA stabilization	2.72488
positive regulation of membrane protein ectodomain proteolysis	2.72488
regulation of G1/S transition of mitotic cell cycle	2.72488
positive regulation of endothelial cell proliferation	2.71459
one-carbon metabolic process	2.70542
regulation of sensory perception of pain	2.70542
negative regulation of ERK1 and ERK2 cascade	2.70542
negative regulation of catalytic activity	2.69797
ribosomal large subunit export from nucleus	2.67775
neutrophil apoptotic process	2.67775
positive regulation of type III hypersensitivity	2.67775
negative regulation of T cell mediated cytotoxicity	2.67775
wound healing involved in inflammatory response	2.67775
neutrophil activation involved in immune response	2.67775
marginal zone B cell differentiation	2.67775
antigen processing and presentation of exogenous protein antigen via MHC class Ib, TAP-dependent	2.67775
tolerance induction to self antigen	2.67775
immune response-regulating cell surface receptor signaling pathway	2.67775
negative regulation of humoral immune response mediated by circulating immunoglobulin	2.67775
cleavage of lamin involved in execution phase of apoptosis	2.67775
virus-infected cell apoptotic process	2.67775
vacuolar acidification	2.67775
intracellular transport of viral proteins in host cell	2.67775
cyclooxygenase pathway	2.67775
regulation of fever generation	2.67775
regulation of interleukin-1 beta production	2.67775
regulation of tumor necrosis factor production	2.67775
toll-like receptor 3 signaling pathway	2.67775
interleukin-12-mediated signaling pathway	2.67775
protein refolding	2.67775
intermediate filament-based process	2.67775
positive regulation of interleukin-1 alpha secretion	2.67775
RNA destabilization	2.67775
Bergmann glial cell differentiation	2.67775
activation of necroptosis by extracellular signals	2.67775
cellular response to peptidoglycan	2.67775
negative regulation of macrophage apoptotic process	2.67775
response to organic substance	2.67357
response to hormone stimulus	2.64553
B cell activation	2.64553
response to glucocorticoid stimulus	2.64553
apoptotic signaling pathway	2.64553
regulation of cell migration	2.6335
androgen metabolic process	2.61525
lipoprotein transport	2.61525
cellular protein complex assembly	2.61525
negative regulation of translation	2.59433
heterophilic cell-cell adhesion	2.58796
positive regulation of neuron differentiation	2.57737
positive regulation of peptidyl-serine phosphorylation	2.55603
protein heterooligomerization	2.54837
T cell activation	2.53252
ATP catabolic process	2.53127
inner ear development	2.51857
mitotic cell cycle	2.51482
response to radiation	2.51482
negative regulation of bone mineralization	2.51482
negative regulation of multicellular organism growth	2.51482
regulation of protein catabolic process	2.51482
platelet aggregation	2.51482
cellular response to interleukin-1	2.51482
activation of MAPKK activity	2.4791
memory	2.44602
positive regulation of JUN kinase activity	2.42754
negative regulation of cell-cell adhesion	2.42222
negative regulation of anoikis	2.42222
natural killer cell activation involved in immune response	2.38057
immunoglobulin production	2.38057
regulation of adaptive immune response	2.38057
pinocytosis	2.38057
body fluid secretion	2.38057
modification-dependent protein catabolic process	2.38057
activation of phospholipase D activity	2.38057
positive regulation of interleukin-5 production	2.38057
negative regulation of CREB transcription factor activity	2.38057
response to fluid shear stress	2.38057
positive regulation of monocyte differentiation	2.38057
regulation of defense response to virus by host	2.38057
regulation of T cell receptor signaling pathway	2.38057
negative regulation of cell division	2.38057
JAK-STAT cascade involved in growth hormone signaling pathway	2.38057
chondroblast differentiation	2.38057
regulation of response to DNA damage stimulus	2.38057
regulation of cell adhesion	2.37775
face morphogenesis	2.37775
prostaglandin biosynthetic process	2.33634
vesicle docking involved in exocytosis	2.33634
positive regulation of stress-activated MAPK cascade	2.33634
positive regulation of T cell differentiation	2.33634
retinoic acid receptor signaling pathway	2.33634
regulation of ERK1 and ERK2 cascade	2.33634
receptor-mediated endocytosis	2.3296
positive regulation of cell differentiation	2.3296
circadian rhythm	2.283
positive regulation of epithelial cell proliferation	2.27723
lipid metabolic process	2.27261
cortical actin cytoskeleton organization	2.25632
positive regulation of endocytosis	2.25632
positive regulation of smooth muscle contraction	2.25632
smooth muscle tissue development	2.25632
cellular response to ionizing radiation	2.25632
blood vessel remodeling	2.23787
cell-cell signaling	2.21424
regulation of transcription from RNA polymerase II promoter	2.19782
lung alveolus development	2.19412
protein stabilization	2.18363
inactivation of MAPK activity	2.18143
membrane protein ectodomain proteolysis	2.18143
negative regulation of phosphorylation	2.18143
negative regulation of neuron death	2.18143
fever generation	2.16257
regulation of endothelial cell proliferation	2.16257
negative regulation of mature B cell apoptotic process	2.16257
cell-substrate junction assembly	2.16257
positive regulation of platelet activation	2.16257
negative regulation of plasminogen activation	2.16257
negative regulation of sequestering of triglyceride	2.16257
arginine transport	2.16257
neuron projection regeneration	2.16257
positive regulation of interleukin-13 production	2.16257
positive regulation of interleukin-23 production	2.16257
positive regulation of natural killer cell proliferation	2.16257
positive regulation of integrin activation	2.16257
positive regulation of cell-cell adhesion mediated by integrin	2.16257
response to interferon-beta	2.16257
mature ribosome assembly	2.16257
positive regulation of odontogenesis	2.16257
astrocyte cell migration	2.16257
negative regulation of T-helper 2 cell differentiation	2.16257
negative regulation of smooth muscle contraction	2.16257
cytokine secretion	2.16257
regulation of immunoglobulin secretion	2.16257
negative regulation of nitric-oxide synthase biosynthetic process	2.16257
regulation of ER to Golgi vesicle-mediated transport	2.16257
response to cholesterol	2.16257
ductus arteriosus closure	2.16257
negative regulation of receptor activity	2.16257
positive regulation of T cell migration	2.16257
regulation of protein phosphorylation	2.15167
fat cell differentiation	2.15167
positive regulation of protein catabolic process	2.15167
regulation of proteolysis	2.12408
protein folding	2.11365
positive regulation of cytokine production	2.11109
L-amino acid transport	2.11109
regulation of bone mineralization	2.11109
negative regulation of cAMP biosynthetic process	2.11109
endothelial cell migration	2.11109
amino acid transmembrane transport	2.11046
regulation of growth	2.09511
B cell homeostasis	2.0448
protein destabilization	2.0448
regulation of cell growth	2.0315
response to calcium ion	2.0315
response to hypoxia	2.00339
hemostasis	1.99364
blood vessel maturation	1.99033
negative regulation of type 2 immune response	1.99033
positive regulation of type 2 immune response	1.99033
pyrimidine nucleotide biosynthetic process	1.99033
enzyme linked receptor protein signaling pathway	1.99033
common-partner SMAD protein phosphorylation	1.99033
negative regulation of protein processing	1.99033
positive regulation of lipopolysaccharide-mediated signaling pathway	1.99033
ISG15-protein conjugation	1.99033
regulation of phosphatidylinositol 3-kinase activity	1.99033
bone marrow development	1.99033
negative regulation of oxidoreductase activity	1.99033
positive regulation of mitochondrial depolarization	1.99033
negative regulation of telomerase activity	1.99033
positive regulation of macrophage cytokine production	1.99033
cellular response to acid	1.99033
positive regulation of substrate adhesion-dependent cell spreading	1.99033
blood coagulation	1.98421
negative regulation of I-kappaB kinase/NF-kappaB cascade	1.98214
insulin receptor signaling pathway	1.95678
positive regulation of MAP kinase activity	1.95678
regulation of mitotic cell cycle	1.92275
positive regulation of transforming growth factor beta receptor signaling pathway	1.92275
negative regulation of interferon-gamma production	1.92275
response to chemical stimulus	1.92275
vascular endothelial growth factor receptor signaling pathway	1.92275
regulation of immune response	1.92275
positive regulation of release of cytochrome c from mitochondria	1.92275
protein ubiquitination involved in ubiquitin-dependent protein catabolic process	1.88592
hemopoiesis	1.88059
lung development	1.87967
release of cytochrome c from mitochondria	1.86634
protein export from nucleus	1.86634
actin filament bundle assembly	1.86634
cellular response to retinoic acid	1.86634
positive regulation of sequence-specific DNA binding transcription factor activity	1.85573
negative regulation of signal transduction	1.85182
germinal center formation	1.84804
acute inflammatory response	1.84804
negative regulation of inflammatory response to antigenic stimulus	1.84804
growth plate cartilage development	1.84804
activation-induced cell death of T cells	1.84804
transformed cell apoptotic process	1.84804
negative regulation of granulocyte differentiation	1.84804
axon regeneration	1.84804
positive regulation of interleukin-1 beta production	1.84804
negative regulation of heterotypic cell-cell adhesion	1.84804
regulation of B cell differentiation	1.84804
positive regulation of gamma-delta T cell differentiation	1.84804
negative regulation of gluconeogenesis	1.84804
positive regulation of cell size	1.84804
tetrahydrofolate metabolic process	1.84804
positive regulation of isotype switching to IgG isotypes	1.84804
positive regulation of lymphocyte proliferation	1.84804
regulation of defense response to virus	1.84804
regulation of steroid biosynthetic process	1.84804
positive regulation of immunoglobulin secretion	1.84804
nuclear export	1.84804
negative regulation of focal adhesion assembly	1.84804
negative regulation of fibrinolysis	1.84804
epithelial cell proliferation involved in salivary gland morphogenesis	1.84804
chorio-allantoic fusion	1.84804
retina vasculature morphogenesis in camera-type eye	1.84804
positive regulation of chemokine secretion	1.84804
positive regulation of cytokine production involved in inflammatory response	1.84804
regulation of establishment of cell polarity	1.84804
negative regulation of neural precursor cell proliferation	1.84804
multicellular organismal development	1.82547
cellular component movement	1.81262
biomineral tissue development	1.81262
negative regulation of protein ubiquitination	1.81262
carbohydrate metabolic process	1.80877
regulation of signal transduction	1.76138
negative regulation of insulin receptor signaling pathway	1.76138
reactive oxygen species metabolic process	1.76138
G1/S transition of mitotic cell cycle	1.75442
blastocyst formation	1.72693
myeloid cell homeostasis	1.72693
leukocyte migration involved in inflammatory response	1.72693
positive regulation of humoral immune response mediated by circulating immunoglobulin	1.72693
tRNA modification	1.72693
positive regulation of endopeptidase activity	1.72693
astrocyte development	1.72693
long-chain fatty acid transport	1.72693
positive regulation of vesicle fusion	1.72693
zymogen activation	1.72693
regulation of TOR signaling cascade	1.72693
negative regulation of interleukin-1 beta production	1.72693
secretion by cell	1.72693
erythrocyte homeostasis	1.72693
cytoplasmic sequestering of transcription factor	1.72693
blood vessel endothelial cell migration	1.72693
homocysteine metabolic process	1.72693
positive regulation of chemotaxis	1.72693
negative regulation of nitric-oxide synthase activity	1.72693
chaperone-mediated protein complex assembly	1.72693
positive regulation of nuclear-transcribed mRNA poly(A) tail shortening	1.72693
positive regulation of type I interferon-mediated signaling pathway	1.72693
lung vasculature development	1.72693
branching involved in labyrinthine layer morphogenesis	1.72693
interleukin-6-mediated signaling pathway	1.72693
negative regulation of T cell apoptotic process	1.72693
mitotic cell cycle arrest	1.72693
activation of cysteine-type endopeptidase activity	1.72693
negative regulation of extrinsic apoptotic signaling pathway	1.72693
cytoskeleton organization	1.71453
positive regulation of pathway-restricted SMAD protein phosphorylation	1.71241
negative regulation of protein binding	1.66552
endothelial cell morphogenesis	1.62162
nitric oxide biosynthetic process	1.62162
blood circulation	1.62162
response to UV-B	1.62162
gene expression	1.62162
positive regulation of macrophage derived foam cell differentiation	1.62162
negative regulation of macrophage derived foam cell differentiation	1.62162
positive regulation of histone deacetylation	1.62162
negative regulation of interleukin-10 production	1.62162
cellular response to hormone stimulus	1.62162
negative regulation of toll-like receptor signaling pathway	1.62162
germ cell programmed cell death	1.62162
negative regulation of epidermal growth factor receptor signaling pathway	1.62162
positive regulation of tyrosine phosphorylation of Stat1 protein	1.62162
negative regulation of JAK-STAT cascade	1.62162
negative regulation of phagocytosis	1.62162
negative regulation of calcium ion transport	1.62162
visceral serous pericardium development	1.62162
negative regulation of cell cycle arrest	1.62162
cellular response to gamma radiation	1.62162
execution phase of apoptosis	1.62162
negative regulation of endothelial cell apoptotic process	1.62162
positive regulation of apoptotic signaling pathway	1.62162
activation of JUN kinase activity	1.62057
Ras protein signal transduction	1.62057
release of sequestered calcium ion into cytosol	1.62057
negative regulation of NF-kappaB transcription factor activity	1.57881
positive regulation of endothelial cell migration	1.57741
positive regulation of BMP signaling pathway	1.57741
positive regulation of mitosis	1.57741
brown fat cell differentiation	1.57741
kidney development	1.54493
regulation of cyclin-dependent protein serine/threonine kinase activity	1.53591
mitotic cytokinesis	1.52854
cell morphogenesis involved in differentiation	1.52854
complement activation, alternative pathway	1.52854
positive regulation of fibroblast migration	1.52854
protein autoprocessing	1.52854
monocyte differentiation	1.52854
negative regulation of proteasomal ubiquitin-dependent protein catabolic process	1.52854
regulation of cell adhesion mediated by integrin	1.52854
natural killer cell mediated cytotoxicity	1.52854
ribosomal large subunit biogenesis	1.52854
protein targeting	1.49596
cellular iron ion homeostasis	1.49596
intrinsic apoptotic signaling pathway in response to DNA damage	1.49596
response to insulin stimulus	1.49596
ubiquitin-dependent protein catabolic process	1.49156
cellular process	1.45746
keratinization	1.45746
spleen development	1.45746
iron ion homeostasis	1.45746
ovulation from ovarian follicle	1.44521
inflammatory response to antigenic stimulus	1.44521
protein targeting to membrane	1.44521
glial cell migration	1.44521
positive regulation of peptidase activity	1.44521
cell projection assembly	1.44521
positive regulation of protein complex assembly	1.44521
negative regulation of fibroblast growth factor receptor signaling pathway	1.44521
cellular response to glucose starvation	1.44521
positive regulation of mast cell degranulation	1.44521
negative regulation of DNA damage response, signal transduction by p53 class mediator	1.44521
positive thymic T cell selection	1.44521
negative regulation of G-protein coupled receptor protein signaling pathway	1.44521
positive regulation of G-protein coupled receptor protein signaling pathway	1.44521
negative regulation of glucose import	1.44521
response to copper ion	1.44521
positive regulation of immune response	1.44521
positive regulation of focal adhesion assembly	1.44521
vagina development	1.44521
positive regulation of SMAD protein import into nucleus	1.44521
hematopoietic stem cell proliferation	1.44521
cell fate commitment	1.42433
microtubule-based process	1.42032
ER-associated protein catabolic process	1.42032
response to peptide hormone stimulus	1.42032
protein autoubiquitination	1.42032
lipid catabolic process	1.41134
response to oxidative stress	1.39325
JNK cascade	1.38445
regulation of multicellular organism growth	1.38445
negative regulation of MAP kinase activity	1.38445
rhythmic process	1.38445
response to mechanical stimulus	1.36985
positive regulation of histone acetylation	1.36985
tRNA aminoacylation	1.36985
positive regulation of B cell differentiation	1.36985
negative regulation of myoblast differentiation	1.36985
regulation of osteoclast differentiation	1.36985
negative regulation of translational initiation	1.36985
positive regulation of cellular component movement	1.36985
cellular response to lithium ion	1.36985
negative regulation of reactive oxygen species metabolic process	1.36985
intracellular receptor signaling pathway	1.34978
endoderm development	1.31623
response to ethanol	1.31623
transmembrane receptor protein tyrosine kinase signaling pathway	1.3088
organ morphogenesis	1.30624
natural killer cell differentiation	1.30111
phagocytosis, recognition	1.30111
response to osmotic stress	1.30111
regulation of glucose metabolic process	1.30111
detection of bacterium	1.30111
positive regulation of interleukin-4 production	1.30111
B cell proliferation	1.30111
muscle cell differentiation	1.30111
negative regulation of blood vessel endothelial cell migration	1.30111
negative regulation of lipid catabolic process	1.30111
branching involved in mammary gland duct morphogenesis	1.30111
branching involved in salivary gland morphogenesis	1.30111

## Sheet: down GO-(-LgP) histogram
down-regulated GO-(-LgP) histogram
# column A : go_name, the GO name in Gene Ontology.
# column B : -lgP, a measure of the significance of the function
go_name	(-LgP)
ion transport	28.3619
transport	25.5067
regulation of ion transmembrane transport	13.3205
potassium ion transport	9.72079
synaptic transmission	8.8153
potassium ion transmembrane transport	8.52726
locomotory behavior	8.32183
ion transmembrane transport	8.25128
cell adhesion	7.72712
transmembrane transport	7.12297
regulation of sensory perception of pain	6.68463
adult walking behavior	5.93077
startle response	5.83305
calcium ion transport	5.65582
regulation of neuronal synaptic plasticity	5.62369
regulation of synaptic transmission	5.35152
ionotropic glutamate receptor signaling pathway	5.26977
nervous system development	5.112
synapse organization	5.04597
regulation of long-term neuronal synaptic plasticity	4.91183
intracellular signal transduction	4.89362
sodium ion transmembrane transport	4.84037
regulation of membrane potential	4.84037
positive regulation of urine volume	4.82428
regulation of excitatory postsynaptic membrane potential	4.78766
regulation of synaptic plasticity	4.67211
signal transduction	4.67105
regulation of inhibitory postsynaptic membrane potential	4.67052
sodium ion transport	4.64775
positive regulation of renal sodium excretion	4.53337
neuromuscular process controlling posture	4.53337
cellular calcium ion homeostasis	4.47115
adenylate cyclase-activating G-protein coupled receptor signaling pathway	4.41419
prepulse inhibition	4.29679
positive regulation of acetylcholine secretion	4.29165
positive regulation of dopamine uptake involved in synaptic transmission	4.29165
learning or memory	4.27678
neurotransmitter transport	4.14998
calcium ion transmembrane transport	4.13598
regulation of action potential	3.92524
response to amphetamine	3.92524
neuron differentiation	3.89124
neuromuscular process controlling balance	3.88756
cyclic nucleotide biosynthetic process	3.77373
positive regulation of synaptic transmission, glutamatergic	3.77373
regulation of pH	3.6385
anion transport	3.57598
protein localization to paranode region of axon	3.51556
negative regulation of locomotion	3.51556
calcium ion export	3.51556
protein phosphorylation	3.4901
behavioral fear response	3.45958
synaptic transmission, glutamatergic	3.35311
adenylate cyclase-inhibiting dopamine receptor signaling pathway	3.29474
positive regulation of gamma-aminobutyric acid secretion	3.29474
homophilic cell adhesion	3.26426
sphingolipid metabolic process	3.25504
protein kinase C-activating G-protein coupled receptor signaling pathway	3.25504
ephrin receptor signaling pathway	3.20876
paranodal junction assembly	3.11967
regulation of cardiac muscle cell action potential involved in contraction	3.11967
multicellular organismal development	3.11727
rhythmic process	3.00027
cell communication	2.98598
phosphorelay signal transduction system	2.97457
cardiac muscle contraction	2.92585
neuron cell-cell adhesion	2.85066
regulation of dendritic spine morphogenesis	2.85066
regulation of sodium ion transmembrane transporter activity	2.85066
axonogenesis	2.81903
neuron projection development	2.81903
learning	2.78938
adenosine receptor signaling pathway	2.74254
axon cargo transport	2.74254
positive regulation of glutamate secretion	2.74254
cardiac muscle hypertrophy in response to stress	2.74254
central nervous system myelination	2.74254
adenylate cyclase-activating dopamine receptor signaling pathway	2.64666
response to caffeine	2.64666
regulation of dopamine secretion	2.56054
behavioral response to cocaine	2.56054
reduction of cytosolic calcium ion concentration	2.56054
neuron projection morphogenesis	2.55534
lipid metabolic process	2.53136
negative regulation of neuron apoptotic process	2.50314
axon guidance	2.48897
bile acid and bile salt transport	2.48238
regulation of respiratory gaseous exchange by neurological system process	2.41086
calcium ion-dependent exocytosis	2.41086
dopamine metabolic process	2.41086
metabolic process	2.40653
central nervous system development	2.3824
synaptic transmission, dopaminergic	2.34493
cellular response to reactive oxygen species	2.34493
glucose metabolic process	2.29384
cAMP biosynthetic process	2.28381
regulation of ARF protein signal transduction	2.28381
protein glycosylation	2.27271
cGMP biosynthetic process	2.22684
regulation of heart rate by cardiac conduction	2.22684
regulation of alpha-amino-3-hydroxy-5-methyl-4-isoxazole propionate selective glutamate receptor activity	2.22684
regulation of sodium ion transport	2.17351
activation of adenylate cyclase activity	2.17351
regulation of Rac GTPase activity	2.17351
vasoconstriction	2.12338
smooth muscle cell differentiation	2.12338
cell differentiation	2.04967
gamma-aminobutyric acid signaling pathway	2.03137
positive regulation of sodium ion transport	2.03137
regulation of axonogenesis	2.03137
regulation of MAPK cascade	1.98893
positive regulation of synaptic transmission	1.98893
regulation of action potential in neuron	1.94856
adult behavior	1.94856
response to chemical stimulus	1.94856
vasodilation	1.94856
positive regulation of synapse assembly	1.94856
chloride transport	1.94624
exocytosis	1.9151
protein heterooligomerization	1.9151
regulation of heart rate	1.91007
motor neuron axon guidance	1.91007
melanocyte differentiation	1.91007
activation of protein kinase activity	1.8733
phosphorylation	1.85817
primary heart field specification	1.84375
sinoatrial valve morphogenesis	1.84375
asparagine transport	1.84375
posterior midgut development	1.84375
gamma-aminobutyric acid catabolic process	1.84375
specification of organ identity	1.84375
response to purine-containing compound	1.84375
positive regulation of protein polymerization	1.84375
positive regulation of MyD88-dependent toll-like receptor signaling pathway	1.84375
enteric smooth muscle cell differentiation	1.84375
cellular response to trichostatin A	1.84375
dipeptide transport	1.84375
D-alanine transport	1.84375
regulation of amyloid precursor protein biosynthetic process	1.84375
relaxation of smooth muscle	1.84375
otolith mineralization	1.84375
positive regulation of circadian sleep/wake cycle, sleep	1.84375
negative regulation of alpha-beta T cell activation	1.84375
regulation of collateral sprouting of intact axon in response to injury	1.84375
gamma-aminobutyric acid import	1.84375
response to defense-related host nitric oxide production	1.84375
regulation of synaptic activity	1.84375
thyroid-stimulating hormone secretion	1.84375
sodium ion export	1.84375
endothelin receptor signaling pathway	1.84375
sodium ion import	1.84375
regulation of terminal button organization	1.84375
positive regulation of skeletal muscle cell differentiation	1.84375
regulation of response to drug	1.84375
positive regulation of Rho guanyl-nucleotide exchange factor activity	1.84375
feeding behavior	1.80437
cerebellum development	1.80437
B cell receptor signaling pathway	1.77197
release of sequestered calcium ion into cytosol	1.74081
associative learning	1.68185
phospholipase C-activating G-protein coupled receptor signaling pathway	1.65391
eating behavior	1.65391
regulation of calcium ion transport	1.6269
acetate metabolic process	1.5435
glycerophospholipid metabolic process	1.5435
glucosylceramide metabolic process	1.5435
galactosylceramide metabolic process	1.5435
glycosphingolipid biosynthetic process	1.5435
glutamine transport	1.5435
sensory organ development	1.5435
muscle cell fate determination	1.5435
response to gravity	1.5435
regulation of cellular ketone metabolic process	1.5435
histidine transport	1.5435
reproductive behavior	1.5435
cerebellar Purkinje cell layer morphogenesis	1.5435
phospholipase D-activating G-protein coupled receptor signaling pathway	1.5435
cellular response to nutrient	1.5435
glutathione transport	1.5435
phosphatidylcholine catabolic process	1.5435
histone H3-T6 phosphorylation	1.5435
thyroid hormone catabolic process	1.5435
antibiotic transport	1.5435
D-serine transport	1.5435
sodium-independent organic anion transport	1.5435
regulation of megakaryocyte differentiation	1.5435
positive regulation of striated muscle tissue development	1.5435
short-chain fatty acid metabolic process	1.5435
response to pyrethroid	1.5435
regulation of astrocyte differentiation	1.5435
chemical homeostasis within a tissue	1.5435
negative regulation of negative chemotaxis	1.5435
regulation of dopamine uptake involved in synaptic transmission	1.5435
response to methylmercury	1.5435
mitochondrial depolarization	1.5435
L-glutamate uptake involved in synaptic transmission	1.5435
synaptic transmission, glycinergic	1.5435
regulation of sarcomere organization	1.5435
nephron tubule epithelial cell differentiation	1.5435
cell communication by electrical coupling involved in cardiac conduction	1.5435
regulation of locomotion involved in locomotory behavior	1.5435
fasciculation of sensory neuron axon	1.5435
fasciculation of motor neuron axon	1.5435
regulation of long-term synaptic potentiation	1.5435
regulation of potassium ion transmembrane transport	1.5435
negative regulation of voltage-gated calcium channel activity	1.5435
positive regulation of apoptotic cell clearance	1.5435
epithelial cell proliferation involved in renal tubule morphogenesis	1.5435
adenylate cyclase-modulating G-protein coupled receptor signaling pathway	1.52712
cation transport	1.51892
signal transduction by phosphorylation	1.504
G-protein coupled receptor signaling pathway	1.47479
amino acid transmembrane transport	1.43844
amino acid transport	1.39756
pigmentation	1.37789
response to drug	1.3693
neurological system process involved in regulation of systemic arterial blood pressure	1.36818
regulation of germinal center formation	1.36818
N-acetylneuraminate metabolic process	1.36818
sphingomyelin metabolic process	1.36818
phospholipase C-activating serotonin receptor signaling pathway	1.36818
mechanosensory behavior	1.36818
glycolipid biosynthetic process	1.36818
gamma-aminobutyric acid metabolic process	1.36818
regulation of acetyl-CoA biosynthetic process from pyruvate	1.36818
negative regulation of glucose transport	1.36818
negative regulation of neuron maturation	1.36818
vascular smooth muscle contraction	1.36818
citrate transport	1.36818
carbohydrate catabolic process	1.36818
regulation of fever generation	1.36818
negative regulation of cellular protein metabolic process	1.36818
regulation of Rap GTPase activity	1.36818
cell-cell adhesion mediated by integrin	1.36818
response to histamine	1.36818
tricarboxylic acid transmembrane transport	1.36818
epithelial fluid transport	1.36818
gliogenesis	1.36818
negative regulation of circadian sleep/wake cycle, sleep	1.36818
response to alkaloid	1.36818
clustering of voltage-gated potassium channels	1.36818
regulation of adenylate cyclase activity	1.36818
negative regulation of dopamine metabolic process	1.36818
acid secretion	1.36818
secretion	1.36818
negative regulation of axon regeneration	1.36818
positive regulation of B cell receptor signaling pathway	1.36818
cellular response to carbohydrate stimulus	1.36818
positive regulation of cell proliferation in bone marrow	1.36818
glomerulus morphogenesis	1.36818
positive regulation of diacylglycerol biosynthetic process	1.36818
positive regulation of macrophage apoptotic process	1.36818
negative regulation of dendrite development	1.36818
positive regulation of alpha-amino-3-hydroxy-5-methyl-4-isoxazole propionate selective glutamate receptor activity	1.36818
visual learning	1.35871
