# Supplementary material for: Microarray Analysis Identifies the Potential Role of Long Non-Coding RNA in Regulating Neuroinflammation during Japanese Encephalitis Virus Infection
Source: Front Immunol. 2017 Sep 29;8:1237. doi: 10.3389/fimmu.2017.01237 (PMC5626832; doi:10.3389/fimmu.2017.01237)
Supplement: Table S5 — lncRNA-mRNA coexpression network in each of the two separate groups. [file data_sheet_5.xls]

## Sheet: network in mock-infected
lncRNA-mRNA co-expression network in mock-infected group
# column A: gene1/lncRNA1, the name of gene or lncRNA in the database
# column B: type1, coding for mRNA or noncoding for lncRNA.
# column C: gene2/lncRNA2, the name of gene or lncRNA in the database
# column D: type2, coding for mRNA or noncoding for lncRNA.
# column E: interaction, pearson correlation coefficients between column A and C
Gene1/lncRNA1	type 1	Gene2/lncRNA2	type 2	interaction
Mx2	coding	Atp2b2	coding	0.999989
Mx2	coding	Drd2	coding	-0.999477
Mx2	coding	ENSMUST00000147441	non-coding	0.999967
Mx2	coding	Gnl3	coding	0.999981
Lbp	coding	Atp6v0e	coding	-0.999758
Lbp	coding	Cd86	coding	-0.999919
Lbp	coding	Etv6	coding	0.999717
Lbp	coding	Fcer1g	coding	0.99946
Lbp	coding	Fosl2	coding	-0.999967
Lbp	coding	FR0400905	non-coding	0.999808
Lbp	coding	H2-T22	coding	-0.999822
Lbp	coding	Ifi30	coding	0.999892
Tlr9	coding	Edn1	coding	-0.999649
Tlr9	coding	ENSMUST00000142142	non-coding	-0.999887
Tlr9	coding	Gna13	coding	0.999796
Tlr9	coding	Grm3	coding	-0.999859
Tlr9	coding	Gtpbp4	coding	-0.999519
Tlr9	coding	Nfkb1	coding	0.999762
Tlr9	coding	Nfkb2	coding	-0.999967
Tlr9	coding	NONMMUT001250	non-coding	0.999973
Tlr9	coding	NONMMUT007259	non-coding	0.999991
Tlr9	coding	NONMMUT027166	non-coding	0.99994
Tlr9	coding	NONMMUT042694	non-coding	-0.999416
Tlr9	coding	NONMMUT052217	non-coding	0.999654
Tlr9	coding	NONMMUT056687	non-coding	0.99971
Tlr9	coding	NONMMUT058351	non-coding	0.999953
Tlr9	coding	NONMMUT068541	non-coding	-0.999775
Tlr9	coding	NONMMUT073095	non-coding	0.999874
Tlr9	coding	Oas2	coding	0.99943
Tlr9	coding	Pgd	coding	0.999513
Tlr9	coding	Plk3	coding	-0.999993
Tlr9	coding	Socs1	coding	0.999994
Rsad2	coding	Aldh18a1	coding	-0.999789
Rsad2	coding	Ccl3	coding	0.999627
Rsad2	coding	Cebpg	coding	-0.999999
Rsad2	coding	ENSMUST00000137216	non-coding	-0.999703
Rsad2	coding	ENSMUST00000155744	non-coding	-0.999755
Rsad2	coding	Hbegf	coding	-0.99998
Rsad2	coding	Homer2	coding	-0.999976
Rsad2	coding	NONMMUT000405	non-coding	0.999999
Rsad2	coding	NONMMUT007397	non-coding	0.999903
Rsad2	coding	NONMMUT034940	non-coding	0.999968
Rsad2	coding	NONMMUT047797	non-coding	0.999994
Rsad2	coding	NONMMUT051172	non-coding	0.999878
Rsad2	coding	NONMMUT055905	non-coding	-0.999942
Rsad2	coding	Oas3	coding	-0.999997
Serping1	coding	Adora2a	coding	-0.999908
Serping1	coding	Alyref	coding	0.99977
Serping1	coding	Egr2	coding	-0.999944
Serping1	coding	ENSMUST00000023207	non-coding	-0.999663
Serping1	coding	ENSMUST00000156158	non-coding	-0.999896
Serping1	coding	ENSMUST00000176431	non-coding	-0.999534
Serping1	coding	Gabra4	coding	-0.999714
Serping1	coding	Htr2c	coding	0.999753
Serping1	coding	Lsg1	coding	-0.999999
Serping1	coding	NONMMUT005931	non-coding	0.999737
Serping1	coding	NONMMUT021726	non-coding	-0.999982
Serping1	coding	NONMMUT027271	non-coding	0.999841
Serping1	coding	NONMMUT042291	non-coding	0.999992
Serping1	coding	NONMMUT047789	non-coding	0.999941
Serping1	coding	NONMMUT064746	non-coding	0.999967
Serping1	coding	P2ry14	coding	-0.99987
Serping1	coding	Plaur	coding	-0.999835
Serping1	coding	Prf1	coding	-0.999781
C3	coding	Arc	coding	0.999474
C3	coding	Arntl	coding	0.999802
Irf1	coding	Atf4	coding	0.99969
Irf1	coding	Birc3	coding	0.999946
Irf1	coding	C1s	coding	-0.99987
Irf1	coding	Cd274	coding	0.999537
Irf1	coding	Cdk14	coding	-0.999716
Irf1	coding	Dab2	coding	0.999463
Irf1	coding	Eif2ak2	coding	-0.999472
Irf1	coding	ENSMUST00000138944	non-coding	-0.99986
Irf1	coding	ENSMUST00000164888	non-coding	0.999984
Irgm1	coding	ENSMUST00000154576	non-coding	-0.999726
C1s	coding	Atf4	coding	-0.999962
C1s	coding	B2m	coding	-0.999535
C1s	coding	Birc3	coding	-0.999649
Cyba	coding	Creb3	coding	-1
Cyba	coding	Ctsc	coding	-0.99969
Cyba	coding	Ctse	coding	-0.999736
Tlr3	coding	Adora2a	coding	0.999694
Tlr3	coding	Alyref	coding	-0.999947
Tlr3	coding	Egr2	coding	1
Tlr3	coding	ENSMUST00000156158	non-coding	0.999995
Tlr3	coding	Htr2c	coding	-0.999441
Tlr3	coding	Lsg1	coding	0.999955
Tlr3	coding	NONMMUT005931	non-coding	-0.999931
Tlr3	coding	NONMMUT021726	non-coding	0.999853
Tlr3	coding	NONMMUT027271	non-coding	-0.999579
Tlr3	coding	NONMMUT042291	non-coding	-0.999885
Tlr3	coding	NONMMUT047789	non-coding	-1
Tlr3	coding	NONMMUT064746	non-coding	-0.999995
Tlr3	coding	P2ry14	coding	0.999628
Tlr3	coding	Plaur	coding	0.999569
Tlr3	coding	Prf1	coding	0.999953
Tlr3	coding	Serping1	coding	-0.999937
Tlr3	coding	Thbs1	coding	0.999999
Tmem173	coding	Atf4	coding	0.999937
Tmem173	coding	B2m	coding	0.999458
Tmem173	coding	Birc3	coding	0.99971
Tmem173	coding	C1s	coding	-0.999997
Tmem173	coding	Camkk2	coding	-0.99962
Tmem173	coding	Eif2ak2	coding	-0.999823
Tmem173	coding	ENSMUST00000124479	non-coding	-0.999765
Tmem173	coding	ENSMUST00000138944	non-coding	-0.999538
Tmem173	coding	ENSMUST00000164888	non-coding	0.999812
Tmem173	coding	Irf1	coding	0.999906
Tmem173	coding	Junb	coding	0.999852
Tmem173	coding	Kdr	coding	-0.999995
Tmem173	coding	NONMMUT000397	non-coding	0.999784
Tmem173	coding	NONMMUT011974	non-coding	-0.999784
Tmem173	coding	NONMMUT016573	non-coding	-0.99991
Tmem173	coding	NONMMUT028346	non-coding	0.999998
Tmem173	coding	NONMMUT037068	non-coding	0.999422
Tmem173	coding	NONMMUT042298	non-coding	0.999407
Tmem173	coding	NONMMUT056680	non-coding	-1
Tmem173	coding	NONMMUT057512	non-coding	0.999603
Tmem173	coding	NONMMUT064439	non-coding	0.999908
Tmem173	coding	Nop58	coding	-0.999558
Tmem173	coding	Psmb8	coding	0.999474
Cd14	coding	B3gat1	coding	-0.999869
Cd14	coding	Cars	coding	-0.999957
Cd14	coding	Casp12	coding	0.999702
Naip2	coding	Ccl2	coding	0.999991
Naip2	coding	Cntn1	coding	0.999989
Naip2	coding	Eif3d	coding	-0.999961
Naip2	coding	ENSMUST00000040306	non-coding	-0.999898
Naip2	coding	ENSMUST00000119992	non-coding	-0.999452
Pml	coding	ENSMUST00000154576	non-coding	-0.999674
Pml	coding	Irgm1	coding	0.999998
Pml	coding	Lcp2	coding	0.99979
Pml	coding	n281074	non-coding	-0.999539
Pml	coding	NONMMUT016470	non-coding	-0.999975
Pml	coding	NONMMUT022269	non-coding	-0.999497
Pml	coding	NONMMUT022270	non-coding	0.999835
Pml	coding	NONMMUT031894	non-coding	0.999703
Pml	coding	NONMMUT032959	non-coding	0.999783
Pml	coding	NONMMUT032971	non-coding	0.999551
Pml	coding	NONMMUT035534	non-coding	0.999495
Pml	coding	NONMMUT043405	non-coding	0.99985
Pml	coding	NONMMUT047769	non-coding	0.999709
Pml	coding	NONMMUT055729	non-coding	-0.999909
Pml	coding	NONMMUT060535	non-coding	0.999862
Pml	coding	NONMMUT069792	non-coding	0.999959
Zbp1	coding	Cdh5	coding	0.999891
Zbp1	coding	Cyb5r1	coding	0.999733
Zbp1	coding	ENSMUST00000152329	non-coding	-0.99987
Zbp1	coding	Ezr	coding	0.999708
Zbp1	coding	Fcgr2b	coding	0.99991
Zbp1	coding	Gnpnat1	coding	0.999475
Zbp1	coding	Ifi202b	coding	0.999994
Zbp1	coding	Il2ra	coding	-0.999453
Zbp1	coding	Il4ra	coding	0.999822
Zbp1	coding	Itgam	coding	0.999538
Zbp1	coding	L1cam	coding	1
Zbp1	coding	Mmp14	coding	-0.999942
Zbp1	coding	n287643	non-coding	0.999937
Zbp1	coding	NONMMUT022147	non-coding	-0.999991
Zbp1	coding	NONMMUT046725	non-coding	0.999961
Zbp1	coding	NONMMUT048019	non-coding	0.999946
Zbp1	coding	NONMMUT055623	non-coding	0.999543
Zbp1	coding	NONMMUT055922	non-coding	-0.999973
Zbp1	coding	Pecam1	coding	0.999854
Zbp1	coding	Psma7	coding	-0.999947
Zbp1	coding	Siglec1	coding	-0.999886
Zbp1	coding	Tnfrsf1b	coding	-0.999866
Lyn	coding	ENSMUST00000138093	non-coding	-0.99994
Lyn	coding	ENSMUST00000155245	non-coding	-0.999782
Lyn	coding	ENSMUST00000162840	non-coding	-0.999882
Lyn	coding	Igfbp3	coding	-0.999897
Cybb	coding	Ccr5	coding	0.999995
Cybb	coding	Cd40	coding	0.999544
Cybb	coding	Cd74	coding	0.999671
Cybb	coding	Cxcl11	coding	-0.999587
Cybb	coding	Cxcl13	coding	0.999784
Tlr7	coding	Bcl10	coding	-0.9996
Tlr7	coding	Ctsl	coding	0.999729
Tlr7	coding	Ehd4	coding	0.999999
Tlr7	coding	ENSMUST00000129916	non-coding	0.999937
Tlr7	coding	ENSMUST00000137153	non-coding	0.999975
Tlr7	coding	ENSMUST00000141774	non-coding	-0.999926
Tlr7	coding	ENSMUST00000154999	non-coding	0.999852
Tlr7	coding	ENSMUST00000159585	non-coding	-0.99963
Tlr7	coding	ENSMUST00000181224	non-coding	0.999702
Tlr7	coding	F10	coding	0.999484
Tlr7	coding	Hmox1	coding	0.999981
Tlr7	coding	NONMMUT021925	non-coding	0.999403
Tlr7	coding	NONMMUT061431	non-coding	-0.999595
Ifit1	coding	Acp5	coding	-0.999923
Ifit1	coding	Cldn5	coding	0.999976
Ifit1	coding	Csf2rb	coding	0.999792
Ifit1	coding	Cxcl9	coding	0.999822
Ifit1	coding	ENSMUST00000126221	non-coding	-0.999997
Ifit1	coding	Fkbp5	coding	-0.999532
Ifih1	coding	C1qa	coding	-0.999957
Ifih1	coding	Ctsh	coding	-0.999776
Ifih1	coding	Ddit3	coding	-0.999953
Ifih1	coding	ENSMUST00000127164	non-coding	0.999727
Ifih1	coding	ENSMUST00000135461	non-coding	-0.99988
Ifih1	coding	ENSMUST00000145846	non-coding	0.999973
Ifih1	coding	ENSMUST00000146981	non-coding	-0.999566
Ifih1	coding	ENSMUST00000173788	non-coding	0.999883
Ifih1	coding	Hpgd	coding	0.999662
Myd88	coding	C4b	coding	0.999889
Myd88	coding	ENSMUST00000140361	non-coding	0.999477
Myd88	coding	Hcls1	coding	0.999801
Tlr2	coding	Dusp4	coding	0.999742
Tlr2	coding	Il15	coding	-0.999997
Tlr2	coding	Lars	coding	-0.999898
Tlr2	coding	Mthfr	coding	0.999918
Tlr2	coding	NONMMUT019757	non-coding	0.999809
Tlr2	coding	NONMMUT026640	non-coding	0.999908
Tlr2	coding	NONMMUT029368	non-coding	-0.999588
Tlr2	coding	NONMMUT033348	non-coding	-0.999783
Tlr2	coding	NONMMUT055925	non-coding	-0.999803
Tlr2	coding	NONMMUT070609	non-coding	-0.99944
Trim25	coding	Atg4a	coding	0.999885
Trim25	coding	Camk2a	coding	0.999634
Trim25	coding	Ccr2	coding	0.999556
Trim25	coding	Eif4ebp1	coding	0.999985
Trim25	coding	ENSMUST00000119992	non-coding	-0.999752
Trim25	coding	ENSMUST00000135488	non-coding	0.999962
Trim25	coding	ENSMUST00000156456	non-coding	-1
Trim25	coding	NONMMUT007294	non-coding	-0.999835
Trim25	coding	NONMMUT015183	non-coding	-1
Trim25	coding	NONMMUT016283	non-coding	-0.9994
Trim25	coding	NONMMUT027155	non-coding	0.999583
Trim25	coding	NONMMUT042286	non-coding	-0.999983
Trim25	coding	NONMMUT051309	non-coding	-0.999975
Trim25	coding	NONMMUT054957	non-coding	0.999937
Trim25	coding	NONMMUT056704	non-coding	0.999653
Trim25	coding	NONMMUT064760	non-coding	-0.999837
Trim25	coding	Psme2	coding	-0.999707
Trim25	coding	Rchy1	coding	-0.999561
Trim25	coding	Tars	coding	0.999445
Nod1	coding	Alyref	coding	-0.999444
Nod1	coding	Arntl	coding	0.999441
Nod1	coding	C3	coding	0.999909
Nod1	coding	Casp1	coding	0.999696
Nod1	coding	Egr1	coding	1
Nod1	coding	Eif2s2	coding	-0.999941
Nod1	coding	Gria3	coding	0.999999
Nod1	coding	Hist1h2bc	coding	-0.999999
Ripk2	coding	Adcy2	coding	-0.999995
Ripk2	coding	Cd40	coding	-0.999748
Ripk2	coding	Cd74	coding	-0.999636
Ripk2	coding	Clec4e	coding	-0.999921
Ripk2	coding	Cxcl11	coding	0.999714
Ripk2	coding	ENSMUST00000135615	non-coding	0.999964
Ripk2	coding	Fkbp5	coding	-0.999434
Ripk2	coding	Hspa9	coding	0.999491
Ripk2	coding	Malt1	coding	-0.999977
Ripk2	coding	NONMMUT002431	non-coding	-0.999699
Ripk2	coding	NONMMUT009308	non-coding	-0.99999
Ripk2	coding	NONMMUT020176	non-coding	-0.999977
Ripk2	coding	NONMMUT026599	non-coding	-0.999471
Ripk2	coding	NONMMUT026644	non-coding	-0.999993
Ripk2	coding	NONMMUT042288	non-coding	0.999957
Ripk2	coding	NONMMUT057486	non-coding	-0.999804
Ripk2	coding	Ppp1r15a	coding	-0.999896
Ripk2	coding	Rac2	coding	0.999897
Ripk2	coding	Ripk1	coding	-0.999767
Jak2	coding	C1qb	coding	0.999949
Jak2	coding	Ctsz	coding	0.999446
Jak2	coding	ENSMUST00000172633	non-coding	-0.999961
Jak2	coding	ENSMUST00000172945	non-coding	0.99951
Jak2	coding	Icam1	coding	0.999685
Jak2	coding	Ifna2	coding	-0.999886
Jak2	coding	Il33	coding	-0.999774
Jak2	coding	Irf7	coding	-0.999998
Irf5	coding	Ctsc	coding	-0.999672
Irf5	coding	Il12rb1	coding	0.999641
Irf5	coding	Il17ra	coding	-0.999698
C1qc	coding	Aff1	coding	0.999884
C1qc	coding	Atf3	coding	0.999759
Dhx58	coding	Cth	coding	-0.999684
Oas2	coding	Aars	coding	-0.999904
Oas2	coding	Aldh1l2	coding	-0.999747
Oas2	coding	B4galt1	coding	-0.99975
Oas2	coding	ENSMUST00000142142	non-coding	-0.999824
Oas2	coding	Gtf2h1	coding	-0.999733
Oas2	coding	Gtpbp4	coding	-0.999996
Oas2	coding	Nfkb1	coding	0.999929
Oas2	coding	NONMMUT001250	non-coding	0.999651
Oas2	coding	NONMMUT007259	non-coding	0.999564
Oas2	coding	NONMMUT027166	non-coding	0.99974
Oas2	coding	NONMMUT027201	non-coding	0.999964
Oas2	coding	NONMMUT035541	non-coding	-0.999468
Oas2	coding	NONMMUT042694	non-coding	-1
Oas2	coding	NONMMUT056682	non-coding	0.999745
Oas2	coding	NONMMUT058351	non-coding	0.99971
Oas2	coding	NONMMUT068541	non-coding	-0.999921
Fcgr1	coding	Ccl5	coding	-0.999927
Fcgr1	coding	ENSMUST00000147832	non-coding	-0.999704
Oas3	coding	Aldh18a1	coding	0.999737
Oas3	coding	Ccl3	coding	-0.999689
Oas3	coding	Cebpg	coding	1
Oas3	coding	ENSMUST00000137216	non-coding	0.999758
Oas3	coding	ENSMUST00000155744	non-coding	0.9997
Oas3	coding	Hbegf	coding	0.999962
Oas3	coding	Homer2	coding	0.999989
Oas3	coding	NONMMUT000405	non-coding	-0.999994
Oas3	coding	NONMMUT007397	non-coding	-0.999933
Oas3	coding	NONMMUT034940	non-coding	-0.999946
Oas3	coding	NONMMUT047797	non-coding	-0.999999
Oas3	coding	NONMMUT051172	non-coding	-0.999838
Oas3	coding	NONMMUT055905	non-coding	0.999965
Irf7	coding	C1qb	coding	-0.999928
Irf7	coding	Ctsz	coding	-0.999505
Irf7	coding	ENSMUST00000172633	non-coding	0.999975
Irf7	coding	ENSMUST00000172945	non-coding	-0.999451
Irf7	coding	Icam1	coding	-0.999729
Irf7	coding	Ifna2	coding	0.999912
Irf7	coding	Il33	coding	0.999734
Itgax	coding	Ctss	coding	-0.999923
Itgax	coding	Eif3e	coding	-0.999894
Itgax	coding	Gpr35	coding	0.999959
Itgax	coding	Irf8	coding	-0.999926
Ifna4	coding	C2	coding	0.999601
Ifna4	coding	Casp8	coding	-1
Ifna4	coding	Cntnap1	coding	0.999501
Ifna4	coding	ENSMUST00000139110	non-coding	-0.999896
Ifna4	coding	Gadd45b	coding	0.999954
Ifna4	coding	H2-D1	coding	-1
Ptprc	coding	Adcy5	coding	-0.999957
Ptprc	coding	Asap3	coding	-0.999965
Ptprc	coding	Creb3l1	coding	-0.999512
Ptprc	coding	Cxcl10	coding	0.999868
Ptprc	coding	Eif6	coding	-0.999466
Ptprc	coding	ENSMUST00000133888	non-coding	-0.999957
Ptprc	coding	ENSMUST00000146453	non-coding	-0.999948
Ptprc	coding	Epha6	coding	0.999643
Ptprc	coding	Fas	coding	-0.9994
Ptprc	coding	Nampt	coding	-0.999813
Ptprc	coding	NONMMUT026921	non-coding	0.99996
Ptprc	coding	NONMMUT027273	non-coding	-0.999589
Ptprc	coding	NONMMUT033958	non-coding	-0.999689
Ptprc	coding	NONMMUT045533	non-coding	-0.999815
Ptprc	coding	NONMMUT061423	non-coding	0.999718
Ptprc	coding	NONMMUT068327	non-coding	-0.999441
Ptprc	coding	Pla2g16	coding	-0.999992
Eif2ak2	coding	Atf4	coding	-0.999971
Eif2ak2	coding	B2m	coding	-0.9999
Eif2ak2	coding	C1s	coding	0.999866
Eif2ak2	coding	Camkk2	coding	0.999961
Eif2ak2	coding	Car2	coding	0.999686
Prf1	coding	Adora2a	coding	0.999405
Prf1	coding	Alyref	coding	-1
Prf1	coding	Egr1	coding	0.999412
Prf1	coding	Egr2	coding	0.999947
Prf1	coding	ENSMUST00000156158	non-coding	0.999979
Prf1	coding	Hist1h2bc	coding	-0.999469
Prf1	coding	Lsg1	coding	0.999815
Prf1	coding	Nod1	coding	0.999426
Prf1	coding	NONMMUT005931	non-coding	-0.999998
Prf1	coding	NONMMUT021726	non-coding	0.999639
Prf1	coding	NONMMUT042291	non-coding	-0.999689
Prf1	coding	NONMMUT047789	non-coding	-0.999949
Prf1	coding	NONMMUT064746	non-coding	-0.999918
Prf1	coding	Npc2	coding	-0.999447
Cd40	coding	Adcy2	coding	0.999671
Cd40	coding	Ccr5	coding	0.999446
Ifna14	coding	Bak1	coding	0.999995
Ifna14	coding	Ccr1	coding	0.999954
Ifna14	coding	Ctss	coding	-0.999413
Ifna14	coding	Daxx	coding	0.999999
Ifna14	coding	Eif3e	coding	-0.999486
Ifna14	coding	ENSMUST00000129707	non-coding	0.999771
Ifna14	coding	ENSMUST00000150605	non-coding	0.999979
Ifna14	coding	Fos	coding	0.999986
Ifna14	coding	Gabra3	coding	0.999843
Ifna14	coding	Gadd45a	coding	-0.999563
Ifna2	coding	C1qb	coding	-0.999681
Ifna2	coding	Ctsz	coding	-0.999835
Ifna2	coding	ENSMUST00000172633	non-coding	0.999981
Ifna2	coding	Icam1	coding	-0.99995
Cxcl9	coding	Acp5	coding	-0.99951
Cxcl9	coding	Cldn5	coding	0.999666
Cxcl9	coding	Csf2rb	coding	0.999999
Il6	coding	Ccl3	coding	-0.999727
Il6	coding	ENSMUST00000137216	non-coding	0.999655
Il6	coding	ENSMUST00000162330	non-coding	-0.999987
Il6	coding	Fli1	coding	-0.99995
Cxcl10	coding	Adcy5	coding	-0.999675
Cxcl10	coding	Asap3	coding	-0.999969
Cxcl10	coding	Creb3l1	coding	-0.999887
Il12b	coding	Clec7a	coding	-0.999933
Il12b	coding	ENSMUST00000139467	non-coding	-0.999753
Il12b	coding	ENSMUST00000147593	non-coding	-0.99959
Il12b	coding	Fbxo6	coding	-0.99999
Cxcl13	coding	Car2	coding	-0.999613
Cxcl13	coding	Ccr5	coding	0.999843
Ccl7	coding	Bmp2k	coding	-0.999755
Ccl7	coding	C3ar1	coding	-0.999578
Map2k3	coding	ENSMUST00000142124	non-coding	-0.9998
Map2k3	coding	ENSMUST00000147593	non-coding	-0.999999
Map2k3	coding	Fbxo6	coding	-0.999421
Map2k3	coding	Furin	coding	-0.999931
Map2k3	coding	Il12b	coding	0.999561
Map2k3	coding	Irf9	coding	-0.99974
Mapkapk2	coding	Acp5	coding	-0.999626
Mapkapk2	coding	Atp6v0e	coding	0.99998
Mapkapk2	coding	Cldn5	coding	0.999463
Mapkapk2	coding	Fosl2	coding	0.999795
Mapkapk2	coding	FR0400905	non-coding	-0.999961
Mapkapk2	coding	Ifi30	coding	-0.999907
Mapkapk2	coding	Lbp	coding	-0.999597
Il1a	coding	Clec7a	coding	-0.999998
Il1a	coding	ENSMUST00000139467	non-coding	-0.999963
Il1a	coding	Fbxo6	coding	-0.999957
Il1a	coding	Fcer1g	coding	-0.999648
Il1a	coding	Il12b	coding	0.999907
Sphk1	coding	Ccl5	coding	0.999965
Sphk1	coding	ENSMUST00000147832	non-coding	0.999993
Sphk1	coding	Fcgr1	coding	-0.999791
Sphk1	coding	Gria4	coding	0.999923
Sphk1	coding	Klrk1	coding	-0.999654
Sphk1	coding	NONMMUT007643	non-coding	0.999834
Sphk1	coding	NONMMUT013861	non-coding	0.999816
Sphk1	coding	NONMMUT025347	non-coding	-0.999662
Sphk1	coding	Plat	coding	0.999995
Sphk1	coding	Psme1	coding	-0.999625
Ncf1	coding	ENSMUST00000162330	non-coding	-0.999465
Ncf1	coding	Herpud1	coding	0.999943
Ncf1	coding	Il7r	coding	0.999999
Ncf1	coding	Lipg	coding	0.999877
Ncf1	coding	Mchr1	coding	-0.99974
Ncf1	coding	Mdm2	coding	0.999751
Tgfb1	coding	Ccl5	coding	1
Tgfb1	coding	ENSMUST00000147832	non-coding	0.999933
Tgfb1	coding	Fcgr1	coding	-0.999919
Tgfb1	coding	Gria4	coding	0.999798
Tgfb1	coding	Igtp	coding	-0.999501
Tgfb1	coding	Klrk1	coding	-0.999827
Tgfb1	coding	NONMMUT007643	non-coding	0.999664
Tgfb1	coding	NONMMUT013861	non-coding	0.999934
Tgfb1	coding	NONMMUT025347	non-coding	-0.999432
Tgfb1	coding	Plat	coding	0.999989
Tgfb1	coding	Psme1	coding	-0.999806
Tgfb1	coding	Sphk1	coding	0.99997
Tgfb1	coding	Stat3	coding	0.999813
Ccr2	coding	Atg4a	coding	0.999893
Ccr2	coding	Camk2a	coding	0.999996
Ccr2	coding	Casp7	coding	0.999987
Ccl12	coding	Atf3	coding	0.999441
Ccr1	coding	Bak1	coding	0.999979
Tnfaip3	coding	Bcl10	coding	0.999804
Tnfaip3	coding	Ctsl	coding	-0.999496
Tnfaip3	coding	Ehd4	coding	-0.99995
Tnfaip3	coding	ENSMUST00000129916	non-coding	-0.999996
Tnfaip3	coding	ENSMUST00000137153	non-coding	-0.99988
Tnfaip3	coding	ENSMUST00000141774	non-coding	0.999786
Tnfaip3	coding	ENSMUST00000154999	non-coding	-0.999962
Tnfaip3	coding	ENSMUST00000181224	non-coding	-0.999459
Tnfaip3	coding	F10	coding	-0.99972
Tnfaip3	coding	Hmox1	coding	-0.999893
Tnfaip3	coding	Tlr7	coding	-0.999964
Tnf	coding	Adcy2	coding	-0.999812
Tnf	coding	Csf2rb	coding	0.999775
Tnf	coding	Cxcl9	coding	0.999741
Tnf	coding	ENSMUST00000135615	non-coding	0.999515
Tnf	coding	Fkbp5	coding	-0.999939
Tnf	coding	Malt1	coding	-0.999876
Tnf	coding	NONMMUT002427	non-coding	-0.999446
Tnf	coding	NONMMUT002431	non-coding	-0.999998
Tnf	coding	NONMMUT009308	non-coding	-0.999837
Tnf	coding	NONMMUT020176	non-coding	-0.999875
Tnf	coding	NONMMUT026599	non-coding	-0.999951
Tnf	coding	NONMMUT026644	non-coding	-0.99982
Tnf	coding	NONMMUT027158	non-coding	-0.99981
Tnf	coding	NONMMUT027269	non-coding	-0.999526
Tnf	coding	NONMMUT042288	non-coding	0.999491
Tnf	coding	NONMMUT055918	non-coding	-0.999814
Tnf	coding	NONMMUT057486	non-coding	-0.999996
Tnf	coding	Pik3r5	coding	0.999682
Tnf	coding	Rac2	coding	0.999966
Tnf	coding	Ripk1	coding	-0.999999
Tnf	coding	Ripk2	coding	0.999744
Pparg	coding	Ccl4	coding	-0.999919
Pparg	coding	ENSMUST00000148054	non-coding	-0.999998
Pparg	coding	ENSMUST00000167838	non-coding	-0.999823
Pparg	coding	Gab2	coding	0.999791
Pparg	coding	Gzma	coding	0.999954
Pparg	coding	Il10ra	coding	0.999825
Pparg	coding	Il15ra	coding	0.999999
Pparg	coding	Laptm5	coding	-0.999524
Pparg	coding	Nfe2l2	coding	-0.999949
Pparg	coding	NONMMUT045899	non-coding	-0.999938
Pparg	coding	NONMMUT055921	non-coding	-0.999989
Pparg	coding	NONMMUT064537	non-coding	0.999704
Pparg	coding	NONMMUT070609	non-coding	0.999578
S1pr3	coding	B3gat1	coding	-0.999998
S1pr3	coding	Cars	coding	-0.999722
S1pr3	coding	Casp12	coding	0.999949
S1pr3	coding	Cd14	coding	0.999898
S1pr3	coding	Col4a1	coding	0.999574
S1pr3	coding	ENSMUST00000125015	non-coding	0.999611
S1pr3	coding	ENSMUST00000142473	non-coding	-0.999674
S1pr3	coding	Gla	coding	-0.999673
S1pr3	coding	Grin2b	coding	-0.999996
S1pr3	coding	Mthfd2	coding	0.999915
S1pr3	coding	NONMMUT026605	non-coding	-0.999731
P2rx7	coding	C1qa	coding	0.999794
P2rx7	coding	Ctsh	coding	0.999482
P2rx7	coding	Ddit3	coding	0.999786
P2rx7	coding	ENSMUST00000127164	non-coding	-0.999923
P2rx7	coding	ENSMUST00000135461	non-coding	0.99965
P2rx7	coding	ENSMUST00000145846	non-coding	-0.999831
P2rx7	coding	ENSMUST00000167838	non-coding	0.999493
P2rx7	coding	ENSMUST00000173788	non-coding	-0.999655
P2rx7	coding	Hpgd	coding	-0.999887
P2rx7	coding	Ifih1	coding	-0.99994
P2rx7	coding	Il10ra	coding	-0.999491
P2rx7	coding	Lap3	coding	0.999984
P2rx7	coding	Laptm5	coding	0.999804
P2rx7	coding	NONMMUT006781	non-coding	-0.999745
P2rx7	coding	NONMMUT021906	non-coding	0.999878
P2rx7	coding	NONMMUT025354	non-coding	0.999781
P2rx7	coding	NONMMUT026388	non-coding	0.999795
P2rx7	coding	NONMMUT026642	non-coding	0.99997
P2rx7	coding	NONMMUT042284	non-coding	0.999943
P2rx7	coding	NONMMUT051368	non-coding	-0.999987
P2rx7	coding	NONMMUT065441	non-coding	-0.99964
P2rx7	coding	NONMMUT066143	non-coding	-0.999919
Rela	coding	Camk2a	coding	0.999659
Rela	coding	Casp7	coding	0.999832
Rela	coding	Ccl9	coding	0.999833
Rela	coding	Ccr2	coding	0.999727
Rela	coding	Cdkn1a	coding	0.999447
Rela	coding	ENSMUST00000124448	non-coding	0.999989
Rela	coding	F13a1	coding	-0.999995
Rela	coding	Ltbp1	coding	-0.999849
Rela	coding	NONMMUT002429	non-coding	-0.999691
Rela	coding	NONMMUT016283	non-coding	-0.999828
Rela	coding	NONMMUT027251	non-coding	-0.99999
Rela	coding	NONMMUT034439	non-coding	-0.999762
Rela	coding	NONMMUT037582	non-coding	-0.999523
Rela	coding	NONMMUT056704	non-coding	0.99964
Rela	coding	NONMMUT065779	non-coding	-1
Rela	coding	Psme2	coding	-0.99958
Rela	coding	Rchy1	coding	-0.999723
Ptgs2	coding	Cfb	coding	0.999531
Ptgs2	coding	Cmpk2	coding	0.999498
Ptgs2	coding	Dusp1	coding	-0.999664
Ptgs2	coding	ENSMUST00000132666	non-coding	0.999981
Ptgs2	coding	NONMMUT001319	non-coding	-0.999989
Ptgs2	coding	NONMMUT021919	non-coding	0.99986
Ptgs2	coding	NONMMUT034373	non-coding	0.999967
Ptgs2	coding	NONMMUT064763	non-coding	-0.999461
Thbs1	coding	Adora2a	coding	0.999663
Thbs1	coding	Alyref	coding	-0.999959
Thbs1	coding	Egr2	coding	0.999998
Thbs1	coding	ENSMUST00000156158	non-coding	0.999998
Thbs1	coding	Lsg1	coding	0.999942
Thbs1	coding	NONMMUT005931	non-coding	-0.999945
Thbs1	coding	NONMMUT021726	non-coding	0.999831
Thbs1	coding	NONMMUT027271	non-coding	-0.999542
Thbs1	coding	NONMMUT042291	non-coding	-0.999865
Thbs1	coding	NONMMUT047789	non-coding	-0.999999
Thbs1	coding	NONMMUT064746	non-coding	-0.999991
Thbs1	coding	P2ry14	coding	0.999593
Thbs1	coding	Plaur	coding	0.999532
Thbs1	coding	Prf1	coding	0.999964
Thbs1	coding	Serping1	coding	-0.999923
Tnfrsf1a	coding	Csf2rb2	coding	-0.999986
Tnfrsf1a	coding	ENSMUST00000136122	non-coding	-0.999868
Tnfrsf1a	coding	Fhl2	coding	-1
Tnfrsf1a	coding	Gzmb	coding	0.999747
Tnfrsf1a	coding	Iars	coding	-0.999878
Tnfrsf1a	coding	NONMMUT019895	non-coding	0.999416
Tnfrsf1a	coding	NONMMUT032524	non-coding	-0.99965
Tnfrsf1a	coding	Rassf1	coding	-0.999591
Tnfrsf1b	coding	A2m	coding	-0.999758
Tnfrsf1b	coding	Cdh5	coding	-0.999515
Tnfrsf1b	coding	ENSMUST00000152329	non-coding	0.999473
Tnfrsf1b	coding	Ezr	coding	-0.999969
Tnfrsf1b	coding	Fcgr2b	coding	-0.999996
Tnfrsf1b	coding	Gnpnat1	coding	-0.999871
Tnfrsf1b	coding	Ifi202b	coding	-0.999917
Tnfrsf1b	coding	L1cam	coding	-0.999865
Tnfrsf1b	coding	Mmp14	coding	0.999985
Tnfrsf1b	coding	n287643	non-coding	-0.999987
Tnfrsf1b	coding	NONMMUT022147	non-coding	0.99979
Tnfrsf1b	coding	NONMMUT046725	non-coding	-0.999684
Tnfrsf1b	coding	NONMMUT048019	non-coding	-0.999982
Tnfrsf1b	coding	NONMMUT055922	non-coding	0.999959
Tnfrsf1b	coding	Pecam1	coding	-0.999441
Tnfrsf1b	coding	Psma7	coding	0.999982
Tnfrsf1b	coding	Sfpi1	coding	-0.999563
Tnfrsf1b	coding	Siglec1	coding	0.999999
Slc11a1	coding	Dusp6	coding	0.999987
Slc11a1	coding	ENSMUST00000138093	non-coding	-0.999471
Slc11a1	coding	ENSMUST00000155245	non-coding	-0.999744
Slc11a1	coding	n279911	non-coding	0.999908
Slc11a1	coding	NONMMUT002420	non-coding	0.999647
Slc11a1	coding	NONMMUT005543	non-coding	-0.999595
Slc11a1	coding	NONMMUT009299	non-coding	0.999802
Slc11a1	coding	NONMMUT010478	non-coding	0.999479
Slc11a1	coding	NONMMUT011345	non-coding	-0.999914
Slc11a1	coding	NONMMUT026600	non-coding	0.999994
Slc11a1	coding	NONMMUT052220	non-coding	-0.999837
Slc11a1	coding	NONMMUT054727	non-coding	-0.999813
Slc11a1	coding	NONMMUT074160	non-coding	-0.999687
Slc11a1	coding	Rab11b	coding	0.99999
Slc11a1	coding	Serpinb9	coding	-0.999495
Slc11a1	coding	Shmt2	coding	-0.999988
Plaa	coding	C2	coding	0.999981
Plaa	coding	Casp8	coding	-0.999748
Plaa	coding	Cntnap1	coding	0.999954
Plaa	coding	Edn1	coding	0.999597
Plaa	coding	ENSMUST00000139110	non-coding	-0.999971
Plaa	coding	Gadd45b	coding	0.999499
Plaa	coding	H2-D1	coding	-0.999778
Plaa	coding	Ifna4	coding	0.999757
Plaa	coding	Il10rb	coding	-0.999978
Plaa	coding	NONMMUT007258	non-coding	0.999998
Plaa	coding	NONMMUT027814	non-coding	-0.99998
Plaa	coding	NONMMUT035518	non-coding	-0.999816
Plaa	coding	NONMMUT040173	non-coding	-0.99989
Plaa	coding	NONMMUT044960	non-coding	-0.999915
Plaa	coding	NONMMUT051362	non-coding	-0.999966
Plaa	coding	NONMMUT052217	non-coding	-0.999591
Plaa	coding	NONMMUT056687	non-coding	-0.999525
Plaa	coding	NONMMUT062340	non-coding	-0.999803
Plaa	coding	Nt5c3	coding	-0.999823
Plaa	coding	Pgd	coding	-0.999719
Cxcl11	coding	Adcy2	coding	-0.999632
Cxcl11	coding	Ccr5	coding	-0.999494
Cxcl11	coding	Cd40	coding	-0.999999
Cxcl11	coding	Cd74	coding	-0.999995
Cxcl11	coding	Clec4e	coding	-0.999936
Clec4e	coding	Adcy2	coding	0.999875
Clec4e	coding	Cd40	coding	0.999951
Clec4e	coding	Cd74	coding	0.999896
Irf8	coding	Ctss	coding	0.999698
Irf8	coding	Ctsz	coding	0.999608
Irf8	coding	Eif3e	coding	0.999642
Irf8	coding	Gpr35	coding	-0.999995
P2ry14	coding	Adora2a	coding	0.999997
P2ry14	coding	Aldh1a2	coding	-0.999433
P2ry14	coding	Egr2	coding	0.999643
P2ry14	coding	ENSMUST00000023207	non-coding	0.999951
P2ry14	coding	ENSMUST00000156158	non-coding	0.999534
P2ry14	coding	ENSMUST00000176180	non-coding	-0.999578
P2ry14	coding	ENSMUST00000176431	non-coding	0.999896
P2ry14	coding	Gabra4	coding	0.999969
P2ry14	coding	Htr2c	coding	-0.999981
P2ry14	coding	Lsg1	coding	0.999842
P2ry14	coding	NONMMUT021726	non-coding	0.999949
P2ry14	coding	NONMMUT022435	non-coding	-0.99966
P2ry14	coding	NONMMUT027271	non-coding	-0.999998
P2ry14	coding	NONMMUT042291	non-coding	-0.999927
P2ry14	coding	NONMMUT047789	non-coding	-0.999637
P2ry14	coding	NONMMUT056559	non-coding	-0.999555
P2ry14	coding	NONMMUT057508	non-coding	-0.999552
P2ry14	coding	NONMMUT064746	non-coding	-0.999707
H2-D1	coding	C2	coding	-0.999629
H2-D1	coding	Casp8	coding	0.999999
H2-D1	coding	Cntnap1	coding	-0.999531
H2-D1	coding	ENSMUST00000139110	non-coding	0.999909
H2-D1	coding	Gadd45b	coding	-0.999944
Cd74	coding	Adcy2	coding	0.999544
Cd74	coding	Ccr5	coding	0.999587
Cd74	coding	Cd40	coding	0.99999
Serpinb9	coding	Csf1	coding	-0.999976
Serpinb9	coding	H2-K1	coding	-0.999854
Serpinb9	coding	Iqgap1	coding	-0.999993
Serpinb9	coding	n268873	non-coding	-0.999453
Serpinb9	coding	n279911	non-coding	-0.999834
Serpinb9	coding	NONMMUT003706	non-coding	0.999913
Serpinb9	coding	NONMMUT009299	non-coding	-0.999929
Serpinb9	coding	NONMMUT052212	non-coding	-0.999589
Serpinb9	coding	NONMMUT052220	non-coding	0.999906
Serpinb9	coding	NONMMUT054727	non-coding	0.999922
Serpinb9	coding	NONMMUT074160	non-coding	0.999977
Serpinb9	coding	Osmr	coding	-0.999746
Serpinb9	coding	Rab11b	coding	-0.999624
H2-K1	coding	Csf1	coding	0.999948
H2-K1	coding	Ctps	coding	0.999785
H2-K1	coding	ENSMUST00000149753	non-coding	-0.9996
H2-K1	coding	ENSMUST00000160521	non-coding	0.999555
Vav1	coding	Aldh18a1	coding	0.999493
Vav1	coding	Ccl3	coding	-0.999872
Vav1	coding	Cebpg	coding	0.999954
Vav1	coding	ENSMUST00000137216	non-coding	0.999914
Vav1	coding	ENSMUST00000155744	non-coding	0.999441
Vav1	coding	Fli1	coding	-0.999567
Vav1	coding	Hbegf	coding	0.999844
Vav1	coding	Homer2	coding	0.999991
Vav1	coding	NONMMUT000405	non-coding	-0.999923
Vav1	coding	NONMMUT007397	non-coding	-0.999997
Vav1	coding	NONMMUT034940	non-coding	-0.999813
Vav1	coding	NONMMUT047797	non-coding	-0.999969
Vav1	coding	NONMMUT047799	non-coding	-0.999616
Vav1	coding	NONMMUT051172	non-coding	-0.999637
Vav1	coding	NONMMUT055905	non-coding	1
Vav1	coding	Oas3	coding	0.99996
Vav1	coding	Rsad2	coding	-0.999936
Vav1	coding	Sesn2	coding	0.999999
Vav1	coding	Tapbp	coding	-0.999801
Ccl9	coding	Bst1	coding	0.999478
Tnfsf10	coding	Dusp6	coding	-0.999997
Tnfsf10	coding	ENSMUST00000138093	non-coding	0.999551
Tnfsf10	coding	ENSMUST00000155245	non-coding	0.999799
Tnfsf10	coding	n279911	non-coding	-0.99987
Tnfsf10	coding	NONMMUT002420	non-coding	-0.999712
Tnfsf10	coding	NONMMUT005543	non-coding	0.999665
Tnfsf10	coding	NONMMUT009299	non-coding	-0.999748
Tnfsf10	coding	NONMMUT010478	non-coding	-0.999558
Tnfsf10	coding	NONMMUT011345	non-coding	0.999945
Tnfsf10	coding	NONMMUT026600	non-coding	-1
Tnfsf10	coding	NONMMUT052220	non-coding	0.999787
Tnfsf10	coding	NONMMUT054727	non-coding	0.99976
Tnfsf10	coding	NONMMUT074160	non-coding	0.999619
Tnfsf10	coding	Rab11b	coding	-0.999976
Tnfsf10	coding	Serpinb9	coding	0.99941
Tnfsf10	coding	Shmt2	coding	0.999972
Tnfsf10	coding	Slc11a1	coding	-0.999997
Il15	coding	Dusp4	coding	-0.999794
Cd274	coding	Birc3	coding	0.999799
B2m	coding	Atf4	coding	0.999764
Fas	coding	Asap3	coding	0.999654
Fas	coding	Atp6v1g2	coding	0.999839
Fas	coding	Creb3l1	coding	0.999994
Fas	coding	Cxcl10	coding	-0.999831
Fas	coding	ENSMUST00000133888	non-coding	0.999678
Fas	coding	ENSMUST00000146453	non-coding	0.999701
Fas	coding	Epha6	coding	-0.999969
Cebpg	coding	Aldh18a1	coding	0.999753
Cebpg	coding	Ccl3	coding	-0.999672
Fcgr2b	coding	A2m	coding	0.99969
Fcgr2b	coding	Cdh5	coding	0.999602
Fcgr2b	coding	ENSMUST00000152329	non-coding	-0.999564
Fcgr2b	coding	Ezr	coding	0.999942
Zfp110	coding	Bcl10	coding	-0.999565
Zfp110	coding	Bmp2k	coding	0.999919
Zfp110	coding	C3ar1	coding	0.999983
Zfp110	coding	F10	coding	0.999671
Zfp110	coding	Fabp7	coding	-0.999999
Zfp110	coding	Gnal	coding	0.999854
Zfp110	coding	Nfkbia	coding	0.999918
Zfp110	coding	NONMMUT025348	non-coding	0.999523
Zfp110	coding	NONMMUT032557	non-coding	-0.999991
Zfp110	coding	NONMMUT037291	non-coding	-0.999907
Zfp110	coding	NONMMUT064756	non-coding	0.999988
Zfp110	coding	St6galnac5	coding	0.999981
Daxx	coding	Bak1	coding	0.999989
Daxx	coding	Ccr1	coding	0.999938
Cflar	coding	Arc	coding	-0.999499
Cflar	coding	Atp2b2	coding	-1
Cflar	coding	Drd2	coding	0.999598
Cflar	coding	ENSMUST00000143626	non-coding	-0.999403
Cflar	coding	ENSMUST00000147441	non-coding	-0.999927
Cflar	coding	Gnl3	coding	-0.999998
Cflar	coding	Mx2	coding	-0.999992
Cflar	coding	NONMMUT002424	non-coding	0.999628
Cflar	coding	NONMMUT007265	non-coding	0.99955
Cflar	coding	NONMMUT021924	non-coding	0.999405
Cflar	coding	NONMMUT022864	non-coding	0.999954
Cflar	coding	NONMMUT026612	non-coding	0.999404
Cflar	coding	NONMMUT027263	non-coding	0.999505
Cflar	coding	NONMMUT031135	non-coding	-0.999719
Cflar	coding	NONMMUT037344	non-coding	1
Cflar	coding	NONMMUT047800	non-coding	0.999834
Cflar	coding	NONMMUT056327	non-coding	0.99979
Cflar	coding	NONMMUT057215	non-coding	0.999773
Cflar	coding	NONMMUT057509	non-coding	-0.999984
Gzmb	coding	Csf2rb2	coding	-0.999612
Gzmb	coding	Cyp1b1	coding	0.999816
Gzmb	coding	Fhl2	coding	-0.999752
Malt1	coding	Adcy2	coding	0.999993
Malt1	coding	Cd40	coding	0.999571
Malt1	coding	Cd74	coding	0.999428
Malt1	coding	Clec4e	coding	0.999811
Malt1	coding	Cxcl11	coding	-0.999527
Malt1	coding	ENSMUST00000135615	non-coding	-0.999882
Malt1	coding	Fkbp5	coding	0.999641
Plk3	coding	Edn1	coding	0.999742
Plk3	coding	ENSMUST00000142142	non-coding	0.999823
Plk3	coding	Gna13	coding	-0.999866
Plk3	coding	Grm3	coding	0.999916
Plk3	coding	Nfkb1	coding	-0.999671
Plk3	coding	Nfkb2	coding	0.999991
Plk3	coding	NONMMUT001250	non-coding	-0.999938
Plk3	coding	NONMMUT007259	non-coding	-0.999968
Plk3	coding	NONMMUT027166	non-coding	-0.999891
Plk3	coding	NONMMUT035518	non-coding	-0.999491
Plk3	coding	NONMMUT052217	non-coding	-0.999747
Plk3	coding	NONMMUT056687	non-coding	-0.999794
Plk3	coding	NONMMUT058351	non-coding	-0.999909
Plk3	coding	NONMMUT062340	non-coding	-0.999512
Plk3	coding	NONMMUT068541	non-coding	0.999687
Plk3	coding	NONMMUT073095	non-coding	-0.999927
Plk3	coding	Nt5c3	coding	-0.999479
Plk3	coding	Pgd	coding	-0.999625
Casp7	coding	Atg4a	coding	0.999806
Casp7	coding	Camk2a	coding	0.99997
Tnfrsf12a	coding	Ccl5	coding	-0.999669
Tnfrsf12a	coding	ENSMUST00000147832	non-coding	-0.999909
Tnfrsf12a	coding	Gria4	coding	-0.999988
Tnfrsf12a	coding	Herpud1	coding	0.999584
Tnfrsf12a	coding	NONMMUT002944	non-coding	-0.999631
Tnfrsf12a	coding	NONMMUT007253	non-coding	-0.999427
Tnfrsf12a	coding	NONMMUT007643	non-coding	-1
Tnfrsf12a	coding	NONMMUT022608	non-coding	-0.999473
Tnfrsf12a	coding	NONMMUT025346	non-coding	0.999703
Tnfrsf12a	coding	NONMMUT025347	non-coding	0.999963
Tnfrsf12a	coding	NONMMUT062686	non-coding	-0.999768
Tnfrsf12a	coding	Plat	coding	-0.99979
Tnfrsf12a	coding	Sphk1	coding	-0.999849
Tnfrsf12a	coding	Tgfb1	coding	-0.999686
Sgpl1	coding	Ccl12	coding	0.999741
Sgpl1	coding	Ctse	coding	0.999702
Sgpl1	coding	Hsp90aa1	coding	-0.999658
Sgpl1	coding	Jun	coding	0.999986
Sgpl1	coding	n270104	non-coding	0.999653
Sgpl1	coding	Nmd3	coding	-0.999872
Sgpl1	coding	NONMMUT017496	non-coding	0.999985
Sgpl1	coding	NONMMUT026643	non-coding	0.999992
Sgpl1	coding	NONMMUT034184	non-coding	-0.999981
Sgpl1	coding	NONMMUT035505	non-coding	-0.999989
Sgpl1	coding	NONMMUT037284	non-coding	0.99993
Sgpl1	coding	NONMMUT057235	non-coding	0.999409
Sgpl1	coding	NONMMUT059457	non-coding	0.999996
Sgpl1	coding	Ntsr2	coding	0.999805
Sgpl1	coding	Riok1	coding	0.999432
Sgpl1	coding	Robo2	coding	-0.999686
Casp12	coding	B3gat1	coding	-0.999966
Casp12	coding	Cars	coding	-0.999433
Nfkb1	coding	Aars	coding	-0.999667
Nfkb1	coding	Aldh1l2	coding	-0.999408
Nfkb1	coding	B4galt1	coding	-0.999412
Nfkb1	coding	ENSMUST00000142142	non-coding	-0.999977
Nfkb1	coding	Gtpbp4	coding	-0.999958
Shisa5	coding	Ccl4	coding	0.999997
Shisa5	coding	ENSMUST00000148054	non-coding	0.999854
Shisa5	coding	ENSMUST00000167838	non-coding	0.999429
Shisa5	coding	Gab2	coding	-0.999985
Shisa5	coding	Gzma	coding	-0.999698
Shisa5	coding	Il10ra	coding	-0.999432
Shisa5	coding	Il15ra	coding	-0.999908
Shisa5	coding	Nfe2l2	coding	0.999686
Shisa5	coding	NONMMUT033348	non-coding	-0.999644
Shisa5	coding	NONMMUT045899	non-coding	0.999993
Shisa5	coding	NONMMUT055921	non-coding	0.999808
Shisa5	coding	NONMMUT064537	non-coding	-0.999956
Shisa5	coding	NONMMUT070609	non-coding	-0.999901
Shisa5	coding	Pparg	coding	-0.999888
Gadd45g	coding	A2m	coding	0.99982
Gadd45g	coding	ENSMUST00000132299	non-coding	-0.999905
Gadd45g	coding	ENSMUST00000139557	non-coding	-0.999985
Gadd45g	coding	ENSMUST00000180495	non-coding	0.999857
Gadd45g	coding	Ezr	coding	0.999451
Casp1	coding	Arc	coding	0.999773
Casp1	coding	Arntl	coding	0.999961
Casp1	coding	C3	coding	0.999938
Ripk1	coding	Adcy2	coding	0.999831
Ripk1	coding	Clec4e	coding	0.999416
Ripk1	coding	Csf2rb	coding	-0.999753
Ripk1	coding	Cxcl9	coding	-0.999718
Ripk1	coding	ENSMUST00000135615	non-coding	-0.999546
Ripk1	coding	Fkbp5	coding	0.999927
Ripk1	coding	Malt1	coding	0.999891
Ripk1	coding	NONMMUT002427	non-coding	0.999412
Ripk1	coding	NONMMUT002431	non-coding	0.999996
Ripk1	coding	NONMMUT009308	non-coding	0.999854
Ripk1	coding	NONMMUT020176	non-coding	0.99989
Ripk1	coding	NONMMUT026599	non-coding	0.99994
Ripk1	coding	NONMMUT026644	non-coding	0.999838
Ripk1	coding	NONMMUT027158	non-coding	0.999789
Ripk1	coding	NONMMUT027269	non-coding	0.999494
Ripk1	coding	NONMMUT042288	non-coding	-0.999523
Ripk1	coding	NONMMUT055918	non-coding	0.999794
Ripk1	coding	NONMMUT057486	non-coding	0.999998
Ripk1	coding	Pik3r5	coding	-0.999656
Ripk1	coding	Rac2	coding	-0.999974
Ppp1r15a	coding	Adcy2	coding	0.999844
Ppp1r15a	coding	Cd40	coding	0.999968
Ppp1r15a	coding	Cd74	coding	0.999921
Ppp1r15a	coding	Clec4e	coding	0.999998
Ppp1r15a	coding	Cxcl11	coding	-0.999955
Ppp1r15a	coding	ENSMUST00000135615	non-coding	-0.999983
Ppp1r15a	coding	Hspa9	coding	-0.999847
Ppp1r15a	coding	Malt1	coding	0.999774
Ppp1r15a	coding	NONMMUT009308	non-coding	0.99982
Ppp1r15a	coding	NONMMUT020176	non-coding	0.999775
Ppp1r15a	coding	NONMMUT026644	non-coding	0.999837
Ppp1r15a	coding	NONMMUT042288	non-coding	-0.999987
Ppp1r15a	coding	NONMMUT057486	non-coding	0.999414
Mcl1	coding	A2m	coding	0.999473
Mcl1	coding	Cars	coding	0.999623
Mcl1	coding	ENSMUST00000132299	non-coding	-1
Mcl1	coding	ENSMUST00000139557	non-coding	-0.999968
Mcl1	coding	ENSMUST00000180495	non-coding	0.999994
Mcl1	coding	Gadd45g	coding	0.999909
Mcl1	coding	Gla	coding	0.999676
Casp8	coding	C2	coding	-0.99959
Ddit3	coding	C1qa	coding	1
Ddit3	coding	Cd68	coding	0.999671
Ddit3	coding	Ctsh	coding	0.999934
Dab2	coding	Birc3	coding	0.999749
Dab2	coding	Cd274	coding	0.999997
Dab2	coding	Cdk14	coding	-0.99996
Gzma	coding	Ccl4	coding	-0.999751
Gzma	coding	ENSMUST00000127164	non-coding	0.999589
Gzma	coding	ENSMUST00000148054	non-coding	-0.999972
Gzma	coding	ENSMUST00000167838	non-coding	-0.999958
Gzma	coding	Gab2	coding	0.999549
Gadd45b	coding	Casp8	coding	-0.999958
Gadd45b	coding	Cxcl16	coding	0.999654
Gadd45b	coding	ENSMUST00000139110	non-coding	-0.999711
Spp1	coding	C1qa	coding	0.999924
Spp1	coding	Ctsh	coding	0.999707
Spp1	coding	Ddit3	coding	0.999919
Spp1	coding	ENSMUST00000127164	non-coding	-0.999793
Spp1	coding	ENSMUST00000135461	non-coding	0.999829
Spp1	coding	ENSMUST00000145846	non-coding	-0.999946
Spp1	coding	ENSMUST00000146981	non-coding	0.999472
Spp1	coding	ENSMUST00000173788	non-coding	-0.999833
Spp1	coding	Hpgd	coding	-0.999735
Spp1	coding	Ifih1	coding	-0.999995
Spp1	coding	Lap3	coding	0.999997
Spp1	coding	Laptm5	coding	0.999615
Spp1	coding	NONMMUT006781	non-coding	-0.999893
Spp1	coding	NONMMUT007263	non-coding	0.999529
Spp1	coding	NONMMUT021906	non-coding	0.999722
Spp1	coding	NONMMUT025354	non-coding	0.999916
Spp1	coding	NONMMUT026388	non-coding	0.999925
Spp1	coding	NONMMUT026642	non-coding	0.999877
Spp1	coding	NONMMUT042284	non-coding	0.999826
Spp1	coding	NONMMUT051368	non-coding	-0.999996
Spp1	coding	NONMMUT065441	non-coding	-0.999822
Spp1	coding	NONMMUT066143	non-coding	-0.999786
Spp1	coding	P2rx7	coding	0.999968
Cdkn1a	coding	Bst1	coding	0.99985
Cdkn1a	coding	Ccl9	coding	0.999888
Cth	coding	C1qc	coding	0.999555
Cth	coding	Cacng4	coding	-0.999454
Cth	coding	Cndp2	coding	0.999595
Kdr	coding	Atf4	coding	-0.999967
Kdr	coding	B2m	coding	-0.999554
Kdr	coding	Birc3	coding	-0.999632
Kdr	coding	C1s	coding	1
Kdr	coding	Camkk2	coding	0.9997
Kdr	coding	Eif2ak2	coding	0.999876
Kdr	coding	ENSMUST00000124479	non-coding	0.999827
Kdr	coding	ENSMUST00000138944	non-coding	0.99944
Kdr	coding	ENSMUST00000164888	non-coding	-0.999747
Kdr	coding	Irf1	coding	-0.999859
Kdr	coding	Junb	coding	-0.999795
Pim1	coding	Atp6v1g2	coding	0.999689
Pim1	coding	Ednrb	coding	0.999997
Pim1	coding	ENSMUST00000140361	non-coding	0.99968
Pim1	coding	ENSMUST00000175964	non-coding	-0.999998
Pim1	coding	H3f3b	coding	0.999964
Pim1	coding	NONMMUT009304	non-coding	1
Pim1	coding	NONMMUT009312	non-coding	0.999707
Pim1	coding	NONMMUT023883	non-coding	0.999803
Pim1	coding	NONMMUT026646	non-coding	-0.999483
Pim1	coding	NONMMUT035543	non-coding	-0.999835
Pim1	coding	Pik3ap1	coding	-0.999863
Hmox1	coding	Bcl10	coding	-0.999407
Hmox1	coding	Cacnb3	coding	-0.999445
Hmox1	coding	Ctsl	coding	0.999854
Hmox1	coding	Ehd4	coding	0.999989
Hmox1	coding	ENSMUST00000129916	non-coding	0.999849
Hmox1	coding	ENSMUST00000137153	non-coding	1
Hmox1	coding	ENSMUST00000141774	non-coding	-0.999982
Hmox1	coding	ENSMUST00000154999	non-coding	0.999727
Hmox1	coding	ENSMUST00000159585	non-coding	-0.999779
Hmox1	coding	ENSMUST00000161637	non-coding	0.999582
Hmox1	coding	ENSMUST00000181224	non-coding	0.999834
Plaur	coding	Adora2a	coding	0.999989
Plaur	coding	Aldh1a2	coding	-0.999501
Plaur	coding	Egr2	coding	0.999585
Plaur	coding	ENSMUST00000023207	non-coding	0.99997
Plaur	coding	ENSMUST00000156158	non-coding	0.999469
Plaur	coding	ENSMUST00000176180	non-coding	-0.999637
Plaur	coding	ENSMUST00000176431	non-coding	0.999924
Plaur	coding	Gabra4	coding	0.999983
Plaur	coding	Htr2c	coding	-0.999992
Plaur	coding	Lsg1	coding	0.999803
Plaur	coding	NONMMUT021726	non-coding	0.999925
Plaur	coding	NONMMUT022435	non-coding	-0.999712
Plaur	coding	NONMMUT027271	non-coding	-1
Plaur	coding	NONMMUT042291	non-coding	-0.999899
Plaur	coding	NONMMUT047789	non-coding	-0.999579
Plaur	coding	NONMMUT056559	non-coding	-0.999615
Plaur	coding	NONMMUT057508	non-coding	-0.999612
Plaur	coding	NONMMUT064746	non-coding	-0.999654
Plaur	coding	P2ry14	coding	0.999998
Timp1	coding	Ccl12	coding	-0.999989
Timp1	coding	Hsp90aa1	coding	0.999967
Timp1	coding	Jun	coding	-0.999728
Timp1	coding	n270104	non-coding	-0.999965
Timp1	coding	Nmd3	coding	0.999998
Timp1	coding	NONMMUT017496	non-coding	-0.999725
Timp1	coding	NONMMUT026643	non-coding	-0.999758
Timp1	coding	NONMMUT027264	non-coding	0.999663
Timp1	coding	NONMMUT034184	non-coding	0.999929
Timp1	coding	NONMMUT035505	non-coding	0.999911
Timp1	coding	NONMMUT037284	non-coding	-0.999981
Timp1	coding	NONMMUT057235	non-coding	-0.999866
Timp1	coding	NONMMUT059457	non-coding	-0.999786
Timp1	coding	NONMMUT067907	non-coding	0.999731
Timp1	coding	Ntsr2	coding	-0.999998
Timp1	coding	P2rx4	coding	-0.999739
Timp1	coding	Riok1	coding	-0.999876
Timp1	coding	Sdc4	coding	-0.99947
Timp1	coding	Sgpl1	coding	-0.999838
Dusp1	coding	Cfb	coding	-0.999989
Ctsh	coding	C1qa	coding	0.999929
Ctsh	coding	Cd68	coding	0.9999
Asns	coding	Aars	coding	0.999549
Asns	coding	Aldh1a2	coding	-0.999738
Asns	coding	Aldh1l2	coding	0.999771
Nckap1l	coding	Ddx58	coding	-1
Nckap1l	coding	ENSMUST00000141323	non-coding	-0.999819
Nckap1l	coding	ENSMUST00000149117	non-coding	-0.99968
Nckap1l	coding	ENSMUST00000154576	non-coding	-0.999775
Nckap1l	coding	ENSMUST00000156549	non-coding	0.999714
Nckap1l	coding	ENSMUST00000170155	non-coding	-0.99964
Nckap1l	coding	Gucy1a3	coding	-0.9999
Nckap1l	coding	Kcnj3	coding	-0.999993
Nckap1l	coding	Lcp2	coding	0.999656
Jun	coding	Ccl12	coding	0.999605
Jun	coding	Ctse	coding	0.999818
Jun	coding	Hsp90aa1	coding	-0.999504
Serpine1	coding	Acp5	coding	0.999939
Serpine1	coding	Atp6v0e	coding	-0.999743
Serpine1	coding	Cldn5	coding	-0.999864
Serpine1	coding	ENSMUST00000126221	non-coding	0.999665
Serpine1	coding	FR0400905	non-coding	0.999685
Serpine1	coding	Ifi30	coding	0.999551
Serpine1	coding	Ifit1	coding	-0.999725
Serpine1	coding	Mapkapk2	coding	-0.999867
Serpine1	coding	NONMMUT001389	non-coding	0.999505
Serpine1	coding	NONMMUT002427	non-coding	0.999494
Serpine1	coding	NONMMUT009301	non-coding	0.999953
Serpine1	coding	NONMMUT020147	non-coding	0.999928
Serpine1	coding	NONMMUT027269	non-coding	0.999412
Serpine1	coding	NONMMUT055242	non-coding	-0.999527
Serpine1	coding	NONMMUT057675	non-coding	0.999969
Serpine1	coding	Pgm1	coding	-0.999701
Serpine1	coding	Psmb2	coding	0.999992
Mdm2	coding	ENSMUST00000162330	non-coding	-0.999946
Mdm2	coding	Fli1	coding	-0.999677
Mdm2	coding	Herpud1	coding	0.999457
Mdm2	coding	Il6	coding	0.999881
Mdm2	coding	Il7r	coding	0.999784
Mdm2	coding	Lipg	coding	0.999978
Mdm2	coding	Mchr1	coding	-1
Spry2	coding	Birc3	coding	0.999529
Spry2	coding	Cd274	coding	0.999943
Spry2	coding	Cdk14	coding	-0.999852
Spry2	coding	Dab2	coding	0.999966
Spry2	coding	ENSMUST00000127494	non-coding	0.999895
Spry2	coding	ENSMUST00000138944	non-coding	-0.999704
Spry2	coding	ENSMUST00000177011	non-coding	-0.999998
Spry2	coding	Gars	coding	-0.999915
Spry2	coding	n281074	non-coding	-0.999822
Spry2	coding	NONMMUT000396	non-coding	0.999938
Spry2	coding	NONMMUT000397	non-coding	0.999423
Spry2	coding	NONMMUT011100	non-coding	0.999849
Spry2	coding	NONMMUT022269	non-coding	-0.999846
Spry2	coding	NONMMUT022270	non-coding	0.999516
Spry2	coding	NONMMUT035534	non-coding	0.999847
Spry2	coding	NONMMUT041560	non-coding	0.999995
Spry2	coding	NONMMUT042298	non-coding	0.999793
Spry2	coding	NONMMUT047769	non-coding	0.999684
Spry2	coding	NONMMUT056400	non-coding	0.999945
Spry2	coding	NONMMUT057512	non-coding	0.999647
Spry2	coding	NONMMUT060552	non-coding	-0.99999
Spry2	coding	Nop58	coding	-0.999687
Spry2	coding	Pnpt1	coding	0.999986
Spry2	coding	Rap1b	coding	-0.999868
Nfe2l2	coding	Ccl4	coding	0.99974
Nfe2l2	coding	ENSMUST00000127164	non-coding	-0.999602
Nfe2l2	coding	ENSMUST00000148054	non-coding	0.999968
Nfe2l2	coding	ENSMUST00000167838	non-coding	0.999962
Nfe2l2	coding	Gab2	coding	-0.999535
Nfe2l2	coding	Gzma	coding	-1
Nfe2l2	coding	Hpgd	coding	-0.999674
Nfe2l2	coding	Il10ra	coding	-0.999963
Nfe2l2	coding	Il15ra	coding	-0.999934
Nfe2l2	coding	Laptm5	coding	0.999784
Taf9	coding	Atp6v1g2	coding	-0.999679
Taf9	coding	Ednrb	coding	-0.999998
Taf9	coding	ENSMUST00000140361	non-coding	-0.99969
Taf9	coding	ENSMUST00000175964	non-coding	0.999997
Taf9	coding	H3f3b	coding	-0.99996
Taf9	coding	NONMMUT009304	non-coding	-1
Taf9	coding	NONMMUT009312	non-coding	-0.999717
Taf9	coding	NONMMUT023883	non-coding	-0.999811
Taf9	coding	NONMMUT026646	non-coding	0.999496
Taf9	coding	NONMMUT035543	non-coding	0.999842
Taf9	coding	Pik3ap1	coding	0.99987
Taf9	coding	Pim1	coding	-1
Taf9	coding	Prkx	coding	-0.999751
Taf9	coding	St8sia1	coding	-0.999964
Fhl2	coding	Csf2rb2	coding	0.999984
Fhl2	coding	ENSMUST00000136122	non-coding	0.999865
Id3	coding	Adcy5	coding	-0.999597
Id3	coding	Eif6	coding	-0.999988
Id3	coding	ENSMUST00000155682	non-coding	0.999847
Id3	coding	Gnl2	coding	0.999501
Pla2g4a	coding	Casp8	coding	-0.999556
Pla2g4a	coding	Cxcl16	coding	0.999984
Pla2g4a	coding	ENSMUST00000141323	non-coding	0.999673
Pla2g4a	coding	ENSMUST00000149117	non-coding	0.999814
Pla2g4a	coding	ENSMUST00000156549	non-coding	-0.999786
Pla2g4a	coding	ENSMUST00000170155	non-coding	0.999842
Pla2g4a	coding	Gadd45b	coding	0.999788
Pla2g4a	coding	Gucy1a3	coding	0.999537
Pla2g4a	coding	H2-D1	coding	-0.999513
Pla2g4a	coding	Ifna4	coding	0.999544
Pla2g4a	coding	NONMMUT018608	non-coding	-0.999862
Pla2g4a	coding	NONMMUT020175	non-coding	-0.999956
Pla2g4a	coding	NONMMUT021283	non-coding	0.99983
Pla2g4a	coding	NONMMUT028189	non-coding	-0.999852
Pla2g4a	coding	NONMMUT030731	non-coding	0.999974
Pla2g4a	coding	NONMMUT040174	non-coding	-0.999501
Pla2g4a	coding	NONMMUT042285	non-coding	-0.999944
Pla2g4a	coding	NONMMUT052267	non-coding	-0.999601
Pla2g4a	coding	NONMMUT074591	non-coding	-1
Tspo	coding	Aars	coding	0.999773
Tspo	coding	Aldh1l2	coding	0.999553
Tspo	coding	B4galt1	coding	0.999557
Tspo	coding	ENSMUST00000142142	non-coding	0.999935
Tspo	coding	Gtf2h1	coding	0.999535
Tspo	coding	Gtpbp4	coding	0.999989
Tspo	coding	Nfkb1	coding	-0.99999
Tspo	coding	Nfkb2	coding	0.999407
Tspo	coding	NONMMUT001250	non-coding	-0.999819
Tspo	coding	NONMMUT007259	non-coding	-0.999755
Tspo	coding	NONMMUT027166	non-coding	-0.999882
Tspo	coding	NONMMUT027201	non-coding	-0.999873
Tspo	coding	NONMMUT042694	non-coding	0.999969
Tspo	coding	NONMMUT056682	non-coding	-0.99955
Tspo	coding	NONMMUT058351	non-coding	-0.999861
Tspo	coding	NONMMUT068541	non-coding	0.999987
Tspo	coding	Oas2	coding	-0.999973
Tspo	coding	Plk3	coding	0.999545
Tspo	coding	Socs1	coding	-0.999739
Tspo	coding	Tlr9	coding	-0.999652
Sav1	coding	C1qb	coding	0.999749
Sav1	coding	Ctps	coding	0.999816
Sav1	coding	ENSMUST00000149753	non-coding	-0.999933
Sav1	coding	ENSMUST00000160521	non-coding	0.999949
Sav1	coding	ENSMUST00000172945	non-coding	0.999999
Sav1	coding	Hk2	coding	-0.999946
Sav1	coding	Il33	coding	-0.999936
Sav1	coding	Irf7	coding	-0.999409
Sav1	coding	Jak2	coding	0.99947
Sav1	coding	n268873	non-coding	0.999714
Sav1	coding	n272910	non-coding	0.999937
Sav1	coding	NONMMUT003652	non-coding	-0.999964
Sav1	coding	NONMMUT014375	non-coding	0.999633
Sav1	coding	NONMMUT014433	non-coding	-0.999914
Sav1	coding	NONMMUT042294	non-coding	0.999998
Sav1	coding	NONMMUT052212	non-coding	0.9996
Sav1	coding	NONMMUT052364	non-coding	-0.999866
Sav1	coding	NONMMUT055621	non-coding	-0.999952
Sav1	coding	NONMMUT055913	non-coding	0.999534
Sav1	coding	NONMMUT055919	non-coding	1
Sav1	coding	Osmr	coding	0.999408
Igfbp3	coding	Col4a1	coding	0.999787
Igfbp3	coding	ENSMUST00000125015	non-coding	0.999759
Igfbp3	coding	ENSMUST00000138093	non-coding	0.99968
Igfbp3	coding	ENSMUST00000142473	non-coding	-0.999705
Igfbp3	coding	ENSMUST00000162840	non-coding	0.999999
Nupr1	coding	Arc	coding	-0.999845
Nupr1	coding	Arntl	coding	-0.999987
Nupr1	coding	C3	coding	-0.99989
Nupr1	coding	Casp1	coding	-0.999993
Nupr1	coding	Drd2	coding	0.999782
Nupr1	coding	Egr1	coding	-0.999611
Nupr1	coding	Eif2s2	coding	0.999848
Nupr1	coding	ENSMUST00000143626	non-coding	-0.999892
Nupr1	coding	Fcgr4	coding	-0.999936
Nupr1	coding	Gria3	coding	-0.999644
Nupr1	coding	Hist1h2bc	coding	0.999561
Nupr1	coding	n286107	non-coding	0.999961
Nupr1	coding	Nod1	coding	-0.999599
Nupr1	coding	NONMMUT000332	non-coding	0.99972
Nupr1	coding	NONMMUT021924	non-coding	0.999891
Nupr1	coding	NONMMUT027263	non-coding	0.999841
Nupr1	coding	NONMMUT047800	non-coding	0.999518
Nupr1	coding	NONMMUT056675	non-coding	0.999652
Nupr1	coding	NONMMUT057215	non-coding	0.999609
Nupr1	coding	Npc2	coding	0.999581
B4galt1	coding	Aars	coding	0.999964
B4galt1	coding	Aldh1l2	coding	1
B4galt1	coding	Asns	coding	0.999768
Il2ra	coding	Bmp2k	coding	-0.999555
Il2ra	coding	Ccl7	coding	0.99997
Il2ra	coding	Cdh5	coding	-0.999833
Il2ra	coding	Cyb5r1	coding	-0.99995
Il2ra	coding	ENSMUST00000152329	non-coding	0.999856
Il2ra	coding	Gnal	coding	-0.999675
Rara	coding	Ctsc	coding	-0.999564
Rara	coding	Hist1h4i	coding	-0.99946
Rara	coding	Il12rb1	coding	0.999739
Rara	coding	Il17ra	coding	-0.999786
Rara	coding	Irf5	coding	0.999992
Rara	coding	NONMMUT014378	non-coding	-0.999567
Rara	coding	NONMMUT021905	non-coding	-0.999828
Rara	coding	NONMMUT035528	non-coding	-0.99946
Rel	coding	Ctss	coding	0.999577
Rel	coding	Ctsz	coding	0.999724
Rel	coding	Eif3e	coding	0.99951
Rel	coding	Gpr35	coding	-0.999971
Rel	coding	Icam1	coding	0.999499
Rel	coding	Irf8	coding	0.99999
Rel	coding	Itgax	coding	-0.99986
Rel	coding	n274972	non-coding	-0.999967
Rel	coding	NONMMUT004126	non-coding	-0.999826
Rel	coding	NONMMUT009926	non-coding	-0.999876
Rel	coding	NONMMUT012263	non-coding	-0.999959
Rel	coding	NONMMUT013986	non-coding	-0.999729
Rel	coding	NONMMUT022151	non-coding	-0.999865
Rel	coding	NONMMUT025341	non-coding	0.999717
Rel	coding	NONMMUT035347	non-coding	0.999467
Rel	coding	NONMMUT042465	non-coding	-0.999506
Rel	coding	Pde10a	coding	0.999924
Junb	coding	Atf4	coding	0.999597
Junb	coding	Birc3	coding	0.999976
Junb	coding	C1s	coding	-0.999808
Junb	coding	Cd274	coding	0.999637
Junb	coding	Cdk14	coding	-0.999793
Junb	coding	Dab2	coding	0.999571
Junb	coding	ENSMUST00000138944	non-coding	-0.999912
Junb	coding	ENSMUST00000164888	non-coding	0.999998
Junb	coding	Irf1	coding	0.999994
Arntl	coding	Arc	coding	0.999922
Stat1	coding	A2m	coding	-0.999665
Stat1	coding	Cars	coding	-0.99942
Stat1	coding	ENSMUST00000132299	non-coding	0.999977
Stat1	coding	ENSMUST00000139557	non-coding	0.999999
Stat1	coding	ENSMUST00000180495	non-coding	-0.99995
Stat1	coding	Gadd45g	coding	-0.999976
Stat1	coding	Gla	coding	-0.999487
Stat1	coding	Gnpnat1	coding	-0.999493
Stat1	coding	Mcl1	coding	-0.999978
Stat1	coding	Nlgn3	coding	0.999763
Stat1	coding	NONMMUT013985	non-coding	0.999943
Stat1	coding	NONMMUT025325	non-coding	0.999988
Stat1	coding	NONMMUT055915	non-coding	-0.999999
Stat1	coding	NONMMUT063082	non-coding	-0.999863
Stat1	coding	NONMMUT068457	non-coding	-0.999862
Stat1	coding	Sfpi1	coding	-0.999832
Sfpi1	coding	A2m	coding	0.999971
Sfpi1	coding	ENSMUST00000132299	non-coding	-0.999683
Sfpi1	coding	ENSMUST00000139557	non-coding	-0.999857
Sfpi1	coding	ENSMUST00000180495	non-coding	0.999598
Sfpi1	coding	Ezr	coding	0.999764
Sfpi1	coding	Fcgr2b	coding	0.999473
Sfpi1	coding	Gadd45g	coding	0.999935
Sfpi1	coding	Gnpnat1	coding	0.999909
Sfpi1	coding	Mcl1	coding	0.999689
Sfpi1	coding	NONMMUT013985	non-coding	-0.999579
Sfpi1	coding	NONMMUT025325	non-coding	-0.99973
Sfpi1	coding	NONMMUT055915	non-coding	0.999851
Xrn2	coding	Bst1	coding	0.999999
Xrn2	coding	Ccl9	coding	0.999433
Xrn2	coding	Cdkn1a	coding	0.999825
Xrn2	coding	Edem1	coding	-0.99988
Xrn2	coding	Epha4	coding	0.999918
Xrn2	coding	Icosl	coding	-0.999973
Xrn2	coding	Ltbp1	coding	-0.999403
Xrn2	coding	Mef2c	coding	0.999956
Xrn2	coding	NONMMUT002429	non-coding	-0.999633
Xrn2	coding	NONMMUT005189	non-coding	-0.999654
Xrn2	coding	NONMMUT034439	non-coding	-0.999546
Xrn2	coding	NONMMUT037289	non-coding	-1
Xrn2	coding	NONMMUT037582	non-coding	-0.999778
Xrn2	coding	NONMMUT044257	non-coding	0.999884
Xrn2	coding	NONMMUT065452	non-coding	-0.999543
Xrn2	coding	NONMMUT072210	non-coding	-0.999957
Xrn2	coding	Psmb10	coding	-0.999964
Stat2	coding	Cxcl16	coding	0.99982
Stat2	coding	Ddx58	coding	0.9998
Stat2	coding	ENSMUST00000141323	non-coding	1
Stat2	coding	ENSMUST00000149117	non-coding	0.999986
Stat2	coding	ENSMUST00000156549	non-coding	-0.999992
Stat2	coding	ENSMUST00000170155	non-coding	0.999976
Stat2	coding	Gucy1a3	coding	0.999983
Stat2	coding	Kcnj3	coding	0.999722
Stat2	coding	Nckap1l	coding	-0.999801
Stat2	coding	NONMMUT020175	non-coding	-0.99942
Stat2	coding	NONMMUT021283	non-coding	0.999981
Stat2	coding	NONMMUT026104	non-coding	-0.999732
Stat2	coding	NONMMUT026631	non-coding	0.999908
Stat2	coding	NONMMUT030731	non-coding	0.999847
Stat2	coding	NONMMUT035404	non-coding	-0.999716
Stat2	coding	NONMMUT040174	non-coding	-0.999976
Stat2	coding	NONMMUT042285	non-coding	-0.999901
Stat2	coding	NONMMUT052267	non-coding	-0.999994
Stat2	coding	NONMMUT073494	non-coding	-0.999916
Stat2	coding	NONMMUT074591	non-coding	-0.99971
Stat2	coding	Pla2g4a	coding	0.999696
Stat2	coding	Rnf125	coding	-0.999986
Etv6	coding	Cd86	coding	-0.999938
Etv6	coding	ENSMUST00000139467	non-coding	0.999635
Stat3	coding	Ccl5	coding	0.999825
Stat3	coding	Cmpk2	coding	-0.999603
Stat3	coding	ENSMUST00000147832	non-coding	0.999522
Stat3	coding	Fcgr1	coding	-0.999978
Stat3	coding	Igtp	coding	-0.999925
Stat3	coding	Klrk1	coding	-1
Stat3	coding	Myc	coding	0.999868
Stat3	coding	NONMMUT013861	non-coding	0.999969
Stat3	coding	Plat	coding	0.999713
Stat3	coding	Psme1	coding	-1
Stat3	coding	Slc6a1	coding	0.999818
Stat3	coding	Sphk1	coding	0.999634
Egr2	coding	Adora2a	coding	0.999708
Egr2	coding	Alyref	coding	-0.999941
Fosl2	coding	Atp6v0e	coding	0.999904
Fosl2	coding	Cd86	coding	0.999783
Fosl2	coding	Etv6	coding	-0.999489
Egr1	coding	Alyref	coding	-0.99943
Egr1	coding	Arntl	coding	0.999455
Egr1	coding	C3	coding	0.999914
Egr1	coding	Casp1	coding	0.999706
Il33	coding	C1qb	coding	-0.999938
Il33	coding	Ctps	coding	-0.999535
Il33	coding	ENSMUST00000149753	non-coding	0.999737
Il33	coding	ENSMUST00000160521	non-coding	-0.999771
Il33	coding	ENSMUST00000172633	non-coding	0.999546
Il33	coding	ENSMUST00000172945	non-coding	-0.999949
Il33	coding	Hk2	coding	0.999765
Myc	coding	Cmpk2	coding	-0.999929
Myc	coding	Fcgr1	coding	-0.999739
Myc	coding	Igtp	coding	-0.999992
Myc	coding	Klrk1	coding	-0.999856
Gtf2h1	coding	Aars	coding	0.999958
Gtf2h1	coding	Aldh1l2	coding	1
Gtf2h1	coding	Asns	coding	0.999783
Gtf2h1	coding	B4galt1	coding	1
Twistnb	coding	C1qa	coding	0.999555
Twistnb	coding	Cd68	coding	0.999993
Twistnb	coding	Ctsh	coding	0.999839
Twistnb	coding	Ddit3	coding	0.999567
Twistnb	coding	ENSMUST00000135461	non-coding	0.99972
Twistnb	coding	ENSMUST00000145846	non-coding	-0.999497
Twistnb	coding	ENSMUST00000146981	non-coding	0.999953
Twistnb	coding	ENSMUST00000173788	non-coding	-0.999716
Twistnb	coding	NONMMUT006781	non-coding	-0.999621
Twistnb	coding	NONMMUT007263	non-coding	0.999935
Twistnb	coding	NONMMUT021917	non-coding	0.9999
Twistnb	coding	NONMMUT025354	non-coding	0.999574
Twistnb	coding	NONMMUT026388	non-coding	0.999554
Twistnb	coding	NONMMUT027815	non-coding	0.999984
Twistnb	coding	NONMMUT051351	non-coding	0.999914
Twistnb	coding	NONMMUT057146	non-coding	0.999797
Twistnb	coding	NONMMUT065441	non-coding	-0.999729
Twistnb	coding	NONMMUT073083	non-coding	-0.999995
Twistnb	coding	Smpd3	coding	-0.999997
Irf9	coding	Dhx58	coding	-0.999902
Irf9	coding	ENSMUST00000142124	non-coding	0.999996
Irf9	coding	ENSMUST00000147593	non-coding	0.999716
Irf9	coding	Furin	coding	0.999939
Nfkb2	coding	Edn1	coding	0.99983
Nfkb2	coding	ENSMUST00000142142	non-coding	0.999734
Nfkb2	coding	Gna13	coding	-0.999927
Nfkb2	coding	Grm3	coding	0.999962
Nfkb2	coding	Nfkb1	coding	-0.999553
Fli1	coding	Ccl3	coding	0.99991
Fli1	coding	ENSMUST00000137216	non-coding	-0.999867
Fli1	coding	ENSMUST00000162330	non-coding	0.999888
Creb3l1	coding	Asap3	coding	0.999737
Creb3l1	coding	Atp6v1g2	coding	0.999772
Atf3	coding	Aff1	coding	0.999977
Nfkbia	coding	Bmp2k	coding	1
Nfkbia	coding	C3ar1	coding	0.999976
Nfkbia	coding	Ccl7	coding	-0.999756
Nfkbia	coding	Fabp7	coding	-0.999898
Nfkbia	coding	Gnal	coding	0.999991
Nfkbia	coding	Il2ra	coding	-0.999555
Nfkbia	coding	Itgam	coding	0.999471
Nampt	coding	Adcy5	coding	0.999949
Nampt	coding	Asap3	coding	0.999617
Nampt	coding	Eif6	coding	0.999911
Nampt	coding	ENSMUST00000133888	non-coding	0.99959
Nampt	coding	ENSMUST00000146453	non-coding	0.999563
Nampt	coding	Id3	coding	-0.999832
Nampt	coding	Kcnn2	coding	-0.999711
Fos	coding	Bak1	coding	0.999998
Fos	coding	Ccr1	coding	0.99999
Fos	coding	Ctss	coding	-0.999578
Fos	coding	Daxx	coding	0.999977
Fos	coding	Eif3e	coding	-0.99964
Fos	coding	ENSMUST00000129707	non-coding	0.999645
Fos	coding	ENSMUST00000150605	non-coding	0.999931
Hcls1	coding	Aldh18a1	coding	-0.999846
Hcls1	coding	ENSMUST00000155744	non-coding	-0.999872
Hcls1	coding	Hbegf	coding	-0.999496
Fcer1g	coding	Cd86	coding	-0.999797
Fcer1g	coding	Clec7a	coding	0.99959
Fcer1g	coding	ENSMUST00000139467	non-coding	0.999839
Fcer1g	coding	Etv6	coding	0.999959
Sell	coding	C2	coding	-0.999914
Sell	coding	Casp8	coding	0.99988
Sell	coding	Cntnap1	coding	-0.999864
Sell	coding	ENSMUST00000139110	non-coding	1
Sell	coding	Gadd45b	coding	-0.999695
Sell	coding	H2-D1	coding	0.999901
Sell	coding	Ifna4	coding	-0.999886
Sell	coding	Il10rb	coding	0.999907
Sell	coding	NONMMUT007258	non-coding	-0.99996
Sell	coding	NONMMUT018608	non-coding	0.999589
Sell	coding	NONMMUT027814	non-coding	1
Sell	coding	NONMMUT028189	non-coding	0.999605
Sell	coding	NONMMUT035518	non-coding	0.999658
Sell	coding	NONMMUT040173	non-coding	0.999969
Sell	coding	NONMMUT044960	non-coding	0.999982
Sell	coding	NONMMUT051362	non-coding	0.999884
Sell	coding	NONMMUT062340	non-coding	0.99964
Sell	coding	Nt5c3	coding	0.999668
Sell	coding	Pgd	coding	0.99953
Sell	coding	Plaa	coding	-0.999976
Sell	coding	Scd2	coding	-0.999663
P2rx4	coding	Aff1	coding	0.999756
P2rx4	coding	Atf3	coding	0.999882
P2rx4	coding	Cacng4	coding	-0.999419
P2rx4	coding	Ccl12	coding	0.999837
P2rx4	coding	ENSMUST00000139149	non-coding	-0.999765
P2rx4	coding	Gng7	coding	0.99964
P2rx4	coding	Hsp90aa1	coding	-0.999892
P2rx4	coding	n270104	non-coding	0.999895
P2rx4	coding	Nmd3	coding	-0.999691
P2rx4	coding	NONMMUT022439	non-coding	-0.999724
P2rx4	coding	NONMMUT027264	non-coding	-0.999995
P2rx4	coding	NONMMUT027569	non-coding	0.999814
P2rx4	coding	NONMMUT037284	non-coding	0.999579
P2rx4	coding	NONMMUT042304	non-coding	0.999881
P2rx4	coding	NONMMUT057235	non-coding	0.999979
P2rx4	coding	NONMMUT067907	non-coding	-1
P2rx4	coding	Ntsr2	coding	0.999778
Icam1	coding	Ctsz	coding	0.999967
Icam1	coding	ENSMUST00000172633	non-coding	-0.999868
Itgb2	coding	ENSMUST00000155682	non-coding	0.999915
Itgb2	coding	Gadd45a	coding	0.999595
Itgb2	coding	Gnl2	coding	0.999999
Itgb2	coding	Id3	coding	0.999534
Itgb2	coding	Itga5	coding	-0.999819
Pnpt1	coding	Cd274	coding	0.999873
Pnpt1	coding	Cdk14	coding	-0.999746
Pnpt1	coding	Dab2	coding	0.999907
Pnpt1	coding	ENSMUST00000127494	non-coding	0.999958
Pnpt1	coding	ENSMUST00000138944	non-coding	-0.99956
Pnpt1	coding	ENSMUST00000177011	non-coding	-0.999994
Pnpt1	coding	Gars	coding	-0.99997
Pnpt1	coding	n281074	non-coding	-0.999908
Pnpt1	coding	NONMMUT000396	non-coding	0.999865
Pnpt1	coding	NONMMUT011100	non-coding	0.999742
Pnpt1	coding	NONMMUT022269	non-coding	-0.999925
Pnpt1	coding	NONMMUT022270	non-coding	0.999668
Pnpt1	coding	NONMMUT035534	non-coding	0.999926
Pnpt1	coding	NONMMUT041560	non-coding	0.999998
Pnpt1	coding	NONMMUT042298	non-coding	0.999671
Pnpt1	coding	NONMMUT047769	non-coding	0.999804
Pnpt1	coding	NONMMUT055729	non-coding	-0.999537
Pnpt1	coding	NONMMUT056400	non-coding	0.999875
Pnpt1	coding	NONMMUT057512	non-coding	0.999491
Pnpt1	coding	NONMMUT060552	non-coding	-1
Pnpt1	coding	Nop58	coding	-0.99954
Ifi202b	coding	Cdh5	coding	0.999834
Ifi202b	coding	Cyb5r1	coding	0.999648
Ifi202b	coding	ENSMUST00000152329	non-coding	-0.999809
Ifi202b	coding	Ezr	coding	0.999785
Ifi202b	coding	Fcgr2b	coding	0.99995
Ifi202b	coding	Gnpnat1	coding	0.999581
Igtp	coding	Ccl5	coding	-0.999522
Igtp	coding	Cmpk2	coding	0.999873
Igtp	coding	Fcgr1	coding	0.999823
Itga5	coding	ENSMUST00000129707	non-coding	0.999845
Itga5	coding	ENSMUST00000150605	non-coding	0.999473
Itga5	coding	ENSMUST00000155682	non-coding	-0.999486
Itga5	coding	Gabra3	coding	0.999773
Itga5	coding	Gadd45a	coding	-0.999956
Itga5	coding	Gnl2	coding	-0.999839
Itga5	coding	Ifnar2	coding	-0.999533
Hbegf	coding	Aldh18a1	coding	0.999899
Hbegf	coding	Ccl3	coding	-0.999433
Hbegf	coding	Cebpg	coding	0.999968
Hbegf	coding	ENSMUST00000137216	non-coding	0.999527
Hbegf	coding	ENSMUST00000155744	non-coding	0.999876
C3ar1	coding	Bmp2k	coding	0.999976
Mmp14	coding	A2m	coding	-0.999621
Mmp14	coding	Cdh5	coding	-0.999672
Mmp14	coding	Cyb5r1	coding	-0.999425
Mmp14	coding	ENSMUST00000152329	non-coding	0.999637
Mmp14	coding	Ezr	coding	-0.999911
Mmp14	coding	Fcgr2b	coding	-0.999997
Mmp14	coding	Gnpnat1	coding	-0.999767
Mmp14	coding	Ifi202b	coding	-0.999973
Mmp14	coding	Il4ra	coding	-0.99956
Mmp14	coding	L1cam	coding	-0.999941
Edn1	coding	C2	coding	0.999753
Edn1	coding	Cntnap1	coding	0.999822
Furin	coding	Dhx58	coding	-0.999686
Furin	coding	ENSMUST00000142124	non-coding	0.999966
Furin	coding	ENSMUST00000147593	non-coding	0.999918
F10	coding	Bcl10	coding	-0.999993
F10	coding	C3ar1	coding	0.999505
F10	coding	Ehd4	coding	0.999432
F10	coding	ENSMUST00000129916	non-coding	0.999782
F10	coding	ENSMUST00000154999	non-coding	0.999889
Plat	coding	Ccl5	coding	0.999986
Plat	coding	ENSMUST00000147832	non-coding	0.999976
Plat	coding	Fcgr1	coding	-0.999849
Plat	coding	Gria4	coding	0.99988
Plat	coding	Klrk1	coding	-0.999731
Plat	coding	NONMMUT007643	non-coding	0.999773
Plat	coding	NONMMUT013861	non-coding	0.999871
Plat	coding	NONMMUT025347	non-coding	-0.999577
Try5	coding	Ctsc	coding	0.999849
Try5	coding	Il17ra	coding	0.99946
Try5	coding	Irf5	coding	-0.999966
Try5	coding	NONMMUT012683	non-coding	0.999519
Try5	coding	NONMMUT014378	non-coding	0.999851
Try5	coding	NONMMUT021905	non-coding	0.999529
Try5	coding	NONMMUT042905	non-coding	0.999568
Try5	coding	Rara	coding	-0.999926
Ctss	coding	Bak1	coding	-0.999514
Ctss	coding	Ccr1	coding	-0.999697
Ctsc	coding	Creb3	coding	0.99969
Ctse	coding	Creb3	coding	0.999736
Ctsl	coding	Cacnb3	coding	-0.999869
Lap3	coding	C1qa	coding	0.999892
Lap3	coding	Ctsh	coding	0.999646
Lap3	coding	Ddit3	coding	0.999886
Lap3	coding	ENSMUST00000127164	non-coding	-0.999839
Lap3	coding	ENSMUST00000135461	non-coding	0.999782
Lap3	coding	ENSMUST00000145846	non-coding	-0.999918
Lap3	coding	ENSMUST00000173788	non-coding	-0.999786
Lap3	coding	Hpgd	coding	-0.999788
Lap3	coding	Ifih1	coding	-0.999985
Cndp2	coding	Aff1	coding	0.999862
Cndp2	coding	Atf3	coding	0.999728
Cndp2	coding	C1qc	coding	0.999999
Cndp2	coding	Cacng4	coding	-0.999989
Lgmn	coding	Cacnb3	coding	-0.999916
Lgmn	coding	Ctsl	coding	0.999575
Lgmn	coding	ENSMUST00000136654	non-coding	0.99997
Lgmn	coding	ENSMUST00000159585	non-coding	-0.999682
Lgmn	coding	ENSMUST00000161637	non-coding	0.999849
Lgmn	coding	ENSMUST00000181224	non-coding	0.999608
Lgmn	coding	Glra1	coding	-0.999983
Psmb2	coding	Acp5	coding	0.999976
Psmb2	coding	Atp6v0e	coding	-0.999641
Psmb2	coding	Cldn5	coding	-0.999924
Psmb2	coding	ENSMUST00000126221	non-coding	0.999763
Psmb2	coding	FR0400905	non-coding	0.999574
Psmb2	coding	Ifi30	coding	0.99942
Psmb2	coding	Ifit1	coding	-0.999813
Psmb2	coding	Mapkapk2	coding	-0.999792
Psmb2	coding	NONMMUT002427	non-coding	0.999617
Psmb2	coding	NONMMUT009301	non-coding	0.999985
Psmb2	coding	NONMMUT020147	non-coding	0.99987
Psmb2	coding	NONMMUT027269	non-coding	0.999545
Psmb2	coding	NONMMUT057675	non-coding	0.999928
Psmb2	coding	Pgm1	coding	-0.999793
Psmb8	coding	Atf4	coding	0.999774
Psmb8	coding	B2m	coding	1
Psmb8	coding	C1s	coding	-0.99955
Psmb8	coding	Camkk2	coding	-0.999988
Psmb8	coding	Car2	coding	-0.999935
Psmb8	coding	Eif2ak2	coding	-0.999907
Psmb8	coding	ENSMUST00000124479	non-coding	-0.999942
Psmb8	coding	ENSMUST00000171451	non-coding	0.999749
Psmb8	coding	Ippk	coding	0.999401
Psmb8	coding	Kcnj10	coding	0.999424
Psmb8	coding	Kdr	coding	-0.999569
Psmb8	coding	n278976	non-coding	0.999748
Psmb8	coding	NONMMUT011974	non-coding	-0.999932
Psmb8	coding	NONMMUT028346	non-coding	0.999536
Psmb8	coding	NONMMUT037068	non-coding	0.999999
Psmb8	coding	NONMMUT052218	non-coding	0.999575
Psmb8	coding	NONMMUT055884	non-coding	0.999955
Psmb8	coding	NONMMUT056680	non-coding	-0.999448
Psmb8	coding	NONMMUT061667	non-coding	-0.999864
Psmb10	coding	Bst1	coding	-0.999975
Psmb10	coding	Ccl9	coding	-0.999683
Psmb10	coding	Cdkn1a	coding	-0.999948
Psmb10	coding	Edem1	coding	0.999712
Psmb10	coding	Epha4	coding	-0.999773
Psmb10	coding	Icosl	coding	0.999999
Psmb10	coding	Ltbp1	coding	0.99966
Psmb10	coding	Mef2c	coding	-1
Psmb10	coding	NONMMUT002429	non-coding	0.999827
Psmb10	coding	NONMMUT034439	non-coding	0.999766
Psmb10	coding	NONMMUT037289	non-coding	0.999961
Psmb10	coding	NONMMUT037582	non-coding	0.999921
Psmb10	coding	NONMMUT044257	non-coding	-0.999718
Psmb10	coding	NONMMUT072210	non-coding	1
Psma7	coding	A2m	coding	-0.999606
Psma7	coding	Cdh5	coding	-0.999686
Psma7	coding	Cyb5r1	coding	-0.999443
Psma7	coding	ENSMUST00000152329	non-coding	0.999652
Psma7	coding	Ezr	coding	-0.999903
Psma7	coding	Fcgr2b	coding	-0.999995
Psma7	coding	Gnpnat1	coding	-0.999755
Psma7	coding	Ifi202b	coding	-0.999977
Psma7	coding	Il4ra	coding	-0.999575
Psma7	coding	L1cam	coding	-0.999947
Psma7	coding	Mmp14	coding	1
Psma7	coding	n287643	non-coding	-1
Psma7	coding	NONMMUT022147	non-coding	0.999896
Psma7	coding	NONMMUT046725	non-coding	-0.999818
Psma7	coding	NONMMUT048019	non-coding	-1
Psma7	coding	NONMMUT055922	non-coding	0.999996
Psma7	coding	Pecam1	coding	-0.999626
Psmb9	coding	C1qb	coding	0.999814
Psmb9	coding	Ctsz	coding	0.999709
Psmb9	coding	ENSMUST00000172633	non-coding	-1
Psmb9	coding	Icam1	coding	0.999873
Psmb9	coding	Ifna2	coding	-0.999982
Psmb9	coding	Il33	coding	-0.999539
Psmb9	coding	Irf7	coding	-0.999973
Psmb9	coding	Jak2	coding	0.999958
Psmb9	coding	NONMMUT004126	non-coding	-0.99958
Psmb9	coding	NONMMUT009926	non-coding	-0.999491
Psmb9	coding	NONMMUT014375	non-coding	0.999893
Psmb9	coding	NONMMUT014433	non-coding	-0.999592
Psmb9	coding	NONMMUT022151	non-coding	-0.999512
Psmb9	coding	NONMMUT025341	non-coding	0.999716
Psmb9	coding	NONMMUT043578	non-coding	-0.999985
Psmb9	coding	NONMMUT055913	non-coding	0.999938
Psmb9	coding	NONMMUT058599	non-coding	-0.999994
Ifnar2	coding	Bak1	coding	-0.999933
Ifnar2	coding	Ccr1	coding	-0.999836
Ifnar2	coding	Daxx	coding	-0.999976
Ifnar2	coding	ENSMUST00000129707	non-coding	-0.999916
Ifnar2	coding	ENSMUST00000150605	non-coding	-0.999998
Ifnar2	coding	Fos	coding	-0.999906
Ifnar2	coding	Gabra3	coding	-0.999957
Ifnar2	coding	Gadd45a	coding	0.999777
Ifnar2	coding	Ifna14	coding	-0.999964
Il10rb	coding	C2	coding	-1
Il10rb	coding	Casp8	coding	0.999575
Il10rb	coding	Cntnap1	coding	-0.999996
Il10rb	coding	Edn1	coding	-0.999765
Il10rb	coding	ENSMUST00000139110	non-coding	0.999898
Il10rb	coding	Gna13	coding	0.999608
Il10rb	coding	Grm3	coding	-0.999506
Il10rb	coding	H2-D1	coding	0.999615
Il10rb	coding	Ifna4	coding	-0.999587
Csf2rb	coding	Acp5	coding	-0.999461
Csf2rb	coding	Cldn5	coding	0.999625
Ptpn6	coding	Cth	coding	-0.999605
Ptpn6	coding	Dhx58	coding	0.999996
Ptpn6	coding	ENSMUST00000142124	non-coding	-0.999905
Ptpn6	coding	Furin	coding	-0.999756
Ptpn6	coding	Irf9	coding	-0.999939
Ptpn6	coding	Map2k3	coding	0.999428
Ptpn6	coding	n343399	non-coding	0.999418
Ptpn6	coding	NONMMUT005924	non-coding	-0.999764
Ptpn6	coding	NONMMUT007297	non-coding	0.999715
Ptpn6	coding	NONMMUT021913	non-coding	-0.999929
Ptpn6	coding	NONMMUT027156	non-coding	-0.999946
Ptpn6	coding	NONMMUT029239	non-coding	0.999733
Ptpn6	coding	NONMMUT031134	non-coding	-0.999431
Ptpn6	coding	NONMMUT034426	non-coding	-0.999783
Ptpn6	coding	NONMMUT052221	non-coding	-0.999999
Ptpn6	coding	NONMMUT056558	non-coding	-0.999738
Ptpn6	coding	NONMMUT062693	non-coding	0.99949
Ptpn6	coding	NONMMUT066780	non-coding	0.999723
Ptpn6	coding	NONMMUT071121	non-coding	0.999682
Ptpn6	coding	Pfkfb3	coding	-0.999897
Socs1	coding	Edn1	coding	-0.999549
Socs1	coding	ENSMUST00000142142	non-coding	-0.999934
Socs1	coding	Gna13	coding	0.999718
Socs1	coding	Grm3	coding	-0.999794
Socs1	coding	Gtpbp4	coding	-0.999622
Socs1	coding	Nfkb1	coding	0.999833
Socs1	coding	Nfkb2	coding	-0.999933
Socs1	coding	NONMMUT001250	non-coding	0.999993
Socs1	coding	NONMMUT007259	non-coding	1
Socs1	coding	NONMMUT027166	non-coding	0.999972
Socs1	coding	NONMMUT042694	non-coding	-0.99953
Socs1	coding	NONMMUT052217	non-coding	0.999555
Socs1	coding	NONMMUT056687	non-coding	0.999618
Socs1	coding	NONMMUT058351	non-coding	0.999981
Socs1	coding	NONMMUT068541	non-coding	-0.999844
Socs1	coding	NONMMUT073095	non-coding	0.999812
Socs1	coding	Oas2	coding	0.999543
Socs1	coding	Plk3	coding	-0.999973
Il10ra	coding	Ccl4	coding	-0.999506
Il10ra	coding	ENSMUST00000127164	non-coding	0.999809
Il10ra	coding	ENSMUST00000148054	non-coding	-0.999862
Il10ra	coding	ENSMUST00000167838	non-coding	-1
Il10ra	coding	Gzma	coding	0.999958
Il10ra	coding	Hpgd	coding	0.999857
Gtpbp4	coding	Aars	coding	0.999862
Gtpbp4	coding	Aldh1l2	coding	0.999682
Gtpbp4	coding	B4galt1	coding	0.999685
Gtpbp4	coding	ENSMUST00000142142	non-coding	0.999872
Gtpbp4	coding	Gtf2h1	coding	0.999666
Cdh5	coding	Ccl7	coding	-0.999662
Rac2	coding	Adcy2	coding	-0.999938
Rac2	coding	Clec4e	coding	-0.999638
Rac2	coding	Csf2rb	coding	0.999565
Rac2	coding	Cxcl9	coding	0.999519
Rac2	coding	ENSMUST00000135615	non-coding	0.999739
Rac2	coding	Fkbp5	coding	-0.999813
Rac2	coding	Malt1	coding	-0.999972
Rac2	coding	NONMMUT002431	non-coding	-0.999948
Rac2	coding	NONMMUT009308	non-coding	-0.999952
Rac2	coding	NONMMUT020176	non-coding	-0.999971
Rac2	coding	NONMMUT026599	non-coding	-0.999834
Rac2	coding	NONMMUT026644	non-coding	-0.999943
Rac2	coding	NONMMUT027158	non-coding	-0.999614
Rac2	coding	NONMMUT042288	non-coding	0.999721
Rac2	coding	NONMMUT055918	non-coding	-0.99962
Rac2	coding	NONMMUT057486	non-coding	-0.999985
Rac2	coding	Pik3r5	coding	0.999439
Rac2	coding	Ppp1r15a	coding	-0.999586
Rras	coding	Ddx58	coding	0.999824
Rras	coding	ENSMUST00000154576	non-coding	0.999997
Rras	coding	Gucy1a3	coding	0.999455
Rras	coding	Irgm1	coding	-0.999668
Rras	coding	Kcnj3	coding	0.999884
Rras	coding	Lcp2	coding	-0.999973
Rras	coding	Nckap1l	coding	-0.999822
Rras	coding	NONMMUT026104	non-coding	-0.999878
Rras	coding	NONMMUT026631	non-coding	0.999683
Rras	coding	NONMMUT031894	non-coding	-0.999994
Rras	coding	NONMMUT032959	non-coding	-0.999975
Rras	coding	NONMMUT032971	non-coding	-0.999998
Rras	coding	NONMMUT035404	non-coding	-0.999888
Rras	coding	NONMMUT040174	non-coding	-0.999493
Rras	coding	NONMMUT043405	non-coding	-0.999944
Rras	coding	NONMMUT060535	non-coding	-0.999936
Rras	coding	NONMMUT069792	non-coding	-0.999824
Rras	coding	NONMMUT073494	non-coding	-0.999667
Rras	coding	Pml	coding	-0.999612
Rras	coding	Pros1	coding	0.99993
Myh9	coding	Aff1	coding	-0.999866
Myh9	coding	Atf3	coding	-0.999733
Myh9	coding	C1qc	coding	-0.999999
Myh9	coding	Cacng4	coding	0.99999
Myh9	coding	Cndp2	coding	-1
Myh9	coding	Cth	coding	-0.999589
Myh9	coding	ENSMUST00000139149	non-coding	0.999859
Myh9	coding	Gng7	coding	-0.999932
Col4a1	coding	B3gat1	coding	-0.999626
Col4a1	coding	Casp12	coding	0.999818
Gna13	coding	C2	coding	-0.999593
Gna13	coding	Cntnap1	coding	-0.999684
Gna13	coding	Edn1	coding	-0.99998
Prkx	coding	Atp6v1g2	coding	0.999995
Prkx	coding	Creb3l1	coding	0.999703
Prkx	coding	Ednrb	coding	0.999704
Prkx	coding	ENSMUST00000175964	non-coding	-0.999801
Prkx	coding	Epha6	coding	-0.999582
Prkx	coding	Fas	coding	0.99978
Prkx	coding	H3f3b	coding	0.99991
Prkx	coding	NONMMUT009304	non-coding	0.999748
Prkx	coding	NONMMUT027273	non-coding	0.999637
Prkx	coding	NONMMUT033958	non-coding	0.99953
Prkx	coding	NONMMUT061423	non-coding	-0.999492
Prkx	coding	NONMMUT068327	non-coding	0.999754
Prkx	coding	Pim1	coding	0.99976
Osmr	coding	Csf1	coding	0.999877
Osmr	coding	Ctps	coding	0.999884
Osmr	coding	ENSMUST00000149753	non-coding	-0.99974
Osmr	coding	ENSMUST00000160521	non-coding	0.999704
Osmr	coding	H2-K1	coding	0.999985
Osmr	coding	Hk2	coding	-0.999711
Osmr	coding	Iqgap1	coding	0.999825
Osmr	coding	n268873	non-coding	0.999945
Osmr	coding	n272910	non-coding	0.999732
Osmr	coding	NONMMUT003652	non-coding	-0.999664
Osmr	coding	NONMMUT003706	non-coding	-0.999956
Osmr	coding	NONMMUT009299	non-coding	0.999406
Osmr	coding	NONMMUT052212	non-coding	0.999981
Osmr	coding	NONMMUT052364	non-coding	-0.999837
Osmr	coding	NONMMUT055621	non-coding	-0.999696
Osmr	coding	NONMMUT074160	non-coding	-0.99957
Gab2	coding	Ccl4	coding	-0.99997
Gab2	coding	ENSMUST00000148054	non-coding	-0.999747
Shmt2	coding	Csf1	coding	-0.999428
Shmt2	coding	Dusp6	coding	-0.99995
Shmt2	coding	ENSMUST00000155245	non-coding	0.999622
Shmt2	coding	Iqgap1	coding	-0.999526
Shmt2	coding	n279911	non-coding	-0.999962
Shmt2	coding	NONMMUT002420	non-coding	-0.999507
Shmt2	coding	NONMMUT005543	non-coding	0.999445
Shmt2	coding	NONMMUT009299	non-coding	-0.999887
Shmt2	coding	NONMMUT011345	non-coding	0.999839
Shmt2	coding	NONMMUT026600	non-coding	-0.999966
Shmt2	coding	NONMMUT052220	non-coding	0.999913
Shmt2	coding	NONMMUT054727	non-coding	0.999895
Shmt2	coding	NONMMUT074160	non-coding	0.999796
Shmt2	coding	Rab11b	coding	-1
Shmt2	coding	Serpinb9	coding	0.999637
Tnc	coding	Cxcl16	coding	-0.999671
Tnc	coding	Ddx58	coding	-0.999911
Tnc	coding	ENSMUST00000141323	non-coding	-0.999983
Tnc	coding	ENSMUST00000149117	non-coding	-0.999927
Tnc	coding	ENSMUST00000154576	non-coding	-0.999407
Tnc	coding	ENSMUST00000156549	non-coding	0.999943
Tnc	coding	ENSMUST00000170155	non-coding	-0.999908
Tnc	coding	Gucy1a3	coding	-1
Tnc	coding	Kcnj3	coding	-0.999858
Tnc	coding	Nckap1l	coding	0.999912
Tnc	coding	NONMMUT021283	non-coding	-0.999916
Tnc	coding	NONMMUT026104	non-coding	0.999865
Tnc	coding	NONMMUT026631	non-coding	-0.999976
Tnc	coding	NONMMUT030731	non-coding	-0.999707
Tnc	coding	NONMMUT032971	non-coding	0.999551
Tnc	coding	NONMMUT035404	non-coding	0.999854
Tnc	coding	NONMMUT040174	non-coding	1
Tnc	coding	NONMMUT042285	non-coding	0.999785
Tnc	coding	NONMMUT052267	non-coding	0.999995
Tnc	coding	NONMMUT073494	non-coding	0.99998
Tnc	coding	NONMMUT074591	non-coding	0.999527
Tnc	coding	Pla2g4a	coding	-0.999508
Tnc	coding	Rnf125	coding	0.999928
Tnc	coding	Rras	coding	-0.999485
Tnc	coding	Stat2	coding	-0.999978
Klrk1	coding	Ccl5	coding	-0.999839
Klrk1	coding	Cmpk2	coding	0.999582
Klrk1	coding	ENSMUST00000147832	non-coding	-0.999544
Klrk1	coding	Fcgr1	coding	0.999983
Klrk1	coding	Igtp	coding	0.999916
Rheb	coding	ENSMUST00000127494	non-coding	-0.999754
Rheb	coding	Gars	coding	0.999722
Rheb	coding	Irgm1	coding	-0.999891
Rheb	coding	Lcp2	coding	-0.999451
Rheb	coding	n281074	non-coding	0.999843
Rheb	coding	NONMMUT016470	non-coding	0.999984
Rheb	coding	NONMMUT022269	non-coding	0.999818
Rheb	coding	NONMMUT022270	non-coding	-0.999985
Rheb	coding	NONMMUT032959	non-coding	-0.99944
Rheb	coding	NONMMUT035534	non-coding	-0.999817
Rheb	coding	NONMMUT041560	non-coding	-0.99944
Rheb	coding	NONMMUT043405	non-coding	-0.999551
Rheb	coding	NONMMUT047769	non-coding	-0.999934
Rheb	coding	NONMMUT055729	non-coding	1
Rheb	coding	NONMMUT060535	non-coding	-0.999573
Rheb	coding	NONMMUT060552	non-coding	0.999485
Rheb	coding	NONMMUT069792	non-coding	-0.999764
Rheb	coding	Pml	coding	-0.99992
Rheb	coding	Pnpla2	coding	-0.999983
Rheb	coding	Pnpt1	coding	-0.99951
Rheb	coding	Pros1	coding	0.999589
Rheb	coding	Rap1b	coding	0.999792
Lsg1	coding	Adora2a	coding	0.999884
Lsg1	coding	Alyref	coding	-0.999804
Lsg1	coding	Egr2	coding	0.99996
Lsg1	coding	ENSMUST00000023207	non-coding	0.999617
Lsg1	coding	ENSMUST00000156158	non-coding	0.999919
Lsg1	coding	ENSMUST00000176431	non-coding	0.999481
Lsg1	coding	Gabra4	coding	0.999672
Lsg1	coding	Htr2c	coding	-0.999714
Tubb2b	coding	Csf2rb2	coding	-0.999965
Tubb2b	coding	ENSMUST00000136122	non-coding	-0.999997
Tubb2b	coding	Fhl2	coding	-0.999902
Tubb2b	coding	Iars	coding	-0.999568
Tubb2b	coding	NONMMUT004704	non-coding	0.999699
Tubb2b	coding	NONMMUT032524	non-coding	-0.99992
Tubb2b	coding	Sirpb1b	coding	0.999708
Tubb2b	coding	Slco1a4	coding	-0.999668
Tubb2b	coding	Tnfrsf1a	coding	0.999905
Gnl3	coding	Arc	coding	0.999567
Gnl3	coding	Atp2b2	coding	0.999999
Gnl3	coding	Drd2	coding	-0.999658
Gnl3	coding	ENSMUST00000143626	non-coding	0.999477
Gnl3	coding	ENSMUST00000147441	non-coding	0.999898
Tubb6	coding	Dusp4	coding	-0.999802
Tubb6	coding	Hist1h4i	coding	-1
Tubb6	coding	Il12rb1	coding	0.999958
Tubb6	coding	Il17ra	coding	-0.999936
Tubb6	coding	Lars	coding	0.999598
Tubb6	coding	NONMMUT019757	non-coding	-0.999734
Tubb6	coding	NONMMUT021905	non-coding	-0.99991
Tubb6	coding	NONMMUT026640	non-coding	-0.999578
Tubb6	coding	NONMMUT029368	non-coding	0.999903
Tubb6	coding	NONMMUT035528	non-coding	-1
Tubb6	coding	NONMMUT055925	non-coding	0.999742
Tubb6	coding	Rara	coding	0.999489
Gnl2	coding	ENSMUST00000155682	non-coding	0.999901
Gnl2	coding	Gadd45a	coding	0.999625
Rap1b	coding	Cd274	coding	-0.999639
Rap1b	coding	Cdk14	coding	0.99944
Rap1b	coding	Dab2	coding	-0.999699
Rap1b	coding	ENSMUST00000127494	non-coding	-0.999998
Rap1b	coding	ENSMUST00000177011	non-coding	0.999895
Rap1b	coding	Gars	coding	0.999995
Rap1b	coding	n281074	non-coding	0.999996
Rap1b	coding	NONMMUT000396	non-coding	-0.999625
Rap1b	coding	NONMMUT011100	non-coding	-0.999435
Rap1b	coding	NONMMUT016470	non-coding	0.999662
Rap1b	coding	NONMMUT022269	non-coding	0.999999
Rap1b	coding	NONMMUT022270	non-coding	-0.99989
Rap1b	coding	NONMMUT035534	non-coding	-0.999999
Rap1b	coding	NONMMUT041560	non-coding	-0.999914
Rap1b	coding	NONMMUT047769	non-coding	-0.99996
Rap1b	coding	NONMMUT055729	non-coding	0.99981
Rap1b	coding	NONMMUT056400	non-coding	-0.999642
Rap1b	coding	NONMMUT060552	non-coding	0.999931
Rap1b	coding	Pml	coding	-0.999455
Rap1b	coding	Pnpla2	coding	-0.999657
Rap1b	coding	Pnpt1	coding	-0.99994
Rab11b	coding	Csf1	coding	0.999411
Rab11b	coding	Dusp6	coding	0.999955
Rab11b	coding	ENSMUST00000155245	non-coding	-0.999635
Rab11b	coding	Iqgap1	coding	0.999511
Rab11b	coding	n279911	non-coding	0.999958
Rab11b	coding	NONMMUT002420	non-coding	0.999522
Rab11b	coding	NONMMUT005543	non-coding	-0.999461
Rab11b	coding	NONMMUT009299	non-coding	0.99988
Rab11b	coding	NONMMUT011345	non-coding	-0.999847
Rab11b	coding	NONMMUT026600	non-coding	0.99997
Rab11b	coding	NONMMUT052220	non-coding	-0.999906
Rab11b	coding	NONMMUT054727	non-coding	-0.999888
Rab11b	coding	NONMMUT074160	non-coding	-0.999786
Sbds	coding	Adcy5	coding	-0.99999
Sbds	coding	Asap3	coding	-0.999915
Sbds	coding	Cxcl10	coding	0.99978
Sbds	coding	Eif6	coding	-0.99961
Sbds	coding	ENSMUST00000133888	non-coding	-0.999902
Sbds	coding	ENSMUST00000146453	non-coding	-0.999888
Sbds	coding	Epha6	coding	0.999505
Sbds	coding	Id3	coding	0.999458
Sbds	coding	Nampt	coding	-0.999893
Sbds	coding	NONMMUT026921	non-coding	0.999991
Sbds	coding	NONMMUT027273	non-coding	-0.999441
Sbds	coding	NONMMUT033958	non-coding	-0.999558
Sbds	coding	NONMMUT045533	non-coding	-0.999895
Sbds	coding	NONMMUT061423	non-coding	0.999594
Sbds	coding	Pla2g16	coding	-1
Sbds	coding	Ptprc	coding	0.999989
Lipg	coding	ENSMUST00000162330	non-coding	-0.999855
Lipg	coding	Fli1	coding	-0.999487
Lipg	coding	Herpud1	coding	0.999654
Lipg	coding	Il6	coding	0.999756
Lipg	coding	Il7r	coding	0.9999
Fcgr4	coding	Arc	coding	0.99998
Fcgr4	coding	Arntl	coding	0.999981
Fcgr4	coding	C3	coding	0.99966
Fcgr4	coding	Casp1	coding	0.999888
Fcgr4	coding	Drd2	coding	-0.999954
Fcgr4	coding	Eif2s2	coding	-0.999587
Fcgr4	coding	ENSMUST00000143626	non-coding	0.999994
Hsp90aa1	coding	Atf3	coding	-0.999548
Hsp90aa1	coding	Ccl12	coding	-0.999994
Il4ra	coding	Ccl7	coding	-0.999759
Il4ra	coding	Cdh5	coding	0.999992
Il4ra	coding	Cyb5r1	coding	0.999991
Il4ra	coding	ENSMUST00000152329	non-coding	-0.999996
Il4ra	coding	Fcgr2b	coding	0.999478
Il4ra	coding	Ifi202b	coding	0.999751
Il4ra	coding	Il2ra	coding	-0.999899
Il2rg	coding	Ccr5	coding	0.999978
Il2rg	coding	Cd40	coding	0.999644
Il2rg	coding	Cd74	coding	0.999755
Il2rg	coding	Cxcl11	coding	-0.999682
Il2rg	coding	Cxcl13	coding	0.999704
Il2rg	coding	Cybb	coding	0.999994
Il2rg	coding	ENSMUST00000156482	non-coding	0.999906
Il2rg	coding	ENSMUST00000159444	non-coding	0.999723
Il2rg	coding	Hspa9	coding	-0.999852
Il7r	coding	ENSMUST00000162330	non-coding	-0.999514
Il7r	coding	Herpud1	coding	0.999926
Hk2	coding	C1qb	coding	-0.999463
Hk2	coding	Ctps	coding	-0.999961
Hk2	coding	ENSMUST00000149753	non-coding	0.999999
Hk2	coding	ENSMUST00000160521	non-coding	-1
Hk2	coding	ENSMUST00000172945	non-coding	-0.999932
Hk2	coding	H2-K1	coding	-0.999564
Upp1	coding	B3gat1	coding	0.999986
Upp1	coding	Cars	coding	0.999529
Upp1	coding	Casp12	coding	-0.999996
Upp1	coding	Cd14	coding	-0.99977
Upp1	coding	Col4a1	coding	-0.999757
Upp1	coding	ENSMUST00000125015	non-coding	-0.999784
Upp1	coding	ENSMUST00000142473	non-coding	0.99983
Upp1	coding	Gla	coding	0.999465
Upp1	coding	Grin2b	coding	0.99995
Upp1	coding	Mthfd2	coding	-0.999796
Upp1	coding	NONMMUT026605	non-coding	0.999871
Upp1	coding	S1pr3	coding	-0.999975
Mthfr	coding	Gab2	coding	-0.999572
Mthfr	coding	Il15	coding	-0.999884
Mthfr	coding	Lars	coding	-0.999633
Gnpnat1	coding	A2m	coding	0.999982
[truncated: 6,506 more rows]

## Sheet: network in JEV-infected
lncRNA-mRNA co-expression network in JEV-infected group
# column A: gene1/lncRNA1, the name of gene or lncRNA in the database
# column B: type1, coding for mRNA or noncoding for lncRNA.
# column C: gene2/lncRNA2, the name of gene or lncRNA in the database
# column D: type2, coding for mRNA or noncoding for lncRNA.
# column E: interaction, pearson correlation coefficients between column A and C
Gene1/lncRNA1	type 1	Gene2/lncRNA2	type 2	interaction
Mx2	coding	Atp2b2	coding	0.999998
Mx2	coding	Egr2	coding	0.999435
Mx2	coding	ENSMUST00000137153	non-coding	0.99942
Mx2	coding	ENSMUST00000139467	non-coding	-0.99951
Mx2	coding	Gnl3	coding	-0.999762
Mx2	coding	Hcls1	coding	-1
Mx2	coding	Hist1h4i	coding	-0.999963
Mx2	coding	Icosl	coding	-0.999436
Mx2	coding	Kdr	coding	0.99945
Lbp	coding	Aldh1a2	coding	-0.999662
Lbp	coding	Bmp2k	coding	-0.999955
Lbp	coding	Col4a1	coding	0.99942
Lbp	coding	Cyp1b1	coding	0.999438
Tlr9	coding	Clec7a	coding	-1
Tlr9	coding	Lipg	coding	0.999999
Tlr9	coding	NONMMUT027156	non-coding	-0.999425
Tlr9	coding	NONMMUT027158	non-coding	-0.999996
Tlr9	coding	NONMMUT028345	non-coding	0.999951
Tlr9	coding	NONMMUT043578	non-coding	0.999638
Tlr9	coding	NONMMUT064763	non-coding	-0.99995
Tlr9	coding	Serping1	coding	0.99942
Rsad2	coding	Atg4a	coding	-0.999704
Rsad2	coding	Cd274	coding	-0.999619
Rsad2	coding	Cd40	coding	0.999953
Rsad2	coding	ENSMUST00000142142	non-coding	0.999804
Rsad2	coding	ENSMUST00000147832	non-coding	-0.999735
Rsad2	coding	Gtf2h1	coding	-0.999999
Rsad2	coding	Herpud1	coding	-0.999899
Rsad2	coding	Homer2	coding	-0.999991
Rsad2	coding	Hpgd	coding	0.999427
Rsad2	coding	Mdm2	coding	-0.999965
Rsad2	coding	n267209	non-coding	0.99954
Rsad2	coding	n286107	non-coding	0.999701
Rsad2	coding	NONMMUT005543	non-coding	0.999985
Rsad2	coding	NONMMUT021282	non-coding	0.999549
Rsad2	coding	NONMMUT021726	non-coding	0.999639
Rsad2	coding	NONMMUT021919	non-coding	0.999992
Rsad2	coding	NONMMUT028189	non-coding	0.99993
Rsad2	coding	NONMMUT032235	non-coding	0.99996
Rsad2	coding	NONMMUT042465	non-coding	0.999973
Rsad2	coding	Nop58	coding	-0.999614
Rsad2	coding	Plaa	coding	0.999976
Rsad2	coding	Plat	coding	0.999658
Serping1	coding	Clec7a	coding	-0.999453
Serping1	coding	Dusp1	coding	0.999955
Serping1	coding	NONMMUT043578	non-coding	0.999974
Serping1	coding	NONMMUT064763	non-coding	-0.99971
Irf1	coding	Aldh18a1	coding	0.999905
Irf1	coding	Atp6v1g2	coding	-0.999727
Irf1	coding	Cntnap1	coding	-0.999984
Irf1	coding	ENSMUST00000125015	non-coding	0.999955
Irf1	coding	ENSMUST00000132299	non-coding	-0.999466
Irf1	coding	ENSMUST00000138944	non-coding	0.999772
Irf1	coding	ENSMUST00000147593	non-coding	-0.999648
Irf1	coding	ENSMUST00000155682	non-coding	0.999593
Irf1	coding	ENSMUST00000161637	non-coding	-0.999583
Irf1	coding	Fbxo6	coding	0.999896
Irf1	coding	Fcgr2b	coding	0.999833
Irf1	coding	Glra1	coding	-0.999814
Irf1	coding	Hspa9	coding	0.999925
Irf1	coding	Ifna4	coding	0.999999
Irgm1	coding	ENSMUST00000147441	non-coding	-0.999541
Irgm1	coding	Ifi202b	coding	0.999997
Irgm1	coding	Iqgap1	coding	1
C1s	coding	Birc3	coding	0.999998
Cyba	coding	Aars	coding	0.999992
Cyba	coding	Ctsh	coding	0.999875
Tlr3	coding	A2m	coding	0.999816
Tlr3	coding	Eif2ak2	coding	0.999862
Tlr3	coding	ENSMUST00000135488	non-coding	0.999762
Tlr3	coding	Fhl2	coding	0.999967
Tlr3	coding	Gucy1a3	coding	0.999978
Tlr3	coding	Ifna2	coding	-0.999958
Tlr3	coding	Irf9	coding	0.999881
Tlr3	coding	Kcnj3	coding	0.99996
Tlr3	coding	Lcp2	coding	-0.999977
Tlr3	coding	n279911	non-coding	0.999999
Tlr3	coding	Nfkbie	coding	-0.999804
Tlr3	coding	NONMMUT026631	non-coding	-0.999594
Tlr3	coding	NONMMUT042303	non-coding	0.999929
Tlr3	coding	NONMMUT042694	non-coding	-0.999952
Tlr3	coding	NONMMUT048019	non-coding	0.999669
Tlr3	coding	NONMMUT054957	non-coding	0.999973
Tlr3	coding	NONMMUT055905	non-coding	0.999871
Tlr3	coding	NONMMUT058597	non-coding	-0.999715
Tlr3	coding	NONMMUT061423	non-coding	-0.999965
Tlr3	coding	Scd1	coding	0.999864
Tlr3	coding	Slc6a1	coding	0.999806
Tlr3	coding	St8sia1	coding	0.999872
Csf1	coding	C3	coding	0.999878
Csf1	coding	Cars	coding	0.999973
Csf1	coding	Cd74	coding	0.999424
Tmem173	coding	B3gat1	coding	-0.999742
Tmem173	coding	C2	coding	0.999912
Tmem173	coding	Dusp4	coding	0.999933
Tmem173	coding	ENSMUST00000136654	non-coding	-0.999541
Tmem173	coding	ENSMUST00000149117	non-coding	0.999998
Tmem173	coding	Gadd45g	coding	0.999971
Tmem173	coding	Il15	coding	-0.999804
Tmem173	coding	NONMMUT004126	non-coding	-0.999995
Tmem173	coding	NONMMUT010698	non-coding	0.999669
Tmem173	coding	NONMMUT022608	non-coding	0.999754
Tmem173	coding	NONMMUT027153	non-coding	0.999964
Tmem173	coding	NONMMUT029239	non-coding	0.999556
Tmem173	coding	NONMMUT072210	non-coding	-0.999869
Tmem173	coding	P2rx7	coding	0.999855
Tmem173	coding	Ripk1	coding	-0.999855
Tmem173	coding	Sec24d	coding	0.999787
Tmem173	coding	Serpinb6b	coding	0.999561
Cd14	coding	Bcl10	coding	-0.999957
Naip2	coding	Atp6v1g2	coding	-0.999731
Naip2	coding	Birc3	coding	0.999951
Naip2	coding	C1s	coding	0.999927
Naip2	coding	Ccl5	coding	0.999995
Naip2	coding	ENSMUST00000147593	non-coding	-0.9998
Naip2	coding	ENSMUST00000155682	non-coding	0.999838
Naip2	coding	ENSMUST00000177011	non-coding	-0.999975
Naip2	coding	F10	coding	0.999749
Naip2	coding	Fcgr2b	coding	0.9996
Naip2	coding	Irf5	coding	0.999979
Pml	coding	Acp5	coding	-0.99999
Pml	coding	Car2	coding	0.999647
Pml	coding	Egr2	coding	0.999641
Pml	coding	ENSMUST00000137153	non-coding	0.999652
Pml	coding	ENSMUST00000159585	non-coding	0.999853
Pml	coding	Fabp7	coding	0.99988
Pml	coding	Fcgr4	coding	-0.999895
Pml	coding	Icosl	coding	-0.99964
Pml	coding	Kcnn2	coding	0.999988
Pml	coding	Kdr	coding	0.999628
Pml	coding	Klrk1	coding	-0.999774
Pml	coding	Nlgn3	coding	0.999724
Pml	coding	NONMMUT022147	non-coding	-0.999685
Pml	coding	NONMMUT027264	non-coding	0.999992
Pml	coding	NONMMUT029368	non-coding	-0.999863
Pml	coding	NONMMUT031135	non-coding	-0.999993
Pml	coding	NONMMUT032524	non-coding	0.999884
Pml	coding	NONMMUT034184	non-coding	0.999439
Pml	coding	NONMMUT035534	non-coding	0.999999
Pml	coding	NONMMUT037068	non-coding	0.999793
Pml	coding	NONMMUT042285	non-coding	0.999579
Pml	coding	NONMMUT042298	non-coding	0.999452
Pml	coding	NONMMUT052267	non-coding	0.999841
Pml	coding	NONMMUT073223	non-coding	0.999865
Pml	coding	Oas2	coding	0.999612
Pml	coding	Pik3ap1	coding	-0.999874
Zbp1	coding	Atf3	coding	0.99979
Zbp1	coding	Dab2	coding	0.999919
Zbp1	coding	ENSMUST00000023207	non-coding	0.999988
Zbp1	coding	ENSMUST00000154999	non-coding	0.999738
Zbp1	coding	Hbegf	coding	0.999897
Zbp1	coding	NONMMUT004704	non-coding	0.999479
Zbp1	coding	NONMMUT014433	non-coding	0.999922
Zbp1	coding	NONMMUT019895	non-coding	0.999969
Zbp1	coding	NONMMUT028444	non-coding	0.999909
Zbp1	coding	NONMMUT040102	non-coding	1
Zbp1	coding	Osmr	coding	0.999863
Zbp1	coding	Pim1	coding	0.999883
Lyn	coding	Aldh1l2	coding	0.999998
Lyn	coding	Ccl9	coding	0.999922
Lyn	coding	Cth	coding	0.999997
Lyn	coding	ENSMUST00000139149	non-coding	0.999411
Cybb	coding	Aff1	coding	-0.999462
Cybb	coding	Ccl3	coding	0.999552
Tlr7	coding	Cd40	coding	-0.999526
Tlr7	coding	ENSMUST00000142142	non-coding	-0.999999
Tlr7	coding	Gtf2h1	coding	0.999806
Tlr7	coding	Gtpbp4	coding	-0.999781
Tlr7	coding	Homer2	coding	0.999857
Tlr7	coding	Hpgd	coding	-0.999919
Tlr7	coding	Mdm2	coding	0.999565
Tlr7	coding	n267209	non-coding	-0.999957
Tlr7	coding	NONMMUT005543	non-coding	-0.999645
Tlr7	coding	NONMMUT007258	non-coding	-0.999631
Tlr7	coding	NONMMUT021282	non-coding	-0.99996
Tlr7	coding	NONMMUT021919	non-coding	-0.999853
Tlr7	coding	NONMMUT028189	non-coding	-0.999457
Tlr7	coding	NONMMUT032235	non-coding	-0.99955
Tlr7	coding	NONMMUT042465	non-coding	-0.999594
Tlr7	coding	NONMMUT069334	non-coding	-0.999841
Tlr7	coding	Nop58	coding	0.999978
Tlr7	coding	Plaa	coding	-0.9999
Tlr7	coding	Pros1	coding	-0.999821
Tlr7	coding	Ptgs2	coding	-0.999891
Tlr7	coding	Rsad2	coding	-0.999777
Tlr7	coding	Sgpl1	coding	-0.99983
Ifit1	coding	Aars	coding	-0.999887
Ifit1	coding	Clec4e	coding	-0.999817
Ifit1	coding	Ctsh	coding	-0.999994
Ifit1	coding	Cyba	coding	-0.999816
Ifit1	coding	ENSMUST00000164888	non-coding	0.999821
Ifit1	coding	Gabra3	coding	0.999998
Ifit1	coding	Htr2c	coding	0.999989
Ifih1	coding	Cacng4	coding	-0.999949
Ifih1	coding	Casp1	coding	-0.999839
Ifih1	coding	Ccl2	coding	0.999995
Ifih1	coding	Cdh5	coding	-0.999807
Ifih1	coding	Cmpk2	coding	-0.999628
Ifih1	coding	ENSMUST00000127494	non-coding	0.999627
Ifih1	coding	ENSMUST00000146981	non-coding	-0.999754
Ifih1	coding	ENSMUST00000172633	non-coding	-0.999991
Ifih1	coding	Fas	coding	0.999533
Ifih1	coding	FR0400905	non-coding	-0.999635
Ddx58	coding	Asns	coding	-0.999942
Ddx58	coding	Camkk2	coding	0.999576
Ddx58	coding	Ccl7	coding	0.999499
Ddx58	coding	Daxx	coding	0.999495
Myd88	coding	Aars	coding	-1
Myd88	coding	Clec4e	coding	-0.999432
Myd88	coding	Ctsh	coding	-0.999938
Myd88	coding	Cyba	coding	-0.999989
Myd88	coding	ENSMUST00000133888	non-coding	-0.999783
Myd88	coding	ENSMUST00000164888	non-coding	0.999991
Myd88	coding	Gabra3	coding	0.999866
Myd88	coding	Htr2c	coding	0.999814
Myd88	coding	Ifit1	coding	0.999894
Myd88	coding	Il12b	coding	-0.999929
Myd88	coding	Itgb2	coding	-0.999484
Myd88	coding	Kcnj9	coding	0.999674
Myd88	coding	Lsg1	coding	-0.999782
Myd88	coding	Mthfr	coding	-0.999841
Tlr2	coding	Adora2a	coding	0.999486
Tlr2	coding	Bak1	coding	0.999938
Tlr2	coding	Casp12	coding	0.999972
Tlr2	coding	Cd86	coding	-0.999492
Tlr2	coding	Ctsz	coding	0.999965
Tlr2	coding	ENSMUST00000175964	non-coding	-0.999724
Tlr2	coding	Iars	coding	0.99994
Tlr2	coding	Ifna14	coding	0.999817
Tlr2	coding	Il6	coding	0.999658
Tlr2	coding	NONMMUT023883	non-coding	-0.999976
Tlr2	coding	NONMMUT025341	non-coding	-0.999746
Tlr2	coding	NONMMUT042286	non-coding	-0.999993
Tlr2	coding	NONMMUT052212	non-coding	-0.999659
Tlr2	coding	NONMMUT059457	non-coding	0.999627
Tlr2	coding	Rchy1	coding	0.999463
Tlr2	coding	Scn1a	coding	-0.999434
Tlr2	coding	Sell	coding	0.99989
Tlr2	coding	Siglec1	coding	0.999487
Trim25	coding	Asap3	coding	-0.999994
Trim25	coding	ENSMUST00000129916	non-coding	0.999699
Trim25	coding	ENSMUST00000132666	non-coding	0.999621
Trim25	coding	H2-T22	coding	0.999927
Trim25	coding	Igtp	coding	0.999825
Trim25	coding	Mthfd2	coding	-0.999562
Trim25	coding	n270104	non-coding	0.999975
Trim25	coding	NONMMUT005189	non-coding	0.999969
Trim25	coding	NONMMUT007254	non-coding	0.999967
Trim25	coding	NONMMUT007259	non-coding	0.99988
Trim25	coding	NONMMUT009299	non-coding	0.999858
Trim25	coding	NONMMUT016470	non-coding	0.999776
Trim25	coding	NONMMUT020175	non-coding	0.999983
Trim25	coding	NONMMUT027814	non-coding	0.999527
Trim25	coding	NONMMUT052364	non-coding	0.999973
Trim25	coding	NONMMUT055242	non-coding	-0.999991
Trim25	coding	NONMMUT055925	non-coding	0.999608
Trim25	coding	NONMMUT068550	non-coding	0.999769
Trim25	coding	Pla2g16	coding	0.99977
Trim25	coding	Rheb	coding	0.999991
Trim25	coding	Serpinb9	coding	0.999915
Trim25	coding	Taf9	coding	0.999961
Trim25	coding	Tnfsf10	coding	0.999752
Nod1	coding	Cdkn1a	coding	0.99987
Nod1	coding	ENSMUST00000124448	non-coding	0.999454
Nod1	coding	ENSMUST00000152329	non-coding	0.999857
Nod1	coding	ENSMUST00000159444	non-coding	0.999958
Nod1	coding	ENSMUST00000171451	non-coding	0.999904
Nod1	coding	Fos	coding	0.999974
Nod1	coding	Il2rg	coding	0.999959
Nod1	coding	Myh9	coding	0.999427
Ripk2	coding	Cacng4	coding	-0.999997
Ripk2	coding	Casp1	coding	-0.999669
Ripk2	coding	Ccl2	coding	0.999989
Ripk2	coding	Cdh5	coding	-0.999624
Ripk2	coding	ENSMUST00000127494	non-coding	0.999809
Ripk2	coding	ENSMUST00000143626	non-coding	-0.999627
Ripk2	coding	ENSMUST00000146981	non-coding	-0.999896
Ripk2	coding	ENSMUST00000172633	non-coding	-0.999994
Ripk2	coding	Fas	coding	0.999741
Ripk2	coding	FR0400905	non-coding	-0.999815
Ripk2	coding	Ifih1	coding	0.99997
Ripk2	coding	Il1a	coding	0.99975
Ripk2	coding	Irf8	coding	0.999862
Ripk2	coding	Jak2	coding	-0.999955
Ripk2	coding	NONMMUT000399	non-coding	-0.999591
Ripk2	coding	NONMMUT005932	non-coding	-0.999404
Ripk2	coding	NONMMUT006781	non-coding	0.999988
Ripk2	coding	NONMMUT009308	non-coding	1
Ripk2	coding	NONMMUT011345	non-coding	-0.999576
Ripk2	coding	NONMMUT026104	non-coding	-0.999964
Ripk2	coding	NONMMUT055729	non-coding	-0.99973
Ripk2	coding	Psmb9	coding	-0.999909
Jak2	coding	Cacng4	coding	0.999974
Jak2	coding	Ccl2	coding	-0.999901
Jak2	coding	Ednrb	coding	0.999652
Jak2	coding	ENSMUST00000127494	non-coding	-0.999949
Jak2	coding	ENSMUST00000142124	non-coding	0.99941
Jak2	coding	ENSMUST00000143626	non-coding	0.999841
Jak2	coding	ENSMUST00000146981	non-coding	0.999988
Jak2	coding	ENSMUST00000172633	non-coding	0.999917
Jak2	coding	Fas	coding	-0.999912
Jak2	coding	FR0400905	non-coding	0.999952
Jak2	coding	Ifih1	coding	-0.999851
Jak2	coding	Il1a	coding	-0.999917
Jak2	coding	Irf8	coding	-0.999974
Irf5	coding	Atp6v1g2	coding	-0.999862
Irf5	coding	Birc3	coding	0.999864
Irf5	coding	C1s	coding	0.999827
Irf5	coding	Ccl5	coding	0.999954
Irf5	coding	Cntnap1	coding	-0.999408
Irf5	coding	ENSMUST00000147593	non-coding	-0.999909
Irf5	coding	ENSMUST00000155682	non-coding	0.999934
Irf5	coding	ENSMUST00000177011	non-coding	-1
Irf5	coding	F10	coding	0.999581
Irf5	coding	Fcgr2b	coding	0.999764
C1qc	coding	C1qb	coding	0.999586
C2	coding	B3gat1	coding	-0.999956
Dhx58	coding	Bst1	coding	0.999992
Dhx58	coding	Ccr1	coding	0.999406
Oas2	coding	Acp5	coding	-0.999729
Oas2	coding	Atp2b2	coding	0.999529
Oas2	coding	Egr2	coding	0.999999
Oas2	coding	ENSMUST00000137153	non-coding	0.999999
Oas2	coding	Fcgr4	coding	-0.99991
Oas2	coding	Hcls1	coding	-0.999466
Oas2	coding	Icosl	coding	-0.999999
Oas2	coding	Kcnn2	coding	0.999461
Oas2	coding	Kdr	coding	1
Oas2	coding	Mx2	coding	0.99947
Oas2	coding	Nfkb2	coding	-0.999862
Oas2	coding	NONMMUT009304	non-coding	0.999759
Oas2	coding	NONMMUT014378	non-coding	0.999483
Oas2	coding	NONMMUT022147	non-coding	-0.999996
Oas2	coding	NONMMUT022151	non-coding	0.999755
Oas2	coding	NONMMUT026613	non-coding	0.999637
Oas2	coding	NONMMUT027264	non-coding	0.999715
Oas2	coding	NONMMUT029368	non-coding	-0.999936
Oas2	coding	NONMMUT031135	non-coding	-0.999503
Oas2	coding	NONMMUT032524	non-coding	0.999921
Oas2	coding	NONMMUT035534	non-coding	0.999651
Oas2	coding	NONMMUT037068	non-coding	0.999972
Oas2	coding	NONMMUT042285	non-coding	0.999999
Oas2	coding	NONMMUT056675	non-coding	0.999959
Oas2	coding	NONMMUT073223	non-coding	0.999934
Fcgr1	coding	Dusp4	coding	0.999469
Fcgr1	coding	ENSMUST00000124448	non-coding	0.999979
Fcgr1	coding	ENSMUST00000136654	non-coding	-0.999904
Fcgr1	coding	ENSMUST00000152329	non-coding	0.999746
Fcgr1	coding	ENSMUST00000159444	non-coding	0.999542
Fcgr1	coding	ENSMUST00000171451	non-coding	0.999673
Oas3	coding	Arntl	coding	-0.999772
Oas3	coding	Ccl4	coding	-0.999995
Oas3	coding	Cd274	coding	-0.999465
Oas3	coding	ENSMUST00000135615	non-coding	0.999687
Oas3	coding	ENSMUST00000142473	non-coding	0.999469
Oas3	coding	ENSMUST00000156549	non-coding	0.999934
Oas3	coding	Fosl2	coding	0.999896
Oas3	coding	Gng7	coding	0.999872
Oas3	coding	Il2ra	coding	0.999797
Oas3	coding	Itgax	coding	-0.999674
Oas3	coding	NONMMUT021726	non-coding	0.999441
Oas3	coding	NONMMUT026644	non-coding	0.999577
Oas3	coding	NONMMUT029512	non-coding	0.999887
Oas3	coding	NONMMUT030731	non-coding	-0.999842
Oas3	coding	NONMMUT033348	non-coding	0.999965
Oas3	coding	NONMMUT033958	non-coding	0.99976
Oas3	coding	NONMMUT037291	non-coding	0.999705
Oas3	coding	NONMMUT055922	non-coding	0.999961
Oas3	coding	NONMMUT057215	non-coding	0.999668
Oas3	coding	NONMMUT060552	non-coding	0.999728
Oas3	coding	NONMMUT062693	non-coding	0.999854
Irf7	coding	Cacnb3	coding	-0.99959
Irf7	coding	Cxcl13	coding	-0.999596
Irf7	coding	Gpr35	coding	0.999974
Irf7	coding	Hmox1	coding	0.999849
Itgax	coding	Arntl	coding	0.999991
Itgax	coding	Atg4a	coding	0.999945
Itgax	coding	Ccl4	coding	0.999747
Itgax	coding	Cd274	coding	0.999974
Itgax	coding	Cd40	coding	-0.999684
Itgax	coding	ENSMUST00000147832	non-coding	0.999931
Itgax	coding	Fosl2	coding	-0.999939
Itgax	coding	Gng7	coding	-0.999955
Itgax	coding	Herpud1	coding	0.999789
Itgax	coding	Il2ra	coding	-0.999986
Ifna4	coding	Aldh18a1	coding	0.999925
Ifna4	coding	Atp6v1g2	coding	-0.99969
Ifna4	coding	Cntnap1	coding	-0.999975
Ifna4	coding	ENSMUST00000125015	non-coding	0.999969
Ifna4	coding	ENSMUST00000132299	non-coding	-0.999515
Ifna4	coding	ENSMUST00000138944	non-coding	0.999804
Ifna4	coding	ENSMUST00000147593	non-coding	-0.999606
Ifna4	coding	ENSMUST00000155682	non-coding	0.999547
Ifna4	coding	ENSMUST00000161637	non-coding	-0.999627
Ifna4	coding	Fbxo6	coding	0.999918
Ifna4	coding	Fcgr2b	coding	0.999804
Ifna4	coding	Glra1	coding	-0.999843
Ifna4	coding	Hspa9	coding	0.999943
Ptprc	coding	C1qa	coding	-0.999798
Ptprc	coding	Drd2	coding	0.999977
Ptprc	coding	ENSMUST00000138093	non-coding	0.999996
Ptprc	coding	ENSMUST00000139149	non-coding	-0.99952
Ptprc	coding	Laptm5	coding	-0.999921
Ptprc	coding	NONMMUT009089	non-coding	1
Ptprc	coding	NONMMUT035541	non-coding	-0.999778
Ptprc	coding	NONMMUT046732	non-coding	0.999846
Ptprc	coding	NONMMUT051351	non-coding	0.999781
Ptprc	coding	NONMMUT051368	non-coding	-0.999618
Ptprc	coding	NONMMUT074160	non-coding	-0.999861
Ptprc	coding	Ptpn1	coding	-0.999954
Eif2ak2	coding	A2m	coding	0.999997
Prf1	coding	C4b	coding	0.999946
Prf1	coding	Casp7	coding	0.999718
Prf1	coding	Cldn5	coding	0.999405
Prf1	coding	ENSMUST00000136122	non-coding	0.999447
Prf1	coding	Gzmb	coding	0.999984
Prf1	coding	Ifnar2	coding	0.999861
Prf1	coding	Il12rb1	coding	0.999999
Prf1	coding	Il17ra	coding	0.999884
Prf1	coding	Lgmn	coding	0.999834
Prf1	coding	Map2k3	coding	1
Prf1	coding	NONMMUT003652	non-coding	0.999785
Prf1	coding	NONMMUT022439	non-coding	0.999995
Prf1	coding	NONMMUT027263	non-coding	0.999672
Prf1	coding	NONMMUT037649	non-coding	0.999602
Cd40	coding	Arntl	coding	-0.99957
Cd40	coding	Atg4a	coding	-0.999892
Cd40	coding	Cd274	coding	-0.999839
Ifna14	coding	Bak1	coding	0.99954
Ifna14	coding	Casp12	coding	0.999645
Ifna14	coding	Cd86	coding	-0.999919
Ifna14	coding	Ctsz	coding	0.999623
Ifna14	coding	Grin2b	coding	-0.999527
Ifna14	coding	Grm3	coding	-0.999767
Ifna14	coding	Iars	coding	0.999967
Ifna2	coding	A2m	coding	-0.99995
Ifna2	coding	Eif2ak2	coding	-0.999972
Ifna2	coding	ENSMUST00000135488	non-coding	-0.999919
Ifna2	coding	Fhl2	coding	-0.999852
Ifna2	coding	Gucy1a3	coding	-0.999875
Cxcl9	coding	Arc	coding	-0.999999
Cxcl9	coding	Atf4	coding	-0.999863
Il6	coding	Adora2a	coding	0.999983
Il6	coding	Bak1	coding	0.999887
Il6	coding	Casp12	coding	0.999826
Il6	coding	Ctsz	coding	0.999841
Il6	coding	ENSMUST00000160521	non-coding	-0.99952
Il6	coding	ENSMUST00000175964	non-coding	-0.999996
Il6	coding	ENSMUST00000176431	non-coding	-0.999692
Cxcl10	coding	Adcy2	coding	-0.999962
Il12b	coding	Aars	coding	0.999923
Il12b	coding	Clec4e	coding	0.999763
Il12b	coding	Ctsh	coding	1
Il12b	coding	Cyba	coding	0.999863
Il12b	coding	ENSMUST00000133888	non-coding	0.999463
Il12b	coding	ENSMUST00000164888	non-coding	-0.999867
Il12b	coding	Gabra3	coding	-0.99999
Il12b	coding	Htr2c	coding	-0.999973
Il12b	coding	Ifit1	coding	-0.999997
Cxcl13	coding	Atf3	coding	-0.999835
Cxcl13	coding	Cacnb3	coding	1
Ccl7	coding	Adcy5	coding	0.999994
Ccl7	coding	Camkk2	coding	0.999997
Ccl2	coding	Cacng4	coding	-0.999976
Ccl2	coding	Casp1	coding	-0.999777
Map2k3	coding	C4b	coding	0.999956
Map2k3	coding	Casp7	coding	0.99974
Map2k3	coding	ENSMUST00000136122	non-coding	0.999478
Map2k3	coding	Gzmb	coding	0.999989
Map2k3	coding	Ifnar2	coding	0.999876
Map2k3	coding	Il12rb1	coding	0.999998
Map2k3	coding	Il17ra	coding	0.999869
Map2k3	coding	Lgmn	coding	0.999816
Mapkapk2	coding	Dusp4	coding	0.99964
Mapkapk2	coding	ENSMUST00000124448	non-coding	0.999926
Mapkapk2	coding	ENSMUST00000136654	non-coding	-0.999967
Mapkapk2	coding	ENSMUST00000152329	non-coding	0.9996
Mapkapk2	coding	ENSMUST00000171451	non-coding	0.999509
Mapkapk2	coding	Fcgr1	coding	0.999983
Mapkapk2	coding	Gadd45g	coding	0.999525
Il1a	coding	Cacng4	coding	-0.999799
Il1a	coding	Ccl2	coding	0.999635
Il1a	coding	Ednrb	coding	-0.999909
Il1a	coding	ENSMUST00000127494	non-coding	0.999996
Il1a	coding	ENSMUST00000142124	non-coding	-0.99977
Il1a	coding	ENSMUST00000143626	non-coding	-0.999988
Il1a	coding	ENSMUST00000146981	non-coding	-0.999968
Il1a	coding	ENSMUST00000172633	non-coding	-0.999667
Il1a	coding	Fas	coding	1
Il1a	coding	FR0400905	non-coding	-0.999995
Il1a	coding	Ifih1	coding	0.999545
Ccl3	coding	Aff1	coding	-0.999996
Ccl3	coding	Casp8	coding	-0.999877
Sphk1	coding	Aff1	coding	0.999964
Sphk1	coding	Casp8	coding	0.999773
Sphk1	coding	Ccl3	coding	-0.999984
Sphk1	coding	Cybb	coding	-0.999704
Sphk1	coding	Edn1	coding	0.999734
Sphk1	coding	ENSMUST00000156482	non-coding	-0.999749
Sphk1	coding	ENSMUST00000180495	non-coding	0.999904
Sphk1	coding	Igfbp3	coding	0.999955
Sphk1	coding	Il15ra	coding	0.999982
Sphk1	coding	NONMMUT027155	non-coding	0.999475
Sphk1	coding	NONMMUT057508	non-coding	-0.999652
Sphk1	coding	NONMMUT061431	non-coding	-0.999946
Sphk1	coding	NONMMUT071121	non-coding	0.999811
Ncf1	coding	Aldh18a1	coding	0.999987
Ncf1	coding	Atp6v1g2	coding	-0.999487
Ncf1	coding	Cntnap1	coding	-0.999898
Ncf1	coding	ENSMUST00000125015	non-coding	1
Ncf1	coding	ENSMUST00000132299	non-coding	-0.999712
Ncf1	coding	ENSMUST00000138944	non-coding	0.99992
Ncf1	coding	ENSMUST00000161637	non-coding	-0.999796
Ncf1	coding	Fbxo6	coding	0.999984
Ncf1	coding	Fcgr2b	coding	0.999637
Ncf1	coding	Glra1	coding	-0.999944
Ncf1	coding	Hspa9	coding	0.999994
Ncf1	coding	Ifna4	coding	0.999975
Ncf1	coding	Irf1	coding	0.999962
Ccl4	coding	Arntl	coding	0.999832
Ccl4	coding	Atg4a	coding	0.999457
Tgfb1	coding	ENSMUST00000124448	non-coding	0.999936
Tgfb1	coding	ENSMUST00000136654	non-coding	-0.999502
Tgfb1	coding	ENSMUST00000152329	non-coding	0.999988
Tgfb1	coding	ENSMUST00000159444	non-coding	0.999921
Tgfb1	coding	ENSMUST00000171451	non-coding	0.999969
Tgfb1	coding	Fcgr1	coding	0.999843
Tgfb1	coding	Fos	coding	0.999895
Tgfb1	coding	Il2rg	coding	0.999526
Tgfb1	coding	Mapkapk2	coding	0.999724
Tgfb1	coding	Myh9	coding	0.999926
Tgfb1	coding	Nod1	coding	0.999764
Tgfb1	coding	NONMMUT021905	non-coding	0.999823
Tgfb1	coding	NONMMUT040173	non-coding	0.999875
Tgfb1	coding	NONMMUT057509	non-coding	-0.999872
Tgfb1	coding	NONMMUT073494	non-coding	0.999467
Tgfb1	coding	Serpinb6b	coding	0.99948
Tgfb1	coding	Tap2	coding	0.999972
Ccr2	coding	Casp7	coding	-0.999735
Ccr2	coding	Casp8	coding	-0.999522
Ccr1	coding	Bst1	coding	0.999536
Tnfaip3	coding	A2m	coding	-0.999725
Tnfaip3	coding	Adcy5	coding	-0.999946
Tnfaip3	coding	Camkk2	coding	-0.999867
Tnfaip3	coding	Ccl7	coding	-0.999905
Tnfaip3	coding	Daxx	coding	-0.999907
Tnfaip3	coding	Eif2ak2	coding	-0.999661
Tnfaip3	coding	ENSMUST00000135488	non-coding	-0.999784
Tnfaip3	coding	Ifna2	coding	0.999438
Tnfaip3	coding	Irf9	coding	-0.99963
Tnfaip3	coding	Kcnj3	coding	-0.999432
Tnfaip3	coding	Nfkbie	coding	0.99974
Tnfaip3	coding	NONMMUT007263	non-coding	-0.999994
Tnfaip3	coding	NONMMUT010478	non-coding	-0.999603
Tnfaip3	coding	NONMMUT013985	non-coding	0.999572
Tnfaip3	coding	NONMMUT013986	non-coding	-0.999477
Tnfaip3	coding	NONMMUT019036	non-coding	-0.999457
Tnfaip3	coding	NONMMUT026631	non-coding	0.9999
Tnfaip3	coding	NONMMUT027201	non-coding	-0.999894
Tnfaip3	coding	NONMMUT042303	non-coding	-0.999529
Tnfaip3	coding	NONMMUT042694	non-coding	0.999461
Tnfaip3	coding	NONMMUT045899	non-coding	-0.999998
Tnfaip3	coding	NONMMUT055905	non-coding	-0.999648
Tnfaip3	coding	NONMMUT055908	non-coding	-0.999688
Tnfaip3	coding	NONMMUT058597	non-coding	0.999824
Tnfaip3	coding	Pla2g4a	coding	-0.999914
Tnfaip3	coding	Rab11b	coding	-0.999696
Tnfaip3	coding	Scd1	coding	-0.999659
Tnf	coding	Ifi202b	coding	-0.99987
Tnf	coding	Iqgap1	coding	-0.999899
Tnf	coding	Irgm1	coding	-0.999906
Tnf	coding	NONMMUT000405	non-coding	-0.999893
Tnf	coding	NONMMUT016466	non-coding	-0.999719
Tnf	coding	NONMMUT027569	non-coding	0.999922
Tnf	coding	NONMMUT052217	non-coding	-0.999999
Tnf	coding	NONMMUT057235	non-coding	0.999458
Tnf	coding	NONMMUT069792	non-coding	-0.999685
Tnf	coding	Osmr	coding	-0.999414
Tnf	coding	Prkx	coding	-0.99983
Pparg	coding	Cd86	coding	0.999864
Pparg	coding	ENSMUST00000154576	non-coding	-0.999866
Pparg	coding	Grin2b	coding	0.999999
Pparg	coding	Grm3	coding	0.999971
Pparg	coding	Ifna14	coding	-0.999574
Pparg	coding	L1cam	coding	0.999994
Pparg	coding	Nampt	coding	0.999483
Pparg	coding	NONMMUT001319	non-coding	0.999824
Pparg	coding	NONMMUT014377	non-coding	0.999893
Pparg	coding	NONMMUT052212	non-coding	0.999753
Pparg	coding	NONMMUT058351	non-coding	0.999953
Pparg	coding	NONMMUT059457	non-coding	-0.999779
Pparg	coding	Pld4	coding	-1
S1pr3	coding	Arntl	coding	-0.999487
S1pr3	coding	Ccl4	coding	-0.999906
S1pr3	coding	ENSMUST00000132666	non-coding	0.999507
S1pr3	coding	ENSMUST00000135615	non-coding	0.999897
S1pr3	coding	ENSMUST00000142473	non-coding	0.99976
S1pr3	coding	ENSMUST00000156549	non-coding	1
S1pr3	coding	Fosl2	coding	0.999685
S1pr3	coding	Gng7	coding	0.999643
S1pr3	coding	Il2ra	coding	0.999524
S1pr3	coding	NONMMUT026644	non-coding	0.999831
S1pr3	coding	NONMMUT027814	non-coding	0.999603
S1pr3	coding	NONMMUT029512	non-coding	0.999669
S1pr3	coding	NONMMUT030731	non-coding	-0.999975
S1pr3	coding	NONMMUT033348	non-coding	0.999819
S1pr3	coding	NONMMUT033958	non-coding	0.999937
S1pr3	coding	NONMMUT055922	non-coding	0.999998
S1pr3	coding	NONMMUT057215	non-coding	0.999886
S1pr3	coding	NONMMUT060552	non-coding	0.99992
S1pr3	coding	NONMMUT062693	non-coding	0.999615
S1pr3	coding	Oas3	coding	0.999943
P2rx7	coding	B3gat1	coding	-0.999984
P2rx7	coding	C2	coding	0.999993
P2rx7	coding	Dusp4	coding	0.999591
P2rx7	coding	ENSMUST00000149117	non-coding	0.999887
P2rx7	coding	ENSMUST00000162840	non-coding	0.999767
P2rx7	coding	Gadd45g	coding	0.999697
P2rx7	coding	Il15	coding	-0.999996
P2rx7	coding	NONMMUT004126	non-coding	-0.999905
P2rx7	coding	NONMMUT022608	non-coding	0.999987
P2rx7	coding	NONMMUT026600	non-coding	-0.999818
P2rx7	coding	NONMMUT027153	non-coding	0.999963
P2rx7	coding	NONMMUT029239	non-coding	0.999919
P2rx7	coding	NONMMUT034940	non-coding	-0.999698
P2rx7	coding	NONMMUT072210	non-coding	-1
Rela	coding	Clec4e	coding	0.999776
Rela	coding	ENSMUST00000119992	non-coding	-0.99979
Rela	coding	ENSMUST00000141774	non-coding	0.999641
Rela	coding	Gnl2	coding	0.999585
Rela	coding	Itgam	coding	0.999645
Rela	coding	Lsg1	coding	0.999422
Rela	coding	Nfkbia	coding	0.999441
Rela	coding	NONMMUT002427	non-coding	-0.999819
Rela	coding	NONMMUT021913	non-coding	-0.999411
Rela	coding	NONMMUT026646	non-coding	0.999462
Rela	coding	NONMMUT035527	non-coding	-0.999583
Rela	coding	NONMMUT035543	non-coding	-0.999684
Rela	coding	NONMMUT042291	non-coding	-0.999962
Rela	coding	NONMMUT042292	non-coding	-0.999808
Rela	coding	NONMMUT042304	non-coding	-0.999649
Rela	coding	NONMMUT047789	non-coding	-0.999875
Rela	coding	NONMMUT057486	non-coding	-0.999629
Rela	coding	NONMMUT064439	non-coding	0.999818
Ptgs2	coding	Cxcl11	coding	0.999451
Ptgs2	coding	ENSMUST00000142142	non-coding	0.999871
Ptgs2	coding	Gtf2h1	coding	-0.999407
Ptgs2	coding	Gtpbp4	coding	0.999981
Ptgs2	coding	Homer2	coding	-0.999499
Ptgs2	coding	Hpgd	coding	0.999998
Ptgs2	coding	Mchr1	coding	0.99979
Ptgs2	coding	n267209	non-coding	0.999985
Ptgs2	coding	NONMMUT007258	non-coding	0.999923
Ptgs2	coding	NONMMUT021282	non-coding	0.999983
Ptgs2	coding	NONMMUT021919	non-coding	0.999491
Ptgs2	coding	NONMMUT069334	non-coding	0.999995
Ptgs2	coding	Nop58	coding	-0.999968
Ptgs2	coding	Plaa	coding	0.999584
Ptgs2	coding	Pros1	coding	0.999991
Thbs1	coding	Bmp2k	coding	-0.999496
Thbs1	coding	Col4a1	coding	0.999931
Thbs1	coding	Gzma	coding	0.999543
Thbs1	coding	Hist1h2bc	coding	-0.999535
Thbs1	coding	Lbp	coding	0.999752
Thbs1	coding	NONMMUT032144	non-coding	-0.999627
Thbs1	coding	Sdc4	coding	0.999987
Thbs1	coding	Stat3	coding	0.999435
Tnfrsf1a	coding	C4b	coding	0.999644
Tnfrsf1a	coding	Casp7	coding	0.999912
Tnfrsf1a	coding	Ccr2	coding	-0.999953
Tnfrsf1a	coding	Creb3l1	coding	0.999638
Tnfrsf1a	coding	Edem1	coding	0.99997
Tnfrsf1a	coding	ENSMUST00000136122	non-coding	0.999993
Tnfrsf1a	coding	Gzmb	coding	0.999508
Tnfrsf1a	coding	Ifnar2	coding	0.999792
Tnfrsf1a	coding	Socs1	coding	0.999637
Tnfrsf1a	coding	Tnfrsf12a	coding	0.999995
Tnfrsf1b	coding	ENSMUST00000119992	non-coding	-0.999909
Tnfrsf1b	coding	ENSMUST00000141774	non-coding	0.999974
Tnfrsf1b	coding	F13a1	coding	0.999889
Tnfrsf1b	coding	Gnl2	coding	0.999986
Tnfrsf1b	coding	Itgam	coding	0.999973
Tnfrsf1b	coding	NONMMUT000396	non-coding	-0.99978
Tnfrsf1b	coding	NONMMUT007397	non-coding	-0.999838
Tnfrsf1b	coding	NONMMUT026646	non-coding	0.999999
Tnfrsf1b	coding	NONMMUT027166	non-coding	-0.999997
Tnfrsf1b	coding	NONMMUT027815	non-coding	-0.999881
Tnfrsf1b	coding	NONMMUT031132	non-coding	-0.999847
Tnfrsf1b	coding	NONMMUT035527	non-coding	-0.999987
Tnfrsf1b	coding	NONMMUT035543	non-coding	-0.99996
Tnfrsf1b	coding	NONMMUT042291	non-coding	-0.999679
Tnfrsf1b	coding	NONMMUT042292	non-coding	-0.999896
Tnfrsf1b	coding	NONMMUT042304	non-coding	-0.999971
Tnfrsf1b	coding	NONMMUT044960	non-coding	-0.999959
Tnfrsf1b	coding	Pgd	coding	0.99996
Tnfrsf1b	coding	Pnpla2	coding	0.999992
Tnfrsf1b	coding	Rela	coding	0.999421
Tnfrsf1b	coding	Sfpi1	coding	0.999843
Tnfrsf1b	coding	St6galnac5	coding	-0.999851
Slc11a1	coding	Aars	coding	0.999998
Slc11a1	coding	Ctsh	coding	0.999904
Slc11a1	coding	Cyba	coding	0.999998
Slc11a1	coding	ENSMUST00000133888	non-coding	0.999836
Slc11a1	coding	ENSMUST00000164888	non-coding	-0.999999
Slc11a1	coding	Gabra3	coding	-0.999818
Slc11a1	coding	Htr2c	coding	-0.999759
Slc11a1	coding	Ifit1	coding	-0.999851
Slc11a1	coding	Il12b	coding	0.999893
Slc11a1	coding	Itgb2	coding	0.999567
Slc11a1	coding	Kcnj9	coding	-0.999739
Slc11a1	coding	Lsg1	coding	0.999722
Slc11a1	coding	Mthfr	coding	0.999789
Slc11a1	coding	Myd88	coding	-0.999996
Slc11a1	coding	Nfkbia	coding	0.999709
Slc11a1	coding	NONMMUT000332	non-coding	-0.999815
Slc11a1	coding	NONMMUT007643	non-coding	-0.999926
Slc11a1	coding	NONMMUT021913	non-coding	-0.99973
Slc11a1	coding	NONMMUT026640	non-coding	-0.999875
Slc11a1	coding	NONMMUT026642	non-coding	-1
Slc11a1	coding	NONMMUT040174	non-coding	-0.999999
Slc11a1	coding	NONMMUT045533	non-coding	-0.999945
Slc11a1	coding	NONMMUT056559	non-coding	-0.999991
Slc11a1	coding	NONMMUT057486	non-coding	-0.99954
Slc11a1	coding	Ppp1r15a	coding	0.999567
Slc11a1	coding	Sbds	coding	-0.999567
Ccl5	coding	Atp6v1g2	coding	-0.999655
Ccl5	coding	Birc3	coding	0.999976
Ccl5	coding	C1s	coding	0.99996
Plaa	coding	Atg4a	coding	-0.999509
Plaa	coding	Cd274	coding	-0.999401
Plaa	coding	Cd40	coding	0.999861
Plaa	coding	ENSMUST00000142142	non-coding	0.999918
Plaa	coding	ENSMUST00000147832	non-coding	-0.99955
Plaa	coding	Gtf2h1	coding	-0.999984
Plaa	coding	Herpud1	coding	-0.999775
Plaa	coding	Homer2	coding	-0.999996
Plaa	coding	Hpgd	coding	0.999639
Plaa	coding	Mdm2	coding	-0.999882
Plaa	coding	n267209	non-coding	0.999728
Plaa	coding	n286107	non-coding	0.999505
Plaa	coding	NONMMUT005543	non-coding	0.999921
Plaa	coding	NONMMUT021282	non-coding	0.999735
Plaa	coding	NONMMUT021726	non-coding	0.999426
Plaa	coding	NONMMUT021919	non-coding	0.999995
Plaa	coding	NONMMUT028189	non-coding	0.999823
Plaa	coding	NONMMUT032235	non-coding	0.999874
Plaa	coding	NONMMUT042465	non-coding	0.999896
Plaa	coding	NONMMUT069334	non-coding	0.99949
Plaa	coding	Nop58	coding	-0.999784
Cxcl11	coding	Atf4	coding	0.999471
Clec4e	coding	Aars	coding	0.999415
Irf8	coding	Cacng4	coding	-0.999898
Irf8	coding	Ccl2	coding	0.999774
Irf8	coding	Ednrb	coding	-0.999815
Irf8	coding	ENSMUST00000127494	non-coding	0.999996
Irf8	coding	ENSMUST00000142124	non-coding	-0.99963
Irf8	coding	ENSMUST00000143626	non-coding	-0.999943
Irf8	coding	ENSMUST00000146981	non-coding	-0.999998
Irf8	coding	ENSMUST00000172633	non-coding	-0.999799
Irf8	coding	Fas	coding	0.999981
Irf8	coding	FR0400905	non-coding	-0.999997
Irf8	coding	Ifih1	coding	0.999702
Irf8	coding	Il1a	coding	0.999984
P2ry14	coding	Cebpg	coding	-0.99999
P2ry14	coding	Ctsc	coding	0.999527
P2ry14	coding	Ehd4	coding	0.999919
P2ry14	coding	Eif6	coding	0.999773
P2ry14	coding	ENSMUST00000150605	non-coding	0.999887
P2ry14	coding	ENSMUST00000162330	non-coding	0.999863
P2ry14	coding	Etv6	coding	0.999806
P2ry14	coding	Gla	coding	0.999781
P2ry14	coding	H2-K1	coding	-0.999956
P2ry14	coding	Ifi30	coding	0.999958
P2ry14	coding	NONMMUT026921	non-coding	-0.999891
P2ry14	coding	NONMMUT055921	non-coding	0.999901
H2-D1	coding	Cd74	coding	0.999823
H2-D1	coding	Cntn1	coding	-0.999491
Cd74	coding	C3	coding	0.999832
Cd74	coding	Cars	coding	0.999645
Serpinb9	coding	Asap3	coding	-0.999866
Serpinb9	coding	B2m	coding	0.999581
Serpinb9	coding	ENSMUST00000129916	non-coding	0.999933
Serpinb9	coding	H2-T22	coding	0.999684
Serpinb9	coding	Igtp	coding	0.999497
Serpinb9	coding	Mthfd2	coding	-0.999863
Serpinb9	coding	n270104	non-coding	0.999797
Serpinb9	coding	NONMMUT005189	non-coding	0.999782
Serpinb9	coding	NONMMUT007254	non-coding	0.999775
Serpinb9	coding	NONMMUT007259	non-coding	0.999593
Serpinb9	coding	NONMMUT009299	non-coding	0.999993
Serpinb9	coding	NONMMUT016470	non-coding	0.999967
Serpinb9	coding	NONMMUT020175	non-coding	0.999974
Serpinb9	coding	NONMMUT022564	non-coding	0.999591
Serpinb9	coding	NONMMUT027251	non-coding	0.999562
Serpinb9	coding	NONMMUT052364	non-coding	0.999792
Serpinb9	coding	NONMMUT055242	non-coding	-0.999853
Serpinb9	coding	NONMMUT055925	non-coding	0.999888
Serpinb9	coding	NONMMUT068550	non-coding	0.999964
Serpinb9	coding	Pla2g16	coding	0.999406
Serpinb9	coding	Rheb	coding	0.999962
H2-K1	coding	Cebpg	coding	0.999987
H2-K1	coding	Ctsc	coding	-0.999772
H2-K1	coding	Ehd4	coding	-0.999756
H2-K1	coding	Eif6	coding	-0.999929
H2-K1	coding	ENSMUST00000150605	non-coding	-0.999702
H2-K1	coding	ENSMUST00000162330	non-coding	-0.999974
H2-K1	coding	Etv6	coding	-0.999577
H2-K1	coding	Gla	coding	-0.99954
Vav1	coding	Cd74	coding	0.999683
Vav1	coding	Cntn1	coding	-0.999673
Vav1	coding	H2-D1	coding	0.99998
Vav1	coding	Il10ra	coding	-0.999464
Vav1	coding	Jun	coding	0.999988
Vav1	coding	NONMMUT007294	non-coding	-0.999931
Vav1	coding	NONMMUT012683	non-coding	0.999765
Vav1	coding	NONMMUT022574	non-coding	-0.99994
Vav1	coding	NONMMUT025348	non-coding	-0.999749
Vav1	coding	NONMMUT026612	non-coding	-0.999744
Vav1	coding	NONMMUT031134	non-coding	-0.99965
Vav1	coding	NONMMUT042294	non-coding	-0.999407
Vav1	coding	NONMMUT052226	non-coding	-0.999998
Vav1	coding	NONMMUT054727	non-coding	-0.999691
Vav1	coding	NONMMUT055884	non-coding	-0.999989
Vav1	coding	NONMMUT074591	non-coding	-0.999576
Vav1	coding	Ntsr2	coding	-0.999565
Vav1	coding	Prkcb	coding	-0.999919
Vav1	coding	Shc3	coding	-0.999994
Vav1	coding	Shmt2	coding	0.999623
Ccl9	coding	Aldh1l2	coding	0.999898
Ccl9	coding	Atp6v0e	coding	0.999444
Tnfsf10	coding	Asap3	coding	-0.999673
Tnfsf10	coding	B2m	coding	0.999805
Tnfsf10	coding	Cmpk2	coding	0.999621
Tnfsf10	coding	ENSMUST00000129916	non-coding	0.999997
Tnfsf10	coding	H2-T22	coding	0.99941
Tnfsf10	coding	Mthfd2	coding	-0.999973
Tnfsf10	coding	n270104	non-coding	0.999568
Tnfsf10	coding	NONMMUT000399	non-coding	0.999421
Tnfsf10	coding	NONMMUT005189	non-coding	0.999547
Tnfsf10	coding	NONMMUT007254	non-coding	0.999537
Tnfsf10	coding	NONMMUT009299	non-coding	0.999985
Tnfsf10	coding	NONMMUT011345	non-coding	0.999439
Tnfsf10	coding	NONMMUT016470	non-coding	0.999999
Tnfsf10	coding	NONMMUT020175	non-coding	0.999865
Tnfsf10	coding	NONMMUT022564	non-coding	0.999812
Tnfsf10	coding	NONMMUT027251	non-coding	0.999793
Tnfsf10	coding	NONMMUT052364	non-coding	0.999562
Tnfsf10	coding	NONMMUT055242	non-coding	-0.999652
Tnfsf10	coding	NONMMUT055925	non-coding	0.999984
Tnfsf10	coding	NONMMUT068550	non-coding	1
Tnfsf10	coding	Rheb	coding	0.99984
Tnfsf10	coding	Serpinb9	coding	0.999957
Tnfsf10	coding	Taf9	coding	0.99991
Il15	coding	B3gat1	coding	0.999996
Il15	coding	C2	coding	-0.999979
Il15	coding	Dusp4	coding	-0.999509
Il15	coding	ENSMUST00000147441	non-coding	0.999485
Il15	coding	ENSMUST00000149117	non-coding	-0.999842
Il15	coding	ENSMUST00000162840	non-coding	-0.999823
Il15	coding	Gadd45g	coding	-0.999626
Cd274	coding	Arntl	coding	0.999935
Cd274	coding	Atg4a	coding	0.999995
Cd274	coding	Ccl4	coding	0.99956
Fas	coding	Cacng4	coding	-0.999791
Fas	coding	Ccl2	coding	0.999625
Fas	coding	Ednrb	coding	-0.999914
Fas	coding	ENSMUST00000127494	non-coding	0.999995
Fas	coding	ENSMUST00000142124	non-coding	-0.999778
Fas	coding	ENSMUST00000143626	non-coding	-0.99999
Fas	coding	ENSMUST00000146981	non-coding	-0.999965
Fas	coding	ENSMUST00000172633	non-coding	-0.999657
Fcgr2b	coding	Aldh18a1	coding	0.999487
Fcgr2b	coding	Atp6v1g2	coding	-0.999987
Fcgr2b	coding	Ccl5	coding	0.999508
Fcgr2b	coding	Cntnap1	coding	-0.99992
Fcgr2b	coding	ENSMUST00000125015	non-coding	0.999615
Fcgr2b	coding	ENSMUST00000147593	non-coding	-0.999966
Fcgr2b	coding	ENSMUST00000155682	non-coding	0.999947
Fcgr2b	coding	ENSMUST00000177011	non-coding	-0.999775
Fcgr2b	coding	Fbxo6	coding	0.999467
Bak1	coding	Adora2a	coding	0.999782
Zfp110	coding	Cxcl16	coding	-0.999981
Zfp110	coding	ENSMUST00000139467	non-coding	0.999993
Zfp110	coding	ENSMUST00000142124	non-coding	-0.999611
Zfp110	coding	Gnl3	coding	0.999913
Zfp110	coding	Hist1h4i	coding	0.99965
Zfp110	coding	Kcnj10	coding	-0.999911
Zfp110	coding	n413921	non-coding	-0.99964
Zfp110	coding	NONMMUT004703	non-coding	-0.999432
Zfp110	coding	NONMMUT007265	non-coding	-0.999824
Zfp110	coding	NONMMUT015183	non-coding	-0.999971
Zfp110	coding	NONMMUT034439	non-coding	-0.999628
Zfp110	coding	NONMMUT044257	non-coding	0.999829
Zfp110	coding	NONMMUT055733	non-coding	-0.999606
Zfp110	coding	NONMMUT056384	non-coding	-0.999633
Zfp110	coding	NONMMUT057146	non-coding	-0.999989
Zfp110	coding	NONMMUT058599	non-coding	-0.999942
Zfp110	coding	NONMMUT060535	non-coding	-0.999501
Zfp110	coding	NONMMUT064756	non-coding	-0.99987
Zfp110	coding	NONMMUT068457	non-coding	-0.999663
Zfp110	coding	Nt5c3	coding	-1
Daxx	coding	Adcy5	coding	0.999995
Daxx	coding	Camkk2	coding	0.999996
Daxx	coding	Ccl7	coding	1
Cflar	coding	Arntl	coding	-0.999984
Cflar	coding	Atg4a	coding	-0.99996
Cflar	coding	Ccl4	coding	-0.999712
Cflar	coding	Cd274	coding	-0.999984
Cflar	coding	Cd40	coding	0.999722
Cflar	coding	ENSMUST00000147832	non-coding	-0.999947
Cflar	coding	Fosl2	coding	0.99992
Cflar	coding	Gng7	coding	0.999939
Cflar	coding	Herpud1	coding	-0.999819
Cflar	coding	Il2ra	coding	0.999976
Cflar	coding	Itgax	coding	-0.999999
Cflar	coding	Mdm2	coding	-0.999691
Cflar	coding	n286107	non-coding	0.999961
Cflar	coding	NONMMUT005543	non-coding	0.999616
Cflar	coding	NONMMUT021726	non-coding	0.99998
Cflar	coding	NONMMUT028189	non-coding	0.99977
Cflar	coding	NONMMUT029512	non-coding	0.999928
Cflar	coding	NONMMUT032235	non-coding	0.999703
Cflar	coding	NONMMUT033348	non-coding	0.999825
Cflar	coding	NONMMUT037291	non-coding	0.999996
Cflar	coding	NONMMUT042465	non-coding	0.999665
Cflar	coding	NONMMUT062693	non-coding	0.99995
Cflar	coding	Oas3	coding	0.999634
Cflar	coding	Plat	coding	0.999975
Cflar	coding	Rsad2	coding	0.999447
Birc3	coding	Atp6v1g2	coding	-0.999451
Gzmb	coding	C4b	coding	0.999989
Gzmb	coding	Casp7	coding	0.999837
Gzmb	coding	ENSMUST00000136122	non-coding	0.999619
Malt1	coding	Adcy5	coding	-0.999457
Malt1	coding	Asns	coding	0.999917
Malt1	coding	Camkk2	coding	-0.999635
Malt1	coding	Ccl7	coding	-0.999564
Malt1	coding	Daxx	coding	-0.99956
Malt1	coding	Ddx58	coding	-0.999998
Malt1	coding	ENSMUST00000139110	non-coding	-0.999851
Malt1	coding	ENSMUST00000155744	non-coding	-0.999993
Malt1	coding	Lap3	coding	-0.999811
Plk3	coding	Dusp6	coding	0.999906
Plk3	coding	ENSMUST00000129707	non-coding	0.99968
Plk3	coding	Gpr35	coding	0.999568
Plk3	coding	Irf7	coding	0.999754
Plk3	coding	NONMMUT047799	non-coding	0.999978
Plk3	coding	NONMMUT055919	non-coding	0.999985
Plk3	coding	NONMMUT068552	non-coding	0.999734
Plk3	coding	Pfkfb3	coding	0.999997
Casp7	coding	C4b	coding	0.99991
Tnfrsf12a	coding	C4b	coding	0.999726
Tnfrsf12a	coding	Casp7	coding	0.99995
Tnfrsf12a	coding	Ccr2	coding	-0.999916
Tnfrsf12a	coding	Creb3l1	coding	0.999544
Tnfrsf12a	coding	Edem1	coding	0.999939
Tnfrsf12a	coding	ENSMUST00000136122	non-coding	1
Tnfrsf12a	coding	Gzmb	coding	0.999605
Tnfrsf12a	coding	Ifnar2	coding	0.999854
Tnfrsf12a	coding	Map2k3	coding	0.999461
Tnfrsf12a	coding	Prf1	coding	0.99943
Tnfrsf12a	coding	Socs1	coding	0.999543
Sgpl1	coding	Atg4a	coding	-0.999635
Sgpl1	coding	Cd274	coding	-0.999541
Sgpl1	coding	Cd40	coding	0.999924
Sgpl1	coding	ENSMUST00000142142	non-coding	0.999854
Sgpl1	coding	ENSMUST00000147832	non-coding	-0.99967
Sgpl1	coding	Gtf2h1	coding	-0.999999
Sgpl1	coding	Herpud1	coding	-0.999857
Sgpl1	coding	Homer2	coding	-0.999999
Sgpl1	coding	Hpgd	coding	0.999514
Sgpl1	coding	Mdm2	coding	-0.999939
Sgpl1	coding	n267209	non-coding	0.999618
Sgpl1	coding	n286107	non-coding	0.999631
Sgpl1	coding	NONMMUT005543	non-coding	0.999966
Sgpl1	coding	NONMMUT021282	non-coding	0.999626
Sgpl1	coding	NONMMUT021726	non-coding	0.999563
Sgpl1	coding	NONMMUT021919	non-coding	0.999999
Sgpl1	coding	NONMMUT028189	non-coding	0.999895
Sgpl1	coding	NONMMUT032235	non-coding	0.999933
Sgpl1	coding	NONMMUT042465	non-coding	0.999949
Sgpl1	coding	Nop58	coding	-0.999685
Sgpl1	coding	Plaa	coding	0.999991
Sgpl1	coding	Plat	coding	0.999585
Sgpl1	coding	Ptgs2	coding	0.99945
Sgpl1	coding	Rsad2	coding	0.999996
Casp12	coding	Adora2a	coding	0.999699
Casp12	coding	Bak1	coding	0.999993
Nfkb1	coding	Alyref	coding	0.999993
Nfkb1	coding	Creb3	coding	0.999922
Nfkb1	coding	Ctse	coding	0.999963
Nfkb1	coding	Ctss	coding	0.999979
Nfkb1	coding	ENSMUST00000146453	non-coding	1
Nfkb1	coding	Gabra4	coding	-0.999797
Nfkb1	coding	Gnal	coding	-0.999789
Nfkb1	coding	Hk2	coding	0.999747
Nfkb1	coding	Lars	coding	0.99956
Nfkb1	coding	n278976	non-coding	-0.999448
Shisa5	coding	Atf4	coding	0.999826
Shisa5	coding	Cxcl11	coding	0.999903
Shisa5	coding	Eif2s2	coding	-0.999447
Shisa5	coding	Ezr	coding	0.999996
Shisa5	coding	Hsp90aa1	coding	0.999411
Shisa5	coding	Mchr1	coding	0.999648
Shisa5	coding	Mcl1	coding	0.999734
Shisa5	coding	NONMMUT007258	non-coding	0.999402
Shisa5	coding	NONMMUT009866	non-coding	-0.999714
Shisa5	coding	NONMMUT025354	non-coding	0.999933
Shisa5	coding	NONMMUT055913	non-coding	0.999675
Shisa5	coding	NONMMUT062340	non-coding	0.999975
Shisa5	coding	NONMMUT062686	non-coding	0.999995
Shisa5	coding	Psmb10	coding	0.999977
Shisa5	coding	Rara	coding	0.999992
Gadd45g	coding	B3gat1	coding	-0.999542
Gadd45g	coding	C2	coding	0.999783
Gadd45g	coding	Dusp4	coding	0.999992
Gadd45g	coding	ENSMUST00000136654	non-coding	-0.999742
Gadd45g	coding	ENSMUST00000149117	non-coding	0.999954
Casp1	coding	B2m	coding	0.999853
Casp1	coding	Cacng4	coding	0.999606
Ripk1	coding	C2	coding	-0.99954
Ripk1	coding	Dusp4	coding	-0.999985
Ripk1	coding	ENSMUST00000124448	non-coding	-0.999439
Ripk1	coding	ENSMUST00000136654	non-coding	0.999912
Ripk1	coding	ENSMUST00000149117	non-coding	-0.999819
Ripk1	coding	Fcgr1	coding	-0.999633
Ripk1	coding	Gadd45g	coding	-0.999955
Ripk1	coding	Mapkapk2	coding	-0.999773
Ripk1	coding	Myh9	coding	-0.999466
Ripk1	coding	NONMMUT004126	non-coding	0.999794
Ripk1	coding	NONMMUT010698	non-coding	-0.999962
Ripk1	coding	NONMMUT021905	non-coding	-0.999662
Ripk1	coding	NONMMUT027153	non-coding	-0.999674
Ripk1	coding	NONMMUT040173	non-coding	-0.999579
Ripk1	coding	NONMMUT057509	non-coding	0.999585
Ripk1	coding	NONMMUT072210	non-coding	0.999448
Ripk1	coding	P2rx7	coding	-0.999419
Ppp1r15a	coding	Aars	coding	0.9995
Ppp1r15a	coding	B4galt1	coding	0.999861
Ppp1r15a	coding	Cyba	coding	0.999621
Ppp1r15a	coding	ENSMUST00000133888	non-coding	0.999936
Ppp1r15a	coding	ENSMUST00000149753	non-coding	-0.99961
Ppp1r15a	coding	ENSMUST00000164888	non-coding	-0.999614
Ppp1r15a	coding	Itgb2	coding	1
Ppp1r15a	coding	Kcnj9	coding	-0.999978
Ppp1r15a	coding	Myd88	coding	-0.999484
Ppp1r15a	coding	NONMMUT007643	non-coding	-0.999851
Ppp1r15a	coding	NONMMUT026640	non-coding	-0.999908
Ppp1r15a	coding	NONMMUT026642	non-coding	-0.999573
Ppp1r15a	coding	NONMMUT028346	non-coding	0.999936
Ppp1r15a	coding	NONMMUT035518	non-coding	-0.999963
Ppp1r15a	coding	NONMMUT040174	non-coding	-0.999524
Ppp1r15a	coding	NONMMUT045533	non-coding	-0.999821
Ppp1r15a	coding	NONMMUT052221	non-coding	0.999598
Ppp1r15a	coding	NONMMUT056559	non-coding	-0.999431
Mcl1	coding	Arc	coding	0.999914
Mcl1	coding	Atf4	coding	0.99999
Mcl1	coding	Cxcl9	coding	-0.999927
Mcl1	coding	Eif2s2	coding	-0.999948
Mcl1	coding	ENSMUST00000141323	non-coding	0.999579
Mcl1	coding	ENSMUST00000155245	non-coding	0.99951
Mcl1	coding	ENSMUST00000167838	non-coding	0.999918
Mcl1	coding	Ezr	coding	0.999667
Mcl1	coding	Gadd45b	coding	0.99957
Mcl1	coding	Hsp90aa1	coding	0.999937
Mcl1	coding	Il33	coding	0.999911
Casp8	coding	Aff1	coding	0.999918
Ddit3	coding	Atp6v0e	coding	0.999964
Ddit3	coding	Camk2a	coding	-0.999982
Ddit3	coding	Cdk14	coding	-0.999845
Ddit3	coding	Csf2rb	coding	0.999971
Dab2	coding	Atf3	coding	0.999448
Gzma	coding	Cd68	coding	0.999939
Gzma	coding	Cndp2	coding	0.999517
Gzma	coding	Col4a1	coding	0.999829
Gadd45b	coding	Arc	coding	0.999868
Gadd45b	coding	Atf4	coding	0.99943
Gadd45b	coding	Cxcl9	coding	-0.999852
Gadd45b	coding	Ehd4	coding	0.999637
Gadd45b	coding	Eif2s2	coding	-0.999817
Gadd45b	coding	ENSMUST00000141323	non-coding	1
Gadd45b	coding	ENSMUST00000150605	non-coding	0.999696
Gadd45b	coding	ENSMUST00000155245	non-coding	0.999998
Gadd45b	coding	ENSMUST00000167838	non-coding	0.999863
Gadd45b	coding	Etv6	coding	0.999801
Spp1	coding	B2m	coding	0.999749
Spp1	coding	Cacng4	coding	0.999739
Spp1	coding	Casp1	coding	0.999986
Spp1	coding	Ccl2	coding	-0.999874
Spp1	coding	Cdh5	coding	0.999976
Spp1	coding	Cmpk2	coding	0.999894
Spp1	coding	ENSMUST00000172633	non-coding	0.999854
Spp1	coding	Ifih1	coding	-0.999919
Spp1	coding	Jak2	coding	0.999551
Spp1	coding	NONMMUT000399	non-coding	0.999967
Spp1	coding	NONMMUT006781	non-coding	-0.999879
Spp1	coding	NONMMUT009308	non-coding	-0.999774
Spp1	coding	NONMMUT011345	non-coding	0.999963
Spp1	coding	NONMMUT022564	non-coding	0.999742
Spp1	coding	NONMMUT026104	non-coding	0.99958
Spp1	coding	NONMMUT027251	non-coding	0.999763
Spp1	coding	NONMMUT055729	non-coding	0.999996
Spp1	coding	Psmb9	coding	0.999423
Spp1	coding	Ripk2	coding	-0.99979
Cth	coding	Aldh1l2	coding	1
Cth	coding	Ccl9	coding	0.999889
Kdr	coding	Acp5	coding	-0.999742
Kdr	coding	Atp2b2	coding	0.999511
Kdr	coding	Egr2	coding	1
Kdr	coding	ENSMUST00000137153	non-coding	1
Kdr	coding	Fcgr4	coding	-0.999918
Kdr	coding	Hcls1	coding	-0.999446
Kdr	coding	Icosl	coding	-1
Kdr	coding	Kcnn2	coding	0.999481
Pim1	coding	Atf3	coding	0.999987
Pim1	coding	Cacnb3	coding	-0.999732
Pim1	coding	Cxcl13	coding	-0.999727
Pim1	coding	Dab2	coding	0.999606
Pim1	coding	ENSMUST00000023207	non-coding	0.999797
Pim1	coding	ENSMUST00000154999	non-coding	0.999971
Pim1	coding	Hbegf	coding	0.999561
Pim1	coding	Hmox1	coding	0.999408
Pim1	coding	NONMMUT004704	non-coding	0.999856
Pim1	coding	NONMMUT014433	non-coding	0.999996
Pim1	coding	NONMMUT019895	non-coding	0.999972
Pim1	coding	NONMMUT028444	non-coding	0.999585
Pim1	coding	NONMMUT040102	non-coding	0.999883
Pim1	coding	Osmr	coding	0.999492
Hmox1	coding	Atf3	coding	0.999572
Hmox1	coding	Cacnb3	coding	-0.999936
Hmox1	coding	Cxcl13	coding	-0.999939
Hmox1	coding	ENSMUST00000154999	non-coding	0.99964
Hmox1	coding	Gpr35	coding	0.999948
Plaur	coding	Cfb	coding	0.999988
Plaur	coding	Cntn1	coding	-0.999773
Plaur	coding	ENSMUST00000137216	non-coding	-0.999732
Plaur	coding	ENSMUST00000172945	non-coding	-0.99975
Plaur	coding	Gars	coding	0.999969
Plaur	coding	Mef2c	coding	-0.999824
Plaur	coding	n343399	non-coding	0.999983
Plaur	coding	NONMMUT012683	non-coding	0.999683
Plaur	coding	NONMMUT021283	non-coding	-0.99987
Plaur	coding	NONMMUT022435	non-coding	-0.999895
Plaur	coding	NONMMUT025348	non-coding	-0.9997
Plaur	coding	NONMMUT027165	non-coding	-0.999918
Plaur	coding	NONMMUT034046	non-coding	0.999994
Plaur	coding	NONMMUT054727	non-coding	-0.999758
Plaur	coding	NONMMUT074591	non-coding	-0.999842
Plaur	coding	Pde10a	coding	-0.999977
Timp1	coding	Cebpg	coding	-0.999992
Timp1	coding	Ctsc	coding	0.999751
Timp1	coding	Ehd4	coding	0.999776
Timp1	coding	Eif6	coding	0.999918
Timp1	coding	ENSMUST00000150605	non-coding	0.999724
Timp1	coding	ENSMUST00000162330	non-coding	0.999967
Timp1	coding	Etv6	coding	0.999604
Timp1	coding	Gla	coding	0.999568
Timp1	coding	H2-K1	coding	-1
Timp1	coding	Ifi30	coding	1
Timp1	coding	Ippk	coding	0.999447
Timp1	coding	Ltbp1	coding	0.999534
Timp1	coding	NONMMUT026921	non-coding	-0.99998
Timp1	coding	NONMMUT035505	non-coding	0.999571
Timp1	coding	NONMMUT055921	non-coding	0.999984
Timp1	coding	P2ry14	coding	0.999964
Timp1	coding	Psmb2	coding	0.999613
Ctsh	coding	Aars	coding	0.999932
Ctsh	coding	Clec4e	coding	0.999746
Nckap1l	coding	Aldh1l2	coding	0.999915
Nckap1l	coding	Atp6v0e	coding	0.999402
Nckap1l	coding	Ccl9	coding	0.999999
Nckap1l	coding	Cdk14	coding	-0.999674
Nckap1l	coding	Cth	coding	0.999907
Nckap1l	coding	Lyn	coding	0.999937
Jun	coding	Cd74	coding	0.999794
Jun	coding	Cntn1	coding	-0.999537
Jun	coding	H2-D1	coding	0.999999
Jun	coding	Il10ra	coding	-0.999611
Serpine1	coding	Cdkn1a	coding	0.999944
Serpine1	coding	Fos	coding	0.999422
Serpine1	coding	Il2rg	coding	0.999844
Serpine1	coding	Ippk	coding	0.999717
Serpine1	coding	Ltbp1	coding	0.999649
Serpine1	coding	Nod1	coding	0.999643
Serpine1	coding	NONMMUT016573	non-coding	-0.999926
Serpine1	coding	NONMMUT035505	non-coding	0.999615
Serpine1	coding	NONMMUT051309	non-coding	0.999966
Serpine1	coding	NONMMUT055912	non-coding	-0.999994
Serpine1	coding	NONMMUT056400	non-coding	0.99998
Serpine1	coding	NONMMUT056680	non-coding	0.999982
Serpine1	coding	NONMMUT073494	non-coding	0.999875
Serpine1	coding	Nupr1	coding	0.999797
Mdm2	coding	Arntl	coding	0.999532
Mdm2	coding	Atg4a	coding	0.999873
Mdm2	coding	Cd274	coding	0.999815
Mdm2	coding	Cd40	coding	-0.999999
Mdm2	coding	ENSMUST00000142142	non-coding	-0.999603
Mdm2	coding	ENSMUST00000147832	non-coding	0.999893
Mdm2	coding	Gtf2h1	coding	0.999952
Mdm2	coding	Herpud1	coding	0.999983
Mdm2	coding	Homer2	coding	0.999921
Mdm2	coding	Il2ra	coding	-0.999496
Mdm2	coding	Itgax	coding	0.999651
Spry2	coding	Aldh1a2	coding	-0.999761
Spry2	coding	Cyp1b1	coding	0.999897
Spry2	coding	ENSMUST00000040306	non-coding	-0.999451
Spry2	coding	Nfe2l2	coding	0.999489
Spry2	coding	NONMMUT003706	non-coding	0.999991
Spry2	coding	NONMMUT034426	non-coding	0.999794
Spry2	coding	NONMMUT047797	non-coding	-0.999591
Spry2	coding	NONMMUT056327	non-coding	0.999992
Spry2	coding	Npc2	coding	1
Spry2	coding	P2rx4	coding	0.99995
Nfe2l2	coding	Bcl10	coding	-0.999951
Nfe2l2	coding	Cd14	coding	0.999816
Nfe2l2	coding	ENSMUST00000040306	non-coding	-0.999999
Taf9	coding	Asap3	coding	-0.999926
Taf9	coding	B2m	coding	0.999451
Taf9	coding	ENSMUST00000129916	non-coding	0.999877
Taf9	coding	H2-T22	coding	0.999781
Taf9	coding	Igtp	coding	0.999621
Taf9	coding	Mthfd2	coding	-0.999785
Taf9	coding	n270104	non-coding	0.999872
Taf9	coding	NONMMUT005189	non-coding	0.999861
Taf9	coding	NONMMUT007254	non-coding	0.999855
Taf9	coding	NONMMUT007259	non-coding	0.999703
Taf9	coding	NONMMUT009299	non-coding	0.999968
Taf9	coding	NONMMUT016470	non-coding	0.999924
Taf9	coding	NONMMUT020175	non-coding	0.999996
Taf9	coding	NONMMUT022564	non-coding	0.999462
Taf9	coding	NONMMUT027251	non-coding	0.99943
Taf9	coding	NONMMUT052364	non-coding	0.999869
Taf9	coding	NONMMUT055242	non-coding	-0.999916
Taf9	coding	NONMMUT055925	non-coding	0.999817
Taf9	coding	NONMMUT068550	non-coding	0.99992
Taf9	coding	Pla2g16	coding	0.999541
Taf9	coding	Rheb	coding	0.99999
Taf9	coding	Serpinb9	coding	0.999991
Fhl2	coding	A2m	coding	0.999629
Fhl2	coding	Eif2ak2	coding	0.999696
Fhl2	coding	ENSMUST00000135488	non-coding	0.999553
Fhl2	coding	ENSMUST00000140361	non-coding	0.99963
Id3	coding	Bst1	coding	0.999543
Id3	coding	Ccr1	coding	1
Id3	coding	Dhx58	coding	0.999414
Id3	coding	Eif4ebp1	coding	0.999979
Id3	coding	ENSMUST00000156158	non-coding	0.999781
Id3	coding	Gria3	coding	-0.999925
Pla2g4a	coding	Adcy5	coding	0.999996
Pla2g4a	coding	Camkk2	coding	0.999995
Pla2g4a	coding	Ccl7	coding	1
Pla2g4a	coding	Daxx	coding	1
Pla2g4a	coding	Ddx58	coding	0.999478
Pla2g4a	coding	ENSMUST00000135488	non-coding	0.999425
Pla2g4a	coding	ENSMUST00000155744	non-coding	0.999426
Pla2g4a	coding	Malt1	coding	-0.999544
Pla2g4a	coding	NONMMUT007263	non-coding	0.999952
Pla2g4a	coding	NONMMUT010478	non-coding	0.999886
Pla2g4a	coding	NONMMUT013985	non-coding	-0.99987
Pla2g4a	coding	NONMMUT013986	non-coding	0.999815
Pla2g4a	coding	NONMMUT019036	non-coding	0.999803
Pla2g4a	coding	NONMMUT026631	non-coding	-0.999629
Pla2g4a	coding	NONMMUT027201	non-coding	0.999999
Pla2g4a	coding	NONMMUT035347	non-coding	0.99971
Pla2g4a	coding	NONMMUT045899	non-coding	0.999888
Pla2g4a	coding	NONMMUT055908	non-coding	0.99993
Pla2g4a	coding	NONMMUT058597	non-coding	-0.999493
Pla2g4a	coding	NONMMUT067907	non-coding	0.999412
Pla2g4a	coding	NONMMUT068327	non-coding	0.999492
Tspo	coding	Asap3	coding	-0.999965
Tspo	coding	ENSMUST00000129916	non-coding	0.99981
Tspo	coding	ENSMUST00000132666	non-coding	0.999469
Tspo	coding	H2-T22	coding	0.999853
Tspo	coding	Igtp	coding	0.999718
Tspo	coding	Mthfd2	coding	-0.999699
Tspo	coding	n270104	non-coding	0.999926
Tspo	coding	NONMMUT005189	non-coding	0.999917
Tspo	coding	NONMMUT007254	non-coding	0.999912
Tspo	coding	NONMMUT007259	non-coding	0.999789
Tspo	coding	NONMMUT009299	non-coding	0.99993
Tspo	coding	NONMMUT016470	non-coding	0.99987
Tspo	coding	NONMMUT020175	non-coding	1
Tspo	coding	NONMMUT052364	non-coding	0.999923
Tspo	coding	NONMMUT055242	non-coding	-0.999958
Tspo	coding	NONMMUT055925	non-coding	0.999737
Tspo	coding	NONMMUT068550	non-coding	0.999865
Tspo	coding	Pla2g16	coding	0.999649
Tspo	coding	Rheb	coding	1
Tspo	coding	Serpinb9	coding	0.999968
Tspo	coding	Taf9	coding	0.999993
Tspo	coding	Tnfsf10	coding	0.999852
Tspo	coding	Trim25	coding	0.999987
Sav1	coding	C1qb	coding	0.999999
Sav1	coding	C1qc	coding	0.999624
Sav1	coding	C3ar1	coding	0.999901
Sav1	coding	ENSMUST00000181224	non-coding	0.999502
Sav1	coding	n287643	non-coding	-0.999697
Sav1	coding	NONMMUT002420	non-coding	0.999813
Sav1	coding	NONMMUT025346	non-coding	-0.99967
Sav1	coding	NONMMUT032971	non-coding	0.999929
Sav1	coding	NONMMUT073083	non-coding	0.999864
Sav1	coding	Rars	coding	0.999773
Igfbp3	coding	Aff1	coding	0.999838
Igfbp3	coding	Casp8	coding	0.999526
Igfbp3	coding	Ccl3	coding	-0.999886
Igfbp3	coding	Cybb	coding	-0.99989
Igfbp3	coding	Edn1	coding	0.999908
Igfbp3	coding	ENSMUST00000156482	non-coding	-0.999916
Igfbp3	coding	ENSMUST00000180495	non-coding	0.999727
Igfbp3	coding	Gab2	coding	0.999621
Nupr1	coding	Cdkn1a	coding	0.999527
Nupr1	coding	Ctsc	coding	0.999893
Nupr1	coding	Eif6	coding	0.99971
Nupr1	coding	ENSMUST00000162330	non-coding	0.999585
Nupr1	coding	Ippk	coding	0.999993
Nupr1	coding	Ltbp1	coding	0.99998
Nupr1	coding	NONMMUT016573	non-coding	-0.999479
Nupr1	coding	NONMMUT026921	non-coding	-0.999531
Nupr1	coding	NONMMUT035505	non-coding	0.999971
Nupr1	coding	NONMMUT051309	non-coding	0.999599
Nupr1	coding	NONMMUT055912	non-coding	-0.999861
Nupr1	coding	NONMMUT055921	non-coding	0.999509
Nupr1	coding	NONMMUT056400	non-coding	0.999904
Nupr1	coding	NONMMUT056680	non-coding	0.9999
Il2ra	coding	Arntl	coding	-0.999999
Il2ra	coding	Atg4a	coding	-0.999875
Il2ra	coding	Ccl4	coding	-0.999853
Il2ra	coding	Cd274	coding	-0.999921
Il2ra	coding	Cd40	coding	0.999535
Il2ra	coding	ENSMUST00000147832	non-coding	-0.999853
Il2ra	coding	ENSMUST00000156549	non-coding	0.999499
Il2ra	coding	Fosl2	coding	0.999984
Il2ra	coding	Gng7	coding	0.999991
Il2ra	coding	Herpud1	coding	-0.999664
Rara	coding	Arc	coding	0.999481
Rara	coding	Atf4	coding	0.999892
Rara	coding	Cxcl11	coding	0.999841
Rara	coding	Cxcl9	coding	-0.999513
Rara	coding	Eif2s2	coding	-0.999571
Rara	coding	ENSMUST00000167838	non-coding	0.999491
Rara	coding	Ezr	coding	0.999978
Rara	coding	Hsp90aa1	coding	0.999539
Rara	coding	Il33	coding	0.999473
Rara	coding	Mchr1	coding	0.999535
Rara	coding	Mcl1	coding	0.999817
Rara	coding	NONMMUT009866	non-coding	-0.999801
Rara	coding	NONMMUT025354	non-coding	0.999879
Rara	coding	NONMMUT055913	non-coding	0.999768
Rara	coding	NONMMUT062340	non-coding	0.999995
Rara	coding	NONMMUT062686	non-coding	0.999975
Rara	coding	Psmb10	coding	0.999996
Rel	coding	Birc3	coding	-0.999974
Rel	coding	C1s	coding	-0.999987
Rel	coding	Ccl5	coding	-0.999901
Rel	coding	ENSMUST00000177011	non-coding	0.999706
Rel	coding	Epha6	coding	0.999816
Rel	coding	F10	coding	-0.999986
Rel	coding	Irf5	coding	-0.999718
Rel	coding	n281074	non-coding	-0.999499
Rel	coding	Naip2	coding	-0.999852
Rel	coding	NONMMUT001250	non-coding	0.999999
Rel	coding	NONMMUT019757	non-coding	-0.999956
Rel	coding	NONMMUT021925	non-coding	0.999563
Rel	coding	NONMMUT022864	non-coding	-0.999932
Rel	coding	NONMMUT042288	non-coding	0.999837
Rel	coding	NONMMUT043162	non-coding	-0.999997
Rel	coding	NONMMUT047769	non-coding	0.999818
Rel	coding	NONMMUT055621	non-coding	0.999978
Rel	coding	NONMMUT055914	non-coding	0.99971
Rel	coding	NONMMUT056682	non-coding	0.999984
Rel	coding	NONMMUT068541	non-coding	-0.999651
Rel	coding	NONMMUT070609	non-coding	0.999587
Rel	coding	Nup54	coding	-0.999775
Junb	coding	Cndp2	coding	0.999549
Junb	coding	Ctps	coding	0.999775
Junb	coding	Egr1	coding	0.999782
Junb	coding	Eif3d	coding	0.999995
Junb	coding	ENSMUST00000170155	non-coding	-0.999934
Stat1	coding	Cfb	coding	-0.999998
Stat1	coding	Cntn1	coding	0.999605
Stat1	coding	ENSMUST00000137216	non-coding	0.999866
Stat1	coding	ENSMUST00000139557	non-coding	0.999499
Stat1	coding	ENSMUST00000172945	non-coding	0.999879
Stat1	coding	Gars	coding	-0.999999
Stat1	coding	Mef2c	coding	0.999928
Stat1	coding	n343399	non-coding	-0.99992
Stat1	coding	NONMMUT012683	non-coding	-0.999489
Stat1	coding	NONMMUT021283	non-coding	0.999956
Stat1	coding	NONMMUT022435	non-coding	0.99997
Stat1	coding	NONMMUT025348	non-coding	0.999511
Stat1	coding	NONMMUT027165	non-coding	0.999982
Stat1	coding	NONMMUT034046	non-coding	-0.999947
Stat1	coding	NONMMUT054727	non-coding	0.999585
Stat1	coding	NONMMUT074591	non-coding	0.999699
Stat1	coding	Pde10a	coding	0.999908
Stat1	coding	Plaur	coding	-0.999977
Stat1	coding	Ptpn6	coding	-0.999922
Stat1	coding	Rac2	coding	-0.999939
Stat1	coding	Shmt2	coding	-0.999656
Stat1	coding	Slc4a4	coding	0.999823
Sfpi1	coding	Alyref	coding	0.999598
Sfpi1	coding	Creb3	coding	0.999807
Sfpi1	coding	Ctse	coding	0.999722
Sfpi1	coding	Ctss	coding	0.999669
Sfpi1	coding	ENSMUST00000119992	non-coding	-0.999511
Sfpi1	coding	ENSMUST00000141774	non-coding	0.999688
Sfpi1	coding	ENSMUST00000146453	non-coding	0.999489
Sfpi1	coding	F13a1	coding	0.999996
Sfpi1	coding	Gnl2	coding	0.999736
Sfpi1	coding	Itgam	coding	0.999684
Sfpi1	coding	Nfkb1	coding	0.999483
Sfpi1	coding	NONMMUT000396	non-coding	-0.999995
Sfpi1	coding	NONMMUT007397	non-coding	-1
Sfpi1	coding	NONMMUT011340	non-coding	-0.999828
Sfpi1	coding	NONMMUT026646	non-coding	0.99982
Sfpi1	coding	NONMMUT027166	non-coding	-0.999883
Sfpi1	coding	NONMMUT027815	non-coding	-0.999997
Sfpi1	coding	NONMMUT031132	non-coding	-1
Sfpi1	coding	NONMMUT035527	non-coding	-0.999738
Sfpi1	coding	NONMMUT035543	non-coding	-0.999645
Sfpi1	coding	NONMMUT042292	non-coding	-0.999482
Sfpi1	coding	NONMMUT042304	non-coding	-0.99968
Sfpi1	coding	NONMMUT044960	non-coding	-0.999962
Sfpi1	coding	NONMMUT052366	non-coding	-0.999612
Sfpi1	coding	NONMMUT055918	non-coding	-0.999557
Sfpi1	coding	NONMMUT065779	non-coding	-0.999692
Sfpi1	coding	Pgd	coding	0.999961
Sfpi1	coding	Pnpla2	coding	0.999906
Xrn2	coding	C3	coding	0.999716
Xrn2	coding	Cars	coding	0.999483
Xrn2	coding	Cd74	coding	0.999985
Xrn2	coding	ENSMUST00000126221	non-coding	-0.999578
Xrn2	coding	H2-D1	coding	0.999911
Xrn2	coding	Il10ra	coding	-0.999914
Xrn2	coding	Jun	coding	0.999891
Xrn2	coding	NONMMUT000397	non-coding	-0.999476
Xrn2	coding	NONMMUT007294	non-coding	-0.999506
Xrn2	coding	NONMMUT014375	non-coding	-0.999836
Xrn2	coding	NONMMUT020147	non-coding	-0.999616
Xrn2	coding	NONMMUT022574	non-coding	-0.999532
Xrn2	coding	NONMMUT026612	non-coding	-0.999996
Xrn2	coding	NONMMUT031134	non-coding	-0.999977
Xrn2	coding	NONMMUT042294	non-coding	-0.999891
Xrn2	coding	NONMMUT052226	non-coding	-0.999848
Xrn2	coding	NONMMUT055884	non-coding	-0.999701
Xrn2	coding	NONMMUT064760	non-coding	-0.999522
Xrn2	coding	Ntsr2	coding	-0.999951
Xrn2	coding	Prkcb	coding	-0.999476
Xrn2	coding	Shc3	coding	-0.999869
Xrn2	coding	Vav1	coding	0.999807
Stat2	coding	Acp5	coding	-0.999848
Stat2	coding	Car2	coding	0.999906
Stat2	coding	ENSMUST00000159585	non-coding	0.999991
Stat2	coding	Fabp7	coding	0.999996
Stat2	coding	Fcgr4	coding	-0.999626
Stat2	coding	Kcnn2	coding	0.999969
Stat2	coding	Klrk1	coding	-0.999965
Stat2	coding	n272910	non-coding	0.999759
Stat2	coding	Nlgn3	coding	0.999943
Stat2	coding	NONMMUT027264	non-coding	0.999858
Stat2	coding	NONMMUT029368	non-coding	-0.999567
Stat2	coding	NONMMUT031135	non-coding	-0.999958
Stat2	coding	NONMMUT032524	non-coding	0.999605
Stat2	coding	NONMMUT034184	non-coding	0.999787
Stat2	coding	NONMMUT035534	non-coding	0.999898
Stat2	coding	NONMMUT037068	non-coding	0.999449
Stat2	coding	NONMMUT042284	non-coding	0.999542
Stat2	coding	NONMMUT042298	non-coding	0.999795
Stat2	coding	NONMMUT052267	non-coding	0.999988
Stat2	coding	NONMMUT073223	non-coding	0.999572
Stat2	coding	Pik3ap1	coding	-0.999587
Stat2	coding	Pml	coding	0.999917
Stat2	coding	Psma7	coding	-0.999906
Etv6	coding	Cebpg	coding	-0.99971
Etv6	coding	Ehd4	coding	0.999976
Etv6	coding	ENSMUST00000141323	non-coding	0.999794
Etv6	coding	ENSMUST00000150605	non-coding	0.999989
Etv6	coding	ENSMUST00000155245	non-coding	0.999838
Stat3	coding	Aldh1a2	coding	-0.999893
Stat3	coding	Bmp2k	coding	-0.999998
Stat3	coding	Cyp1b1	coding	0.999754
Stat3	coding	Lbp	coding	0.999936
Stat3	coding	NONMMUT003706	non-coding	0.999479
Stat3	coding	NONMMUT034426	non-coding	0.999868
Stat3	coding	NONMMUT056327	non-coding	0.999466
Egr2	coding	Acp5	coding	-0.999753
Egr2	coding	Atp2b2	coding	0.999496
Creb3	coding	Alyref	coding	0.999962
Fosl2	coding	Arntl	coding	-0.999976
Fosl2	coding	Atg4a	coding	-0.999768
Fosl2	coding	Ccl4	coding	-0.999935
Fosl2	coding	Cd274	coding	-0.999833
Fosl2	coding	ENSMUST00000147832	non-coding	-0.999739
Fosl2	coding	ENSMUST00000156549	non-coding	0.999664
Atf4	coding	Arc	coding	0.999846
Egr1	coding	Cd68	coding	0.999575
Egr1	coding	Cndp2	coding	0.999958
Egr1	coding	Ctps	coding	1
Il33	coding	Arc	coding	1
Il33	coding	Atf4	coding	0.999841
Il33	coding	Cxcl9	coding	-0.999999
Il33	coding	Eif2s2	coding	-0.999995
Il33	coding	ENSMUST00000141323	non-coding	0.999878
Il33	coding	ENSMUST00000155245	non-coding	0.999839
Il33	coding	ENSMUST00000167838	non-coding	1
Il33	coding	Gadd45b	coding	0.999873
Il33	coding	Hsp90aa1	coding	0.999998
Myc	coding	Ccl12	coding	-0.999901
Myc	coding	Cldn5	coding	0.999735
Myc	coding	ENSMUST00000135461	non-coding	0.999879
Myc	coding	ENSMUST00000173788	non-coding	0.999955
Myc	coding	Gna13	coding	0.999561
Gtf2h1	coding	Atg4a	coding	0.999668
Gtf2h1	coding	Cd274	coding	0.999578
Gtf2h1	coding	Cd40	coding	-0.999938
Gtf2h1	coding	ENSMUST00000142142	non-coding	-0.999831
Gtf2h1	coding	ENSMUST00000147832	non-coding	0.999701
Twistnb	coding	Adora2a	coding	-0.999731
Twistnb	coding	Bak1	coding	-0.999997
Twistnb	coding	Casp12	coding	-0.999999
Twistnb	coding	Ctsz	coding	-1
Twistnb	coding	ENSMUST00000175964	non-coding	0.999892
Twistnb	coding	Iars	coding	-0.999803
Twistnb	coding	Ifna14	coding	-0.999608
Twistnb	coding	Il6	coding	-0.99985
Twistnb	coding	NONMMUT023883	non-coding	0.999998
Twistnb	coding	NONMMUT025341	non-coding	0.999906
Twistnb	coding	NONMMUT031894	non-coding	0.999547
Twistnb	coding	NONMMUT042286	non-coding	0.99992
Twistnb	coding	NONMMUT046731	non-coding	0.999476
Twistnb	coding	NONMMUT055915	non-coding	0.999449
Twistnb	coding	Rchy1	coding	-0.999714
Twistnb	coding	Scn1a	coding	0.999692
Twistnb	coding	Sell	coding	-0.999982
Twistnb	coding	Siglec1	coding	-0.999731
Twistnb	coding	Tlr2	coding	-0.999961
Irf9	coding	A2m	coding	0.999993
Irf9	coding	Eif2ak2	coding	0.999999
Irf9	coding	ENSMUST00000135488	non-coding	0.99998
Irf9	coding	Fhl2	coding	0.999724
Irf9	coding	Gucy1a3	coding	0.999755
Irf9	coding	Ifna2	coding	-0.99998
Nfkb2	coding	Atp2b2	coding	-0.999901
Nfkb2	coding	Egr2	coding	-0.999844
Nfkb2	coding	ENSMUST00000137153	non-coding	-0.999836
Nfkb2	coding	Fcgr4	coding	0.99955
Nfkb2	coding	Hcls1	coding	0.999871
Nfkb2	coding	Hist1h4i	coding	0.9997
Nfkb2	coding	Icosl	coding	0.999844
Nfkb2	coding	Kdr	coding	-0.999852
Nfkb2	coding	Mx2	coding	-0.999873
Fli1	coding	Ccr5	coding	-0.99998
Fli1	coding	Eif3e	coding	-1
Creb3l1	coding	Aff1	coding	0.999647
Creb3l1	coding	Casp8	coding	0.999906
Creb3l1	coding	Ccl3	coding	-0.999567
Creb3l1	coding	Ccr2	coding	-0.999852
Nfkbia	coding	Aars	coding	0.99976
Nfkbia	coding	Clec4e	coding	0.999924
Nfkbia	coding	Ctsh	coding	0.999947
Nfkbia	coding	Cyba	coding	0.999661
Nfkbia	coding	ENSMUST00000164888	non-coding	-0.999668
Nfkbia	coding	Gabra3	coding	-0.999987
Nfkbia	coding	Htr2c	coding	-0.999998
Nfkbia	coding	Ifit1	coding	-0.999976
Nfkbia	coding	Il12b	coding	0.999955
Nfkbia	coding	Lsg1	coding	1
Nfkbia	coding	Mthfr	coding	0.999994
Nfkbia	coding	Myd88	coding	-0.999771
Nampt	coding	ENSMUST00000154576	non-coding	-0.999876
Nampt	coding	Fkbp5	coding	-0.99956
Nampt	coding	Grin2b	coding	0.999532
Nampt	coding	Il4ra	coding	-0.999709
Nampt	coding	L1cam	coding	0.999592
Fos	coding	Cdkn1a	coding	0.999727
Fos	coding	ENSMUST00000124448	non-coding	0.999668
Fos	coding	ENSMUST00000152329	non-coding	0.999953
Fos	coding	ENSMUST00000159444	non-coding	0.999998
Fos	coding	ENSMUST00000171451	non-coding	0.999978
Fos	coding	Fcgr1	coding	0.999482
Hcls1	coding	Atp2b2	coding	-0.999998
Hcls1	coding	Egr2	coding	-0.99943
Hcls1	coding	ENSMUST00000137153	non-coding	-0.999416
Hcls1	coding	ENSMUST00000139467	non-coding	0.999514
Hcls1	coding	Gnl3	coding	0.999765
Fcer1g	coding	Csf2rb2	coding	0.999669
Fcer1g	coding	Cyb5r1	coding	0.999683
Fcer1g	coding	ENSMUST00000156456	non-coding	0.999937
Fcer1g	coding	Epha4	coding	-1
Sell	coding	Adora2a	coding	0.999852
Sell	coding	Bak1	coding	0.999993
Sell	coding	Casp12	coding	0.999973
Sell	coding	Ctsz	coding	0.999979
Sell	coding	ENSMUST00000175964	non-coding	-0.999963
Sell	coding	Iars	coding	0.999666
Sell	coding	Ifna14	coding	0.999422
Sell	coding	Il6	coding	0.999936
Sell	coding	NONMMUT023883	non-coding	-0.999968
Sell	coding	NONMMUT025341	non-coding	-0.999971
Sell	coding	NONMMUT031894	non-coding	-0.99971
Sell	coding	NONMMUT042286	non-coding	-0.999826
Sell	coding	NONMMUT046731	non-coding	-0.999652
Sell	coding	NONMMUT055915	non-coding	-0.999631
Sell	coding	Rchy1	coding	0.999839
Sell	coding	Scn1a	coding	-0.999824
P2rx4	coding	Aldh1a2	coding	-0.999493
P2rx4	coding	Bcl10	coding	-0.999492
P2rx4	coding	Cyp1b1	coding	0.999704
P2rx4	coding	ENSMUST00000040306	non-coding	-0.999732
P2rx4	coding	Nfe2l2	coding	0.999758
P2rx4	coding	NONMMUT003706	non-coding	0.999899
P2rx4	coding	NONMMUT034426	non-coding	0.999542
P2rx4	coding	NONMMUT047797	non-coding	-0.999826
P2rx4	coding	NONMMUT056327	non-coding	0.999904
P2rx4	coding	Npc2	coding	0.999946
Icam1	coding	ENSMUST00000132299	non-coding	-0.999873
Icam1	coding	ENSMUST00000138944	non-coding	0.999628
Icam1	coding	ENSMUST00000140361	non-coding	-0.999965
Icam1	coding	ENSMUST00000161637	non-coding	-0.999805
Icam1	coding	Fbxo6	coding	0.999413
Icam1	coding	Glra1	coding	-0.999568
Icam1	coding	Gria4	coding	-0.999997
Itgb2	coding	Aars	coding	0.9995
Itgb2	coding	B4galt1	coding	0.999861
Itgb2	coding	Cyba	coding	0.999622
Itgb2	coding	ENSMUST00000133888	non-coding	0.999936
Itgb2	coding	ENSMUST00000149753	non-coding	-0.99961
Itgb2	coding	ENSMUST00000164888	non-coding	-0.999614
Pnpt1	coding	ENSMUST00000132299	non-coding	0.999867
Pnpt1	coding	ENSMUST00000138944	non-coding	-0.999618
Pnpt1	coding	ENSMUST00000140361	non-coding	0.999967
Pnpt1	coding	ENSMUST00000161637	non-coding	0.999798
Pnpt1	coding	Fbxo6	coding	-0.999402
Pnpt1	coding	Glra1	coding	0.999559
Pnpt1	coding	Gria4	coding	0.999998
Pnpt1	coding	Icam1	coding	-1
Pnpt1	coding	Il7r	coding	-0.999985
Pnpt1	coding	NONMMUT007253	non-coding	0.999866
Pnpt1	coding	NONMMUT007297	non-coding	0.999603
Pnpt1	coding	NONMMUT016283	non-coding	-0.999872
Pnpt1	coding	NONMMUT017496	non-coding	0.999998
Pnpt1	coding	NONMMUT021906	non-coding	0.999802
Pnpt1	coding	NONMMUT021917	non-coding	-0.999804
Pnpt1	coding	NONMMUT037168	non-coding	-0.999572
Pnpt1	coding	NONMMUT043405	non-coding	0.999999
Pnpt1	coding	NONMMUT048019	non-coding	0.999845
Pnpt1	coding	NONMMUT061264	non-coding	-0.999587
Pnpt1	coding	NONMMUT064537	non-coding	-0.999673
Pnpt1	coding	NONMMUT066143	non-coding	0.999725
Pnpt1	coding	NONMMUT073501	non-coding	0.999882
Ifi202b	coding	ENSMUST00000147441	non-coding	-0.999611
Igtp	coding	Asap3	coding	-0.999882
Igtp	coding	ENSMUST00000132666	non-coding	0.999961
Igtp	coding	ENSMUST00000135615	non-coding	0.999664
Igtp	coding	ENSMUST00000142473	non-coding	0.999832
Igtp	coding	H2-T22	coding	0.999978
Itga5	coding	B3gat1	coding	-0.999414
Itga5	coding	ENSMUST00000147441	non-coding	-0.999987
Itga5	coding	ENSMUST00000162840	non-coding	0.999832
Itga5	coding	Ifi202b	coding	0.999739
Itga5	coding	Iqgap1	coding	0.999693
Itga5	coding	Irgm1	coding	0.999681
Hbegf	coding	Dab2	coding	0.999999
Hbegf	coding	ENSMUST00000023207	non-coding	0.999955
C3ar1	coding	C1qb	coding	0.999919
Mmp14	coding	Adcy2	coding	-0.999985
Mmp14	coding	Cxcl10	coding	0.999995
Mmp14	coding	ENSMUST00000137216	non-coding	-0.999769
Mmp14	coding	ENSMUST00000139557	non-coding	-0.999981
Mmp14	coding	ENSMUST00000172945	non-coding	-0.999751
Mmp14	coding	ENSMUST00000176180	non-coding	0.999794
Mmp14	coding	Hk2	coding	0.999412
Mmp14	coding	Il10rb	coding	0.99997
Mmp14	coding	Lars	coding	0.999632
Mmp14	coding	Mef2c	coding	-0.999664
Edn1	coding	Aff1	coding	0.999502
Edn1	coding	Ccl3	coding	-0.999588
Edn1	coding	Cybb	coding	-0.999999
Furin	coding	Cybb	coding	-0.999544
Furin	coding	Edn1	coding	0.999506
Furin	coding	ENSMUST00000145846	non-coding	0.999999
Furin	coding	ENSMUST00000148054	non-coding	0.99981
Furin	coding	ENSMUST00000156482	non-coding	-0.999485
F10	coding	Birc3	coding	0.999922
F10	coding	C1s	coding	0.999946
F10	coding	Ccl5	coding	0.999813
F10	coding	Csf1	coding	0.999413
F10	coding	ENSMUST00000177011	non-coding	-0.999566
F10	coding	Epha6	coding	-0.999902
Plat	coding	Arntl	coding	-0.999917
Plat	coding	Atg4a	coding	-0.999998
Plat	coding	Ccl4	coding	-0.999515
Plat	coding	Cd274	coding	-0.999999
Plat	coding	Cd40	coding	0.999864
Plat	coding	ENSMUST00000147832	non-coding	-0.999995
Plat	coding	Fosl2	coding	0.999805
Plat	coding	Gng7	coding	0.999835
Plat	coding	Gtf2h1	coding	-0.99962
Plat	coding	Herpud1	coding	-0.999929
Plat	coding	Homer2	coding	-0.99954
Plat	coding	Il2ra	coding	0.999902
Plat	coding	Itgax	coding	-0.999962
Plat	coding	Mdm2	coding	-0.999843
Plat	coding	n286107	non-coding	0.999999
Plat	coding	NONMMUT005543	non-coding	0.999788
Plat	coding	NONMMUT021726	non-coding	1
Plat	coding	NONMMUT021919	non-coding	0.999548
Plat	coding	NONMMUT028189	non-coding	0.999898
Plat	coding	NONMMUT029512	non-coding	0.999817
Plat	coding	NONMMUT032235	non-coding	0.999852
Plat	coding	NONMMUT033348	non-coding	0.999666
Plat	coding	NONMMUT037291	non-coding	0.999951
Plat	coding	NONMMUT042465	non-coding	0.999825
Plat	coding	NONMMUT062693	non-coding	0.999853
Plat	coding	Oas3	coding	0.999415
Plat	coding	Plaa	coding	0.999451
Try5	coding	Clec4e	coding	0.999797
Try5	coding	ENSMUST00000119992	non-coding	-0.999769
Try5	coding	ENSMUST00000141774	non-coding	0.999614
Try5	coding	Gnl2	coding	0.999556
Try5	coding	Htr2c	coding	-0.999401
Try5	coding	Itgam	coding	0.999618
Try5	coding	Lsg1	coding	0.999455
Try5	coding	Nfkbia	coding	0.999473
Try5	coding	NONMMUT002427	non-coding	-0.999837
Try5	coding	NONMMUT021913	non-coding	-0.999444
Try5	coding	NONMMUT026646	non-coding	0.99943
Try5	coding	NONMMUT035527	non-coding	-0.999554
Try5	coding	NONMMUT035543	non-coding	-0.999658
Try5	coding	NONMMUT042291	non-coding	-0.999953
Try5	coding	NONMMUT042292	non-coding	-0.999788
Try5	coding	NONMMUT042304	non-coding	-0.999623
Try5	coding	NONMMUT047789	non-coding	-0.99989
Try5	coding	NONMMUT057486	non-coding	-0.999655
Try5	coding	NONMMUT064439	non-coding	0.999836
Try5	coding	Rela	coding	1
Try5	coding	Slc8a1	coding	-1
Try5	coding	Tap1	coding	0.999989
Ctss	coding	Alyref	coding	0.999997
Ctss	coding	Creb3	coding	0.999982
Ctss	coding	Ctse	coding	0.999998
Ctsc	coding	Cebpg	coding	-0.999652
Ctse	coding	Alyref	coding	0.999989
Ctse	coding	Creb3	coding	0.999992
Lap3	coding	Asns	coding	-0.999978
Lap3	coding	Car2	coding	0.999636
Lap3	coding	Ddx58	coding	0.99985
Lap3	coding	ENSMUST00000139110	non-coding	0.999998
Lap3	coding	ENSMUST00000155744	non-coding	0.999875
Lap3	coding	Klrk1	coding	-0.99948
Ctsz	coding	Adora2a	coding	0.999719
Ctsz	coding	Bak1	coding	0.999996
Ctsz	coding	Casp12	coding	1
Cndp2	coding	Cd68	coding	0.9998
Lgmn	coding	C4b	coding	0.999592
Lgmn	coding	Ccl12	coding	-0.999683
Lgmn	coding	Cldn5	coding	0.999868
Lgmn	coding	ENSMUST00000135461	non-coding	0.999718
Lgmn	coding	Gzmb	coding	0.999715
Lgmn	coding	Il12rb1	coding	0.999852
Lgmn	coding	Il17ra	coding	0.999996
Psmb2	coding	Cebpg	coding	-0.999718
Psmb2	coding	Ehd4	coding	0.999978
Psmb2	coding	ENSMUST00000141323	non-coding	0.999788
Psmb2	coding	ENSMUST00000150605	non-coding	0.999991
Psmb2	coding	ENSMUST00000155245	non-coding	0.999832
Psmb2	coding	Etv6	coding	1
Psmb2	coding	Gadd45b	coding	0.999794
Psmb2	coding	Gla	coding	0.999999
Psmb2	coding	H2-K1	coding	-0.999587
Psmb2	coding	Ifi30	coding	0.999593
Psmb2	coding	NONMMUT005924	non-coding	0.999577
Psmb2	coding	NONMMUT021899	non-coding	0.999819
Psmb2	coding	NONMMUT026921	non-coding	-0.999419
Psmb2	coding	NONMMUT034373	non-coding	0.999628
Psmb2	coding	NONMMUT055921	non-coding	0.999442
Psmb2	coding	P2ry14	coding	0.999813
Atg4a	coding	Arntl	coding	0.999893
Psmb8	coding	B3gat1	coding	-0.999686
Psmb8	coding	C2	coding	0.999406
Psmb8	coding	ENSMUST00000147441	non-coding	-0.999991
Psmb8	coding	ENSMUST00000162840	non-coding	0.999958
Psmb8	coding	Ifi202b	coding	0.999488
Psmb8	coding	Il15	coding	-0.999609
Psmb8	coding	Iqgap1	coding	0.999423
Psmb8	coding	Irgm1	coding	0.999408
Psmb8	coding	Itga5	coding	0.999958
Psmb8	coding	NONMMUT000405	non-coding	0.999438
Psmb8	coding	NONMMUT016466	non-coding	0.999701
Psmb8	coding	NONMMUT021916	non-coding	-0.999952
Psmb8	coding	NONMMUT022608	non-coding	0.999674
Psmb8	coding	NONMMUT026600	non-coding	-0.999933
Psmb8	coding	NONMMUT029239	non-coding	0.999839
Psmb8	coding	NONMMUT034940	non-coding	-0.999981
Psmb8	coding	NONMMUT057235	non-coding	-0.999884
Psmb8	coding	NONMMUT069792	non-coding	0.999734
Psmb8	coding	NONMMUT072210	non-coding	-0.999502
Psmb8	coding	P2rx7	coding	0.999529
Psmb8	coding	Prkx	coding	0.999559
Psmb10	coding	Arc	coding	0.999567
Psmb10	coding	Atf4	coding	0.999929
Psmb10	coding	Cxcl11	coding	0.999787
Psmb10	coding	Cxcl9	coding	-0.999596
Psmb10	coding	Eif2s2	coding	-0.999648
Psmb10	coding	ENSMUST00000167838	non-coding	0.999575
Psmb10	coding	Ezr	coding	0.999955
Psmb10	coding	Hsp90aa1	coding	0.999619
Psmb10	coding	Il33	coding	0.999559
Psmb10	coding	Mchr1	coding	0.999447
Psmb10	coding	Mcl1	coding	0.999866
Psmb10	coding	NONMMUT009866	non-coding	-0.999853
Psmb10	coding	NONMMUT025354	non-coding	0.999832
Psmb10	coding	NONMMUT055913	non-coding	0.999824
Psmb10	coding	NONMMUT062340	non-coding	1
Psmb10	coding	NONMMUT062686	non-coding	0.999952
Psma7	coding	Acp5	coding	0.999515
Psma7	coding	Asns	coding	0.999437
Psma7	coding	Car2	coding	-1
Psma7	coding	ENSMUST00000139110	non-coding	-0.999574
Psma7	coding	ENSMUST00000159585	non-coding	-0.999956
Psma7	coding	Fabp7	coding	-0.999939
Psma7	coding	Kcnn2	coding	-0.999766
Psma7	coding	Klrk1	coding	0.999986
Psma7	coding	Lap3	coding	-0.999637
Psma7	coding	Msr1	coding	0.999655
Psma7	coding	n272910	non-coding	-0.999966
Psma7	coding	Nlgn3	coding	-0.999995
Psma7	coding	NONMMUT027264	non-coding	-0.999533
Psma7	coding	NONMMUT031135	non-coding	0.999738
Psma7	coding	NONMMUT034184	non-coding	-0.999976
Psma7	coding	NONMMUT035534	non-coding	-0.999608
Psma7	coding	NONMMUT042284	non-coding	-0.999863
Psma7	coding	NONMMUT042298	non-coding	-0.999979
Psma7	coding	NONMMUT052267	non-coding	-0.999962
Psma7	coding	Pml	coding	-0.999647
Psmb9	coding	Cacng4	coding	0.999938
Psmb9	coding	Ccl2	coding	-0.999836
Psmb9	coding	Ednrb	coding	0.999749
Psmb9	coding	ENSMUST00000127494	non-coding	-0.999982
Psmb9	coding	ENSMUST00000142124	non-coding	0.999539
Psmb9	coding	ENSMUST00000143626	non-coding	0.999904
Psmb9	coding	ENSMUST00000146981	non-coding	1
Psmb9	coding	ENSMUST00000172633	non-coding	0.999857
Psmb9	coding	Fas	coding	-0.999957
Psmb9	coding	FR0400905	non-coding	0.999983
Psmb9	coding	Ifih1	coding	-0.999774
Psmb9	coding	Il1a	coding	-0.99996
Psmb9	coding	Irf8	coding	-0.999995
Psmb9	coding	Jak2	coding	0.999992
Psmb9	coding	n413921	non-coding	0.999507
Psmb9	coding	NONMMUT004703	non-coding	0.999698
Psmb9	coding	NONMMUT005932	non-coding	0.999778
Psmb9	coding	NONMMUT006781	non-coding	-0.99983
Psmb9	coding	NONMMUT009308	non-coding	-0.999919
Psmb9	coding	NONMMUT026104	non-coding	0.999988
Psmb9	coding	NONMMUT034439	non-coding	0.99952
Psmb9	coding	NONMMUT060535	non-coding	0.999645
Psmb9	coding	NONMMUT068457	non-coding	0.999479
Ifnar2	coding	C4b	coding	0.99998
Ifnar2	coding	Casp7	coding	0.999975
Ifnar2	coding	Ccr2	coding	-0.999547
Ifnar2	coding	Edem1	coding	0.999604
Ifnar2	coding	ENSMUST00000136122	non-coding	0.999862
Ifnar2	coding	Gzmb	coding	0.999939
Il10rb	coding	Adcy2	coding	-0.999997
Il10rb	coding	Cxcl10	coding	0.999939
Il10rb	coding	ENSMUST00000137216	non-coding	-0.999571
Il10rb	coding	ENSMUST00000139557	non-coding	-0.999902
Il10rb	coding	ENSMUST00000172945	non-coding	-0.999547
Il10rb	coding	ENSMUST00000176180	non-coding	0.999922
Il10rb	coding	Gabra4	coding	-0.999583
Il10rb	coding	Gnal	coding	-0.999595
Il10rb	coding	Hk2	coding	0.999648
Csf2rb	coding	Atp6v0e	coding	0.99987
Csf2rb	coding	Camk2a	coding	-0.999999
Csf2rb	coding	Cdk14	coding	-0.999684
Ptpn6	coding	Cfb	coding	0.999943
Ptpn6	coding	Cntn1	coding	-0.999879
Ptpn6	coding	ENSMUST00000137216	non-coding	-0.999583
Ptpn6	coding	ENSMUST00000172945	non-coding	-0.999606
Ptpn6	coding	Gars	coding	0.999908
Ptpn6	coding	Mef2c	coding	-0.9997
Ptpn6	coding	n343399	non-coding	1
Ptpn6	coding	NONMMUT007294	non-coding	-0.999568
Ptpn6	coding	NONMMUT012683	non-coding	0.999811
Ptpn6	coding	NONMMUT021283	non-coding	-0.99976
Ptpn6	coding	NONMMUT022435	non-coding	-0.999795
Ptpn6	coding	NONMMUT022574	non-coding	-0.999544
Ptpn6	coding	NONMMUT025348	non-coding	-0.999824
Ptpn6	coding	NONMMUT027165	non-coding	-0.999828
Ptpn6	coding	NONMMUT034046	non-coding	0.999997
Ptpn6	coding	NONMMUT054727	non-coding	-0.999867
Ptpn6	coding	NONMMUT074591	non-coding	-0.999928
Ptpn6	coding	Pde10a	coding	-0.999999
Ptpn6	coding	Plaur	coding	0.999984
Ptpn6	coding	Prkcb	coding	-0.999596
Socs1	coding	Aff1	coding	0.999648
Socs1	coding	Casp8	coding	0.999906
Socs1	coding	Ccl3	coding	-0.999568
Socs1	coding	Ccr2	coding	-0.999852
Socs1	coding	Creb3l1	coding	1
Socs1	coding	Edem1	coding	0.999816
Socs1	coding	ENSMUST00000136122	non-coding	0.999528
Socs1	coding	ENSMUST00000180495	non-coding	0.999776
Socs1	coding	NONMMUT057508	non-coding	-0.999963
Socs1	coding	NONMMUT071121	non-coding	0.999879
Il10ra	coding	C3	coding	-0.999942
Il10ra	coding	Cars	coding	-0.999819
Il10ra	coding	Cd74	coding	-0.999971
Il10ra	coding	Csf1	coding	-0.999653
Il10ra	coding	ENSMUST00000126221	non-coding	0.999873
Il10ra	coding	H2-D1	coding	-0.999651
Il10ra	coding	H3f3b	coding	-0.999522
Gtpbp4	coding	Cxcl11	coding	0.999637
Gtpbp4	coding	ENSMUST00000142142	non-coding	0.999752
Cdh5	coding	B2m	coding	0.999881
Cdh5	coding	Cacng4	coding	0.999557
Cdh5	coding	Casp1	coding	0.999999
Cdh5	coding	Ccl2	coding	-0.99974
Rac2	coding	Cfb	coding	0.999957
Rac2	coding	Cntn1	coding	-0.999855
Rac2	coding	ENSMUST00000137216	non-coding	-0.999624
Rac2	coding	ENSMUST00000172945	non-coding	-0.999645
Rac2	coding	Gars	coding	0.999927
Rac2	coding	Mef2c	coding	-0.999734
Rac2	coding	n343399	non-coding	0.999999
Rac2	coding	NONMMUT007294	non-coding	-0.999525
Rac2	coding	NONMMUT012683	non-coding	0.999782
Rac2	coding	NONMMUT021283	non-coding	-0.999791
Rac2	coding	NONMMUT022435	non-coding	-0.999823
Rac2	coding	NONMMUT022574	non-coding	-0.999499
Rac2	coding	NONMMUT025348	non-coding	-0.999796
Rac2	coding	NONMMUT027165	non-coding	-0.999854
Rac2	coding	NONMMUT034046	non-coding	1
Rac2	coding	NONMMUT054727	non-coding	-0.999843
Rac2	coding	NONMMUT074591	non-coding	-0.999909
Rac2	coding	Pde10a	coding	-0.999997
Rac2	coding	Plaur	coding	0.999991
Rac2	coding	Prkcb	coding	-0.999553
Rac2	coding	Ptpn6	coding	0.999999
Rras	coding	Ccr5	coding	-0.999976
Rras	coding	Eif3e	coding	-0.999924
Rras	coding	Fli1	coding	0.999912
Rras	coding	n277325	non-coding	-0.999679
Rras	coding	NONMMUT009926	non-coding	1
Rras	coding	NONMMUT026388	non-coding	0.999578
Rras	coding	NONMMUT026599	non-coding	-1
Rras	coding	NONMMUT027156	non-coding	-0.999507
Rras	coding	NONMMUT027271	non-coding	-0.999998
Rras	coding	NONMMUT027273	non-coding	-0.999829
Rras	coding	NONMMUT051172	non-coding	-0.999531
Myh9	coding	ENSMUST00000124448	non-coding	1
Myh9	coding	ENSMUST00000136654	non-coding	-0.999811
Myh9	coding	ENSMUST00000152329	non-coding	0.999857
Myh9	coding	ENSMUST00000159444	non-coding	0.999696
Myh9	coding	ENSMUST00000171451	non-coding	0.9998
Myh9	coding	Fcgr1	coding	0.999984
Myh9	coding	Fos	coding	0.999646
Myh9	coding	Mapkapk2	coding	0.999936
Col4a1	coding	Cd68	coding	0.999564
Cyp1b1	coding	Aldh1a2	coding	-0.999972
Cyp1b1	coding	Bmp2k	coding	-0.999711
Gna13	coding	ENSMUST00000173788	non-coding	0.999797
Prkx	coding	ENSMUST00000147441	non-coding	-0.999673
Prkx	coding	Ifi202b	coding	0.999997
Prkx	coding	Iqgap1	coding	0.999991
Prkx	coding	Irgm1	coding	0.999989
Prkx	coding	Itga5	coding	0.99979
Prkx	coding	NONMMUT000405	non-coding	0.999993
Prkx	coding	NONMMUT016466	non-coding	0.999986
Prkx	coding	NONMMUT021916	non-coding	-0.999803
Prkx	coding	NONMMUT027569	non-coding	-0.999982
Prkx	coding	NONMMUT052217	non-coding	0.999854
Prkx	coding	NONMMUT057235	non-coding	-0.999895
Prkx	coding	NONMMUT069792	non-coding	0.999978
Osmr	coding	Dab2	coding	0.999993
Osmr	coding	ENSMUST00000023207	non-coding	0.999931
Osmr	coding	Hbegf	coding	0.999998
Osmr	coding	NONMMUT014433	non-coding	0.99958
Osmr	coding	NONMMUT019895	non-coding	0.999703
Osmr	coding	NONMMUT028444	non-coding	0.999995
Osmr	coding	NONMMUT040102	non-coding	0.999863
Gab2	coding	Cybb	coding	-0.999919
Gab2	coding	Edn1	coding	0.999903
Gab2	coding	ENSMUST00000145846	non-coding	0.999871
Gab2	coding	ENSMUST00000156482	non-coding	-0.999893
Gab2	coding	Furin	coding	0.999847
Shmt2	coding	Cfb	coding	0.999702
Shmt2	coding	Cntn1	coding	-0.999998
Shmt2	coding	Gars	coding	0.999629
Shmt2	coding	H2-D1	coding	0.999429
Shmt2	coding	Jun	coding	0.999478
Shmt2	coding	n343399	non-coding	0.999908
[truncated: 7,180 more rows]

## Sheet: choosed mRNA-lncRNA network
Gene1/lncRNA1	type 1	Gene2/lncRNA2	type 2	interaction
ENSMUST00000139982	non-coding	B3gat1	coding	-0.999813
ENSMUST00000139982	non-coding	C2	coding	0.999951
ENSMUST00000139982	non-coding	Dusp4	coding	0.999889
ENSMUST00000139982	non-coding	Gadd45g	coding	0.99994
ENSMUST00000139982	non-coding	Il15	coding	-0.999865
ENSMUST00000139982	non-coding	P2rx7	coding	0.999906
ENSMUST00000139982	non-coding	Ripk1	coding	-0.999791
ENSMUST00000139982	non-coding	Sec24d	coding	0.999851
ENSMUST00000139982	non-coding	Serpinb6b	coding	0.999456
NONMMUT054010	non-coding	Bmp2k	coding	-0.999769
NONMMUT054010	non-coding	Col4a1	coding	0.999757
NONMMUT054010	non-coding	Lbp	coding	0.999928
NONMMUT054010	non-coding	Sdc4	coding	0.999881
NONMMUT054010	non-coding	Stat3	coding	0.999728
NONMMUT054010	non-coding	Thbs1	coding	0.999947
ENSMUST00000152329	non-coding	Cdkn1a	coding	0.999455
NONMMUT009926	non-coding	Ccr5	coding	-0.999976
NONMMUT009926	non-coding	Eif3e	coding	-0.999925
NONMMUT009926	non-coding	Fli1	coding	0.999913
ENSMUST00000129916	non-coding	Asap3	coding	-0.999611
ENSMUST00000129916	non-coding	B2m	coding	0.999848
ENSMUST00000129916	non-coding	Casp1	coding	0.999402
ENSMUST00000129916	non-coding	Cdh5	coding	0.99946
ENSMUST00000129916	non-coding	Cmpk2	coding	0.999682
Trim25	coding	ENSMUST00000129916	non-coding	0.999699
Serpinb9	coding	ENSMUST00000129916	non-coding	0.999933
Tnfsf10	coding	ENSMUST00000129916	non-coding	0.999997
Taf9	coding	ENSMUST00000129916	non-coding	0.999877
Tspo	coding	ENSMUST00000129916	non-coding	0.99981
Rheb	coding	ENSMUST00000129916	non-coding	0.999796
Mthfd2	coding	ENSMUST00000129916	non-coding	-0.999987
Ube2l6	coding	ENSMUST00000129916	non-coding	0.999952
Rras	coding	NONMMUT009926	non-coding	1
Tln1	coding	NONMMUT009926	non-coding	0.999759
Stx1a	coding	NONMMUT009926	non-coding	-0.999799
Nod1	coding	ENSMUST00000152329	non-coding	0.999857
Fcgr1	coding	ENSMUST00000152329	non-coding	0.999746
Mapkapk2	coding	ENSMUST00000152329	non-coding	0.9996
Tgfb1	coding	ENSMUST00000152329	non-coding	0.999988
Fos	coding	ENSMUST00000152329	non-coding	0.999953
Myh9	coding	ENSMUST00000152329	non-coding	0.999857
Tnc	coding	ENSMUST00000152329	non-coding	0.999455
Il2rg	coding	ENSMUST00000152329	non-coding	0.999663
Tap2	coding	ENSMUST00000152329	non-coding	0.999997
NONMMUT057235	non-coding	Ifi202b	coding	-0.999859
NONMMUT057235	non-coding	Iqgap1	coding	-0.999824
NONMMUT057235	non-coding	Irgm1	coding	-0.999815
NONMMUT057235	non-coding	Itga5	coding	-0.999982
Tnf	coding	NONMMUT057235	non-coding	0.999458
Psmb8	coding	NONMMUT057235	non-coding	-0.999884
Prkx	coding	NONMMUT057235	non-coding	-0.999895
Uba7	coding	NONMMUT057235	non-coding	-0.999873
ENSMUST00000138093	non-coding	C1qa	coding	-0.999737
ENSMUST00000138093	non-coding	Drd2	coding	0.999954
Ptprc	coding	ENSMUST00000138093	non-coding	0.999996
Ptpn1	coding	ENSMUST00000138093	non-coding	-0.999977
Laptm5	coding	ENSMUST00000138093	non-coding	-0.999881
Rrbp1	coding	ENSMUST00000138093	non-coding	-0.999979
NONMMUT047777	non-coding	C1qa	coding	-0.999791
NONMMUT047777	non-coding	Ccr1	coding	-0.99964
NONMMUT047777	non-coding	Drd2	coding	0.999428
NONMMUT047777	non-coding	Eif4ebp1	coding	-0.999787
NONMMUT047777	non-coding	Gria3	coding	0.99989
NONMMUT047777	non-coding	Id3	coding	-0.999634
NONMMUT047777	non-coding	Laptm5	coding	-0.999609
NONMMUT047777	non-coding	n274972	non-coding	0.999936
Zfp110	coding	NONMMUT060535	non-coding	-0.999501
Psmb9	coding	NONMMUT060535	non-coding	0.999645
Nt5c3	coding	NONMMUT060535	non-coding	0.999496
Slc22a8	coding	NONMMUT060535	non-coding	-0.999799
NONMMUT060535	non-coding	Cxcl16	coding	0.999678
NONMMUT060535	non-coding	Ednrb	coding	0.999991
NONMMUT060535	non-coding	Fas	coding	-0.999849
NONMMUT060535	non-coding	Il1a	coding	-0.999843
NONMMUT060535	non-coding	Irf8	coding	-0.999724
NONMMUT060535	non-coding	Jak2	coding	0.99953
NONMMUT060535	non-coding	Kcnj10	coding	0.999834
NONMMUT061412	non-coding	Aldh18a1	coding	-0.999996
NONMMUT061412	non-coding	Atp6v1g2	coding	0.999414
NONMMUT061412	non-coding	Cntnap1	coding	0.999865
NONMMUT061412	non-coding	Fbxo6	coding	-0.999994
NONMMUT061412	non-coding	Fcgr2b	coding	-0.999575
NONMMUT061412	non-coding	Glra1	coding	0.999965
NONMMUT061412	non-coding	Hspa9	coding	-0.999999
NONMMUT061412	non-coding	Ifna4	coding	-0.999957
NONMMUT061412	non-coding	Irf1	coding	-0.999941
NONMMUT061412	non-coding	Ncf1	coding	-0.999998
Riok1	coding	NONMMUT061412	non-coding	-0.999966
Yars	coding	NONMMUT061412	non-coding	-0.999851

## Sheet: choosed lncRNA-lncRNA network
Gene1/lncRNA1	type 1	Gene2/lncRNA2	type 2	interaction
ENSMUST00000139982	non-coding	NONMMUT004126	non-coding	-1
ENSMUST00000139982	non-coding	NONMMUT010698	non-coding	0.999577
ENSMUST00000139982	non-coding	NONMMUT022608	non-coding	0.999823
ENSMUST00000139982	non-coding	NONMMUT026600	non-coding	-0.999463
ENSMUST00000139982	non-coding	NONMMUT027153	non-coding	0.999987
ENSMUST00000139982	non-coding	NONMMUT029239	non-coding	0.999651
ENSMUST00000139982	non-coding	NONMMUT072210	non-coding	-0.999918
NONMMUT062687	non-coding	NONMMUT054010	non-coding	-0.999451
ENSMUST00000142921	non-coding	ENSMUST00000139982	non-coding	0.999916
NONMMUT003874	non-coding	ENSMUST00000139982	non-coding	0.999773
ENSMUST00000152329	non-coding	ENSMUST00000124448	non-coding	0.99987
ENSMUST00000171451	non-coding	ENSMUST00000152329	non-coding	0.999995
NONMMUT057509	non-coding	ENSMUST00000152329	non-coding	-0.999783
NONMMUT021905	non-coding	ENSMUST00000152329	non-coding	0.999721
NONMMUT023381	non-coding	ENSMUST00000152329	non-coding	0.999922
NONMMUT016573	non-coding	ENSMUST00000152329	non-coding	-0.999504
NONMMUT073494	non-coding	ENSMUST00000152329	non-coding	0.999612
NONMMUT040173	non-coding	ENSMUST00000152329	non-coding	0.999788
ENSMUST00000159444	non-coding	ENSMUST00000152329	non-coding	0.99997
NONMMUT027271	non-coding	NONMMUT009926	non-coding	-0.999999
NONMMUT027156	non-coding	NONMMUT009926	non-coding	-0.999505
NONMMUT026388	non-coding	NONMMUT009926	non-coding	0.99958
NONMMUT051172	non-coding	NONMMUT009926	non-coding	-0.999534
NONMMUT027273	non-coding	NONMMUT009926	non-coding	-0.999831
NONMMUT026599	non-coding	NONMMUT009926	non-coding	-0.999999
NONMMUT027903	non-coding	ENSMUST00000129916	non-coding	0.999628
NONMMUT027251	non-coding	ENSMUST00000129916	non-coding	0.999837
NONMMUT055242	non-coding	ENSMUST00000129916	non-coding	-0.999589
NONMMUT000399	non-coding	ENSMUST00000129916	non-coding	0.999497
NONMMUT022564	non-coding	ENSMUST00000129916	non-coding	0.999854
NONMMUT007254	non-coding	ENSMUST00000129916	non-coding	0.999464
NONMMUT005189	non-coding	ENSMUST00000129916	non-coding	0.999475
NONMMUT009299	non-coding	ENSMUST00000129916	non-coding	0.99997
NONMMUT068550	non-coding	ENSMUST00000129916	non-coding	0.999995
NONMMUT052364	non-coding	ENSMUST00000129916	non-coding	0.999491
NONMMUT011345	non-coding	ENSMUST00000129916	non-coding	0.999514
NONMMUT055925	non-coding	ENSMUST00000129916	non-coding	0.999994
NONMMUT016470	non-coding	ENSMUST00000129916	non-coding	0.999994
NONMMUT057235	non-coding	ENSMUST00000147441	non-coding	0.999939
NONMMUT057235	non-coding	ENSMUST00000162840	non-coding	-0.999704
NONMMUT057235	non-coding	NONMMUT000405	non-coding	-0.999832
NONMMUT057235	non-coding	NONMMUT016466	non-coding	-0.999957
NONMMUT057235	non-coding	NONMMUT021916	non-coding	0.999986
NONMMUT057235	non-coding	NONMMUT026600	non-coding	0.99964
NONMMUT057235	non-coding	NONMMUT027569	non-coding	0.999791
NONMMUT057235	non-coding	NONMMUT029239	non-coding	-0.99945
NONMMUT057235	non-coding	NONMMUT034940	non-coding	0.999773
NONMMUT057235	non-coding	NONMMUT052217	non-coding	-0.999502
NONMMUT032520	non-coding	NONMMUT057235	non-coding	-0.999766
NONMMUT057511	non-coding	NONMMUT057235	non-coding	-0.99992
NONMMUT069792	non-coding	NONMMUT057235	non-coding	-0.999969
ENSMUST00000139149	non-coding	ENSMUST00000138093	non-coding	-0.999605
NONMMUT027272	non-coding	ENSMUST00000138093	non-coding	0.999961
NONMMUT035541	non-coding	ENSMUST00000138093	non-coding	-0.999834
NONMMUT074160	non-coding	ENSMUST00000138093	non-coding	-0.999904
NONMMUT051223	non-coding	ENSMUST00000138093	non-coding	0.999972
NONMMUT051351	non-coding	ENSMUST00000138093	non-coding	0.999718
NONMMUT009089	non-coding	ENSMUST00000138093	non-coding	0.999998
NONMMUT046732	non-coding	ENSMUST00000138093	non-coding	0.999892
NONMMUT051368	non-coding	ENSMUST00000138093	non-coding	-0.999692
NONMMUT047777	non-coding	NONMMUT002944	non-coding	-0.999974
NONMMUT047777	non-coding	NONMMUT035536	non-coding	0.99961
NONMMUT047777	non-coding	NONMMUT051351	non-coding	0.999807
NONMMUT052223	non-coding	NONMMUT060535	non-coding	0.99998
NONMMUT068457	non-coding	NONMMUT060535	non-coding	0.999984
NONMMUT006789	non-coding	NONMMUT060535	non-coding	0.999576
NONMMUT060535	non-coding	ENSMUST00000127494	non-coding	-0.999788
NONMMUT060535	non-coding	ENSMUST00000142124	non-coding	0.999993
NONMMUT060535	non-coding	ENSMUST00000143626	non-coding	0.999918
NONMMUT060535	non-coding	ENSMUST00000146981	non-coding	0.999669
NONMMUT060535	non-coding	n413921	non-coding	0.999989
NONMMUT060535	non-coding	NONMMUT004703	non-coding	0.999998
NONMMUT060535	non-coding	NONMMUT005932	non-coding	0.999984
NONMMUT060535	non-coding	NONMMUT007265	non-coding	0.999917
NONMMUT060535	non-coding	NONMMUT026104	non-coding	0.999499
NONMMUT060535	non-coding	NONMMUT034439	non-coding	0.999991
NONMMUT061412	non-coding	ENSMUST00000125015	non-coding	-0.999999
NONMMUT061412	non-coding	ENSMUST00000132299	non-coding	0.999762
NONMMUT061412	non-coding	ENSMUST00000138944	non-coding	-0.999945
NONMMUT061412	non-coding	ENSMUST00000161637	non-coding	0.999838
NONMMUT061412	non-coding	NONMMUT007253	non-coding	0.999764
NONMMUT061412	non-coding	NONMMUT007297	non-coding	0.999951
NONMMUT061412	non-coding	NONMMUT016283	non-coding	-0.999756
NONMMUT061412	non-coding	NONMMUT018608	non-coding	0.99997
NONMMUT061412	non-coding	NONMMUT021906	non-coding	0.999834
NONMMUT061412	non-coding	NONMMUT021917	non-coding	-0.999833
NONMMUT061412	non-coding	NONMMUT026643	non-coding	0.999958
NONMMUT061412	non-coding	NONMMUT037168	non-coding	-0.999961
NONMMUT061412	non-coding	NONMMUT052218	non-coding	0.999775
NONMMUT061412	non-coding	NONMMUT055554	non-coding	0.999443
NONMMUT061412	non-coding	NONMMUT061264	non-coding	-0.999956
NONMMUT032514	non-coding	NONMMUT061412	non-coding	0.99988
NONMMUT064537	non-coding	NONMMUT061412	non-coding	-0.999922
NONMMUT066143	non-coding	NONMMUT061412	non-coding	0.999893
NONMMUT000327	non-coding	NONMMUT061412	non-coding	0.999792
NONMMUT073501	non-coding	NONMMUT061412	non-coding	0.999742
ENSMUST00000139982	non-coding	ENSMUST00000136654	non-coding	-0.999433
ENSMUST00000139982	non-coding	ENSMUST00000149117	non-coding	0.999999
NONMMUT057235	non-coding	ENSMUST00000147441	non-coding	0.999939
NONMMUT057235	non-coding	ENSMUST00000162840	non-coding	-0.999704
NONMMUT057235	non-coding	NONMMUT000405	non-coding	-0.999832
NONMMUT057235	non-coding	NONMMUT016466	non-coding	-0.999957
NONMMUT057235	non-coding	NONMMUT021916	non-coding	0.999986
NONMMUT057235	non-coding	NONMMUT026600	non-coding	0.99964
NONMMUT057235	non-coding	NONMMUT027569	non-coding	0.999791
NONMMUT057235	non-coding	NONMMUT029239	non-coding	-0.99945
NONMMUT057235	non-coding	NONMMUT034940	non-coding	0.999773
NONMMUT057235	non-coding	NONMMUT052217	non-coding	-0.999502
NONMMUT032520	non-coding	NONMMUT057235	non-coding	-0.999766
NONMMUT057511	non-coding	NONMMUT057235	non-coding	-0.99992
NONMMUT069792	non-coding	NONMMUT057235	non-coding	-0.999969
ENSMUST00000139149	non-coding	ENSMUST00000138093	non-coding	-0.999605
NONMMUT027272	non-coding	ENSMUST00000138093	non-coding	0.999961
NONMMUT035541	non-coding	ENSMUST00000138093	non-coding	-0.999834
NONMMUT074160	non-coding	ENSMUST00000138093	non-coding	-0.999904
NONMMUT051223	non-coding	ENSMUST00000138093	non-coding	0.999972
NONMMUT051351	non-coding	ENSMUST00000138093	non-coding	0.999718
NONMMUT009089	non-coding	ENSMUST00000138093	non-coding	0.999998
NONMMUT046732	non-coding	ENSMUST00000138093	non-coding	0.999892
NONMMUT051368	non-coding	ENSMUST00000138093	non-coding	-0.999692
NONMMUT047777	non-coding	NONMMUT002944	non-coding	-0.999974
NONMMUT047777	non-coding	NONMMUT035536	non-coding	0.99961
NONMMUT047777	non-coding	NONMMUT051351	non-coding	0.999807
NONMMUT052223	non-coding	NONMMUT060535	non-coding	0.99998
NONMMUT068457	non-coding	NONMMUT060535	non-coding	0.999984
NONMMUT006789	non-coding	NONMMUT060535	non-coding	0.999576
NONMMUT060535	non-coding	ENSMUST00000127494	non-coding	-0.999788
NONMMUT060535	non-coding	ENSMUST00000142124	non-coding	0.999993
NONMMUT060535	non-coding	ENSMUST00000143626	non-coding	0.999918
NONMMUT060535	non-coding	ENSMUST00000146981	non-coding	0.999669
NONMMUT060535	non-coding	n413921	non-coding	0.999989
NONMMUT060535	non-coding	NONMMUT004703	non-coding	0.999998
NONMMUT060535	non-coding	NONMMUT005932	non-coding	0.999984
NONMMUT060535	non-coding	NONMMUT007265	non-coding	0.999917
NONMMUT060535	non-coding	NONMMUT026104	non-coding	0.999499
NONMMUT060535	non-coding	NONMMUT034439	non-coding	0.999991
NONMMUT061412	non-coding	ENSMUST00000125015	non-coding	-0.999999
NONMMUT061412	non-coding	ENSMUST00000132299	non-coding	0.999762
NONMMUT061412	non-coding	ENSMUST00000138944	non-coding	-0.999945
NONMMUT061412	non-coding	ENSMUST00000161637	non-coding	0.999838
NONMMUT061412	non-coding	NONMMUT007253	non-coding	0.999764
NONMMUT061412	non-coding	NONMMUT007297	non-coding	0.999951
NONMMUT061412	non-coding	NONMMUT016283	non-coding	-0.999756
NONMMUT061412	non-coding	NONMMUT018608	non-coding	0.99997
NONMMUT061412	non-coding	NONMMUT021906	non-coding	0.999834
NONMMUT061412	non-coding	NONMMUT021917	non-coding	-0.999833
NONMMUT061412	non-coding	NONMMUT026643	non-coding	0.999958
NONMMUT061412	non-coding	NONMMUT037168	non-coding	-0.999961
NONMMUT061412	non-coding	NONMMUT052218	non-coding	0.999775
NONMMUT061412	non-coding	NONMMUT055554	non-coding	0.999443
NONMMUT061412	non-coding	NONMMUT061264	non-coding	-0.999956
NONMMUT032514	non-coding	NONMMUT061412	non-coding	0.99988
NONMMUT064537	non-coding	NONMMUT061412	non-coding	-0.999922
NONMMUT066143	non-coding	NONMMUT061412	non-coding	0.999893
NONMMUT000327	non-coding	NONMMUT061412	non-coding	0.999792
NONMMUT073501	non-coding	NONMMUT061412	non-coding	0.999742
