# Supplementary material for: Microarray Analysis Identifies the Potential Role of Long Non-Coding RNA in Regulating Neuroinflammation during Japanese Encephalitis Virus Infection
Source: Front Immunol. 2017 Sep 29;8:1237. doi: 10.3389/fimmu.2017.01237 (PMC5626832; doi:10.3389/fimmu.2017.01237)
Supplement: Table S6 — The sequence of primers and siRNAs. [file data_sheet_6.xls]

## Sheet: primer
Gene	F	R
ENSMUST00000129916	CCACCTGCCTGACTTATGGG	TGATGGCTTGCTTCCTCTGC
ENSMUST00000138093	TGTCTAAGGAAGATTGGCAAGTGT	AAATGCCTCAAAGCTGTTTAACTC
ENSMUST00000139982	GCTTCCAGACTCCCCAAGTT	GGTTCCATCCAGTATCTCCTTC
ENSMUST00000152329	ATCAGGTTTCCCGAGGGTTGTAG	CACTGGAGTGGTTTAGGGCAAAGT
NONMMUT009926	TGCCTGACCTCCACTACTGA	GGCGAGAGAGGTATGGATGC
NONMMUT047777	TGCTCCTCCACCCATTCAC	CTCAGGAACTAAACCACCAACC
NONMMUT054010	TCTACGCTGTTATACTTGGCTTCC	CCTGGTACTTATCGAGCTTGCA
NONMMUT060535	TGGGTGGAAGTTAGGCGGGTAGG	GAGTTGGGCTGCAAGGCAAATGA
NONMMUT061412	AAATTGAGACTGGTGCTGGGA	CCTGCTGTTCTGTCTTGTACTTG
NONMMUT057235	TGCTCTGGGTTAGGCTCTCT	GGCATCACTTCAAATGCGGG
TNF-α	TGTCTCAGCCTCTTCTCATTCC	TTAGCCCACTTCTTTCCCTCAC
IL-6	CATGTTCTCTGGGAAATCGTG	TCCAGTTTGGTAGCATCCATC
IL-1β	AACCTGCTGGTGTGTGACGTTC	CAGCACGAGGCTTTTTTGTTGT
IFN-β	AACCTCACCTACAGGGCGGACTTCA	TCCCACGTCAATCTTTCCTCTTGCTTT
β-actin	CACTGCCGCATCCTCTTCCTCCC	CAATAGTGATGACCTGGCCGT
Bmp2k	TGCCAACAGGTCAGTTGCTG	TTATCTGAGGGTGTGCTCGC
Lbp	GCATCCAGACAAGGCACAAG	CGAGGTCGTGGAGCTGAATA
Sdc4	TCTTGGCAGCTCTGATCGTG	GGGAGGAAGCTTCATGCGTA
stat3	ACGACCTGCAGCAATACCAT	AACGTGAGCGACTCAAACTG
Thbs1	CAATTTTCAGGGGGTGCTGC	CCGTTCACCACGTTGTTGTC
Mapkapk2	CTTCCAAAAGGCCCAATGCC	GGACTTCCGGAGCCACATAG
Tgfb1	AGGGCTACCATGCCAACTTC	CCACGTAGTAGACGATGGGC
Fos	TACTACCATTCCCCAGCCGA	GCTGTCACCGTGGGGATAAA
Myh9	ACGCCAAGACGGTGAAGAAT	CTTGGCGGATAGCACGAGAT
Il2rg	CCTGGAGGTTCTCCTTGCAG	GGCTTCCGGCTTCAGAGAAT
Cdkn1a	CGGTGTCAGAGTCTAGGGGA	AGGATTGGACATGGTGCCTG
Col4a1	GCGTAAGTTCAGCACCATGC	ACAAACCGCACACCTGCTA
Nod1	ATCCTGGATGAATGCAGAGGC	CTTCCCGCCCTCACTTGTTA
Tap2	ACTGTGAGGACGCTCAAGTG	CCCTTTTTCCCCGATTTCTGTG
Tnc	GCCACCCGCTACTACATCACCCTT	GCCTCCTGCACCTGAACGACAAA
Gapdh	CACGGCAAATTCAACGGCAC	GGGTCTCGCTCCTGGAAGATG

## Sheet: siRNA
lncRNA id	sense（5'-3'）	antisense（5'-3'）
ENSMUST00000152329	AGGUUUCCCGAGGGUUGUATT	UACAACCCUCGGGAAACCUTT
NONMMUT054010	CCAGGCUGUUAAGCCACAUTT	AUGUGGCUUAACAGCCUGGTT
